# Supplementary material for: Phytochrome regulates cellular response plasticity and the basic molecular machinery of leaf development
Source: Plant Physiol. 2021 Mar 9;186(2):1220–39. doi: 10.1093/plphys/kiab112 (PMC8195529; doi:10.1093/plphys/kiab112)
Supplement: kiab112_Supplementary_Data [file kiab112_supplementary_data.zip]

Archive with 10 entries (10 files):
- Supplemental_data-AR_final.pdf
- Supplemental_data-AR_final.docx
- pp.01533.2020-s02.xlsx
- pp.01533.2020-s03.xlsx
- pp.01533.2020-s04.xlsx
- pp.01533.2020-s05.xlsx
- pp.01533.2020-s06.xlsx
- pp.01533.2020-s07.xlsx
- pp.01533.2020-s08.xlsx
- pp.01533.2020-s09.xlsx
