# Supplementary material for: Phytochrome regulates cellular response plasticity and the basic molecular machinery of leaf development
Source: Plant Physiol. 2021 Mar 9;186(2):1220–39. doi: 10.1093/plphys/kiab112 (PMC8195529; doi:10.1093/plphys/kiab112)
Supplement: kiab112_Supplementary_Data [file kiab112_supplementary_data.zip › pp.01533.2020-s02.xlsx]

## Sheet: Expressed genes (logCPM)
Legend	Cells are shaded according to logCPM values using a 3 color continuous scale from min (light blue) to max (orange), center value is 0 (white).
Gene_ID	Symbol	Description	Pr_D13_WL_01	Pr_D13_WL_02	Pr_D13_FR06_01	Pr_D13_FR06_02	B_D16_WL_01	B_D16_WL_02	B_D16_FR06_01	B_D16_FR06_02	B_D20_WL_01	B_D20_WL_02	B_D20_FR06_01	B_D20_FR06_02	B_D20_FR18_01	B_D20_FR18_02
AT1G01010	NAC001	NAC domain containing protein 1	0.279923	0.361091	-0.205541	0.558933	-0.291308	-1.1952	-0.291916	0.00694215	0.914187	1.08325	1.19955	3.30787	0.602481	1.77654
AT1G01020	ARV1	ARV1 family protein	3.62129	2.58823	3.90512	4.01112	3.29623	3.8187	3.42006	3.52636	3.39283	3.0937	3.20102	3.4061	3.35682	3.27489
AT1G01030	NGA3	AP2/B3-like transcriptional factor family protein	2.37022	2.42813	1.68009	1.55652	2.0321	2.78947	1.93047	1.72286	1.38377	2.29875	-0.044128	2.48211	1.32592	1.81421
AT1G01040	DCL1	dicer-like 1	4.7909	4.77995	4.68707	4.62422	4.97797	5.04605	4.82339	4.71895	4.71214	4.91454	4.74451	4.9598	5.21791	5.17198
AT1G01046	MIR838A	-	-1.14313	-1.17719	-0.863738	-0.709869	-0.790192	-0.563593	-1.0231	-0.574492	-1.7356	-0.640181	-0.456727	-1.34895	-0.139106	-0.0987594
AT1G01050	PPa1	pyrophosphorylase 1	5.36693	5.28976	5.90531	5.61471	6.06383	6.03911	6.70144	6.66184	6.02679	6.09835	6.55779	6.58866	6.54982	6.44003
AT1G01060	LHY	Homeodomain-like superfamily protein	8.55187	8.40879	7.88597	8.19138	9.21046	9.35335	9.27024	9.12442	9.25428	9.3697	9.57151	9.09693	9.86635	9.32439
AT1G01080	AT1G01080	RNA-binding (RRM/RBD/RNP motifs) family protein	6.06585	6.23674	5.68503	5.72504	5.78257	6.02537	5.69699	5.69219	6.34203	6.32195	5.69485	5.73311	5.339	5.72911
AT1G01090	PDH-E1 ALPHA	pyruvate dehydrogenase E1 alpha	6.83118	7.035	6.4176	6.54212	6.88724	6.9215	6.86534	6.81868	6.91047	6.90704	6.96484	6.75047	6.94986	6.82326
AT1G01100	AT1G01100	60S acidic ribosomal protein family	8.15507	8.0314	8.36638	8.15808	7.34621	7.25678	7.32747	7.45796	6.78997	6.78607	6.2606	6.29257	6.26368	6.34672
AT1G01110	IQD18	IQ-domain 18	2.6078	2.23319	3.20797	3.11351	2.27931	1.95127	2.31223	2.54081	0.872478	1.151	0.739388	1.40107	1.47904	1.09398
AT1G01120	KCS1	3-ketoacyl-CoA synthase 1	5.83445	5.61273	4.85145	5.22241	6.37664	6.19652	6.56734	6.18465	8.06511	7.74449	7.55312	7.81544	7.58569	7.14483
AT1G01130	AT1G01130	CBL-interacting Serine/Threonine-kinase	2.5279	2.60753	3.34315	3.09477	4.27644	3.52001	4.48744	4.28288	3.25355	2.74483	1.83805	4.23611	3.37391	4.13266
AT1G01140	CIPK9	CBL-interacting protein kinase 9	5.11246	4.96489	6.12103	5.9823	7.28211	6.43958	7.37497	7.23441	6.59258	6.68256	6.2858	7.75147	6.76407	7.39467
AT1G01160	GIF2	GRF1-interacting factor 2	4.98497	5.24672	5.43709	5.44063	4.95593	4.91108	5.25141	5.35302	5.15311	5.12922	5.39165	5.29599	5.25987	5.2953
AT1G01170	AT1G01170	ozone-responsive stress-like protein (DUF1138)	5.93644	6.1604	6.51066	6.61746	5.80924	5.83721	6.4316	6.34933	6.48555	6.54571	6.8811	7.03235	6.58307	6.56336
AT1G01180	AT1G01180	S-adenosyl-L-methionine-dependent methyltransferases superfamily protein	1.84308	2.03079	1.99132	1.95124	2.161	2.57391	2.53965	2.12924	4.39249	4.15646	4.50036	3.50794	4.43672	4.00411
AT1G01200	RABA3	RAB GTPase homolog A3	-0.302118	0.267137	-1.63215	-1.36608	-1.36903	-0.908657	-3.14338	-2.13846	-0.883779	-1.46801	-2.02233	-0.80218	-1.93664	-1.2767
AT1G01210	AT1G01210	DNA-directed RNA polymerase, subunit M, archaeal	3.51792	3.41219	3.29059	3.61421	2.75312	2.68032	2.57503	2.80823	2.62777	2.38569	2.27193	2.282	2.20356	2.26546
AT1G01220	FKGP	L-fucokinase/GDP-L-fucose pyrophosphorylase	4.41433	4.57072	4.00433	4.14338	4.27999	4.41651	4.02813	3.86201	4.35891	4.38994	4.28696	4.01871	4.35561	4.48767
AT1G01225	AT1G01225	NC domain-containing protein-like protein	2.00744	1.88658	1.90654	2.0379	1.37015	1.08131	1.01838	1.52357	1.15935	1.0658	1.08938	0.774505	0.960137	1.28046
AT1G01230	AT1G01230	ORMDL family protein	3.53474	3.751	4.02056	3.94539	3.27858	3.61628	3.85006	3.79238	3.95152	4.09759	4.16228	4.52392	4.09729	4.09681
AT1G01240	AT1G01240	transmembrane protein	3.59123	3.7751	3.47265	3.56836	4.12862	4.29484	4.00237	4.14019	4.31092	4.41255	5.24976	4.68333	5.19982	4.85598
AT1G01250	AT1G01250	Integrase-type DNA-binding superfamily protein	-2.69706	-4.74417	-0.863738	-1.85606	-3.31503	-2.17904	-1.19122	-0.934044	1.24356	0.66354	2.02922	2.14541	2.56068	2.23107
AT1G01260	AT1G01260	basic helix-loop-helix (bHLH) DNA-binding superfamily protein	3.43671	3.74927	3.53893	3.49674	3.52002	3.69321	3.56346	3.73936	2.66489	3.13193	4.10882	3.83498	4.37696	3.65816
AT1G01290	CNX3	cofactor of nitrate reductase and xanthine dehydrogenase 3	2.88062	2.99224	2.91864	3.17344	2.60803	2.8579	2.94314	2.9077	2.79896	2.80916	3.21608	3.05772	3.1059	2.74658
AT1G01300	AT1G01300	Eukaryotic aspartyl protease family protein	5.45106	5.56614	5.55249	5.52755	4.65582	4.47371	4.79273	4.82454	4.06464	4.01818	3.73043	4.25185	4.07029	4.64487
AT1G01310	AT1G01310	CAP (Cysteine-rich secretory proteins, Antigen 5, and Pathogenesis-related 1 protein) superfamily protein	0.415281	0.145667	2.08689	1.55652	0.290755	0.600491	2.83056	2.84587	-0.62293	-1.27783	-2.17113	0.191616	-0.260407	0.669818
AT1G01320	AT1G01320	Tetratricopeptide repeat (TPR)-like superfamily protein	8.99766	9.03206	8.48223	8.48955	8.74567	8.79385	8.63929	8.66554	8.15429	8.54023	8.34933	8.43463	8.23363	8.45364
AT1G01350	AT1G01350	Zinc finger (CCCH-type/C3HC4-type RING finger) family protein	3.75012	4.01511	3.84715	3.92128	3.80038	3.78645	3.96619	3.84538	3.9615	3.81388	4.04278	3.85573	3.78622	3.72395
AT1G01360	RCAR1	regulatory component of ABA receptor 1	2.71665	2.87611	3.59148	3.31435	3.58177	3.52603	4.22191	4.16423	3.75607	3.97677	3.94222	4.59353	4.02882	4.20711
AT1G01370	HTR12	Histone superfamily protein	2.86	3.13207	2.99864	2.7527	0.883155	1.20656	0.257856	0.0845727	-0.814014	-0.331984	-2.02233	-0.0571864	-0.416157	0.214622
AT1G01380	ETC1	Homeodomain-like superfamily protein	1.30342	0.938125	1.56309	1.97486	-0.790192	0.0516518	0.0218771	-0.319874	0.179731	-0.889614	-1.44702	-0.0571864	-0.700955	-0.697487
AT1G01390	AT1G01390	UDP-Glycosyltransferase superfamily protein	-1.86968	-2.44948	-4.31315	-2.91489	-1.77797	-1.11806	0.422273	-0.497046	1.49789	2.07286	2.01207	2.4954	1.749	2.07691
AT1G01420	UGT72B3	UDP-glucosyl transferase 72B3	0.130538	0.449299	-0.168277	0.284313	0.806404	0.116936	1.19929	0.818857	2.40452	2.0641	3.03261	2.73265	2.97094	2.69198
AT1G01430	TBL25	TRICHOME BIREFRINGENCE-LIKE 25	4.81328	5.21183	4.42891	4.81951	5.2089	5.72718	5.09798	5.01668	7.19481	6.84063	7.16823	6.1612	7.21611	6.71666
AT1G01440	AT1G01440	hypothetical protein (DUF3133)	3.77394	4.16461	3.54736	3.78928	3.98583	4.15419	3.98604	3.79238	4.08989	3.99532	4.19114	3.92118	4.25684	4.26605
AT1G01448	AT1G01448	Natural antisense transcript overlaps with AT1G01450	3.68463	3.74579	3.71379	3.62171	4.34248	4.46276	4.41364	4.49795	4.31871	4.29954	4.94538	4.20612	4.75695	4.63043
AT1G01450	AT1G01450	Protein kinase superfamily protein	2.88937	3.00394	3.0899	2.8292	3.83942	3.69855	3.75107	3.81153	3.50286	3.67408	4.27443	3.50466	4.0911	3.81037
AT1G01470	LEA14	Late embryogenesis abundant protein	3.74852	3.67986	4.29357	4.37629	4.31158	3.93413	5.39812	5.12552	5.24586	5.19088	4.46928	7.53757	4.84106	5.95982
AT1G01490	AT1G01490	Heavy metal transport/detoxification superfamily protein	3.66779	4.07317	3.79386	3.85281	4.1941	4.53471	4.54097	4.40265	5.68816	5.40806	5.83862	5.55186	5.90317	5.44011
AT1G01500	AT1G01500	Erythronate-4-phosphate dehydrogenase family protein	0.597126	0.700005	1.25554	0.879896	0.548116	-0.513329	0.897828	0.675688	1.22711	0.937385	0.84003	0.89969	0.766721	1.07859
AT1G01510	AN	NAD(P)-binding Rossmann-fold superfamily protein	5.31971	5.39624	5.48685	5.35546	5.3457	5.24715	5.55251	5.61689	4.82851	4.93751	5.36993	5.13661	5.44466	5.34279
AT1G01520	ASG4	Homeodomain-like superfamily protein	2.97951	1.87389	1.72039	2.16141	3.50188	3.71182	3.50734	3.29009	2.31394	3.22525	3.13521	4.21618	3.41576	2.44426
AT1G01530	AGL28	AGAMOUS-like 28	-1.5849	-4.74417	-1.44225	-1.94192	-1.124	-1.1952	-0.780242	-0.192304	-3.15423	-3.22708	-3.30163	0.588664	-1.80776	-1.63437
AT1G01540	AT1G01540	Protein kinase superfamily protein	5.51463	5.75624	5.29339	5.43425	6.59058	6.57497	6.22163	6.21229	7.04973	6.91467	7.42755	6.8821	7.43694	7.31069
AT1G01550	BPS1	BPS1-like protein (DUF793)	6.92809	6.67527	7.10443	7.04392	7.09915	6.89645	7.12847	7.11114	7.06543	7.15302	6.75853	7.59558	6.79975	7.00551
AT1G01560	MPK11	MAP kinase 11	1.52165	1.02106	2.84309	2.31274	2.08992	1.76017	3.32716	3.41306	2.29828	2.39271	-0.00868265	3.32657	1.79031	2.45622
AT1G01570	AT1G01570	transferring glycosyl group transferase (DUF604)	1.98041	1.705	2.29466	2.10901	1.72319	1.22148	1.63606	1.94031	-0.683855	0.033735	-0.364227	1.2987	0.335738	0.518311
AT1G01600	CYP86A4	cytochrome P450, family 86, subfamily A, polypeptide 4	4.70019	5.25469	4.85485	4.91571	3.80531	3.64975	3.03175	3.13148	-2.59049	-1.81059	-2.5246	-1.4472	-0.617544	-1.63437
AT1G01610	GPAT4	glycerol-3-phosphate acyltransferase 4	5.58317	5.83612	5.36027	5.36722	5.42325	5.50742	5.63182	5.48592	6.54608	6.31597	5.98482	5.57159	6.14429	5.88878
AT1G01620	PIP1C	plasma membrane intrinsic protein 1C	8.07603	8.43563	8.25987	8.09531	8.20815	8.33247	7.96034	7.91831	9.31666	9.04388	8.968	8.50055	9.16469	8.65592
AT1G01630	AT1G01630	Sec14p-like phosphatidylinositol transfer family protein	4.32259	4.8342	3.663	4.16921	4.65034	4.95079	4.11631	4.08774	5.81055	5.54814	4.8302	4.50926	5.02157	4.736
AT1G01640	AT1G01640	BTB/POZ domain-containing protein	-1.86968	-1.67741	0.00484592	-0.868968	-1.55906	-0.563593	1.28724	1.42752	-0.210629	-0.477869	0.562159	1.22086	0.766721	0.965969
AT1G01650	SPPL4	SIGNAL PEPTIDE PEPTIDASE-LIKE 4	4.81864	4.65661	5.25017	5.16581	4.92676	4.67137	5.51941	5.63582	4.25318	4.40216	4.78168	5.67738	5.18053	5.2978
AT1G01670	AT1G01670	RING/U-box superfamily protein	-0.199629	-0.185245	-0.205541	0.186543	0.0118907	-0.784237	0.569855	0.624623	0.24656	0.382735	0.562159	-0.868705	0.670436	-0.0641751
AT1G01690	PRD3	putative recombination initiation defects 3	2.91815	3.3923	2.48795	2.6129	2.07363	1.88723	-0.0571616	0.295163	-0.0820502	0.382735	0.217686	-0.456912	0.321718	0.5852
AT1G01700	ROPGEF2	RHO guanyl-nucleotide exchange factor 2	1.07713	0.770186	1.43577	1.36422	1.18549	1.06486	1.70155	1.85427	-0.123649	-0.584023	0.156551	0.89969	0.23461	1.5937
AT1G01710	AT1G01710	acyl-CoA thioesterase II	4.61837	4.7156	4.78175	4.79152	4.74077	4.72862	4.98417	4.91409	4.66863	4.61654	4.82898	4.93198	5.03237	4.96256
AT1G01715	AT1G01715	hypothetical protein	1.43668	1.48893	2.45251	2.14068	1.35676	1.03139	1.85333	1.94031	-1.11593	-0.427584	0.187442	1.20477	-0.027218	0.186176
AT1G01720	ATAF1	NAC (No Apical Meristem) domain transcriptional regulator superfamily protein	5.78179	5.39513	7.10538	6.46577	6.60269	6.28705	7.03907	7.06939	5.81055	6.52989	5.90343	7.79409	6.36179	6.58053
AT1G01725	AT1G01725	adenylosuccinate synthetase	3.3358	2.7498	4.31017	4.28475	3.47424	3.07469	4.48744	4.31545	3.15697	3.15274	3.40206	4.68768	3.26639	3.61879
AT1G01730	AT1G01730	hypothetical protein	3.85058	4.10339	3.93539	3.91213	3.48659	3.5587	4.63301	4.53184	3.71241	3.45704	3.77178	4.72481	3.79766	4.11767
AT1G01740	BSK4	kinase with tetratricopeptide repeat domain-containing protein	2.34076	2.12486	2.33415	2.19197	2.41475	2.43362	3.47025	3.5402	1.64139	2.18215	0.970084	3.05324	2.02905	2.78027
AT1G01750	ADF11	actin depolymerizing factor 11	-0.0583743	-0.107668	1.06528	0.776162	0.346031	0.979677	1.81686	1.95416	-0.30319	-0.698614	0.187442	0.977492	0.735334	0.843807
AT1G01760	AT1G01760	denosine deaminases acting on tRNA	1.94728	2.09236	2.62693	2.59014	1.92727	2.29944	2.69645	2.72178	1.10636	1.04814	1.81844	1.8048	2.04193	2.08463
AT1G01770	AT1G01770	propionyl-CoA carboxylase	3.9473	3.85155	4.33795	4.10643	4.1675	4.19634	4.33843	4.51324	3.69457	3.92449	4.35317	4.09051	4.41212	4.25068
AT1G01780	PLIM2b	GATA type zinc finger transcription factor family protein	2.27997	2.69311	2.48211	2.49124	2.4903	2.37478	2.87736	2.78128	1.95289	2.05529	2.59932	2.07637	2.65595	2.53165
AT1G01790	KEA1	K efflux antiporter 1	6.54347	6.7002	5.89104	5.9018	7.15801	7.20681	6.78901	6.78492	6.99247	7.23384	7.01629	6.84884	7.18753	7.47403
AT1G01800	AT1G01800	NAD(P)-binding Rossmann-fold superfamily protein	5.0579	5.02855	5.23895	5.16837	5.28601	5.22326	5.59621	5.60157	5.54864	5.7204	5.77012	5.67592	5.70173	5.75294
AT1G01820	PEX11C	peroxin 11c	4.67512	4.82681	5.00207	4.74248	4.79764	4.74161	5.20488	5.20517	5.19601	5.20788	5.26432	5.03565	4.9024	5.27011
AT1G01830	AT1G01830	ARM repeat superfamily protein	2.61836	3.24481	1.90654	2.32198	2.61929	2.45902	2.48025	2.45084	4.82304	4.90966	4.83752	3.99319	4.55829	4.44928
AT1G01840	AT1G01840	AP2-like ethylene-responsive transcription factor SNZ	1.93043	2.41942	2.15463	2.27042	1.20057	1.86839	1.51378	1.87626	1.4702	1.30764	1.28773	0.817451	1.27589	1.3717
AT1G01860	PFC1	Ribosomal RNA adenine dimethylase family protein	4.02344	4.03805	4.07012	3.91518	3.63545	3.72235	3.57879	3.6053	3.13067	3.41976	3.2494	2.86136	3.12217	3.23031
AT1G01880	AT1G01880	5'-3' exonuclease family protein	2.00744	2.11411	1.71042	1.86538	1.58067	1.44132	1.12962	1.39742	-0.683855	-0.378992	-0.555567	-1.55263	-0.789486	-0.697487
AT1G01900	SBTI1.1	subtilase family protein	3.11494	3.04415	2.80143	3.14509	3.16789	2.95036	2.52616	2.63413	2.10471	1.99204	2.02067	2.03147	2.08821	2.35124
AT1G01910	AT1G01910	P-loop containing nucleoside triphosphate hydrolases superfamily protein	4.78778	4.85937	4.51591	4.31167	4.71345	4.59323	4.34869	4.31947	4.65178	4.59996	4.63951	4.46774	4.6481	4.75307
AT1G01920	AT1G01920	SET domain-containing protein	4.14529	4.41624	4.58846	4.35056	3.43016	3.50179	3.30099	3.32783	3.321	3.07202	3.16655	2.87158	3.06861	3.27489
AT1G01930	AT1G01930	zinc finger protein-like protein	3.5587	3.62789	3.65523	3.57417	3.72419	3.61062	3.9528	4.0284	3.56963	3.6884	3.77178	3.70378	3.82898	3.55904
AT1G01940	AT1G01940	Cyclophilin-like peptidyl-prolyl cis-trans isomerase family protein	2.7776	3.21493	2.74395	3.01156	1.67003	1.66515	1.51378	1.63097	1.51154	1.18372	0.608549	1.05131	0.941922	1.28046
AT1G01950	ARK2	armadillo repeat kinesin 2	4.79943	4.71382	4.99387	4.82602	5.03164	4.83066	5.21683	5.26127	4.41082	4.38467	4.7497	5.39678	5.0259	5.12966
AT1G01960	EDA10	SEC7-like guanine nucleotide exchange family protein	6.25511	6.33408	5.6059	5.90411	6.03048	6.10294	5.8429	5.85011	6.06895	6.26862	6.47257	6.19467	6.25541	6.29355
AT1G01970	AT1G01970	Tetratricopeptide repeat (TPR)-like superfamily protein	5.08924	4.62665	4.76017	4.6926	5.03795	5.07303	4.94076	4.87821	4.62848	4.70513	4.48801	4.3225	4.38372	4.39283
AT1G01990	AT1G01990	hypothetical protein	3.68965	3.91022	3.72125	3.64949	3.59609	3.75604	3.54574	3.85094	4.41446	4.51894	4.24536	3.85573	4.11162	4.07176
AT1G02000	GAE2	UDP-D-glucuronate 4-epimerase 2	2.53535	2.71107	1.87118	2.0875	2.70636	2.73333	2.45198	2.54996	3.23721	3.28301	3.44424	3.14461	3.33779	3.29168
AT1G02010	SEC1A	secretory 1A	3.16142	3.11329	2.99864	3.37552	3.39782	3.58201	3.5278	3.37751	3.18279	3.05444	3.67428	3.56261	3.98279	3.8057
AT1G02020	AT1G02020	nitroreductase family protein	3.46818	3.45968	3.01493	3.2625	3.60462	3.5849	3.46318	3.52404	3.65821	3.81127	3.78951	3.63941	3.65679	3.78213
AT1G02050	LAP6	Chalcone and stilbene synthase family protein	2.87769	3.23988	3.39698	2.97396	2.76837	2.87216	3.20264	3.27637	1.9123	2.10738	2.2131	1.7833	2.53661	2.4322
AT1G02060	AT1G02060	Tetratricopeptide repeat (TPR)-like superfamily protein	3.14203	3.30752	3.33668	3.15804	3.03545	3.16235	3.11522	2.90413	1.92256	2.24551	2.36945	2.08518	2.64755	2.57068
AT1G02065	SPL8	squamosa promoter binding protein-like 8	2.27108	2.76362	2.86572	2.74241	1.53383	1.92417	2.04213	1.9747	-7.66668	-7.66668	-3.30163	-7.66668	-7.66668	-7.66668
AT1G02067	AT1G02067	hypothetical protein	0.0496143	0.742522	0.864154	0.815942	-0.790192	0.116936	-0.0303314	0.379722	-7.66668	-7.66668	-3.30163	-7.66668	-7.66668	-7.66668
AT1G02070	AT1G02070	zinc ion-binding protein	-0.88271	-0.324599	1.49504	0.953078	-2.18491	-2.34495	-1.19122	-1.15418	-7.66668	-7.66668	-7.66668	-7.66668	-4.58949	-7.66668
AT1G02080	AT1G02080	transcription regulator	6.57408	6.61576	6.46284	6.38184	6.23558	6.45741	6.2069	6.24436	6.13713	6.27528	6.55889	6.37844	6.46026	6.31176
AT1G02090	FUS5	Proteasome component (PCI) domain protein	4.50343	4.78504	4.33146	4.34264	4.06415	4.13462	4.26858	4.20681	4.17169	4.1482	3.92169	3.97433	3.88249	3.82889
AT1G02100	SBI1	Leucine carboxyl methyltransferase	5.01858	4.94151	5.43482	5.14123	5.26823	5.32087	5.53241	5.53053	5.41973	5.53235	5.89292	5.87201	5.8437	5.68532
AT1G02110	AT1G02110	bZIP domain class transcription factor (DUF630 and DUF632)	5.35487	5.43023	5.31081	5.18429	5.34401	5.2435	5.35553	5.47575	5.1223	5.30588	5.44774	5.04584	5.67199	5.7055
AT1G02120	VAD1	GRAM domain family protein	5.45745	5.41826	5.37296	5.40684	5.85759	5.89825	5.9253	5.92457	6.02441	6.00589	6.25514	5.79821	6.45746	6.27509
AT1G02130	RA-5	RAS 5	4.53164	4.5658	4.71102	4.62422	4.53912	4.55399	4.50474	4.52952	4.58071	4.69097	4.64648	4.6451	4.69032	4.62382
AT1G02140	MAGO	mago nashi family protein	5.77079	5.70341	5.89654	5.90795	5.33464	5.24624	5.48902	5.3412	5.67229	5.63352	5.41875	5.56137	5.18344	5.3135
AT1G02145	ALG12	homolog of asparagine-linked glycosylation 12	3.86986	3.64666	4.1571	4.07536	4.01383	4.14835	3.99586	4.05275	4.04131	4.0045	4.18158	4.01641	4.32344	4.05022
AT1G02150	AT1G02150	Tetratricopeptide repeat (TPR)-like superfamily protein	6.51455	6.79751	6.11491	6.0937	6.48257	6.44237	6.4143	6.52146	6.23707	6.33612	5.7733	5.41262	5.82457	6.06267
AT1G02160	AT1G02160	Cox19 family protein (CHCH motif)	3.22038	3.31693	3.63165	3.81077	3.01427	3.29167	3.50505	3.4959	3.63968	3.54151	3.60447	3.30032	3.43053	3.58922
AT1G02170	MC1	metacaspase 1	3.43869	3.40559	3.45186	3.6982	4.20722	3.61062	4.21352	4.15975	4.26532	4.56314	4.34292	4.65401	4.4657	4.38503
AT1G02180	AT1G02180	ferredoxin-like protein	3.01458	2.89193	3.37821	3.2601	2.52664	2.21251	2.65985	2.57259	2.68912	2.86065	2.64455	2.47542	2.33151	2.60332
AT1G02190	AT1G02190	Fatty acid hydroxylase superfamily	0.993067	1.19443	0.376689	0.802803	0.0456742	-0.243765	-0.003991	0.316772	-3.15423	-3.22708	-1.76411	0.255476	-2.00567	-1.44448
AT1G02205	CER1	Fatty acid hydroxylase superfamily	6.42965	6.89418	6.09301	6.30937	5.33806	5.22048	4.56975	5.03716	-0.564474	-0.28646	4.22504	4.34101	3.32027	2.66131
AT1G02260	AT1G02260	Divalent ion symporter	3.73079	3.65411	4.21818	4.02957	3.57601	3.7637	3.91707	3.94933	3.88228	3.74978	4.32913	3.8006	4.16658	4.26265
AT1G02270	AT1G02270	Calcium-binding endonuclease/exonuclease/phosphatase family	3.90335	3.71587	4.38728	4.23059	4.28707	3.83334	4.45101	4.33279	3.94398	3.9099	3.70397	5.274	3.77598	4.3013
AT1G02280	TOC33	translocon at the outer envelope membrane of chloroplasts 33	7.51074	7.53323	7.98814	7.76317	7.5731	7.57221	7.92136	7.878	6.80841	6.76494	6.92558	6.8614	6.95541	6.94126
AT1G02290	AT1G02290	hypothetical protein	2.45907	2.61517	2.2609	2.40257	2.33502	2.50851	2.28578	2.24083	2.52383	2.41355	2.54071	1.93726	2.52748	2.279
AT1G02300	AT1G02300	Cysteine proteinases superfamily protein	3.89614	4.04514	4.71227	4.75532	4.40564	4.32796	4.91338	4.78826	4.23684	4.19709	4.78295	4.19598	4.75043	5.00287
AT1G02305	AT1G02305	Cysteine proteinases superfamily protein	5.41416	5.18318	6.00756	5.9484	5.93399	5.89476	6.72844	6.62496	6.28356	6.30207	6.94718	6.51393	6.92863	6.87792
AT1G02330	AT1G02330	integrator complex subunit-like protein	3.78804	4.24444	3.21504	3.99677	3.96391	3.91591	4.01691	4.07353	3.34788	3.59114	3.76923	3.59998	3.97832	3.67105
AT1G02335	GL22	germin-like protein subfamily 2 member 2 precursor	2.12567	1.73339	1.81646	1.6253	1.72319	1.03139	2.04213	1.76276	0.954724	1.5147	0.439206	2.55371	1.13066	0.982606
AT1G02340	HFR1	basic helix-loop-helix (bHLH) DNA-binding superfamily protein	1.55135	1.09948	5.53988	5.94093	0.99113	1.11366	6.74528	6.52205	2.55053	2.10738	8.04185	7.75216	7.93502	6.69222
AT1G02350	AT1G02350	protoporphyrinogen oxidase-like protein	2.36186	2.30114	3.55573	3.86392	2.47798	2.88158	3.59827	3.58095	4.80652	4.07596	5.59686	4.71207	5.43493	4.5448
AT1G02360	AT1G02360	Chitinase family protein	1.3379	-0.726975	0.376689	0.664386	1.32959	-0.563593	1.03117	1.09379	2.22559	3.57889	0.360068	1.92749	-0.0452737	0.82548
AT1G02370	AT1G02370	Tetratricopeptide repeat (TPR)-like superfamily protein	2.79942	2.73583	2.16926	2.36731	1.28785	1.23625	0.719624	0.949093	0.341335	0.170608	-1.35512	-0.456912	0.0428268	-0.285331
AT1G02380	AT1G02380	transmembrane protein	0.89224	1.46374	1.03365	0.892354	0.786561	1.09758	0.671408	0.624623	1.9123	1.27764	2.80255	2.56636	2.73478	1.87785
AT1G02390	GPAT2	glycerol-3-phosphate acyltransferase 2	3.16142	2.98341	2.76818	3.0001	3.6465	3.08696	2.81954	2.77739	3.33642	3.46039	2.13602	3.21857	3.39582	3.07218
AT1G02400	GA2OX6	gibberellin 2-oxidase 6	2.83607	1.34918	3.60499	3.70174	3.99882	2.95928	5.4896	5.12323	3.96646	3.99762	2.72571	6.63479	4.79106	5.64734
AT1G02410	AT1G02410	cytochrome c oxidase assembly protein CtaG / Cox11 family	3.89759	3.78191	4.20404	4.18702	4.19033	4.12077	4.31378	4.29926	4.08076	4.17692	4.4487	4.4928	4.33744	4.41445
AT1G02420	AT1G02420	Pentatricopeptide repeat (PPR) superfamily protein	1.42871	0.901069	0.712585	0.620132	0.746037	1.1453	0.516265	0.553598	1.17659	0.517179	0.538392	0.316629	0.847225	0.471931
AT1G02430	ARFD1B	ADP-ribosylation factor D1B	0.130538	0.187304	0.244765	0.428147	-0.022703	0.0178676	0.120946	0.205339	0.593201	-0.331984	-0.409736	-0.221351	-0.0820777	-0.325726
AT1G02470	AT1G02470	Polyketide cyclase/dehydrase and lipid transport superfamily protein	-1.86968	-2.89444	0.00484592	0.206634	-1.20114	-0.845106	0.120946	0.420212	-1.87074	-2.26071	-2.17113	-0.80218	-1.43025	-1.73959
AT1G02475	AT1G02475	Polyketide cyclase/dehydrase and lipid transport superfamily protein	4.29652	3.9425	4.18976	4.25371	4.51971	4.60608	4.39767	4.51908	5.62284	5.88985	5.56266	5.73452	5.10119	5.25991
AT1G02490	AT1G02490	hypothetical protein	-3.40366	-0.726975	-2.1088	-1.25201	-2.75382	-4.2406	-7.66668	-3.66222	-7.66668	-7.66668	-7.66668	-7.66668	-5.09142	-4.31518
AT1G02500	SAM1	S-adenosylmethionine synthetase 1	7.96809	8.27813	7.72632	7.63953	8.05068	8.06834	7.84643	7.99508	8.50896	8.45097	8.59897	8.22893	8.42396	8.4707
AT1G02560	CLPP5	nuclear encoded CLP protease 5	7.73292	7.9016	7.35375	7.26914	7.74456	7.74703	7.30986	7.36314	8.00877	8.17477	7.92312	7.93376	7.56659	7.7422
AT1G02610	AT1G02610	RING/FYVE/PHD zinc finger superfamily protein	-1.52169	-2.21445	0.401686	0.445158	-0.022703	-0.513329	0.826232	0.708754	2.01171	1.36582	2.46709	3.10182	3.52991	2.67161
AT1G02640	BXL2	beta-xylosidase 2	5.32617	5.83448	5.85416	5.67228	4.66264	4.85119	4.19942	4.38742	3.91603	3.59114	4.14861	3.88631	4.90476	4.52364
AT1G02660	AT1G02660	alpha/beta-Hydrolases superfamily protein	5.00858	4.50123	6.04969	5.54393	6.33712	5.84926	5.9646	6.07797	5.13558	4.56469	3.77178	6.68566	5.55364	5.98016
AT1G02680	TAF13	TBP-associated factor 13	2.79632	3.21995	3.6023	3.72805	3.16405	3.10316	3.37561	3.37751	2.67706	3.02765	3.14311	3.04423	3.13225	2.93787
AT1G02681	AT1G02681	pseudogene of cotton fiber protein	-3.00753	-3.07957	-0.643193	-1.25201	-2.75382	-3.00154	-0.921	-1.21489	-7.66668	-7.66668	-7.66668	-3.20695	-3.92257	-7.66668
AT1G02690	IMPA-6	importin alpha isoform 6	4.69021	4.95663	4.06817	4.34378	3.18315	2.91867	1.9029	1.72286	0.994154	0.265362	0.608549	0.223899	0.856979	1.0314
AT1G02705	AT1G02705	hypothetical protein	-1.5849	-1.28694	-4.31315	-2.91489	-0.790192	-0.908657	-1.13298	-1.64518	0.851162	1.1998	1.21463	0.73024	0.157774	0.606824
AT1G02710	AT1G02710	glycine-rich protein	-1.5849	-1.28694	-4.31315	-2.91489	-0.790192	-0.908657	-1.19122	-1.64518	0.851162	1.1998	1.21463	0.661188	0.125855	0.606824
AT1G02720	GATL5	galacturonosyltransferase 5	3.47595	3.83363	3.50184	3.68394	3.60462	3.8811	3.35287	3.58541	3.57289	3.82689	3.80702	3.32657	3.5823	3.77499
AT1G02730	CSLD5	cellulose synthase-like D5	6.86704	7.19425	5.95945	6.15638	5.22188	5.25895	3.54574	3.2653	3.07199	2.67175	2.92675	2.77684	2.52748	3.03678
AT1G02740	AT1G02740	MRG family protein	2.89806	2.76018	3.01493	3.18107	2.2864	2.32038	2.32267	2.34965	2.15776	1.5147	1.58317	1.77243	1.47904	1.84183
AT1G02750	AT1G02750	Drought-responsive family protein	3.67624	3.28132	4.42587	4.18195	3.19825	3.32313	4.09667	3.71922	3.05345	3.36732	3.69324	4.15889	3.60708	3.50823
AT1G02780	emb2386	Ribosomal protein L19e family protein	9.13474	9.41198	8.98238	8.89735	8.37937	8.33921	8.19115	8.25578	7.91366	7.99979	7.24825	7.29633	7.25075	7.27821
AT1G02800	CEL2	cellulase 2	2.7297	3.10516	1.47162	2.21695	1.12357	1.1453	-0.169769	-0.497046	-4.09237	-4.16208	-4.23326	-4.14283	-3.6776	-7.66668
AT1G02810	AT1G02810	Plant invertase/pectin methylesterase inhibitor superfamily	1.06689	0.925878	2.21228	1.77409	-0.291308	-1.3631	-0.921	-0.574492	-1.87074	-3.62012	-2.33707	-0.456912	-1.43025	-1.44448
AT1G02816	AT1G02816	pectinesterase (Protein of unknown function, DUF538)	2.04967	2.00191	2.47034	2.5709	2.50251	2.90487	2.8269	2.41121	3.41842	3.28301	4.22131	4.14421	4.10139	3.41631
AT1G02820	LEA3	Late embryogenesis abundant 3 (LEA3) family protein	0.509067	0.823972	0.188421	-0.128783	1.21549	1.03139	1.01838	0.295163	0.401228	-0.00261307	0.332693	1.28346	-0.0093854	-0.595188
AT1G02840	SR34	RNA-binding (RRM/RBD/RNP motifs) family protein	6.54831	6.70446	7.03872	6.8759	6.70798	6.70705	7.20227	7.27033	5.7179	5.82522	6.63019	6.27487	6.92877	6.65864
AT1G02850	BGLU11	beta glucosidase 11	-4.84566	-3.84259	-3.07849	-0.180031	-2.75382	-3.30932	1.82423	1.73093	-1.39275	0.438025	4.11686	4.1251	2.32801	1.19738
AT1G02860	NLA	SPX (SYG1/Pho81/XPR1) domain-containing protein	1.80661	1.55404	2.26772	2.44124	1.75417	1.91502	3.10618	2.77349	3.46477	3.07638	3.57848	3.90882	3.76177	3.38224
AT1G02870	AT1G02870	nucleolar-like protein	3.9473	4.23081	4.04059	3.96321	3.00572	2.92779	2.48025	2.78516	1.94285	1.97345	1.7056	1.37255	1.58261	1.46937
AT1G02880	TPK1	thiamin pyrophosphokinase1	3.83407	3.76997	3.93753	3.99677	4.38929	4.00267	4.15335	4.23119	3.87437	4.39344	3.17814	3.95282	3.49598	3.61879
AT1G02890	AT1G02890	AAA-type ATPase family protein	5.65929	5.77514	5.38476	5.42678	5.78694	5.91096	5.84063	5.7529	5.81468	5.76433	5.8976	5.90785	6.01848	5.98687
AT1G02900	RALF1	rapid alkalinization factor 1	0.314972	0.516176	0.216868	0.574478	-0.170022	0.209636	0.4794	0.25095	-0.30319	-0.199507	-0.717814	-0.80218	-1.38356	-0.367284
AT1G02910	LPA1	tetratricopeptide repeat (TPR)-containing protein	5.35435	5.50365	5.25103	5.21002	5.83423	5.76586	5.63758	5.65503	5.98765	6.02407	5.90923	5.83199	5.79886	5.83196
AT1G02920	GSTF7	glutathione S-transferase 7	-0.531922	-1.0268	-3.77602	-1.85606	-1.90128	-3.30932	-0.780242	-1.34457	3.41842	4.64472	0.970084	1.96618	-1.09324	0.563246
AT1G02930	GSTF6	glutathione S-transferase 6	3.16623	3.3608	1.84408	2.02664	0.920052	0.209636	2.93636	2.31786	3.83691	5.06701	1.05629	4.92831	0.96916	3.53386
AT1G02950	GSTF4	glutathione S-transferase F4	-2.03636	-1.60455	-1.12419	-1.48994	-0.67566	-2.34495	-1.524	-1.64518	1.27592	0.103794	0.934106	0.879565	-0.0093854	0.399439
AT1G02952	AT1G02952	Natural antisense transcript overlaps with AT1G02950	-3.00753	-1.83521	-1.63215	-1.94192	-1.66436	-2.74801	-2.57949	-1.92054	0.872478	-0.759514	0.562159	0.5123	-0.416157	-0.0641751
AT1G02960	AT1G02960	kinetochore protein	3.72102	3.80382	3.87865	4.06988	4.24588	3.78143	4.20649	4.08774	3.80123	3.88773	4.22131	3.84798	4.36931	4.34538
AT1G02965	AT1G02965	hypothetical protein	-1.5849	-1.07521	-3.07849	-1.09622	-0.249736	-3.00154	-1.8596	-2.89391	-2.59049	-1.94561	-1.88745	-1.9249	-2.84503	-0.865973
AT1G02970	WEE1	WEE1-like kinase	2.27997	2.67494	1.57413	1.87169	0.84529	0.456593	-1.31528	-1.56396	-0.747467	-0.823098	-1.65049	-2.24011	-1.33833	-0.990328
AT1G02990	AT1G02990	hypothetical protein	3.77078	3.7853	2.99864	3.27207	3.82733	3.9182	3.42976	3.22872	3.73003	3.86773	4.12686	3.86599	4.18702	3.93741
AT1G03000	PEX6	peroxin 6	4.53071	4.6276	4.52162	4.51164	4.65446	4.71551	4.68048	4.65146	4.27335	4.54751	4.66443	4.40753	4.71063	4.68989
AT1G03020	AT1G03020	Thioredoxin superfamily protein	-3.40366	-3.84259	-7.66668	-3.86231	-4.24604	-4.2406	-4.60803	-7.66668	-0.683855	0.542627	0.386932	0.431667	-0.46393	-0.134193
AT1G03030	AT1G03030	P-loop containing nucleoside triphosphate hydrolases superfamily protein	3.46624	3.46604	4.18437	3.9424	3.55563	3.43935	3.753	3.66759	3.37053	3.43343	3.66059	3.81392	3.38575	3.64516
AT1G03040	AT1G03040	basic helix-loop-helix (bHLH) DNA-binding superfamily protein	4.91101	4.91077	4.89941	4.9073	4.87837	4.78745	5.08577	4.9875	4.92347	4.89985	5.09747	5.1825	4.96519	4.96465
AT1G03055	D27	beta-carotene isomerase D27-like protein	1.65756	1.72634	0.0686686	0.0374778	2.86615	2.76422	2.20341	1.89793	2.57674	3.01861	3.12726	3.59073	2.96869	2.72202
AT1G03060	SPI	BEACH-DOMAIN HOMOLOG A1	5.87024	5.90948	5.64895	5.57903	5.70144	5.72194	5.57671	5.57436	5.83382	6.18423	6.02332	6.08361	5.93172	5.98223
AT1G03080	NET1D	kinase interacting (KIP1-like) family protein	5.38765	5.50982	4.96061	5.24505	5.23841	5.20649	5.63392	5.46793	5.30487	5.36858	5.42524	5.55106	5.39112	5.45584
AT1G03090	MCCA	methylcrotonyl-CoA carboxylase alpha chain	5.08607	5.35573	5.24414	5.24383	5.3592	5.52632	5.24662	5.53053	5.08968	5.03823	5.3547	5.17323	5.44021	5.32414
AT1G03100	AT1G03100	Pentatricopeptide repeat (PPR) superfamily protein	1.76286	1.97839	2.68917	2.36284	2.30046	2.52664	3.03175	3.25134	1.39854	1.23144	0.718389	1.98514	1.55291	2.06914
AT1G03110	TRM82	Transducin/WD40 repeat-like superfamily protein	4.17062	4.04514	4.14049	4.00683	2.72733	2.81429	2.53067	2.59045	1.51154	1.24701	0.413306	0.796138	0.443248	0.374443
AT1G03120	RAB28	responsive to abscisic acid 28	0.880589	-0.0103221	0.968219	0.815942	0.72534	1.04822	2.24244	2.25209	-1.03433	-2.4485	-0.555567	0.223899	-0.139106	0.399439
AT1G03130	PSAD-2	photosystem I subunit D-2	7.74883	8.15394	6.81393	7.23791	8.4902	8.61174	8.25942	8.40652	9.29117	9.42773	9.61605	9.20252	9.55287	9.26043
AT1G03140	AT1G03140	splicing factor Prp18 family protein	5.09807	5.39513	5.31246	5.34076	5.11555	5.11258	5.38323	5.52299	4.91322	4.92667	5.52385	5.18148	5.56224	5.20159
AT1G03150	AT1G03150	Acyl-CoA N-acyltransferases (NAT) superfamily protein	3.51415	3.23988	3.49024	3.36439	3.36475	3.54691	3.753	3.44038	2.99634	3.04556	3.28197	3.38841	3.72095	3.1771
AT1G03160	FZL	FZO-like protein	5.47692	5.4876	5.20118	5.27865	5.50141	5.40741	5.55584	5.56366	5.41792	5.52119	5.52838	5.23096	5.44507	5.48094
AT1G03165	AT1G03165	hypothetical protein	-2.84396	-3.29199	-1.85087	-1.09622	-1.46092	-1.3631	-1.45102	-0.656332	-2.37422	-1.94561	-1.76411	-1.4472	-3.12324	-1.97629
AT1G03170	FAF2	FANTASTIC four-like protein (DUF3049)	-0.732017	-0.0103221	1.03365	0.693153	-0.378228	-1.04483	1.15322	1.21382	-1.87074	-1.57342	-1.88745	0.48592	-0.325109	-0.134193
AT1G03180	AT1G03180	non-structural protein	1.70458	1.88658	1.81646	1.78749	0.399268	0.907712	0.144686	0.459597	-0.402101	-0.28646	0.800612	0.0901913	0.109628	-0.134193
AT1G03190	UVH6	RAD3-like DNA-binding helicase protein	3.41466	3.47448	3.23256	3.38657	3.22798	3.39398	3.05072	3.11615	2.75946	2.95843	2.92675	3.15302	3.14823	3.09149
AT1G03210	AT1G03210	Phenazine biosynthesis PhzC/PhzF protein	2.97951	3.16109	3.35919	3.13464	2.37543	2.33417	3.05386	2.58155	2.87486	2.84539	2.89435	2.56636	2.77649	2.79918
AT1G03220	AT1G03220	Eukaryotic aspartyl protease family protein	6.31989	5.96851	6.11396	6.10144	6.46473	5.75308	5.73219	6.13267	6.75991	7.93655	4.59124	6.74352	5.11192	5.94822
AT1G03230	AT1G03230	Eukaryotic aspartyl protease family protein	4.29652	4.39973	4.7035	4.49948	4.17324	3.68247	3.87865	4.34861	4.12805	4.90108	2.58779	3.55945	2.6891	3.4704
AT1G03250	AT1G03250	R3H domain protein	3.98042	3.79038	3.89195	3.87181	3.67377	3.41035	3.58748	3.69467	3.84771	3.8191	3.74348	4.03017	3.64135	3.59735
AT1G03260	AT1G03260	SNARE associated Golgi protein family	3.32938	3.23988	3.69369	3.36439	3.34453	3.26312	3.32456	3.31178	3.53663	3.80076	3.67701	3.91872	3.68307	3.50248
AT1G03270	AT1G03270	CBS domain protein with a domain protein (DUF21)	2.74584	2.67859	2.41617	2.39384	2.10602	2.34102	1.68545	1.76276	0.278849	0.616384	0.970084	0.774505	1.48534	0.843807
AT1G03280	AT1G03280	Transcription factor TFIIE, alpha subunit	4.45024	4.54793	4.01247	4.45818	4.48474	4.57156	4.34229	4.42272	4.56607	4.59389	4.69027	4.4576	4.67936	4.49783
AT1G03290	AT1G03290	ELKS/Rab6-interacting/CAST family protein	3.11494	2.8601	3.42468	3.531	3.41731	3.27031	3.96285	3.92843	3.56309	3.72498	4.17003	4.16514	3.95467	3.84717
AT1G03300	ATDUF1	agenet domain protein (DOMAIN OF UNKNOWN FUNCTION 724 1)	1.89612	2.35237	0.450417	1.28139	1.34324	1.67603	0.88379	0.641846	1.90197	1.10049	2.1904	0.817451	2.1959	1.3717
AT1G03310	DBE1	debranching enzyme 1	4.57295	4.65382	3.81029	4.2071	4.79268	4.83187	4.47929	4.66732	5.3359	5.49617	5.52309	4.97884	5.1742	5.10897
AT1G03330	LSM2	Small nuclear ribonucleoprotein family protein	4.31827	4.43904	4.54003	4.55832	3.72939	3.83576	3.98768	3.99025	4.07387	4.14405	4.22504	4.4525	4.15278	4.04627
AT1G03340	AT1G03340	hypothetical protein	1.277	1.34918	1.19963	1.163	1.21549	1.30789	0.992445	1.23667	0.762603	1.32241	0.439206	1.17205	0.518929	1.01532
AT1G03350	AT1G03350	BSD domain-containing protein	4.4872	4.80273	4.01247	4.27408	4.36941	4.41164	4.41852	4.25797	4.81756	4.61203	4.73409	4.80703	4.72269	4.51651
AT1G03360	RRP4	ribosomal RNA processing 4	3.61075	3.81715	3.3719	3.41275	2.59668	2.47778	2.10398	2.13533	0.458732	0.265362	-0.66168	-0.178525	0.0932151	-0.645431
AT1G03365	AT1G03365	RING/U-box superfamily protein	4.10455	4.18659	3.85848	4.05749	4.01383	4.05566	4.27531	4.16869	3.70352	3.77146	3.95574	3.86343	4.08281	3.88748
AT1G03370	AT1G03370	C2 calcium/lipid-binding and GRAM domain containing protein	4.55474	4.21455	4.487	4.293	5.16442	4.60181	4.88811	4.87457	5.01856	5.27489	4.617	5.62772	4.60317	5.11653
AT1G03380	ATG18G	yeast autophagy 18 G-like protein	3.861	3.94098	3.49315	3.89675	4.02658	4.10073	4.17801	4.02677	4.86086	5.08661	5.36402	4.92095	5.15703	5.05099
AT1G03400	AT1G03400	2-oxoglutarate (2OG) and Fe(II)-dependent oxygenase superfamily protein	1.42871	1.25442	0.968219	0.904705	2.88027	3.02878	3.23617	2.89698	4.84342	5.02587	4.97113	4.72481	4.98312	4.5984
AT1G03410	2A6	2-oxoglutarate (2OG) and Fe(II)-dependent oxygenase superfamily protein	4.10204	4.19809	3.74342	3.75046	4.24588	4.25914	4.0783	4.18347	4.58071	4.56934	4.59988	4.1251	4.6572	4.60648
AT1G03420	Sadhu4-2	transposable_element_gene	3.93327	4.01655	3.4155	3.42781	3.87744	3.90671	3.4679	3.51705	4.32838	4.32176	4.28339	3.55945	4.23082	4.15301
AT1G03430	AHP5	histidine-containing phosphotransfer factor 5	2.18844	1.89917	3.1052	2.78646	2.92633	2.96816	2.9832	2.72583	2.96195	2.78803	3.05372	3.65725	3.28096	3.16257
AT1G03440	AT1G03440	Leucine-rich repeat (LRR) family protein	2.32365	2.59211	1.28271	1.95719	3.20574	3.2192	3.04757	2.93938	3.68857	3.40943	3.99991	3.28892	4.16756	3.5423
AT1G03457	AT1G03457	RNA-binding (RRM/RBD/RNP motifs) family protein	3.67286	4.11827	3.81262	3.64398	4.23677	4.13265	3.38312	3.25694	3.30932	2.18215	3.17429	3.05324	3.54206	3.4704
AT1G03470	NET3A	Kinase interacting (KIP1-like) family protein	3.19002	3.71231	3.04301	2.83567	3.048	2.71236	2.33304	2.4262	1.7719	1.6613	1.86696	1.54856	1.65708	2.06133
AT1G03475	LIN2	Coproporphyrinogen III oxidase	7.9494	7.94472	7.73741	7.70223	7.69303	7.59279	7.45147	7.50755	7.54334	7.61272	7.24136	7.3685	6.91789	7.27019
AT1G03495	AT1G03495	HXXXD-type acyl-transferase family protein	1.6913	1.63149	1.49504	1.56433	1.43532	1.73959	2.05471	2.04111	0.829526	0.775098	0.304789	0.223899	0.579098	0.649124
AT1G03502	AT1G03502	-	-0.76824	-2.58311	0.325358	0.0148675	0.110957	0.0516518	0.534351	0.379722	0.213533	0.517179	-0.456727	-0.221351	-0.672612	-0.751492
AT1G03506	AT1G03506	-	-3.19204	-3.54118	-1.19738	-2.03321	-1.28265	-0.845106	-1.25192	-1.27827	-1.20244	-1.68714	-2.33707	-2.07391	-1.4785	-2.82766
AT1G03510	AT1G03510	Tetratricopeptide repeat (TPR)-like superfamily protein	1.17576	0.823972	1.51808	1.20355	0.806404	0.268284	0.68766	0.607192	-0.62293	-0.823098	-1.44702	-1.66637	-1.13131	-0.926811
AT1G03520	AT1G03520	Core-2/I-branching beta-1,6-N-acetylglucosaminyltransferase family protein	3.32294	2.84392	3.55573	3.27445	3.42696	3.54394	3.38062	3.29554	3.65514	3.80076	3.80204	3.75439	3.89556	3.93313
AT1G03530	NAF1	nuclear assembly factor 1	3.60013	3.85639	2.42838	3.00584	2.79345	2.70176	2.30698	2.36529	1.9826	1.77302	0.897208	0.316629	1.02214	1.0314
AT1G03540	AT1G03540	Pentatricopeptide repeat (PPR-like) superfamily protein	0.693498	1.07751	0.0686686	-0.00810278	0.346031	0.600491	-1.0231	-0.614831	-0.814014	-1.19138	-0.96713	-1.25698	-0.883807	-0.285331
AT1G03545	AT1G03545	Natural antisense transcript overlaps with AT1G03550	1.46036	1.2446	1.33555	1.32799	1.00837	1.40257	1.72536	1.24796	0.872478	0.796411	1.49948	1.37255	1.82054	1.29385
AT1G03550	SCAMP4	Secretory carrier membrane protein (SCAMP) family protein	2.07033	1.78176	2.08689	2.19197	1.69153	1.83967	2.18635	2.1108	1.52507	1.48875	2.05458	1.96618	2.28169	1.91299
AT1G03560	AT1G03560	Pentatricopeptide repeat (PPR-like) superfamily protein	2.60072	2.71107	1.30937	2.04907	2.77846	2.73333	2.6803	2.50361	2.57674	2.72274	2.64455	2.22732	2.63343	2.62997
AT1G03590	AT1G03590	Protein phosphatase 2C family protein	4.7642	4.79854	4.77459	4.84297	4.87603	5.09547	5.08424	5.0891	4.08305	4.13362	4.38183	4.43364	4.83367	4.7025
AT1G03600	PSB27	photosystem II family protein	7.60932	7.62947	7.49037	7.52968	8.19327	8.1884	8.19702	8.34689	8.32805	8.63579	8.81845	8.98365	8.89136	8.55889
AT1G03610	AT1G03610	plant/protein (DUF789)	4.94846	4.56481	5.76306	5.78973	6.05037	5.98441	6.61989	6.67262	5.32627	5.33165	5.89468	6.57543	6.63129	6.16552
AT1G03630	POR C	protochlorophyllide oxidoreductase C	7.58002	7.47519	6.78779	6.92333	7.8505	7.8868	7.69827	7.6116	7.50141	7.67446	7.46033	7.38398	7.54611	7.52372
AT1G03650	AT1G03650	Acyl-CoA N-acyltransferases (NAT) superfamily protein	1.56597	1.54606	2.05573	1.87169	0.346031	0.239258	0.382892	-0.286909	0.872478	0.796411	0.217686	-0.178525	0.189001	0.296744
AT1G03660	AT1G03660	Ankyrin-repeat containing protein	0.808637	0.267137	1.47162	0.693153	-0.170022	0.239258	-1.45102	-2.26115	-7.66668	-4.16208	-4.23326	-7.66668	-3.92257	-3.08065
AT1G03680	THM1	thioredoxin M-type 1	6.9242	7.09878	6.42486	6.49312	7.23895	7.14531	6.98297	7.07336	7.91879	8.12273	7.64188	7.77957	7.389	7.67389
AT1G03687	AT1G03687	DTW domain-containing protein	3.96947	4.22082	4.02056	4.00397	3.8633	3.94091	3.80793	3.90544	3.04878	3.17731	3.18581	3.22257	3.10181	3.21279
AT1G03730	AT1G03730	pyrroline-5-carboxylate reductase	2.72645	2.76018	3.51336	3.45745	2.75312	2.47155	2.128	2.64271	2.73639	2.96786	1.94134	3.07994	2.11691	2.80854
AT1G03740	AT1G03740	Protein kinase superfamily protein	3.61603	3.5362	3.42163	3.35317	4.12665	3.72497	4.33457	4.4277	4.71066	5.17164	3.9032	4.79364	3.85111	4.70876
AT1G03750	SWI2	switch 2	1.85504	2.31998	2.42229	2.2415	2.20651	2.48398	2.35356	2.30169	1.94285	2.1494	2.46078	2.282	2.5873	2.21707
AT1G03760	AT1G03760	Prefoldin chaperone subunit family protein	2.32365	2.82096	2.49958	2.55531	1.46059	1.56344	1.69352	1.61362	1.12424	0.731504	1.39749	0.223899	0.692395	0.932109
AT1G03770	RING1B	RING 1B	1.39634	1.57771	1.55197	1.77409	1.04223	0.77243	1.11768	1.3458	-1.20244	-0.698614	-0.900647	-0.358027	-0.119845	-0.367284
AT1G03780	TPX2	targeting protein for XKLP2	5.06049	5.80929	4.08177	4.51164	3.80285	3.89977	2.02304	2.09838	0.213533	-0.28646	0.608549	-0.221351	0.219567	0.669818
AT1G03800	ERF10	ERF domain protein 10	-1.651	-1.53518	0.159402	0.166168	0.0456742	-0.328144	0.750896	1.37699	-0.508294	-0.477869	1.81844	1.34346	1.05641	0.214622
AT1G03820	AT1G03820	E6-like protein	1.1174	0.962311	0.732425	0.953078	0.142523	0.352014	0.168042	-0.497046	1.17659	0.033735	0.156551	-0.80218	0.125855	0.157157
AT1G03830	AT1G03830	guanylate-binding family protein	3.20878	3.49948	2.51111	2.91413	2.15327	2.10399	1.74878	1.68181	1.39854	0.838114	0.760086	-0.0965096	0.724719	0.806916
AT1G03860	PHB2	prohibitin 2	5.19826	5.36709	5.10743	5.1002	4.49088	4.33826	4.12678	4.07512	4.27335	4.13362	3.40206	3.35964	3.16991	3.5451
AT1G03870	FLA9	FASCICLIN-like arabinoogalactan 9	3.46624	3.87244	3.31053	3.83678	5.33635	5.6651	4.67743	3.99696	7.6245	6.93733	7.39069	6.3708	7.47336	6.92522
AT1G03900	ABCI18	non-intrinsic ABC protein 4	5.42372	5.57744	5.46404	5.56791	5.59066	5.40985	5.8985	5.91928	5.8707	5.91199	6.25195	6.04686	6.13003	6.05286
AT1G03905	ABCI19	P-loop containing nucleoside triphosphate hydrolases superfamily protein	0.89224	1.02106	1.70038	1.22341	1.35676	0.944143	1.46747	1.53283	0.994154	1.3515	0.859342	1.1043	0.219567	0.82548
AT1G03910	AT1G03910	cactus-binding carboxy-terminal, cactin	5.19591	5.53524	4.92118	5.14383	5.32951	5.28493	5.52055	5.52532	4.82167	4.94945	5.32982	5.1174	5.25481	5.3452
AT1G03930	ADK1	dual specificity kinase 1	4.80791	4.83829	4.78175	4.79401	5.36841	5.25533	5.22868	5.25008	5.68891	5.65846	5.64981	5.59878	5.57486	5.55928
AT1G03935	AT1G03935	-	1.8845	1.57771	2.41617	1.95124	2.32129	2.66949	2.40361	2.27986	2.15776	2.67175	2.13602	2.14541	1.92624	1.98081
AT1G03940	AT1G03940	HXXXD-type acyl-transferase family protein	2.13059	2.47091	2.30794	2.04349	2.12194	2.12794	2.60955	2.51767	1.39854	1.18372	0.934106	1.35808	1.03078	1.40911
AT1G03950	VPS2.3	vacuolar protein sorting-associated protein 2.3	1.53658	1.47219	1.41136	2.00386	2.27931	2.07142	2.48025	2.65972	3.06738	3.18541	3.40535	3.60612	3.15021	3.33767
AT1G03960	AT1G03960	Calcium-binding EF hand family protein	2.71337	2.57652	2.38517	2.60536	2.40176	2.48398	1.88186	2.20071	1.81657	1.85656	2.33537	1.86745	2.01168	2.49152
AT1G03970	GBF4	G-box binding factor 4	2.9067	3.24481	3.51049	3.30506	3.65474	3.49873	3.80048	3.93369	3.70352	3.83978	4.12686	4.13787	3.90028	3.9267
AT1G03990	AT1G03990	Long-chain fatty alcohol dehydrogenase family protein	0.639219	0.75642	1.42361	0.941136	1.48542	1.26533	2.36371	1.83941	1.39854	1.29272	1.32987	1.8048	1.749	1.70816
AT1G04000	AT1G04000	hypothetical protein	2.60427	3.04698	3.07832	2.86757	2.70107	2.71236	2.65572	2.80441	3.22069	3.12773	2.70984	2.68126	2.56366	2.44426
AT1G04010	PSAT1	phospholipid sterol acyl transferase 1	2.71337	2.79089	2.68408	2.33116	2.66891	2.7437	2.45198	2.32321	2.62149	2.91525	3.28554	2.61586	2.97318	3.04075
AT1G04020	BARD1	breast cancer associated RING 1	3.78022	4.27855	3.56129	3.52101	2.52664	2.53861	0.604507	0.962864	1.4702	1.33702	0.780491	0.588664	0.670436	1.13921
AT1G04030	AT1G04030	eisosome protein	3.40045	4.16591	3.31053	3.63474	3.85618	3.99401	3.80235	3.19994	7.25463	6.72382	6.41622	5.37448	6.24662	5.76981
AT1G04040	AT1G04040	HAD superfamily, subfamily IIIB acid phosphatase	4.64272	5.17867	4.22345	4.5495	5.19297	5.37107	4.93991	4.30603	8.72833	8.20945	7.88564	6.7179	7.76314	7.25678
AT1G04050	SUVR1	histone-lysine N-methyltransferase SUVR2-like protein	0.820881	1.52997	1.19963	1.42551	1.44801	1.08131	0.826232	0.692315	2.33713	1.88668	2.17507	1.2987	2.22255	2.06133
AT1G04070	TOM22-I	translocase of outer membrane 22-I	1.3464	1.63902	1.09623	1.55652	0.938153	1.06486	0.191025	0.295163	0.954724	0.838114	0.276335	1.26806	0.45614	-0.0304004
AT1G04080	PRP39	Tetratricopeptide repeat (TPR)-like superfamily protein	6.38525	6.53919	6.35659	6.38735	6.14838	6.13087	6.1578	6.12005	5.6252	5.545	5.68067	5.69979	5.87944	5.79829
AT1G04100	IAA10	indoleacetic acid-induced protein 10	0.16936	0.0130215	0.216868	0.358022	0.786561	0.96202	0.671408	0.624623	1.24356	1.62602	1.28773	1.49666	1.13066	1.48113
AT1G04105	AT1G04105	hypothetical protein	-1.09633	-0.979959	-1.19738	-0.911644	-0.981084	-0.125784	-0.112367	-0.35361	-0.210629	0.265362	-0.156009	0.5123	-0.281654	0.749747
AT1G04110	SDD1	Subtilase family protein	3.48752	3.49119	1.74012	2.04349	2.8519	2.7437	2.20905	1.98148	0.851162	-0.00261307	1.08938	1.52284	0.65933	1.71813
AT1G04120	ABCC5	multidrug resistance-associated protein 5	5.66737	5.43941	5.08253	5.29106	5.509	5.50742	5.53634	5.52648	5.55772	5.61564	5.74697	5.84567	5.8641	5.7105
AT1G04130	TPR2	Tetratricopeptide repeat (TPR)-like superfamily protein	2.45121	2.56077	2.85219	2.56702	2.02365	1.88723	2.15163	2.30169	2.04963	1.90642	1.93225	2.01312	1.82054	1.53851
AT1G04140	AT1G04140	Transducin family protein / WD-40 repeat family protein	5.91518	5.96627	5.95259	5.8584	6.40009	6.3975	6.52302	6.59405	6.18371	6.19128	6.6978	6.32596	6.89366	6.71075
AT1G04160	XIB	myosin XI B	3.93609	3.93793	3.43984	3.5429	3.5527	3.52302	3.22786	3.11615	2.58967	2.22993	2.12808	2.63399	2.39983	2.33837
AT1G04170	EIF2 GAMMA	eukaryotic translation initiation factor 2 gamma subunit	6.77131	6.78231	6.52992	6.51116	6.24515	6.23883	6.13057	6.09799	5.9907	6.07728	5.65189	5.83982	5.57744	5.73464
AT1G04180	YUC9	YUCCA 9	-3.00753	-2.89444	1.04955	1.04521	-7.66668	-3.30932	3.53231	3.14059	0.145119	0.295613	3.49451	3.45792	3.74611	3.42547
AT1G04190	TPR3	Tetratricopeptide repeat (TPR)-like superfamily protein	4.48912	4.68413	4.43195	4.5307	3.81759	4.0347	3.96952	3.83792	3.72711	3.72498	3.78699	3.69229	3.62289	3.61346
AT1G04200	AT1G04200	dyggve-melchior-clausen syndrome protein	4.34713	4.14889	4.75047	4.48824	4.67484	4.42942	4.50589	4.584	4.05302	3.71382	3.85351	4.25185	4.09213	4.18751
AT1G04210	AT1G04210	Leucine-rich repeat protein kinase family protein	5.8386	5.90247	5.76847	5.71367	6.16047	6.04069	5.93979	5.99704	5.07711	5.20589	5.07183	5.38968	5.28899	5.44086
AT1G04220	KCS2	3-ketoacyl-CoA synthase 2	1.43668	1.73339	0.244765	1.0783	-0.914607	-0.164049	0.362791	0.607192	2.39719	2.68324	2.95844	3.04874	2.73742	1.67784
AT1G04230	AT1G04230	rRNA-processing EFG1-like protein (DUF2361)	2.42338	2.43679	2.78253	2.60157	2.81809	2.85312	3.09708	2.98396	2.52383	2.65435	3.11124	3.03516	3.07071	2.78976
AT1G04240	SHY2	AUX/IAA transcriptional regulator family protein	3.72428	3.6165	4.05445	4.03098	4.68693	4.70094	5.13919	4.78342	5.79876	4.94945	5.86752	5.26141	5.83971	5.20868
AT1G04250	AXR3	AUX/IAA transcriptional regulator family protein	3.32938	3.70695	2.10982	2.65738	3.97491	4.14052	3.33234	3.30368	5.45549	5.13446	4.80801	4.76787	4.53189	4.31286
AT1G04260	MPI7	CAMV movement protein interacting protein 7	2.827	3.00685	3.0899	2.76968	2.748	2.49015	2.9832	3.07554	3.21652	3.22525	3.50987	2.89683	3.32906	3.09532
AT1G04270	RPS15	cytosolic ribosomal protein S15	8.3797	8.58773	8.56365	8.42944	7.42674	7.51773	7.58855	7.47022	6.94798	6.90642	6.19371	6.36764	6.26231	6.24352
AT1G04280	AT1G04280	P-loop containing nucleoside triphosphate hydrolases superfamily protein	4.59984	4.97607	4.18257	4.47381	4.49547	4.93164	4.47696	4.38486	5.59506	5.25482	5.15721	4.24203	5.08779	4.83438
AT1G04290	AT1G04290	Thioesterase superfamily protein	3.57144	3.52812	3.58331	3.6641	3.02701	3.04145	3.29039	3.19119	3.40019	3.49339	3.79453	3.85315	3.47079	3.29168
AT1G04295	AT1G04295	Natural antisense transcript overlaps with AT1G04290	3.52915	3.48703	3.54455	3.5838	3.01427	2.96373	3.23341	3.07554	3.34025	3.43003	3.74867	3.79524	3.42234	3.21279
AT1G04300	AT1G04300	TRAF-like superfamily protein	5.85766	5.88359	5.89324	6.02005	6.34095	6.2737	6.69567	6.77861	5.86207	5.99844	6.82358	6.55456	7.02181	6.71977
AT1G04310	ERS2	ethylene response sensor 2	3.17817	3.07775	4.00637	3.88589	3.4076	3.28103	4.43425	4.72905	2.6831	3.19347	4.50803	4.11007	4.64529	4.29964
AT1G04340	AT1G04340	HR-like lesion-inducing protein-like protein	3.71119	3.9546	3.82422	3.77758	3.47114	3.67707	3.32196	3.18826	3.66128	3.65379	3.80951	3.86343	3.54357	3.28499
AT1G04350	AT1G04350	2-oxoglutarate (2OG) and Fe(II)-dependent oxygenase superfamily protein	4.39807	4.11423	3.69874	3.81895	5.4815	5.69881	5.64384	5.4637	6.01366	6.34021	6.37362	6.34672	6.41703	6.23052
AT1G04360	AT1G04360	RING/U-box superfamily protein	2.43139	1.89289	1.64911	2.15108	2.55036	2.55637	1.92363	2.07954	2.55053	3.57273	1.85738	2.74382	2.2853	2.02966
AT1G04390	AT1G04390	BTB/POZ domain-containing protein	2.97404	2.63035	2.52255	2.78979	2.97536	3.29167	2.92612	3.00408	2.79896	2.51987	2.87075	2.44835	3.16991	3.04472
AT1G04400	CRY2	cryptochrome 2	6.12229	6.32536	6.39794	6.38955	6.65287	6.71168	6.93016	6.90347	6.42101	6.46066	6.96874	6.94488	6.90326	7.12577
AT1G04410	c-NAD-MDH1	Lactate/malate dehydrogenase family protein	8.05294	8.23303	8.09569	8.02793	8.01342	7.96048	7.93578	7.97271	9.01439	9.16679	8.84692	8.85219	8.62496	8.81053
AT1G04420	AT1G04420	NAD(P)-linked oxidoreductase superfamily protein	6.3126	6.50461	6.21702	6.05198	6.71028	6.6361	6.53682	6.53737	7.19269	7.28586	7.14654	6.91892	6.91629	7.07746
AT1G04425	AT1G04425	-	3.46038	4.05922	3.81495	3.95581	1.23025	1.59815	1.2329	1.06854	-3.15423	-1.46801	-1.11006	-1.78985	-1.58013	-2.2596
AT1G04430	AT1G04430	S-adenosyl-L-methionine-dependent methyltransferases superfamily protein	6.67764	6.95175	6.40954	6.55271	6.91293	6.83593	6.74795	6.67889	7.24266	6.97725	7.3535	7.10023	7.44747	7.22873
AT1G04440	CKL13	casein kinase like 13	4.83684	5.13213	4.98149	4.96446	5.17876	5.33294	5.37823	5.30247	5.39417	5.45907	5.34188	5.56609	5.39531	5.39188
AT1G04445	AT1G04445	C2H2-like zinc finger protein	-2.12753	-1.67741	-0.365043	-0.709869	-0.519292	-0.328144	0.144686	0.440039	-2.845	-2.26071	-3.30163	-0.509019	-1.58013	-0.807597
AT1G04480	AT1G04480	Ribosomal protein L14p/L23e family protein	7.24402	7.3291	7.53924	7.33779	6.51308	6.42394	6.68584	6.55821	6.08502	6.21423	5.49095	5.50254	5.12055	5.3452
AT1G04510	MAC3A	MOS4-associated complex 3A	5.83558	5.80219	5.72704	5.60765	5.53451	5.52406	5.6995	5.6839	5.19495	5.21976	5.15428	5.27496	5.29214	5.24275
AT1G04520	PDLP2	plasmodesmata-located protein 2	4.49391	4.42279	3.94179	4.16665	4.21652	4.17924	3.37561	3.33843	3.44356	3.6884	2.8612	2.84588	2.47143	3.11431
AT1G04530	TPR4	Tetratricopeptide repeat (TPR)-like superfamily protein	5.18826	5.14737	4.71726	5.01589	5.6774	5.64449	5.57453	5.48771	5.44663	5.76433	5.5947	5.57551	5.52372	5.56066
AT1G04540	AT1G04540	Calcium-dependent lipid-binding (CaLB domain) family protein	0.0906437	0.499745	-0.323484	0.0374778	0.548116	0.554101	0.342406	0.803633	1.67817	2.02852	2.02922	1.63513	0.787272	0.669818
AT1G04550	IAA12	AUX/IAA transcriptional regulator family protein	4.46103	4.56876	4.0084	4.23304	4.62403	4.56719	4.42701	4.28699	4.35323	4.60903	4.2472	4.42672	4.31107	4.4686
AT1G04555	AT1G04555	transmembrane protein	1.65756	1.19443	1.59595	1.64015	1.27367	1.73959	1.68545	1.95416	1.60365	2.05529	2.07124	1.89779	1.77496	1.87785
AT1G04570	AT1G04570	Major facilitator superfamily protein	0.0496143	-0.0827086	0.0995514	-0.260487	-0.67566	-1.1952	-0.260396	-0.934044	-7.66668	-3.22708	-1.76411	2.46195	-2.00567	-0.410075
AT1G04590	AT1G04590	PPR containing-like protein	4.35662	4.41952	4.40439	4.26693	3.92586	4.17542	3.79111	3.87299	3.67043	3.47698	3.71195	3.39551	3.64135	3.64777
AT1G04620	HCAR	coenzyme F420 hydrogenase family / dehydrogenase, beta subunit family	5.03575	5.33966	4.98045	4.85654	5.06084	4.8343	5.07036	4.95083	5.34736	5.44226	5.35214	5.44208	5.07374	5.58402
AT1G04625	AT1G04625	Polynucleotidyl transferase, ribonuclease H-like superfamily protein	0.244002	0.950269	0.450417	0.303096	-0.209329	0.116936	-0.003991	0.359042	0.371592	-0.0399006	-0.044128	-0.0571864	0.0256318	0.540954
AT1G04630	MEE4	GRIM-19 protein	4.57746	5.00982	4.78532	4.80641	4.37441	4.33826	4.63196	4.76389	4.52291	4.69807	4.55764	4.41628	4.35733	4.49348
AT1G04635	EMB1687	ribonuclease P family protein / Rpp14 family protein	1.32936	1.57771	1.41136	1.27189	-0.851059	-0.125784	-0.0303314	-0.192304	-0.62293	-0.823098	-3.30163	-2.42797	-1.7474	-1.85309
AT1G04640	LIP2	lipoyltransferase 2	4.71174	4.64171	5.08059	4.76043	5.01894	5.01106	5.08577	4.94304	5.27217	5.48391	5.15232	5.47514	4.95103	5.29946
AT1G04680	AT1G04680	Pectin lyase-like superfamily protein	6.07131	6.27043	5.85642	6.03768	6.22502	6.05012	5.43589	5.60157	6.80876	6.58375	6.09737	5.98345	6.30725	6.10839
AT1G04690	KAB1	potassium channel beta subunit 1	5.27313	5.40949	5.10933	5.18112	4.99103	4.93164	4.87487	4.88546	5.25502	5.30959	5.19285	5.04132	5.01014	5.24275
AT1G04700	AT1G04700	PB1 domain-containing protein tyrosine kinase	1.96394	1.97245	1.58508	1.85269	1.28785	1.1453	1.17644	1.3458	-0.814014	-0.823098	-0.96713	-1.08894	-0.950297	-0.546636
AT1G04710	PKT4	peroxisomal 3-ketoacyl-CoA thiolase 4	3.78179	4.23826	3.98378	3.81077	3.76278	3.67436	3.56786	3.81533	3.74166	3.75795	3.50681	3.31538	3.28457	3.87862
AT1G04730	CTF18	P-loop containing nucleoside triphosphate hydrolases superfamily protein	3.25914	3.56215	3.03504	3.20873	1.94528	2.10399	-0.112367	0.535281	0.893483	1.04814	0.386932	0.637416	0.567263	0.879779
AT1G04750	VAMP721	vesicle-associated membrane protein 721	5.64946	5.67853	6.15589	6.18293	5.03058	4.95526	5.32663	5.05012	5.34546	5.16653	5.42929	5.72186	5.27451	5.47433
AT1G04760	VAMP726	vesicle-associated membrane protein 726	1.70458	2.27724	0.672067	1.6694	0.766441	1.11366	0.587285	0.0332859	-1.39275	-2.09457	-2.02233	-0.358027	-1.13131	-1.12642
AT1G04770	AT1G04770	Tetratricopeptide repeat (TPR)-like superfamily protein	2.86888	4.10067	2.51111	2.6129	4.45362	4.58892	4.14896	3.6926	4.36456	4.183	4.75228	3.96481	3.95353	3.73382
AT1G04780	AT1G04780	Ankyrin repeat family protein	4.09953	4.32125	3.66042	3.92734	4.5406	4.64947	4.45576	4.39886	4.48708	4.64619	4.92833	4.61803	5.00522	4.85485
AT1G04790	AT1G04790	RING/U-box superfamily protein	4.32903	4.32941	4.20936	4.20336	4.46614	4.41651	4.3177	4.39251	3.86643	4.05843	4.28518	3.97196	4.36333	4.25754
AT1G04800	AT1G04800	glycine-rich protein	3.75651	3.91488	2.07916	2.61666	4.61843	4.37208	3.92908	3.93892	4.45034	4.03172	4.39513	4.48283	4.1957	4.20356
AT1G04810	AT1G04810	26S proteasome regulatory complex, non-ATPase subcomplex, Rpn2/Psmd1 subunit	5.37992	5.41169	5.44387	5.26913	5.46052	5.52782	5.81866	5.73746	5.59746	5.60133	5.98866	5.73941	6.05151	5.97601
AT1G04820	TUA4	tubulin alpha-4 chain	8.62619	8.91302	8.4573	8.46617	7.96583	8.00522	7.48948	7.46039	7.80734	7.71384	7.21326	7.1992	7.33255	7.61409
AT1G04830	AT1G04830	Ypt/Rab-GAP domain of gyp1p superfamily protein	3.42272	3.67804	3.99615	3.68573	3.79045	3.73019	3.87865	3.87299	3.50286	3.56032	3.79202	3.7654	3.96936	3.84262
AT1G04850	AT1G04850	ubiquitin-associated (UBA)/TS-N domain-containing protein	5.53938	5.87207	5.64372	5.71849	5.69347	5.64588	6.07451	6.10926	5.64701	5.55675	6.11455	5.67227	6.05098	5.95719
AT1G04860	UBP2	ubiquitin-specific protease 2	4.22461	4.49814	3.55573	3.74875	4.37607	4.43903	4.27934	4.03331	4.50766	4.70089	4.96557	4.54962	4.76927	4.47155
AT1G04870	PRMT10	protein arginine methyltransferase 10	4.96304	4.98716	4.65884	4.75361	3.56731	3.64699	3.48194	3.40551	2.94696	2.91037	2.06293	2.38552	2.46825	2.51459
AT1G04900	AT1G04900	NADH dehydrogenase ubiquinone complex I, assembly factor-like protein (DUF185)	2.94076	2.95054	2.96549	2.9263	2.16868	1.58667	1.21058	1.50486	0.829526	0.937385	0.386932	0.124798	0.543298	-0.499665
AT1G04910	AT1G04910	O-fucosyltransferase family protein	4.04186	4.09658	4.07012	4.05611	3.91219	3.98747	3.87511	3.84909	4.39618	4.01818	4.43106	3.93831	4.42283	4.2779
AT1G04930	AT1G04930	hydroxyproline-rich glycoprotein family protein	1.69795	1.81534	0.882028	0.735254	0.450609	0.431151	0.441568	0.295163	0.974574	1.32241	1.25893	0.919537	0.614031	0.932109
AT1G04940	Tic20-I	translocon at the inner envelope membrane of chloroplasts 20	6.25539	6.33611	6.1374	6.11046	5.78694	5.81156	5.65989	5.73545	5.50921	5.53314	4.97556	5.05596	4.89591	5.05984
AT1G04945	AT1G04945	HIT-type Zinc finger family protein	6.31557	6.41763	6.19216	6.16603	5.84025	5.88777	5.71742	5.77551	5.5278	5.54814	5.02021	5.076	4.93385	5.0851
AT1G04950	TAFII59	TATA BOX ASSOCIATED FACTOR II 59	4.61574	4.76628	5.03539	4.9218	4.91196	4.90069	5.32208	5.29976	4.62691	4.42115	4.93062	4.94898	5.09089	4.88614
AT1G04960	AT1G04960	golgin family A protein (DUF1664)	3.05919	3.24235	3.32366	3.23097	3.55856	3.45522	3.53005	3.49353	3.86643	4.04958	3.99337	4.24203	3.98056	3.9224
AT1G04970	AT1G04970	lipid-binding serum glycoprotein family protein	4.0088	3.80047	4.438	4.23793	4.18086	4.20199	4.43906	4.51674	4.43788	4.49633	4.74581	4.65253	4.6474	4.62382
AT1G04980	PDIL2-2	PDI-like 2-2	2.55747	2.54484	1.958	2.27993	1.63717	1.77035	1.05642	1.167	2.65263	2.49402	2.22059	1.88775	1.30469	1.9725
AT1G04985	AT1G04985	triacylglycerol lipase-like protein	3.89903	3.90867	4.18976	4.13161	4.32883	4.07427	4.43184	4.43018	4.37393	4.24245	4.63111	4.48948	4.45047	4.35978
AT1G04990	AT1G04990	Zinc finger C-x8-C-x5-C-x3-H type family protein	2.37852	2.86332	2.75369	2.48302	2.67971	2.23474	2.29111	2.41623	3.65514	3.97677	3.69593	3.18617	2.98879	3.62675
AT1G05010	EFE	ethylene-forming enzyme	7.02851	7.20379	7.43828	7.55009	7.87552	7.92916	8.59481	8.57198	8.72961	8.55301	8.61282	8.70522	9.05744	8.95972
AT1G05020	AT1G05020	ENTH/ANTH/VHS superfamily protein	-0.32892	0.0359934	0.0686686	0.620132	0.47561	0.79255	1.9029	1.8016	2.34477	1.87671	2.04618	2.11991	2.87339	2.71705
AT1G05030	AT1G05030	Major facilitator superfamily protein	3.60545	3.11599	3.57509	3.39316	3.65747	3.65526	3.81904	3.72124	3.90314	4.121	4.0679	4.36111	4.07134	4.09299
AT1G05055	GTF2H2	general transcription factor II H2	3.07461	3.11059	2.96968	2.80305	2.30046	2.25663	2.36876	2.26881	2.65263	2.89563	2.72044	2.57264	2.6891	2.49733
AT1G05060	AT1G05060	coiled-coil protein	2.345	2.56077	2.74395	2.73551	2.48415	2.65307	3.00606	2.80441	3.10389	3.00036	3.17043	3.23054	3.01299	2.92071
AT1G05065	CLE20	CLAVATA3/ESR-RELATED 20	-0.843536	-0.324599	-1.44225	-0.601094	-2.3508	-2.34495	-0.872539	-2.13846	-0.883779	-1.03262	-1.35512	-2.24011	-1.87076	-1.73959
AT1G05070	AT1G05070	transmembrane protein, putative (DUF1068)	3.9091	4.16851	4.63927	4.59879	3.92586	3.93187	4.21352	4.20536	4.08533	3.91234	4.43106	4.54803	4.37101	4.25068
AT1G05087	AT1G05087	dentin sialophosphoprotein	2.20721	2.72173	2.21228	2.41989	2.57949	2.59697	2.61806	2.06046	2.26642	1.98278	2.59932	2.04056	2.80952	2.75144
AT1G05090	AT1G05090	dentin sialophosphoprotein-like protein	3.89903	4.14889	3.88531	4.15377	4.09674	4.25007	4.278	4.07986	4.08076	3.95324	4.30468	3.7599	4.43672	4.31121
AT1G05100	MAPKKK18	mitogen-activated protein kinase kinase kinase 18	0.771269	-0.615382	0.351252	0.206634	0.0118907	0.324641	0.826232	1.33525	-1.11593	-0.640181	-1.54517	1.22086	-1.09324	0.669818
AT1G05120	AT1G05120	Helicase protein with RING/U-box domain-containing protein	3.67117	4.06482	3.46674	3.69109	3.1602	3.54691	3.59827	3.66759	3.08575	3.05444	3.14704	2.87667	3.11609	3.36964
AT1G05135	AT1G05135	pseudogene of expressed protein%2C isoform contains a non-consensus TG acceptor site at intron.	5.06371	4.7977	4.56376	4.918	5.70805	5.0408	5.4768	5.64866	6.38993	6.43498	4.73801	5.74568	4.99089	5.55233
AT1G05136	AT1G05136	hypothetical protein	-2.12753	-2.44948	-2.2574	-2.34789	-1.46092	-1.27671	-1.31528	-1.09592	-1.11593	-1.10982	-0.776221	-1.78985	-1.4785	-1.5363
AT1G05140	AT1G05140	Peptidase M50 family protein	5.40758	5.41279	5.20029	5.08196	5.50673	5.58661	5.28984	5.25987	5.712	5.85027	5.86632	5.87519	5.6895	5.64277
AT1G05150	AT1G05150	Calcium-binding tetratricopeptide family protein	5.1758	5.56614	4.487	4.76551	5.05048	5.23893	4.55322	4.59399	4.7968	4.55065	4.73931	4.06623	5.00796	4.89276
AT1G05160	CYP88A3	cytochrome P450, family 88, subfamily A, polypeptide 3	3.06692	3.1715	3.66558	3.50893	3.54976	3.67165	3.99259	3.87117	2.74219	2.92979	3.91479	3.46806	3.98279	3.74605
AT1G05170	AT1G05170	Galactosyltransferase family protein	3.08226	2.87929	2.39765	2.78646	2.96215	3.11519	2.72822	2.513	3.19976	3.42319	3.35522	2.84588	3.26456	2.76111
AT1G05180	AXR1	NAD(P)-binding Rossmann-fold superfamily protein	4.39296	4.36386	4.54425	4.34151	4.00742	4.09669	4.04083	4.0463	4.18666	4.18906	4.14073	4.05506	3.91787	3.81037
AT1G05190	emb2394	Ribosomal protein L6 family	8.61206	8.73215	8.27199	8.24557	8.8232	8.7655	8.44078	8.46333	8.79272	8.84458	8.61131	8.43215	8.38161	8.61498
AT1G05200	GLR3.4	glutamate receptor 3.4	4.51384	4.23826	3.77724	4.17049	5.00183	4.94181	4.68757	4.644	5.28116	5.51879	5.67931	5.38165	5.5465	5.62102
AT1G05205	AT1G05205	hexokinase-1 protein	2.98224	3.6652	3.38762	3.31435	2.47798	2.55637	2.70046	2.77739	2.84821	2.3501	2.38951	2.53453	2.25242	2.35763
AT1G05210	AT1G05210	Transmembrane protein 97, Putative	2.3365	2.44968	2.55076	2.41126	1.42252	1.36275	0.569855	0.833922	0.739586	0.731504	-0.195318	0.223899	0.0766138	0.323112
AT1G05230	HDG2	homeodomain GLABROUS 2	5.2146	5.31698	5.12067	5.05935	5.04109	5.15205	4.78425	4.70979	4.90936	4.70513	4.57964	4.31503	4.6704	4.64226
AT1G05270	AT1G05270	TraB family protein	3.98042	4.13166	4.438	4.08353	4.27822	4.41327	4.71161	4.7159	4.31676	4.29206	4.7728	4.4559	4.82624	4.76033
AT1G05320	AT1G05320	myosin heavy chain, embryonic smooth protein	4.1754	4.25182	3.11279	3.83356	4.01383	4.22623	3.62172	3.63356	4.20358	4.05401	3.50681	3.16554	3.67758	3.62675
AT1G05330	AT1G05330	hypothetical protein	-2.22485	-2.89444	-2.2574	-0.748029	-0.470722	-1.65845	-0.112367	0.109548	-1.39275	-2.09457	-1.18721	0.538207	0.0598192	-0.865973
AT1G05340	AT1G05340	cysteine-rich TM module stress tolerance protein	0.611294	-0.0827086	1.32252	1.27189	1.38342	0.752025	2.24244	2.08585	0.934598	1.30764	-0.555567	2.84588	0.787272	1.86893
AT1G05350	AT1G05350	NAD(P)-binding Rossmann-fold superfamily protein	4.46397	4.41405	4.60201	4.45713	4.60433	4.44698	4.45576	4.57507	4.53632	4.20309	4.27083	4.31877	4.18121	4.36772
AT1G05360	KMS2	vacuole membrane-like protein	4.35347	3.94553	4.90815	4.47794	3.82247	3.87639	4.18661	4.28288	2.73057	2.56404	3.06624	3.356	3.26639	3.16985
AT1G05370	AT1G05370	Sec14p-like phosphatidylinositol transfer family protein	1.48365	1.705	1.84408	1.39081	0.500186	1.38942	0.638345	0.109548	-0.0820502	-0.427584	-1.26872	-0.178525	-0.027218	0.518311
AT1G05380	AT1G05380	Acyl-CoA N-acyltransferase with RING/FYVE/PHD-type zinc finger protein	4.6332	4.76885	4.08948	4.38953	4.97139	5.03975	5.10254	4.95428	4.58071	4.71075	4.94312	4.49941	5.18538	4.89605
AT1G05385	LPA19	photosystem II 11 kDa protein-like protein	3.90335	3.74927	3.56683	3.62358	3.93265	4.08858	4.12976	4.05436	4.592	4.73303	4.51109	4.37015	4.19185	4.34859
AT1G05410	AT1G05410	CDPK adapter, putative (DUF1423)	3.71775	3.90711	4.32494	4.06577	3.42053	3.61345	4.01531	3.92316	3.13067	3.05444	3.58139	3.19026	3.61429	3.49089
AT1G05420	OFP12	ovate family protein 12	-0.199629	0.397024	-0.497425	0.103257	-4.24604	-2.34495	-3.69731	-3.10753	-2.59049	-4.16208	-7.66668	-4.14283	-3.28545	-3.77812
AT1G05430	AT1G05430	hypothetical protein	4.12691	4.25549	4.1626	4.41566	3.67106	3.76625	3.93929	3.69467	4.27135	4.08031	4.1348	4.24989	3.8991	3.93954
AT1G05440	AT1G05440	C-8 sterol isomerase	2.61133	3.14533	1.47162	2.01529	1.10767	1.22148	-0.611673	-0.986009	-2.59049	-2.26071	-2.74019	-2.24011	-2.61189	-1.73959
AT1G05460	SDE3	P-loop containing nucleoside triphosphate hydrolases superfamily protein	3.82953	3.99766	3.20443	3.4019	3.36475	3.34714	3.24718	3.21728	2.82106	3.02765	2.94494	2.56005	2.84916	2.63524
AT1G05470	CVP2	DNAse I-like superfamily protein	4.71092	4.77142	4.05838	4.293	4.3185	4.66865	3.67567	3.5333	3.81506	3.36376	2.7672	2.81972	3.29717	3.19862
AT1G05500	NTMC2T2.1	Calcium-dependent lipid-binding (CaLB domain) family protein	5.20119	5.38342	5.03539	5.14709	5.08744	5.09243	5.1907	5.19353	5.38307	5.3179	5.39082	5.27688	5.32545	5.17017
AT1G05520	AT1G05520	Sec23/Sec24 protein transport family protein	4.46884	4.60857	4.15343	4.32667	4.39912	4.40022	4.3294	4.28699	4.39249	4.26556	4.27982	4.30751	4.42938	4.36772
AT1G05540	AT1G05540	hypothetical protein (DUF295)	2.47852	2.51245	1.01757	1.57209	3.10118	2.84833	2.61381	2.43611	2.5103	2.72829	2.50437	2.2113	2.56664	2.60869
AT1G05560	UGT75B1	UDP-glucosyltransferase 75B1	4.28993	4.53388	3.66558	3.86866	5.31746	5.39677	5.2473	5.33261	5.81949	6.23389	6.72009	6.46413	6.45826	6.23443
AT1G05562	AT1G05562	Natural antisense transcript overlaps with AT1G05560	4.20139	4.4358	3.6023	3.74532	5.18541	5.28404	5.10858	5.17738	5.68515	6.09244	6.57541	6.32456	6.34	6.11925
AT1G05570	CALS1	callose synthase 1	4.71584	4.66308	4.12931	4.05611	3.73717	3.85503	3.55241	3.5425	3.89795	3.82947	4.26179	3.61832	3.63994	3.94592
AT1G05575	AT1G05575	transmembrane protein	2.61836	0.837111	1.72039	1.94528	2.38206	1.01436	0.30075	0.818857	2.87486	4.44158	0.84003	2.95569	0.278821	1.75734
AT1G05590	HEXO2	beta-hexosaminidase 2	3.97084	4.07456	3.61304	3.78093	3.59609	3.78143	3.69791	3.50769	3.46827	3.62429	3.56972	3.39551	3.52686	3.63992
AT1G05600	EMB3101	Tetratricopeptide repeat (TPR)-like superfamily protein	2.93514	3.14797	2.97385	2.87072	2.75822	2.9901	2.9832	2.95325	2.93688	2.62487	2.61645	2.15382	2.79944	2.84084
AT1G05620	URH2	uridine-ribohydrolase 2	2.84509	3.10245	3.40008	3.39754	2.72211	2.52062	2.50339	2.56359	2.63402	2.13274	2.32846	2.14541	1.73849	2.2518
AT1G05630	5PTASE13	Endonuclease/exonuclease/phosphatase family protein	3.85654	4.11692	3.82884	3.70528	4.43462	4.29484	3.67771	3.74734	4.4361	4.26747	4.26722	3.92854	4.10958	4.23688
AT1G05640	AT1G05640	Ankyrin repeat family protein	2.19315	2.26757	2.54516	2.63901	1.81421	2.02115	2.37379	2.08585	0.24656	0.753466	0.386932	1.06919	0.766721	1.18305
AT1G05670	AT1G05670	Pentatricopeptide repeat (PPR-like) superfamily protein	3.02255	2.46245	2.07139	2.79975	3.37475	3.24498	2.84874	2.6255	2.9165	3.07202	2.02922	3.13615	2.53053	2.96743
AT1G05675	AT1G05675	UDP-Glycosyltransferase superfamily protein	3.30997	1.4467	0.426257	1.14229	4.02446	2.68571	1.9775	2.18904	3.96894	6.13436	-0.900647	3.6274	0.363376	2.2518
AT1G05680	UGT74E2	Uridine diphosphate glycosyltransferase 74E2	-1.72027	-2.10989	-1.19738	-0.345696	-0.790192	-1.45499	1.14147	0.658866	-1.49823	-4.16208	-7.66668	-0.563078	-2.50808	-1.05677
AT1G05690	BT3	BTB and TAZ domain protein 3	0.868844	0.397024	1.0013	0.892354	2.34862	2.30646	2.43283	2.16542	2.81556	3.03215	3.26034	3.45112	3.39749	3.17348
AT1G05710	AT1G05710	basic helix-loop-helix (bHLH) DNA-binding superfamily protein	3.27034	3.11059	3.73607	3.56642	2.99711	2.12794	2.96664	2.586	2.25835	2.52627	1.19955	3.11048	0.951058	2.31228
AT1G05720	AT1G05720	selenoprotein family protein	3.23418	3.26925	3.109	3.47205	2.78847	2.8579	2.85954	3.07236	3.24948	3.08507	3.33467	2.64595	3.24797	3.0838
AT1G05730	AT1G05730	FAM136A-like protein (DUF842)	1.96394	1.88658	2.2052	2.38064	1.47305	1.64316	1.82423	1.80924	1.99237	2.02852	2.01207	1.20477	1.95377	1.89553
AT1G05750	PDE247	Tetratricopeptide repeat (TPR)-like superfamily protein	2.45121	2.37056	2.2052	2.06015	1.62604	1.63204	1.61922	1.76276	1.88109	1.90642	1.77842	1.7168	1.76463	2.06133
AT1G05760	RTM1	Mannose-binding lectin superfamily protein	-0.595586	-0.89061	0.00484592	-0.0551705	-0.73179	-1.27671	-0.42537	-1.27827	0.458732	0.616384	0.464649	0.431667	-0.139106	0.690219
AT1G05780	AT1G05780	Vacuolar ATPase assembly integral membrane protein VMA21-like domain-containing protein	2.1404	2.20306	3.04697	2.87072	1.47305	1.3218	2.16329	2.28535	1.74903	1.50178	1.5479	2.0496	1.2686	1.45752
AT1G05785	AT1G05785	Got1/Sft2-like vescicle transport protein family	2.33223	1.46374	2.47034	2.437	1.98064	1.86839	1.94407	2.06046	2.60884	2.44762	2.70984	3.07552	2.5547	2.57068
AT1G05790	AT1G05790	lipase class 3 family protein	3.9445	4.08974	4.33309	4.20461	4.5406	4.48302	4.61507	4.51207	4.36644	4.45839	4.65893	4.59043	4.69916	4.72492
AT1G05805	AT1G05805	basic helix-loop-helix (bHLH) DNA-binding superfamily protein	3.53288	4.04231	4.0837	4.07672	4.13844	3.97652	4.03608	4.17462	4.18453	3.81388	4.06166	4.0118	3.97497	4.49493
AT1G05810	RABA5E	Rab GTPase-like A5A protein	3.73403	3.78021	3.87196	3.84642	3.83701	3.76625	3.98604	3.77882	5.16071	4.72471	5.16111	4.77878	5.01994	5.05099
AT1G05830	ATX2	trithorax-like protein 2	4.96855	5.04492	4.80184	4.87471	5.11555	5.19331	4.93311	4.93345	4.50083	4.56934	4.82898	4.7234	4.92286	4.93718
AT1G05835	AT1G05835	PHD finger protein	4.33438	4.49088	5.18237	5.13534	3.30323	3.58201	4.41486	4.5214	0.213533	-1.10982	-0.156009	-0.358027	1.18588	-0.134193
AT1G05840	AT1G05840	Eukaryotic aspartyl protease family protein	4.46201	4.16981	5.00411	4.79318	4.80506	4.90993	5.27714	5.34778	4.96623	4.90476	5.93847	5.63073	5.96958	5.67639
AT1G05850	POM1	Chitinase family protein	7.86627	7.96712	7.66876	7.82509	8.03303	8.0624	8.12155	8.06098	9.21466	9.0883	9.05838	8.74382	9.12033	9.08682
AT1G05860	AT1G05860	INO80 complex subunit D-like protein	2.6902	2.83085	3.10139	2.86441	2.93537	2.96373	3.02217	3.03374	2.92672	2.72274	3.29975	2.6519	3.60419	3.37595
AT1G05870	AT1G05870	hypothetical protein (DUF1685)	4.70927	4.77142	4.59118	4.89342	4.96699	5.04814	4.92799	4.6268	4.82167	4.95301	4.8724	5.42222	5.31222	4.85146
AT1G05890	ARI5	RING/U-box superfamily protein	5.70171	5.72079	6.09923	6.14276	6.33242	6.48201	6.72771	6.65231	5.94175	6.00703	6.88641	6.56208	6.99928	6.75651
AT1G05900	NTH2	endonuclease III 2	3.61251	3.61077	3.59419	3.73325	3.94836	4.23177	4.09362	3.909	4.36831	4.39693	4.78673	5.06602	4.82687	4.48036
AT1G05910	AT1G05910	cell division cycle protein 48-related / CDC48-like protein	4.43439	4.77313	3.6237	4.06439	4.12665	4.23728	3.77408	3.75922	3.47874	3.7443	3.36539	3.07552	3.49285	3.73872
AT1G05940	CAT9	cationic amino acid transporter 9	4.39091	4.12364	4.51591	4.50355	4.52421	4.7036	4.66003	4.75995	4.95878	4.83052	4.93972	4.61651	4.86362	4.97923
AT1G05950	AT1G05950	hypothetical protein	2.98224	3.06664	2.53954	2.6129	1.27367	0.926043	-0.534241	-0.223155	-0.041617	0.325242	-0.776221	-1.9249	-0.488423	-0.285331
AT1G05960	AT1G05960	ARM repeat superfamily protein	5.47595	5.40067	5.31411	5.24444	5.857	5.88894	5.64852	5.61144	5.99252	6.01273	6.1856	5.82608	6.09001	6.15455
AT1G05970	AT1G05970	RNA-binding (RRM/RBD/RNP motifs) family protein	3.58586	3.43829	4.30023	3.98664	3.28213	3.22661	3.73161	3.97504	3.11287	3.10229	3.58139	3.43397	3.29538	3.38849
AT1G06000	AT1G06000	UDP-Glycosyltransferase superfamily protein	5.8246	6.04517	4.75533	4.74419	5.59066	5.33979	4.78803	4.82924	3.07199	3.04556	2.16734	3.63941	2.65595	3.70904
AT1G06002	AT1G06002	Natural antisense transcript overlaps with AT1G06000	5.24898	5.47137	4.19692	4.18449	5.02424	4.7736	4.24406	4.32214	2.45485	2.58256	1.47465	2.97003	2.09647	3.11808
AT1G06010	AT1G06010	basic leucine zipper/W2 domain protein	3.78179	3.29567	4.33795	4.26932	3.54681	3.44254	4.1118	3.9476	3.30541	3.16508	3.65783	3.56261	3.39079	3.38537
AT1G06030	AT1G06030	pfkB-like carbohydrate kinase family protein	-3.19204	-2.58311	-2.1088	-0.601094	-0.621632	0.0178676	1.19929	1.53283	-2.59049	-4.16208	-2.99377	1.8048	-1.05616	-0.751492
AT1G06040	STO	B-box zinc finger family protein	5.94206	5.57107	6.13321	6.30239	6.22271	6.65064	6.81259	6.82364	6.44076	6.64046	7.20903	7.39399	7.70576	6.27762
AT1G06045	AT1G06045	hypothetical protein	4.30852	3.76654	4.39819	4.6926	4.55972	5.00891	5.15972	5.04285	4.77716	4.99048	5.56854	5.75882	6.05204	4.56841
AT1G06050	AT1G06050	ENHANCED DISEASE RESISTANCE-like protein (DUF1336)	1.49897	1.60869	1.38653	1.69807	1.55744	1.9602	1.25488	1.41756	1.44196	1.55277	2.4093	2.22732	2.0547	1.28046
AT1G06060	AT1G06060	LisH and RanBPM domains containing protein	3.90047	3.83363	3.88974	3.76239	3.8633	4.00698	4.08291	3.91255	4.19303	4.30884	4.5065	4.47447	4.53797	4.00615
AT1G06070	AT1G06070	Basic-leucine zipper (bZIP) transcription factor family protein	3.93327	3.98738	3.84031	4.17559	3.97929	4.13462	4.11631	4.21114	3.71831	3.74704	4.15252	4.04831	4.56871	4.30626
AT1G06080	ADS1	delta 9 desaturase 1	4.47078	4.24936	6.27735	6.17753	4.35769	4.39693	7.30493	7.22194	3.24948	3.22132	7.074	7.17464	8.40413	7.4799
AT1G06090	AT1G06090	Fatty acid desaturase family protein	1.3379	1.52997	0.609072	0.635035	-1.77797	-1.77206	-0.0571616	-0.459828	-7.66668	-7.66668	-0.555567	-0.265486	0.914159	-0.0304004
AT1G06100	AT1G06100	Fatty acid desaturase family protein	4.89228	5.09364	4.66917	4.5426	2.69043	2.8579	0.342406	0.692315	-3.15423	-2.66445	-7.66668	-2.89819	-2.72375	-7.66668
AT1G06110	SKIP16	SKP1/ASK-interacting protein 16	5.65929	5.50365	6.25223	5.90718	5.49989	5.55015	6.04249	5.98571	5.61575	5.74322	6.32757	6.34672	6.27396	6.15593
AT1G06120	AT1G06120	Fatty acid desaturase family protein	0.903797	1.4467	0.751996	1.21352	-1.28265	-0.908657	-4.08197	-4.57502	-7.66668	-7.66668	-7.66668	-7.66668	-5.09142	-7.66668
AT1G06130	GLX2-4	glyoxalase 2-4	4.06263	3.91178	4.7185	4.27884	4.29762	4.26994	4.6246	4.6268	4.45917	4.53805	4.68622	4.78826	4.63257	4.5476
AT1G06143	AT1G06143	basic helix loop helix DNA-binding superfamily protein	1.3464	1.7404	0.917125	1.32799	0.825978	1.30789	1.16488	0.803633	0.278849	-0.331984	-0.505301	-0.80218	-0.281654	-0.807597
AT1G06150	EMB1444	basic helix loop helix (bHLH) DNA-binding superfamily protein	4.43439	4.54693	3.6448	3.73152	4.85236	4.97849	4.4173	4.46446	4.89771	4.73164	4.60131	3.98379	4.59153	4.68609
AT1G06180	MYB13	myb domain protein 13	3.63522	3.84668	3.61572	3.82383	2.69576	2.96816	3.31675	3.28462	-0.351798	-0.378992	0.631196	0.89969	1.11449	0.897434
AT1G06190	RHON1	Rho termination factor	6.13429	6.37969	5.34907	5.64263	6.17819	6.21481	5.86807	5.93988	5.52528	5.41497	4.83631	4.48449	4.8612	5.02513
AT1G06200	AT1G06200	Peptidase S24/S26A/S26B/S26C family protein	4.52324	4.70578	4.90488	4.68635	4.22023	4.47837	4.9817	4.96373	4.6898	4.68812	5.00512	4.94535	4.93673	4.79606
AT1G06210	AT1G06210	ENTH/VHS/GAT family protein	4.41129	4.75247	4.48408	4.57773	4.14039	3.9831	4.18947	4.26771	3.73877	4.01818	3.71195	4.4576	3.69943	3.93741
AT1G06220	MEE5	Ribosomal protein S5/Elongation factor G/III/V family protein	6.1967	6.44578	5.81166	5.81203	5.70673	5.80971	5.63182	5.71118	5.0352	5.07139	4.80178	4.86703	4.97138	4.84237
AT1G06230	GTE4	global transcription factor group E4	5.53567	5.66708	4.84918	5.05104	5.4976	5.58445	5.36819	5.30922	5.08169	5.092	5.40321	4.85806	5.53212	5.2505
AT1G06240	AT1G06240	diiron containing four-helix bundle family ferritin protein, putative (Protein of unknown function DUF455)	3.35907	3.33556	3.06665	3.2137	4.10077	4.41164	3.92908	4.00862	4.15222	4.26556	4.68081	4.38985	4.63399	4.44778
AT1G06250	AT1G06250	alpha/beta-Hydrolases superfamily protein	1.3464	1.18418	2.17652	2.21695	2.01515	1.93326	2.3382	2.75777	0.341335	0.878646	0.631196	1.48338	1.58848	1.65726
AT1G06260	AT1G06260	Cysteine proteinases superfamily protein	1.08731	1.52185	1.2961	1.57981	1.56911	1.60953	1.40986	1.22529	0.24656	0.438025	0.718389	0.684575	1.47904	1.21156
AT1G06265	AT1G06265	Natural antisense transcript overlaps with AT1G06260	2.23035	2.53278	2.36625	2.47062	2.45302	2.52664	2.55745	2.46058	1.39854	1.39406	2.03773	1.59866	2.23008	2.13759
AT1G06270	AT1G06270	Pentatricopeptide repeat (PPR) superfamily protein	1.81275	1.50549	1.54076	1.50066	1.47305	1.4156	1.10563	0.675688	0.785257	0.295613	0.653493	0.223899	0.481584	0.769056
AT1G06290	ACX3	acyl-CoA oxidase 3	5.45106	5.54878	5.38476	5.47675	5.54414	5.56777	5.62076	5.64653	5.5345	5.42612	5.54487	5.49925	5.59903	5.44687
AT1G06310	ACX6	acyl-CoA oxidase 6	2.04446	1.9843	1.74989	2.18186	2.18393	2.23474	2.28578	2.50361	1.89157	1.87671	2.17507	2.10265	2.1959	1.67784
AT1G06350	ADS4	Fatty acid desaturase family protein	5.21518	5.03427	4.99592	5.22856	5.03795	4.62162	4.04241	4.16572	0.514032	-1.03262	-1.88745	-3.20695	0.506588	0.540954
AT1G06360	AT1G06360	Fatty acid desaturase family protein	7.83237	7.81096	7.63144	7.64517	7.65523	7.66942	6.95618	6.95648	3.99347	2.8657	2.31453	2.72138	3.93983	4.52506
AT1G06370	AT1G06370	pseudogene of Alg9-like mannosyltransferase family	2.37438	2.25293	2.71931	2.77641	2.48415	2.95036	2.64744	2.91125	2.16642	2.0104	2.68299	1.98514	2.64192	2.06914
AT1G06380	AT1G06380	Ribosomal protein L1p/L10e family	1.98041	2.61517	1.8622	1.7192	1.69153	2.0465	1.19929	1.15505	1.87054	1.151	0.859342	0.996304	0.777033	-0.0304004
AT1G06390	GSK1	GSK3/SHAGGY-like protein kinase 1	5.79271	5.81594	6.04523	5.93943	6.22594	6.2092	6.38657	6.32621	6.34107	6.35285	6.93272	6.79211	6.8852	6.69253
AT1G06400	ARA-2	Ras-related small GTP-binding family protein	4.83231	4.98199	5.37848	5.22426	5.19297	5.14228	5.81912	5.78765	5.28315	5.25771	5.64425	6.06201	5.79981	5.8158
AT1G06410	TPS7	trehalose-phosphatase/synthase 7	6.17629	6.31454	5.62526	5.81776	6.60163	6.43198	6.31939	6.22521	6.7049	6.59519	6.6379	7.06391	6.84134	6.7991
AT1G06420	AT1G06420	DNA ligase-like protein	1.25911	1.75432	1.38653	1.50066	0.746037	0.645434	0.855298	1.05575	-1.20244	-0.959345	-2.33707	0.191616	-0.488423	0.127542
AT1G06430	FTSH8	FTSH protease 8	5.97153	5.78534	5.64895	5.68442	7.01318	6.94107	7.04893	7.07831	7.08039	7.31615	7.69374	7.73774	7.8087	7.4381
AT1G06450	AT1G06450	Polynucleotidyl transferase, ribonuclease H-like superfamily protein	1.9019	1.85464	1.89778	1.92723	1.67003	1.67603	2.40361	2.40113	2.48284	2.56404	2.88023	2.72138	2.49035	2.81784
AT1G06460	ACD32.1	alpha-crystallin domain 32.1	3.5028	3.29567	3.40627	3.79261	4.79144	4.54215	5.18785	5.10471	6.13328	6.30207	6.76654	6.63554	6.25356	6.4994
AT1G06470	AT1G06470	Nucleotide/sugar transporter family protein	3.5948	3.27651	3.09757	3.32587	3.56731	3.70918	3.26082	3.17649	4.05768	3.74156	3.78951	3.6807	3.45963	3.699
AT1G06475	AT1G06475	transmembrane protein	-0.275805	0.397024	-0.096516	-0.0551705	-0.914607	-1.1952	-1.31528	-1.8228	-0.883779	-2.26071	-2.02233	-1.55263	-1.29448	-1.05677
AT1G06500	AT1G06500	hypothetical protein	2.88937	3.04981	2.87914	3.10015	2.49642	2.74886	2.83786	2.84215	2.96195	2.69464	2.81744	2.66371	2.82202	2.92502
AT1G06510	AT1G06510	forkhead-associated domain protein	3.80816	3.97852	3.7915	3.82546	3.89144	3.9044	3.90321	4.07512	4.17169	4.24439	4.14664	3.97433	3.91553	3.83348
AT1G06515	AT1G06515	transmembrane protein, putative (DUF3317)	3.69132	3.70695	3.63165	3.81405	3.79294	3.76879	3.63225	3.40803	4.24503	3.76337	4.08029	3.96003	3.94098	3.91375
AT1G06530	PMD2	Tropomyosin-like protein	4.53071	5.10929	3.75074	4.33353	4.60857	4.62303	4.79179	4.74109	4.63473	4.64178	4.77407	3.9885	4.71868	4.56151
AT1G06540	AT1G06540	hypothetical protein	-1.29339	-1.34511	-4.31315	-1.62545	-1.05077	-1.27671	-2.1751	-1.09592	-3.15423	-7.66668	-7.66668	-4.14283	-5.09142	-3.08065
AT1G06550	AT1G06550	ATP-dependent caseinolytic (Clp) protease/crotonase family protein	5.01791	5.41771	4.60336	4.58926	4.76506	4.9774	4.53425	4.45961	4.60956	4.28453	3.57265	3.33029	3.8717	4.11202
AT1G06560	AT1G06560	NOL1/NOP2/sun family protein	4.04055	4.15546	4.43347	4.3012	3.64375	3.67436	3.88747	3.93369	3.02993	2.8657	3.54309	3.2424	3.46283	2.92502
AT1G06570	PDS1	4-hydroxyphenylpyruvate dioxygenase	4.60428	4.54493	5.30005	5.08807	5.53599	5.57577	6.21113	6.36886	5.19601	5.61264	6.46825	6.49876	6.86374	6.07387
AT1G06580	AT1G06580	Pentatricopeptide repeat (PPR) superfamily protein	0.524122	0.950269	1.41136	1.33714	1.05887	1.08131	0.4794	1.11861	1.17659	0.567634	0.987741	0.977492	1.17032	0.897434
AT1G06590	AT1G06590	anaphase-promoting complex subunit	3.51226	3.68713	3.09374	3.26968	2.29344	2.27104	1.67734	1.64812	1.8599	1.68434	1.34365	1.65894	2.18819	2.01356
AT1G06620	AT1G06620	2-oxoglutarate (2OG) and Fe(II)-dependent oxygenase superfamily protein	0.937924	0.20768	1.88897	1.76734	2.57949	0.997121	2.19774	2.55452	0.486647	0.91807	-2.33707	1.96618	-1.58013	0.949138
AT1G06630	AT1G06630	F-box/RNI-like superfamily protein	3.78335	3.52812	4.57342	4.13816	3.80038	3.8693	4.23856	4.0987	3.35547	3.43003	3.93541	4.0256	4.13986	3.95648
AT1G06640	AT1G06640	2-oxoglutarate (2OG) and Fe(II)-dependent oxygenase superfamily protein	4.78778	4.7031	4.63795	4.91342	4.73819	4.39529	5.08883	5.08044	5.50068	5.42441	4.91224	5.34543	4.85025	4.97404
AT1G06645	AT1G06645	2-oxoglutarate (2OG) and Fe(II)-dependent oxygenase superfamily protein	2.48623	2.66392	3.1575	2.75951	3.52002	3.6021	3.841	3.77101	4.30505	4.22093	4.68893	4.51743	4.59226	4.57802
AT1G06650	AT1G06650	2-oxoglutarate (2OG) and Fe(II)-dependent oxygenase superfamily protein	4.29761	4.1737	3.96294	4.19458	4.88771	4.93729	4.80675	4.95859	5.5041	5.51719	5.49944	5.62092	5.51605	5.36199
AT1G06660	JASON	aspartyl/glutamyl-tRNA(Asn/Gln) amidotransferase subunit	2.64271	3.08603	2.21228	2.22189	1.46059	1.29384	1.77183	1.89074	0.371592	-0.331984	-0.776221	1.06919	-0.0635583	0.897434
AT1G06670	NIH	nuclear DEIH-boxhelicase	5.91376	6.04623	5.1994	5.51351	5.39732	5.2867	5.37385	5.35758	4.71214	4.85103	4.88659	4.64212	5.07635	4.63438
AT1G06680	PSBP-1	photosystem II subunit P-1	10.6176	10.6878	10.2846	10.2817	11.0398	11.1034	11.0371	11.1449	11.7514	12.0071	11.9466	12.042	11.8869	11.8005
AT1G06690	AT1G06690	NAD(P)-linked oxidoreductase superfamily protein	5.01192	5.0185	4.66143	4.84217	5.30182	5.26256	5.62551	5.49424	5.27317	5.38626	5.02021	5.274	5.1251	5.30526
AT1G06700	AT1G06700	Protein kinase superfamily protein	5.93433	6.02163	6.55799	6.48723	6.51948	6.44951	7.07078	6.94828	6.38345	6.35644	7.24527	7.1024	7.26684	7.12881
AT1G06710	AT1G06710	Tetratricopeptide repeat (TPR)-like superfamily protein	2.65302	2.76362	2.39142	2.58631	1.84331	1.47905	0.719624	1.14301	0.567291	0.170608	-0.717814	-0.677681	0.125855	-0.0641751
AT1G06720	AT1G06720	P-loop containing nucleoside triphosphate hydrolases superfamily protein	5.18352	5.29929	4.33957	4.59594	4.08054	4.03681	3.79861	3.60311	2.63402	2.08157	1.99471	1.2987	2.11285	1.6152
AT1G06730	AT1G06730	pfkB-like carbohydrate kinase family protein	3.96533	3.95008	3.56129	3.62731	3.85141	3.92277	3.77027	3.58541	3.65514	3.91721	3.85351	3.49807	3.76824	3.83806
AT1G06740	MUG3	MuDR family transposase	2.13059	2.30587	1.52947	1.63275	1.54569	1.88723	1.09349	1.54203	1.42763	0.709203	0.800612	0.752542	1.13868	0.861905
AT1G06760	AT1G06760	winged-helix DNA-binding transcription factor family protein	7.02074	7.36767	6.43095	6.75149	6.07665	6.10947	5.48902	5.46611	5.87203	5.95882	6.80097	6.26181	6.48662	6.32079
AT1G06770	DRIP1	DREB2A-interacting protein 1	2.94636	3.08328	3.05093	2.77977	2.95772	3.20049	2.96664	2.94979	2.32171	2.47432	2.82728	2.76043	2.92531	2.72696
AT1G06780	GAUT6	galacturonosyltransferase 6	2.42739	2.44539	2.39765	2.42847	2.4593	2.75912	2.27507	2.33384	2.28244	2.64263	2.99382	2.73825	2.63343	2.59253
AT1G06790	AT1G06790	RNA polymerase Rpb7 N-terminal domain-containing protein	3.87134	3.58569	3.96294	3.93037	3.10118	3.07879	2.93636	3.00408	2.84282	2.92496	2.0795	2.16217	2.21499	2.36399
AT1G06800	PLA-I{gamma}1	alpha/beta-Hydrolases superfamily protein	3.17579	3.16109	3.3719	3.18107	2.99278	2.754	3.15083	3.11923	3.38544	3.85	2.50437	2.25882	2.62203	2.84084
AT1G06820	CRTISO	carotenoid isomerase	4.50153	4.78335	3.89635	4.20085	4.64897	4.63701	4.12529	4.2097	4.75724	4.73992	4.70769	4.52878	4.53872	4.67973
AT1G06830	AT1G06830	Glutaredoxin family protein	-0.563403	-0.979959	-4.31315	-2.23519	0.548116	0.431151	-1.524	-1.21489	3.9837	4.11889	2.34225	2.39264	1.87915	2.36399
AT1G06840	AT1G06840	Leucine-rich repeat protein kinase family protein	4.13796	3.95611	3.70628	3.77253	4.29762	3.98747	3.79486	3.84724	5.26614	5.42953	4.47085	4.46943	4.50655	4.38033
AT1G06850	bZIP52	basic leucine-zipper 52	2.58645	2.67494	2.8201	2.94136	2.63047	2.7437	2.74773	2.66815	3.33642	2.97722	3.79453	3.38127	3.76566	3.36648
AT1G06870	Plsp2A	Peptidase S24/S26A/S26B/S26C family protein	3.67624	3.89303	3.71877	3.81568	3.69787	3.74833	3.59827	3.57872	3.98125	3.83721	3.80702	3.90882	3.58817	3.72643
AT1G06890	AT1G06890	nodulin MtN21 /EamA-like transporter family protein	5.00052	4.68413	5.03339	4.93315	5.17972	5.03764	5.25755	5.21023	5.43593	5.50429	5.71088	5.38968	5.52449	5.78768
AT1G06900	AT1G06900	Insulinase (Peptidase family M16) family protein	5.68882	5.6453	5.38084	5.47985	6.02148	6.09891	6.0234	5.98318	5.5236	5.4599	6.05035	5.62016	6.13154	5.96035
AT1G06910	TRFL7	TRF-like 7	1.90765	2.43247	2.02388	2.06015	2.01515	2.61403	2.02304	1.78619	2.20053	1.87671	1.81844	1.7168	2.18819	1.91299
AT1G06950	TIC110	translocon at the inner envelope membrane of chloroplasts 110	8.11283	8.32573	7.17363	7.37931	7.31387	7.37011	6.73676	6.71417	6.60378	6.62118	5.43975	5.17633	5.43085	5.67384
AT1G06960	AT1G06960	RNA-binding (RRM/RBD/RNP motifs) family protein	4.12938	4.1724	4.50442	4.25492	3.90761	4.06396	4.09515	4.07828	3.92115	3.77146	4.0215	3.90634	4.14285	4.02032
AT1G06980	AT1G06980	6,7-dimethyl-8-ribityllumazine synthase	-1.051	-0.847929	-4.31315	-1.1463	-0.851059	-0.725833	-0.872539	-1.56396	1.36885	-0.00261307	0.780491	-1.78985	-0.119845	-0.207784
AT1G07000	EXO70B2	exocyst subunit exo70 family protein B2	3.38198	2.66023	3.61572	3.34413	4.42502	3.53799	4.34741	4.46204	4.92092	5.07029	3.57848	5.54229	3.85354	4.91892
AT1G07010	SLP1	Calcineurin-like metallo-phosphoesterase superfamily protein	4.99648	5.14737	4.62342	4.64921	5.76239	5.87721	5.75068	5.70198	6.2122	6.46149	6.43243	6.27053	6.48347	6.42945
AT1G07020	AT1G07020	hypothetical protein	3.26138	3.1663	4.21994	3.90907	2.77846	2.73853	3.23617	3.20574	2.95697	3.10656	3.0198	3.34504	2.87339	2.63524
AT1G07030	AT1G07030	Mitochondrial substrate carrier family protein	3.77865	3.7853	3.63165	3.42567	3.2643	3.30923	3.48659	3.55846	3.07659	3.28678	3.35522	3.07994	3.13626	3.11053
AT1G07040	AT1G07040	plant/protein	2.73618	3.10788	3.03504	3.14509	3.1447	3.19672	3.38561	3.55164	3.55981	3.4999	4.24903	4.16929	3.8801	3.61879
AT1G07050	AT1G07050	CCT motif family protein	0.625324	1.21471	1.12654	0.321638	0.0786847	0.179393	-0.652005	-0.656332	-1.20244	-1.94561	-1.18721	-1.08894	-2.50808	-0.926811
AT1G07070	AT1G07070	Ribosomal protein L35Ae family protein	4.35873	4.45191	4.64058	4.47588	3.27146	3.48952	3.6634	3.63786	3.05811	2.98652	2.67211	3.12765	2.51521	2.5871
AT1G07080	AT1G07080	Thioredoxin superfamily protein	4.98701	4.82103	4.96061	4.99943	5.06394	5.12156	5.54918	5.45459	6.06433	6.15771	6.30265	6.12693	6.2256	6.04347
AT1G07090	LSH6	LIGHT-DEPENDENT SHORT HYPOCOTYLS-like protein (DUF640)	0.332182	0.342783	0.751996	0.828961	-2.75382	-0.615672	0.441568	0.205339	2.38982	2.40663	2.58199	2.07637	1.65708	1.89553
AT1G07110	F2KP	fructose-2,6-bisphosphatase	6.3153	6.30068	6.33079	6.23031	6.83537	6.80253	6.99995	6.95368	6.63217	6.6797	6.90221	6.7355	7.00491	7.04812
AT1G07119	AT1G07119	Natural antisense transcript overlaps with AT1G07120	0.880589	0.548488	0.917125	1.25269	0.399268	0.324641	0.168042	0.708754	-0.123649	0.295613	-0.235728	0.124798	0.204365	-0.134193
AT1G07120	AT1G07120	CHUP1-like protein	0.982206	0.962311	0.899683	1.26232	0.661404	0.554101	0.422273	0.725007	-0.402101	0.325242	-0.195318	0.223899	0.403864	0.269886
AT1G07128	AT1G07128	Natural antisense transcript overlaps with AT1G07130	2.02871	2.0591	2.1324	2.16655	1.7845	1.12956	1.54087	2.21229	1.4702	2.22993	1.3573	2.08518	0.745872	1.35901
AT1G07130	STN1	Nucleic acid-binding, OB-fold-like protein	2.04446	2.08687	2.12491	2.17167	1.79447	1.09758	1.54979	2.21804	1.53847	2.23774	1.3573	2.17048	0.745872	1.32027
AT1G07135	AT1G07135	glycine-rich protein	6.93374	6.66217	6.61988	6.72366	7.45373	7.03827	6.37596	6.69985	7.25843	7.37001	5.8054	7.55433	6.4736	7.15542
AT1G07140	SIRANBP	Pleckstrin homology (PH) domain superfamily protein	5.78022	6.04376	5.49776	5.66277	6.00172	5.8936	5.73756	5.75191	6.40281	6.38662	6.35589	6.02813	6.13831	6.20991
AT1G07150	MAPKKK13	mitogen-activated protein kinase kinase kinase 13	2.96027	2.8374	2.95287	2.70052	3.51098	3.20425	3.31151	3.40046	1.41316	1.69573	0.800612	3.2424	1.65149	2.61937
AT1G07160	AT1G07160	Protein phosphatase 2C family protein	-2.22485	-4.74417	-7.66668	-3.86231	-0.519292	-2.74801	-2.1751	-2.13846	-0.30319	2.29127	-4.23326	0.48592	-2.97744	-1.63437
AT1G07170	AT1G07170	PHF5-like protein	3.31863	3.00103	4.2287	3.92885	3.22798	2.9901	3.53231	3.4864	3.43284	3.20547	3.50375	3.40258	3.31143	3.32141
AT1G07180	NDA1	alternative NAD(P)H dehydrogenase 1	4.82852	4.45617	2.91864	3.15028	5.79317	5.98714	5.51088	5.49838	5.85406	6.11594	6.43565	6.67183	6.64032	5.93386
AT1G07190	AT1G07190	Lon protease	-4.84566	-7.66668	-1.73737	-1.6983	-3.00731	-3.30932	-1.8596	-0.934044	-7.66668	-2.66445	-7.66668	-1.55263	-4.21783	-3.38764
AT1G07200	AT1G07200	Double Clp-N motif-containing P-loop nucleoside triphosphate hydrolases superfamily protein	5.15841	5.21372	4.77579	4.82277	5.68746	5.6928	5.50745	5.32996	6.01845	6.2475	6.14487	5.7169	5.98773	6.14719
AT1G07210	AT1G07210	Ribosomal protein S18	4.46494	4.65846	3.99615	4.14208	3.69255	3.74833	3.43458	3.21728	3.40385	3.24088	2.95395	2.3494	2.84916	2.71705
AT1G07220	AT1G07220	O-glucosyltransferase rumi-like protein (DUF821)	3.11991	3.04415	3.44886	3.10818	3.27503	3.18915	3.39801	3.15566	3.4542	3.48028	2.95844	3.54993	2.82202	3.30827
AT1G07230	NPC1	non-specific phospholipase C1	4.51667	4.7004	4.66788	4.44132	4.63517	4.47993	4.62143	4.74508	4.7601	4.67955	4.95775	4.68913	4.8971	4.68863
AT1G07240	UGT71C5	UDP-glucosyl transferase 71C5	3.41264	3.62789	3.69622	3.5069	4.08257	3.92277	4.40506	4.44742	4.71362	4.89492	4.76769	4.85934	4.79931	4.89934
AT1G07250	UGT71C4	UDP-glucosyl transferase 71C4	3.47788	3.63543	3.29059	3.45115	3.7729	3.83091	3.753	3.8875	4.49569	4.6403	5.07183	4.62106	5.09296	4.96883
AT1G07260	UGT71C3	UDP-glucosyl transferase 71C3	1.1662	1.52185	1.15622	1.47604	-0.131758	0.710329	0.362791	0.93519	-0.402101	-0.242328	0.718389	1.01487	0.173472	0.710336
AT1G07280	AT1G07280	Tetratricopeptide repeat (TPR)-like superfamily protein	2.87476	3.3286	3.20443	3.32127	3.69255	3.58201	3.67567	3.63141	4.62062	4.70372	5.03196	5.222	4.82873	5.26417
AT1G07300	AT1G07300	josephin protein-like protein	-0.150991	0.0586053	1.12654	1.27189	0.825978	0.944143	0.952652	1.41756	0.914187	0.686552	1.03945	1.05131	1.20892	1.30712
AT1G07310	AT1G07310	Calcium-dependent lipid-binding (CaLB domain) family protein	3.8431	3.84017	3.77006	3.96026	4.16558	4.07221	4.4026	4.44374	4.65639	4.71495	4.98768	4.60276	4.9516	5.01404
AT1G07320	RPL4	ribosomal protein L4	8.34449	8.48205	7.84996	7.93248	8.50071	8.48234	8.33246	8.40817	8.36834	8.47832	8.31892	8.13762	8.34271	8.51721
AT1G07330	AT1G07330	dentin sialophosphoprotein	-1.14313	-1.34511	0.692468	0.854654	-0.423734	0.179393	1.66097	1.33525	-1.61204	-1.68714	-2.02233	0.286376	-1.02	-0.134193
AT1G07350	SR45a	RNA-binding (RRM/RBD/RNP motifs) family protein	4.93867	4.97458	5.47438	5.0628	4.74977	4.71551	5.24112	5.32397	4.39618	4.65788	4.54577	4.90486	4.64177	4.59435
AT1G07360	MAC5A	CCCH-type zinc fingerfamily protein with RNA-binding domain-containing protein	4.88792	4.9989	4.57479	4.63816	4.63794	4.64256	4.65074	4.69954	4.48362	4.62847	4.28696	4.3593	4.255	4.35499
AT1G07370	PCNA1	proliferating cellular nuclear antigen 1	4.15499	4.73416	3.65523	3.74703	2.57371	2.22737	0.569855	1.09379	1.65375	1.86667	-0.00868265	-0.136935	0.430239	0.563246
AT1G07380	AT1G07380	Neutral/alkaline non-lysosomal ceramidase	3.31214	3.24728	3.4338	3.36215	3.17935	3.27389	3.29304	3.31982	2.56369	2.18215	3.13521	2.93146	2.92993	2.87243
AT1G07400	AT1G07400	HSP20-like chaperones superfamily protein	0.297554	0.20768	0.426257	-0.260487	-1.05077	-0.417767	0.0472895	0.675688	-1.87074	-2.26071	-3.30163	-0.619242	-2.15451	-0.697487
AT1G07410	RABA2b	RAB GTPase homolog A2B	0.524122	0.397024	0.298991	0.892354	0.110957	0.116936	-0.3571	-0.743096	0.401228	-1.10982	0.675451	0.73024	0.30756	0.186176
AT1G07420	SMO2-1	sterol 4-alpha-methyl-oxidase 2-1	2.73294	2.58823	2.74395	2.65372	2.52664	2.2924	2.40361	2.12312	3.06275	2.92979	3.07866	3.04874	2.53053	3.26812
AT1G07440	AT1G07440	NAD(P)-binding Rossmann-fold superfamily protein	3.22499	2.93229	3.35919	3.10551	4.21095	4.04102	4.59043	4.6557	4.9029	5.14592	5.01484	4.98592	4.82252	5.2582
AT1G07450	AT1G07450	NAD(P)-binding Rossmann-fold superfamily protein	-0.0583743	-0.726975	-1.63215	-0.566586	0.806404	1.04822	1.05642	1.17885	0.213533	0.234464	0.0259127	0.707588	1.09813	0.269886
AT1G07470	AT1G07470	Transcription factor IIA, alpha/beta subunit	4.37335	4.49503	4.58164	4.65653	4.77894	4.65909	5.05635	5.0836	4.3399	4.40042	4.68081	4.80969	4.88045	4.65269
AT1G07473	AT1G07473	hypothetical protein	-1.24154	-2.7304	-0.69525	-0.787226	-1.90128	-2.03025	-0.0845003	-0.388155	-4.09237	-3.22708	-3.69352	0.0183835	-1.4785	-1.12642
AT1G07476	AT1G07476	transmembrane protein	-1.651	-2.58311	0.951388	-0.103826	-1.05077	-0.615672	0.719624	0.725007	-1.39275	-1.46801	-1.54517	0.637416	-1.7474	-0.325726
AT1G07480	AT1G07480	Transcription factor IIA, alpha/beta subunit	4.61486	4.62854	5.04037	4.98859	5.10658	5.04395	5.56081	5.57211	4.42712	4.73303	5.08932	5.16494	5.22028	4.94569
AT1G07485	AT1G07485	hypothetical protein	2.3365	1.90542	2.55634	2.88013	2.44037	2.82409	2.6803	2.5316	2.66489	2.71156	2.79755	2.45517	2.9574	2.78027
AT1G07490	RTFL3	ROTUNDIFOLIA like 3	2.32795	1.90542	2.55634	2.87386	2.44037	2.81429	2.67215	2.5316	2.66489	2.69464	2.79755	2.44151	2.9574	2.77551
AT1G07500	AT1G07500	hypothetical protein	-1.00705	-2.10989	0.587448	-0.0314447	0.399268	-1.77206	0.235921	0.338062	-0.747467	-0.28646	-0.456727	2.56636	0.0256318	0.448169
AT1G07510	ftsh10	FTSH protease 10	4.6332	4.73416	4.53581	4.63074	4.69361	4.47526	4.66312	4.85532	4.29325	4.30327	4.23061	5.08701	4.49254	4.64748
AT1G07520	AT1G07520	GRAS family transcription factor	4.03399	3.72473	4.16077	3.87808	4.72261	4.34849	4.5013	4.65782	4.02236	4.69523	3.42493	4.50926	3.57346	4.31286
AT1G07530	SCL14	SCARECROW-like 14	5.28644	5.2981	5.83364	5.61424	5.56103	5.50514	5.91369	5.85289	5.01976	5.07139	5.15916	5.59415	5.44143	5.31021
AT1G07570	APK1A	Protein kinase superfamily protein	5.57053	5.36199	6.22009	5.91101	5.36004	5.30782	6.18382	5.97895	4.92984	5.1949	4.97002	6.01608	5.36914	5.2505
AT1G07590	AT1G07590	Tetratricopeptide repeat (TPR)-like superfamily protein	4.41534	4.11288	3.96504	4.96299	4.4677	4.22623	5.73023	5.17664	7.66953	7.81716	7.75044	8.91471	7.519	7.49846
AT1G07600	MT1A	metallothionein 1A	3.87281	3.73354	3.33668	4.43601	3.81759	3.61345	5.13104	4.31276	7.22619	7.37134	7.34003	8.42945	7.0928	7.005
AT1G07610	MT1C	metallothionein 1C	-1.52169	-1.17719	-2.82549	-0.911644	-1.90128	-2.74801	-1.95729	-2.70788	2.49664	2.47432	1.94134	2.48877	0.745872	0.669818
AT1G07615	AT1G07615	GTP-binding protein Obg/CgtA	2.41533	2.98341	2.39765	2.4994	2.08992	1.71871	2.11002	2.12924	1.1419	1.08325	0.760086	0.375294	0.932727	0.710336
AT1G07630	PLL5	pol-like 5	4.30961	3.88514	4.12744	4.16537	4.58004	4.31411	4.7537	4.86268	4.16091	4.59389	3.74607	4.55598	4.06398	4.08723
AT1G07640	OBP2	Dof-type zinc finger DNA-binding family protein	1.80044	2.03079	0.951388	1.45099	2.70636	2.58549	2.19206	2.14744	3.72418	3.80339	3.87975	3.43052	3.70754	3.61879
AT1G07650	AT1G07650	Leucine-rich repeat transmembrane protein kinase	4.79167	4.7637	5.24155	5.06693	5.75284	5.43966	5.72679	5.80829	5.83246	5.545	5.45728	5.61256	5.52104	5.9682
AT1G07660	AT1G07660	Histone superfamily protein	4.42037	4.64264	4.26831	4.46341	3.9617	3.82604	3.57879	3.5987	3.84502	3.77146	3.6016	3.6274	3.54357	3.55626
AT1G07670	ECA4	endomembrane-type CA-ATPase 4	5.71776	5.69576	5.80582	5.68173	5.73741	5.40414	5.5707	5.71932	5.02452	5.18786	5.13063	5.29409	5.21554	5.25221
AT1G07700	AT1G07700	Thioredoxin superfamily protein	4.94077	4.64824	4.96271	5.05035	5.44161	5.5765	5.82831	5.84779	5.97045	6.18675	6.369	6.59639	6.26712	5.89484
AT1G07702	AT1G07702	-	0.680118	1.0439	0.401686	0.445158	-0.0944829	0.116936	0.534351	-0.0751044	0.179731	-0.378992	-0.409736	-1.55263	-0.729866	-0.410075
AT1G07705	AT1G07705	NOT2 / NOT3 / NOT5 family	4.05488	4.30716	3.75801	3.86075	3.86567	3.91591	3.63435	3.69467	3.63968	3.57273	3.33811	3.27743	3.23307	3.30827
AT1G07710	AT1G07710	Ankyrin repeat family protein	-0.805397	-0.806474	1.01757	0.0816622	-0.0944829	-0.563593	1.27653	0.624623	-0.883779	-1.27783	-3.30163	-0.938446	-1.87076	-0.595188
AT1G07720	KCS3	3-ketoacyl-CoA synthase 3	4.53071	4.68413	4.29524	4.5217	4.69094	4.64117	4.49092	4.02513	6.23244	6.22704	5.56266	5.72679	5.47981	5.35642
AT1G07725	EXO70H6	exocyst subunit exo70 family protein H6	3.24103	3.27892	3.78201	3.52701	3.57889	3.70387	3.88571	3.96823	4.08761	4.21699	4.83874	4.47447	4.70592	4.37561
AT1G07728	AT1G07728	Natural antisense transcript overlaps with AT1G07725	3.23189	3.27651	3.78201	3.52701	3.57889	3.70387	3.88571	3.96823	4.08305	4.21699	4.83874	4.47447	4.70592	4.37561
AT1G07730	AT1G07730	Disease resistance-responsive (dirigent-like protein) family protein	0.524122	1.3214	1.30937	1.25269	0.425167	0.084663	0.911731	1.06854	-0.041617	0.0691897	0.247308	0.563656	0.0428268	0.42401
AT1G07740	AT1G07740	Tetratricopeptide repeat (TPR)-like superfamily protein	1.62302	2.18776	1.94105	1.93327	1.46059	1.01436	1.5319	1.66506	1.1419	1.1998	1.25893	1.35808	1.05641	1.23952
AT1G07745	RAD51D	DNA repair RAD51-like protein	2.69353	2.79763	3.69116	3.43847	2.79841	3.11918	3.39554	3.39285	2.58322	2.3501	3.03261	2.97952	3.05808	2.97576
AT1G07750	AT1G07750	RmlC-like cupins superfamily protein	2.28881	2.41066	2.41002	2.7251	2.2722	2.35462	2.57065	2.41121	3.75033	3.49012	3.50068	3.44428	3.5511	3.50536
AT1G07770	RPS15A	ribosomal protein S15A	9.50817	9.2894	9.76974	9.66079	8.81182	8.77193	8.81457	8.73884	8.46634	8.56606	8.40398	8.73072	8.28455	8.29992
AT1G07780	PAI1	phosphoribosylanthranilate isomerase 1	7.96543	7.45349	8.1371	8.23391	7.40168	7.20212	7.171	7.07554	6.91401	6.98684	6.78528	7.26225	6.6449	6.59953
AT1G07790	HTB1	Histone superfamily protein	5.20528	5.75754	4.43649	4.7748	4.2276	3.9364	3.2957	3.20284	3.20816	3.4999	3.66608	3.09747	3.0496	2.99228
AT1G07810	ECA1	ER-type Ca2 -ATPase 1	5.40301	5.42099	5.00411	5.07992	5.47066	5.34832	5.39936	5.3379	4.90678	5.09952	5.45886	5.13978	5.47348	5.42877
AT1G07820	AT1G07820	Histone superfamily protein	5.94905	6.35906	5.58696	5.84445	4.59723	4.7089	3.83189	4.10647	4.23684	4.17692	4.27443	3.85057	4.16461	4.164
AT1G07830	AT1G07830	ribosomal protein L29 family protein	4.40317	4.5033	4.95112	4.79733	3.48351	3.38407	3.74137	3.88389	2.75373	2.7003	2.74141	2.63998	2.53357	2.30569
AT1G07840	AT1G07840	Sas10/Utp3/C1D family	3.8461	3.93335	3.56406	3.86708	3.78546	3.67436	4.03131	3.92843	3.36678	3.32027	3.6356	3.2345	3.28096	3.21631
AT1G07850	AT1G07850	transferring glycosyl group transferase (DUF604)	-1.86968	-2.89444	-0.592949	-0.748029	-1.124	-1.27671	0.9255	1.32462	-1.49823	-1.46801	-3.30163	0.796138	-0.950297	0.495307
AT1G07860	AT1G07860	Serine/Threonine-kinase RLCKVII protein	-1.72027	-2.58311	0.520558	-0.154179	-1.28265	-1.1952	0.362791	0.316772	-1.49823	-1.68714	-4.23326	0.223899	-1.7474	-0.807597
AT1G07870	AT1G07870	Protein kinase superfamily protein	3.33793	3.36987	4.04258	3.78928	4.01596	3.55282	3.86799	4.16572	2.97186	2.79334	2.42235	3.84019	2.86857	3.31486
AT1G07880	ATMPK13	Protein kinase superfamily protein	1.63	1.9902	1.74989	1.92723	1.75417	1.8202	1.3396	1.48591	1.19363	1.16745	1.16892	0.859156	1.57672	1.38428
AT1G07890	APX1	ascorbate peroxidase 1	8.20051	8.14282	8.41754	8.22824	8.01075	7.89671	8.18526	8.22656	8.38269	8.44413	7.63262	8.06081	7.60228	7.92047
AT1G07902	AT1G07902	hypothetical protein	0.926638	1.28351	1.0013	1.32799	0.864347	1.04822	1.11768	0.949093	1.38377	0.858522	2.05458	1.38688	1.3945	1.35901
AT1G07910	RNL	RNAligase	3.90623	3.7388	3.6237	3.76069	3.84183	3.70122	3.52328	3.62925	3.66739	3.77146	3.70397	3.47479	3.62574	3.70653
AT1G07920	AT1G07920	GTP binding Elongation factor Tu family protein	10.3333	10.4261	10.3599	10.299	9.60347	9.28509	9.4273	9.50215	9.45892	9.50935	8.82721	8.952	8.94946	8.84371
AT1G07930	AT1G07930	GTP binding Elongation factor Tu family protein	9.98094	10.0644	10.039	9.97277	9.25401	8.88481	9.1003	9.17433	9.04669	9.06372	8.3812	8.57879	8.50267	8.38588
AT1G07940	AT1G07940	GTP binding Elongation factor Tu family protein	9.29095	9.39563	9.35231	9.12846	8.45371	8.37895	8.38293	8.44712	8.4303	8.53222	7.73058	7.91504	7.86363	7.86449
AT1G07950	MED22B	Surfeit locus protein 5 subunit 22 of Mediator complex	3.17102	3.29329	3.43682	3.38877	2.84712	3.00742	3.12719	2.74588	3.23721	3.34218	3.17814	3.11909	3.25537	2.95061
AT1G07960	PDIL5-1	PDI-like 5-1	3.99805	4.06203	3.93325	4.12766	3.79294	4.05358	4.10879	3.91963	4.15004	3.79548	4.14271	4.11007	4.09729	3.91158
AT1G07970	AT1G07970	cytochrome B561, amino-terminal protein	4.24293	4.47835	4.24778	4.16408	3.72939	3.8811	3.51419	3.64642	3.15697	3.08507	2.75694	2.71003	3.15021	2.89017
AT1G07980	NF-YC10	nuclear factor Y, subunit C10	3.00656	3.30516	2.73414	3.13726	2.70636	2.8579	2.76698	2.88256	3.09937	2.9537	2.83217	3.09747	2.93915	2.88575
AT1G07985	AT1G07985	Expressed protein	0.745808	0.499745	2.03191	1.94528	1.04223	0.481595	2.28578	2.52697	-2.59049	-2.91851	-1.11006	-0.265486	-0.644816	-1.05677
AT1G07990	AT1G07990	SIT4 phosphatase-associated family protein	4.70267	4.71025	4.44704	4.69081	4.94366	4.90069	4.98991	5.04447	4.78982	4.82145	5.10962	4.88858	5.19934	5.14452
AT1G08000	GATA10	GATA transcription factor 10	3.69132	3.69076	3.23604	3.23342	3.37142	3.2303	3.01896	3.08186	2.81005	3.15686	2.99382	2.95569	2.85404	2.83168
AT1G08005	AT1G08005	serine/threonine-protein phosphatase 6 regulatory subunit	-0.922978	-1.83521	-1.05454	-0.636449	-1.20114	-2.03025	-1.60086	-0.614831	-4.09237	-4.16208	-4.23326	-2.64401	-7.66668	-4.31518
AT1G08010	GATA11	GATA transcription factor 11	3.69299	4.10067	3.65523	4.03239	3.47114	3.40709	3.53231	3.5987	3.16563	3.26783	3.33811	3.13615	3.3688	3.41018
AT1G08030	TPST	tyrosylprotein sulfotransferase	3.47401	3.7265	3.71129	3.76577	3.48966	3.76879	3.47259	3.65493	3.39652	3.3092	3.76412	3.9885	3.72229	3.59735
AT1G08035	AT1G08035	hypothetical protein	-0.732017	-0.979959	-0.323484	-0.233167	-1.77797	-3.00154	-1.60086	-0.656332	-7.66668	-7.66668	-7.66668	-3.20695	-3.6776	-3.38764
AT1G08040	AT1G08040	trimethylguanosine synthase (DUF707)	4.14772	4.21706	3.92896	4.05056	4.02022	3.9364	3.7607	3.80772	4.14785	4.16673	4.09463	4.23214	3.92019	3.87417
AT1G08050	AT1G08050	Zinc finger (C3HC4-type RING finger) family protein	1.2134	1.18418	0.809165	1.11065	1.0254	1.27966	0.460608	1.21382	0.24656	0.616384	0.187442	0.774505	-0.392851	0.730176
AT1G08060	MOM	ATP-dependent helicase family protein	4.43737	4.4888	4.18076	4.35394	4.41536	4.32796	4.14308	4.10025	4.01039	4.16468	4.23985	4.10141	4.34785	4.15485
AT1G08110	AT1G08110	lactoylglutathione lyase family protein / glyoxalase I family protein	5.82498	5.9933	6.07224	5.94242	5.98059	6.09436	6.3703	6.40461	6.21377	6.34292	6.49551	6.48259	6.47677	6.49433
AT1G08115	AT1G08115	-	1.07713	0.670948	2.57843	3.11085	0.825978	0.68902	2.47558	2.5681	-0.123649	0.709203	-0.32011	2.84069	0.157774	-0.865973
AT1G08125	AT1G08125	S-adenosyl-L-methionine-dependent methyltransferases superfamily protein	3.40249	3.81549	3.68862	3.63844	3.31367	3.35392	3.57879	3.67389	2.95697	3.20945	3.2712	3.19026	3.3671	3.19505
AT1G08130	LIG1	DNA ligase 1	5.45106	5.50211	4.66013	4.78902	4.33567	4.30538	3.63853	3.56298	3.20816	3.02765	2.03773	2.61586	2.37629	2.47985
AT1G08160	AT1G08160	Late embryogenesis abundant (LEA) hydroxyproline-rich glycoprotein family	-0.76824	0.0586053	-0.988095	-0.787226	0.262302	-0.125784	-2.1751	-1.73126	1.62892	1.11752	1.47465	0.637416	0.807534	1.06303
AT1G08180	AT1G08180	cyclin-dependent kinase inhibitor	2.00744	2.47091	2.11739	2.10366	1.81421	1.76017	2.09182	2.08585	2.09568	1.71824	2.53472	1.63513	2.21119	1.85995
AT1G08190	VPS41	vacuolar protein sorting 41	5.61516	5.71769	4.87284	5.23224	5.83664	5.85943	5.62867	5.5833	6.85934	6.96847	7.0605	6.60943	6.89618	6.74863
AT1G08200	AXS2	UDP-D-apiose/UDP-D-xylose synthase 2	7.10607	7.11421	6.96044	6.94293	7.28808	7.24519	7.26808	7.30757	7.01211	6.87171	6.97677	7.50057	7.284	7.32646
AT1G08210	AT1G08210	Eukaryotic aspartyl protease family protein	4.86519	4.96114	5.19673	4.85972	4.66808	4.5466	4.55765	4.72805	3.9837	4.01136	4.40666	4.2616	4.37101	4.32432
AT1G08220	AT1G08220	ATPase complex subunit	2.17896	2.20813	1.70038	1.97486	1.09158	1.22148	1.14147	0.976504	0.145119	0.592215	0.0596978	0.0183835	0.335738	-0.285331
AT1G08230	AT1G08230	Transmembrane amino acid transporter family protein	3.16142	3.06385	3.34315	3.38877	3.44606	3.8598	4.38153	4.22549	3.08575	2.8657	4.20819	3.79524	4.52426	4.38033
AT1G08250	ADT6	arogenate dehydratase 6	2.52416	3.04415	2.18374	2.02098	2.66348	2.87687	2.39868	2.70958	3.55652	3.86016	3.13521	3.21456	3.15812	3.23031
AT1G08260	TIL1	DNA polymerase epsilon catalytic subunit	4.90312	4.97161	4.71476	4.63538	3.57311	3.69053	2.65572	2.66394	2.66489	2.77198	1.82828	2.25101	2.45867	2.55964
AT1G08270	AT1G08270	vacuolar protein sorting-associated protein	2.53906	2.54484	2.42838	2.49533	1.44801	1.50367	1.15322	1.11861	0.807562	1.24701	0.124983	0.431667	0.293262	0.563246
AT1G08280	AT1G08280	Glycosyltransferase family 29 (sialyltransferase) family protein	2.93232	2.85688	2.06358	2.47062	2.56208	2.59697	1.88186	2.22948	2.25835	2.32832	1.99471	1.6707	2.06736	1.88671
AT1G08300	NVL	no vein-like protein	2.31934	2.14085	2.35988	2.28938	2.20651	2.36137	2.01018	1.92632	1.41316	1.29272	1.57151	0.5123	1.47904	1.0314
AT1G08315	AT1G08315	ARM repeat superfamily protein	1.49133	2.10327	1.8801	1.50877	2.07363	1.71871	1.93729	1.90508	2.44065	2.55781	2.75694	2.93146	2.40317	2.71705
AT1G08350	AT1G08350	Endomembrane protein 70 protein family	3.06692	2.81101	2.87914	2.84531	2.61367	2.60837	2.58374	2.43116	2.48284	2.81439	2.47337	2.07637	2.60766	2.37033
AT1G08360	AT1G08360	Ribosomal protein L1p/L10e family	8.11834	8.22984	8.02229	8.01695	7.32788	7.4945	7.38544	7.23353	7.24394	7.246	6.69343	6.54061	6.52766	6.45464
AT1G08370	DCP1	decapping 1	9.41464	9.39947	9.17784	9.10482	9.91262	9.90873	9.73558	9.83723	10.7631	10.9762	10.792	10.9234	10.5751	10.515
AT1G08380	PSAO	photosystem I subunit O	9.74231	9.7309	9.51046	9.41877	10.2527	10.2274	10.0763	10.1889	11.1054	11.3248	11.1403	11.2551	10.9195	10.8944
AT1G08390	AT1G08390	recQ-mediated instability-like protein	2.39908	2.24802	2.71931	2.36731	2.30744	2.41427	2.03579	2.28535	2.64645	3.00495	2.56444	2.63998	2.5487	2.53729
AT1G08400	AT1G08400	RINT-1 / TIP-1 family	1.6779	1.55404	0.630377	0.841865	1.15487	1.53983	1.01838	0.921151	1.7832	1.78373	1.84775	1.59866	2.04193	1.34622
AT1G08410	AT1G08410	P-loop containing nucleoside triphosphate hydrolases superfamily protein	3.93468	4.24813	3.44886	3.72108	3.02701	2.95036	2.84512	2.93938	2.20053	2.20624	1.72678	1.68236	2.01604	1.51583
AT1G08420	BSL2	BRI1 suppressor 1 (BSU1)-like 2	4.8308	4.8658	4.18076	4.4831	5.10857	5.08837	4.97592	5.01503	5.45989	5.61114	5.8465	5.27592	5.76688	5.54535
AT1G08450	CRT3	calreticulin 3	4.81328	4.97309	4.49283	4.77648	4.99536	4.98178	5.09265	4.9352	5.74416	5.81089	5.76501	5.30828	5.38144	5.51921
AT1G08460	HDA08	histone deacetylase 8	3.48943	3.48703	4.14975	3.84	3.52002	3.69321	3.93249	3.9161	4.32645	4.40389	4.90413	4.71207	4.59518	4.58349
AT1G08465	YAB2	Plant-specific transcription factor YABBY family protein	3.44464	3.7423	3.54736	3.76577	3.48659	3.44254	3.31413	3.18533	3.60826	3.31659	3.33121	3.05324	3.08531	3.19148
AT1G08470	SSL3	strictosidine synthase-like 3	4.6332	4.97384	4.62209	4.59213	4.19786	4.22992	3.81719	3.78465	4.31871	4.56158	3.82432	4.01871	3.80146	3.97531
AT1G08480	SDH6	succinate dehydrogenase subunit	4.97061	5.18832	5.14029	5.16453	4.63378	4.44062	4.7537	4.83861	5.18859	5.09631	5.05622	5.05932	4.89058	5.05395
AT1G08490	CPNIFS	chloroplastic NIFS-like cysteine desulfurase	5.2359	4.97532	4.80653	4.85336	5.57049	5.42926	5.159	5.1796	5.86872	5.96647	5.78723	5.72115	5.71453	5.77877
AT1G08500	ENODL18	early nodulin-like protein 18	-0.356229	-0.107668	1.66984	1.15268	-0.67566	-0.725833	1.27653	0.848832	-1.03433	-0.823098	-0.505301	1.40107	-0.369915	0.769056
AT1G08510	FATB	fatty acyl-ACP thioesterases B	5.48848	5.76529	5.78043	5.73458	5.94578	6.19557	6.19203	6.17396	6.85165	6.6073	7.14038	6.97097	7.42049	7.01565
AT1G08520	ALB1	ALBINA 1	8.26683	8.47707	7.53889	7.72003	8.35558	8.38797	7.90212	7.94587	8.09942	8.18352	8.13269	8.10766	8.03272	8.03394
AT1G08530	AT1G08530	chitinase-like protein	2.83607	2.85688	2.80143	2.84531	3.09313	3.30574	3.04442	3.00741	3.54329	3.44022	3.4696	3.31163	3.04321	3.16985
AT1G08540	SIG2	RNApolymerase sigma subunit 2	6.1346	6.37209	5.27575	5.47882	6.29779	6.41748	5.91197	5.99704	6.21429	6.40971	6.08819	5.71832	5.88003	6.05875
AT1G08550	NPQ1	non-photochemical quenching 1	4.86372	4.93465	4.50297	4.59021	5.91584	5.71207	5.4727	5.52299	5.86207	6.02576	6.49589	6.10544	6.22018	6.4142
AT1G08560	SYP111	syntaxin of plants 111	5.9473	6.43367	5.16423	5.44433	4.67349	4.57447	3.43458	3.50063	1.66601	1.08325	1.60622	2.11991	1.97632	2.54291
AT1G08570	ACHT4	atypical CYS HIS rich thioredoxin 4	6.16072	6.09388	6.45652	6.2152	6.72176	6.74271	6.87468	6.77739	6.85165	7.14344	7.34003	7.495	7.35327	7.40801
AT1G08580	AT1G08580	hypothetical protein	4.51384	4.7842	4.2615	4.68992	3.52901	3.57331	3.48427	3.09755	2.58967	2.38569	1.96827	1.6707	1.81053	1.25329
AT1G08590	AT1G08590	Leucine-rich receptor-like protein kinase family protein	2.30198	2.74632	2.13985	2.36284	2.67432	3.01172	3.13016	2.90413	2.60248	2.57024	2.88023	2.19511	3.10386	3.13306
AT1G08592	AT1G08592	Natural antisense transcript overlaps with AT1G08590	1.6913	2.31059	1.64911	1.73312	1.87184	2.52664	2.58374	2.31249	2.00207	2.11588	2.33537	1.3287	2.45867	2.60869
AT1G08600	ATRX	P-loop containing nucleoside triphosphate hydrolases superfamily protein	4.23151	4.44442	3.69369	3.93639	4.04965	4.06809	3.80048	3.72124	3.37427	3.36018	3.75899	3.43397	3.84254	3.82428
AT1G08610	AT1G08610	Pentatricopeptide repeat (PPR) superfamily protein	3.27257	3.49948	3.16847	2.99144	2.67971	2.6253	2.49417	2.66815	-0.041617	-0.427584	-1.03683	-1.25698	-0.239469	-0.865973
AT1G08620	PKDM7D	Transcription factor jumonji (jmj) family protein / zinc finger (C5HC2 type) family protein	4.23036	4.26525	3.75317	4.08489	4.43143	4.55399	4.54878	4.61049	4.15222	4.23856	4.5353	4.22817	4.55079	4.39594
AT1G08630	THA1	threonine aldolase 1	2.44727	2.61517	2.75369	2.86441	2.44037	2.72288	3.20828	3.27085	2.35994	2.34288	2.62775	2.48211	2.69726	2.34482
AT1G08640	CJD1	Chloroplast J-like domain 1	6.53722	6.28158	6.104	6.20369	6.03364	6.01523	5.73756	5.6719	6.05153	6.18675	5.32027	5.58097	4.98534	5.29113
AT1G08645	AT1G08645	hypothetical protein	3.0199	3.48703	2.68917	2.42418	3.43016	3.11918	3.08793	3.19703	3.91346	4.47005	4.05957	4.99296	3.63002	4.1767
AT1G08650	PPCK1	phosphoenolpyruvate carboxylase kinase 1	4.1849	4.60569	3.61304	3.62171	4.62961	4.43423	4.27531	4.3823	5.0874	5.63869	5.47851	6.26181	4.83306	5.22538
AT1G08660	MGP2	MALE GAMETOPHYTE DEFECTIVE 2	4.63754	4.65938	5.12161	4.96888	4.65855	4.72862	4.91683	4.89177	4.54465	4.54594	4.72095	4.5623	4.61902	4.87838
AT1G08680	ZIGA4	ARF GAP-like zinc finger-containing protein ZIGA4	5.15116	5.14605	4.79596	5.0109	4.96147	5.12553	5.01509	5.07332	4.82714	4.85738	5.26251	4.94535	5.37679	5.29113
AT1G08700	PS1	Presenilin-1	3.90767	3.8946	3.73361	3.81077	3.92132	3.85503	3.9778	4.08459	4.28532	4.37053	4.31521	3.83759	4.255	4.10443
AT1G08710	AT1G08710	F-box family protein	2.62187	2.75326	2.53954	2.70759	2.93086	2.89094	3.24169	3.11307	2.81005	2.39271	3.03261	2.62193	2.99101	2.84993
AT1G08720	EDR1	Protein kinase superfamily protein	4.22806	4.41076	4.79832	4.6437	4.84877	4.40676	4.77573	4.87639	4.45565	4.49307	4.63951	5.17633	4.67248	4.91784
AT1G08750	AT1G08750	Peptidase C13 family	3.32724	3.46604	3.55015	3.2625	3.3309	3.61062	3.19128	3.31446	3.27772	3.3129	3.55499	3.14461	3.25352	3.17348
AT1G08760	AT1G08760	GPI-anchored adhesin-like protein, putative (DUF936)	3.18292	3.66151	3.06665	3.40408	3.36475	3.64423	3.45609	3.22587	3.6019	3.24476	3.73305	3.41662	4.0513	3.71403
AT1G08770	PRA1.E	prenylated RAB acceptor 1.E	2.87476	2.70749	3.37821	3.32817	2.71688	2.7437	2.89846	2.81962	3.95402	3.98375	4.14073	3.9767	3.82152	3.60811
AT1G08780	AIP3	ABI3-interacting protein 3	3.45646	3.71231	3.4338	3.6893	3.1447	3.16621	3.14201	2.94286	2.71295	2.85558	2.83217	2.79307	2.70539	2.78502
AT1G08800	AT1G08800	myosin-binding protein (Protein of unknown function, DUF593)	1.57323	1.56197	1.03365	1.50066	2.51462	2.24937	3.07563	2.68071	4.72684	4.59693	4.3187	4.87721	4.17245	4.49493
AT1G08810	MYB60	myb domain protein 60	0.244002	0.286424	-1.27448	-0.467751	1.0254	1.1453	1.19929	1.45701	1.12424	0.202889	1.08938	0.5123	0.951058	0.806916
AT1G08820	VAP27-2	vamp/synaptobrevin-associated protein 27-2	4.19317	4.01366	4.42435	4.42534	3.9771	3.97872	4.51046	4.46446	4.14785	3.95798	4.39843	4.23413	4.45289	4.32921
AT1G08830	CSD1	copper/zinc superoxide dismutase 1	5.89831	5.99769	6.73068	6.75427	5.13824	4.87497	6.07683	5.91751	6.66155	6.38618	5.23227	5.62998	5.89165	6.21959
AT1G08840	emb2411	DNA replication helicase	4.34607	4.41076	4.75775	4.82926	3.35804	3.31272	3.89274	3.63141	4.63317	4.40909	3.22355	3.40258	3.69536	3.91591
AT1G08845	AT1G08845	Ribosomal L18p/L5e family protein	2.27553	2.26757	2.49958	2.34935	1.8624	1.78046	1.51378	1.60486	0.872478	0.731504	0.217686	0.158594	0.45614	0.399439
AT1G08880	H2AXA	Histone superfamily protein	5.57867	5.94973	5.35468	5.55964	4.3081	4.33826	3.58314	3.53099	4.44145	4.69807	4.28875	4.18578	4.12278	4.19823
AT1G08890	AT1G08890	Major facilitator superfamily protein	1.1174	0.0808682	1.34847	1.80077	1.60354	1.66515	2.23139	1.49542	2.88538	3.22917	3.14704	3.34504	3.36025	3.26132
AT1G08900	AT1G08900	Major facilitator superfamily protein	3.67624	3.23492	3.95874	4.11709	4.34078	4.44539	4.69864	4.41147	5.07826	5.14903	5.11163	5.18353	5.42922	5.10992
AT1G08910	AT1G08910	zinc ion binding protein	3.97906	4.2469	3.9734	4.10242	4.13256	4.29131	4.34357	4.28151	3.40385	3.25249	3.39546	3.02145	3.84131	3.83577
AT1G08920	ESL1	ERD (early response to dehydration) six-like 1	4.69354	4.64077	4.46642	4.42426	5.55151	5.44046	5.30375	5.45215	3.50968	3.48685	4.01721	5.08151	3.97721	4.52931
AT1G08930	ERD6	Major facilitator superfamily protein	4.69188	3.94856	5.20385	4.62795	5.74643	4.82822	5.94825	5.81115	6.99642	7.07559	6.07069	7.10186	6.00016	6.90654
AT1G08960	CAX11	cation exchanger 11	3.10746	3.05825	2.76818	2.83567	3.40109	3.10316	2.92612	3.09755	3.28171	3.37088	3.10316	3.19434	3.07071	3.19862
AT1G08970	NF-YC9	nuclear factor Y, subunit C9	4.57023	4.72623	4.42435	4.65379	4.31158	4.19066	4.3715	4.44987	4.30113	4.40563	4.38183	4.53039	4.44563	4.2247
AT1G08980	AMI1	amidase 1	6.11857	6.32011	6.99704	6.62003	6.85872	6.61011	7.18466	7.27258	6.05794	6.09728	6.94436	7.29585	6.76843	7.22393
AT1G08985	AT1G08985	AP2/B3-like transcriptional factor family protein	-1.29339	-0.68881	0.827729	0.103257	-0.981084	-0.243765	0.0218771	-0.319874	-1.03433	-7.66668	-3.30163	0.375294	-1.05616	-0.410075
AT1G09000	NP1	NPK1-related protein kinase 1	1.80044	1.86108	0.934358	1.46774	0.500186	0.405251	0.0968095	0.109548	-0.351798	-0.28646	0.276335	-1.01173	-0.139106	-0.454175
AT1G09010	AT1G09010	glycoside hydrolase family 2 protein	5.98349	6.12334	6.32018	6.15056	6.10597	6.06726	6.45196	6.43889	5.64081	5.72527	6.08512	5.88721	6.16211	6.0695
AT1G09020	SNF4	sucrose nonfermenting-like protein	4.76261	4.95889	4.79832	4.61298	4.91881	4.94967	4.79367	4.88997	5.14875	5.05158	5.06561	4.98357	5.11446	5.05493
AT1G09040	AT1G09040	arginine-glutamic acid dipeptide repeat protein	1.71773	2.07027	0.864154	1.48429	1.71271	1.89655	1.40003	1.24796	0.401228	0.103794	0.780491	0.5123	1.33292	1.06303
AT1G09050	AT1G09050	arginine-glutamic acid dipeptide repeat protein	1.81275	2.12486	1.63863	1.33714	1.55744	1.90582	1.86767	2.20071	0.829526	1.03026	1.22955	1.49666	1.36061	0.982606
AT1G09060	AT1G09060	JmjC domain protein JMJ24	5.23189	5.44586	5.39336	5.16453	5.91641	5.67462	5.6844	5.82677	5.13117	5.22664	5.15916	5.54309	5.46434	5.54184
AT1G09070	SRC2	soybean gene regulated by cold-2	8.23873	8.19358	8.73624	8.45493	9.54201	8.87179	9.33821	9.40154	8.76815	8.64234	7.72582	9.59334	8.67441	9.33419
AT1G09080	BIP3	Heat shock protein 70 (Hsp 70) family protein	0.903797	0.227773	0.426257	0.186543	2.01515	1.67603	1.52287	1.71474	-1.03433	-0.427584	-0.505301	1.3287	0.756334	0.843807
AT1G09100	RPT5B	26S proteasome AAA-ATPase subunit RPT5B	3.76129	3.97406	3.66558	3.58188	3.38138	3.57622	3.32975	3.21152	3.6272	3.69409	3.85832	3.74329	3.64839	3.63203
AT1G09130	AT1G09130	ATP-dependent caseinolytic (Clp) protease/crotonase family protein	6.40165	6.61956	5.87718	5.98376	6.53369	6.43118	6.1413	6.32887	6.76633	6.98684	6.82419	6.74074	6.60295	6.71604
AT1G09140	SR30	SERINE-ARGININE PROTEIN 30	4.79788	4.79602	5.11501	5.25111	5.41034	5.39759	5.43047	5.41569	4.59841	4.62102	5.4894	4.69633	5.85287	5.38642
AT1G09150	AT1G09150	pseudouridine synthase and archaeosine transglycosylase (PUA) domain-containing protein	4.86298	5.21561	4.97317	4.84377	4.54946	4.61881	4.60975	4.59731	4.55951	4.67668	4.72359	4.79364	4.62973	4.715
AT1G09157	AT1G09157	transmembrane protein, putative (DUF679)	0.2257	0.483125	1.54076	1.09995	1.1393	0.645434	1.69352	1.36667	-0.564474	-2.91851	-7.66668	0.89969	-0.325109	-0.865973
AT1G09160	AT1G09160	Protein phosphatase 2C family protein	5.01392	4.88806	5.00309	4.83815	5.20048	5.09142	4.75852	4.65464	4.8899	4.83181	4.81915	4.79767	4.95274	4.49783
AT1G09170	AT1G09170	P-loop nucleoside triphosphate hydrolases superfamily protein with CH (Calponin Homology) domain-containing protein	1.71773	2.24802	0.609072	1.382	1.62604	1.93326	1.40003	1.0034	-0.402101	0.033735	-0.776221	-2.24011	-1.09324	-0.499665
AT1G09180	SARA1A	secretion-associated RAS super family 1	0.15008	-1.60455	-0.323484	0.0816622	0.571496	0.530335	0.979302	0.624623	1.08826	2.0104	1.95935	3.48481	2.13306	1.89553
AT1G09190	AT1G09190	Tetratricopeptide repeat (TPR)-like superfamily protein	0.447225	1.0439	0.426257	0.39351	0.0118907	0.268284	0.402717	0.316772	0.401228	0.325242	-0.364227	1.1885	-1.1704	0.42401
AT1G09195	AT1G09195	Ppx-GppA phosphatase	2.51289	2.49183	2.92296	2.28467	3.10919	3.09913	3.47494	3.41556	2.42631	2.73934	3.12726	2.9412	3.4207	3.24417
AT1G09200	AT1G09200	Histone superfamily protein	5.87024	6.55294	5.32966	5.56061	4.14235	4.12672	2.39374	2.11697	3.55652	3.58196	2.92675	2.91672	2.50903	3.27489
AT1G09210	CRT1b	calreticulin 1b	6.28165	6.50718	5.89764	6.01934	6.07308	6.0979	5.92873	6.01037	6.15355	6.17307	6.30881	6.09456	6.19733	6.25555
AT1G09230	AT1G09230	RNA-binding (RRM/RBD/RNP motifs) family protein	3.56599	3.64666	3.59419	3.88745	3.89144	3.87403	3.91189	3.74136	3.18279	3.15686	3.47899	3.33029	3.69264	3.34733
AT1G09240	NAS3	nicotianamine synthase 3	-7.66668	-7.66668	-7.66668	-3.86231	-7.66668	-7.66668	-0.921	-7.66668	1.08826	1.27764	0.217686	0.431667	-1.09324	-2.82766
AT1G09250	AT1G09250	basic helix-loop-helix (bHLH) DNA-binding superfamily protein	4.39398	4.36046	4.39819	4.31861	4.60574	4.43903	4.99971	5.08438	3.91089	3.62429	4.79428	4.93198	4.79741	4.67973
AT1G09270	IMPA-4	importin alpha isoform 4	5.19474	5.23807	4.96691	5.14383	5.16442	5.24533	5.33761	5.30314	5.31172	5.15935	5.36318	5.31578	5.52142	5.3604
AT1G09280	AT1G09280	rhodanese-like domain protein	4.58556	4.52781	5.21535	4.94815	4.46458	4.55399	5.02391	5.04932	3.98125	3.9907	4.85807	4.59043	4.82002	4.71126
AT1G09290	AT1G09290	hypothetical protein	3.09492	2.92307	3.31382	3.00871	2.66891	2.60837	2.78219	2.74189	2.71295	2.69464	2.46709	2.10265	2.43608	2.23107
AT1G09300	AT1G09300	Metallopeptidase M24 family protein	2.48238	2.71107	2.69929	2.44547	2.10602	2.05486	2.36371	2.29082	2.13148	1.76223	1.55975	2.16217	2.27806	1.88671
AT1G09310	AT1G09310	plant/protein (Protein of unknown function, DUF538)	6.58601	6.73965	6.14668	6.91172	7.24306	7.51262	7.72927	7.62885	10.1188	9.9053	9.47651	8.78049	9.53701	8.93956
AT1G09320	AT1G09320	agenet domain-containing protein	3.06949	3.18954	2.69424	2.95923	2.71163	2.28531	2.90543	2.62982	2.04025	1.99204	1.85738	2.12846	1.96284	2.21707
AT1G09330	AT1G09330	golgi apparatus membrane protein-like protein ECHIDNA protein	4.40622	4.04797	4.72841	4.66745	4.24951	4.1287	4.23441	4.07986	4.62691	4.61953	4.61558	4.85548	4.36162	4.39749
AT1G09340	CRB	chloroplast RNA binding protein	8.7851	8.72123	7.82505	7.90315	9.62672	9.56297	9.18471	9.19399	9.97463	10.1084	9.85656	9.90459	9.7464	9.92183
AT1G09350	GolS3	galactinol synthase 3	-3.40366	-3.29199	-4.31315	-2.91489	-2.03614	-4.2406	-1.524	-1.73126	-4.09237	-4.16208	-4.23326	5.35366	-4.58949	0.323112
AT1G09390	AT1G09390	GDSL-like Lipase/Acylhydrolase superfamily protein	3.68631	3.56215	3.96504	3.97644	3.32403	3.18535	3.24992	3.24572	3.92626	3.7443	3.84142	4.13575	3.78111	3.73382
AT1G09400	AT1G09400	FMN-linked oxidoreductases superfamily protein	-0.531922	-0.511804	1.30937	0.953078	0.318658	0.577482	1.41962	1.36667	-0.814014	-1.27783	-0.117743	0.588664	-0.281654	0.82548
AT1G09415	NIMIN-3	NIM1-interacting 3	2.41533	2.73232	2.45251	2.70406	2.81809	2.57391	2.73214	2.70958	2.81556	2.77735	3.04953	2.24315	2.07574	2.49733
AT1G09420	G6PD4	glucose-6-phosphate dehydrogenase 4	3.69132	4.11153	3.49315	3.61984	2.58524	2.79945	2.43764	2.42122	0.073298	-0.15792	-0.195318	0.817451	0.204365	0.999054
AT1G09421	AT1G09421	Natural antisense transcript overlaps with AT1G09420	2.45121	3.05825	2.31454	2.63531	1.27367	1.6542	1.28724	1.41756	-1.61204	-1.27783	-1.35512	-0.80218	-0.759368	0.323112
AT1G09430	ACLA-3	ATP-citrate lyase A-3	5.42573	5.43726	5.45511	5.409	5.7681	5.746	6.14204	6.12733	6.13272	5.99095	6.25149	6.01435	6.33325	6.22834
AT1G09440	AT1G09440	Protein kinase superfamily protein	2.56113	2.79089	1.44782	1.83344	3.10118	3.50179	2.74773	2.43116	4.6456	4.25019	4.0844	3.59073	4.10037	3.75818
AT1G09450	Haspin	Protein kinase superfamily protein	3.12978	3.4253	2.65319	2.92932	1.07532	1.23625	-0.19935	-0.574492	-0.883779	-1.57342	-1.35512	-3.20695	-2.23512	-1.97629
AT1G09460	AT1G09460	Carbohydrate-binding X8 domain superfamily protein	1.72427	1.93015	1.9239	1.98653	0.639447	0.870337	0.671408	1.06854	0.371592	0.033735	-0.044128	-0.677681	0.468918	0.730176
AT1G09470	AT1G09470	myosin heavy chain, cardiac protein	3.36535	3.78361	2.23332	2.88013	1.73359	1.9423	0.534351	0.109548	-1.20244	-1.36979	-0.66168	-1.4472	-0.916669	-0.325726
AT1G09480	AT1G09480	NAD(P)-binding Rossmann-fold superfamily protein	1.05657	1.09948	1.47162	1.56433	-0.621632	-0.0167268	-0.534241	0.109548	-0.747467	-0.823098	-2.17113	-1.9249	-0.851676	-1.85309
AT1G09490	AT1G09490	NAD(P)-binding Rossmann-fold superfamily protein	3.8265	3.96062	4.26831	4.23304	3.69255	3.71446	3.60897	3.74335	4.12805	4.04068	4.0885	4.16929	4.0566	3.97115
AT1G09520	AT1G09520	hypothetical protein	3.42873	3.24728	4.02459	3.73152	3.43972	3.35054	3.79861	3.76119	3.09485	2.95843	2.74141	3.15302	3.13626	3.23726
AT1G09530	PIF3	phytochrome interacting factor 3	3.55687	3.39674	5.1706	4.85495	4.34418	4.06603	5.53802	5.67922	3.61776	3.81649	4.64648	5.1131	5.04363	4.92862
AT1G09560	GLP5	germin-like protein 5	4.00478	3.90555	3.13532	3.54093	4.45676	4.28954	4.27666	4.13868	5.7179	5.64311	4.66991	4.78691	4.85634	4.90699
AT1G09570	PHYA	phytochrome A	5.55229	5.67533	5.95839	6.14015	5.94634	5.90923	6.64949	6.64832	6.4946	6.47518	7.56971	7.13646	7.91801	7.41224
AT1G09575	AT1G09575	calcium uniporter-like protein (DUF607)	2.38678	2.17746	3.12785	3.02294	3.10519	2.754	3.01896	3.14965	3.07199	2.51345	2.47963	3.8711	3.04321	2.99639
AT1G09580	AT1G09580	emp24/gp25L/p24 family/GOLD family protein	2.62885	2.84392	2.71433	2.57863	2.44671	2.43362	2.22584	2.02151	2.64645	2.41355	2.64455	2.63399	1.91694	2.35763
AT1G09590	AT1G09590	Translation protein SH3-like family protein	6.93304	7.40441	6.6725	6.70921	6.20086	6.21014	5.80523	5.85934	5.61654	5.42012	4.74711	4.60123	4.58201	4.74212
AT1G09600	AT1G09600	Protein kinase superfamily protein	1.43668	1.80869	0.917125	1.46774	0.704341	0.752025	-0.0303314	-0.103524	-2.18619	-4.16208	-5.10555	-1.01173	-2.61189	-1.97629
AT1G09610	GXM3	glucuronoxylan 4-O-methyltransferase-like protein (DUF579)	-0.843536	-0.580023	1.0013	0.145501	-0.851059	-0.615672	0.0968095	0.0332859	-1.61204	-1.57342	-2.5246	-1.08894	-1.63376	-1.85309
AT1G09620	AT1G09620	ATP binding/leucine-tRNA ligases/aminoacyl-tRNA ligase	7.25181	7.31802	6.82031	6.83856	6.83295	6.92065	6.83214	6.76982	6.48035	6.40538	6.41907	6.19823	6.59514	6.44191
AT1G09630	RAB11c	RAB GTPase 11C	3.90479	4.09931	3.62105	3.84482	3.23898	3.24862	2.88795	2.84215	2.78778	2.64263	2.22059	2.282	2.37629	2.67161
AT1G09640	AT1G09640	Translation elongation factor EF1B, gamma chain	7.44983	7.60316	7.47316	7.36248	7.09865	7.12215	7.33216	7.33181	6.9011	6.79503	6.64383	6.51679	6.84287	6.77722
AT1G09645	AT1G09645	transmembrane protein	3.06435	2.9169	3.56683	3.57996	2.63602	2.74886	3.25538	3.03048	3.64898	3.56032	3.45062	3.85315	3.28818	3.4406
AT1G09660	AT1G09660	RNA-binding KH domain-containing protein	4.55198	4.86419	4.54985	4.51769	4.55093	4.63701	4.54097	4.34861	4.39985	4.09759	4.40008	3.90634	4.24575	4.29964
AT1G09690	AT1G09690	Translation protein SH3-like family protein	7.91018	8.3309	7.78821	7.7692	7.1539	7.07518	6.76958	6.91369	6.892	6.85276	5.81717	5.53427	5.62745	5.90578
AT1G09700	HYL1	dsRNA-binding domain-like superfamily protein	3.56235	3.6652	3.14275	3.61796	3.42696	3.16235	2.97329	3.25973	2.56369	2.507	2.13602	1.68236	2.39315	2.36399
AT1G09710	AT1G09710	Homeodomain-like superfamily protein	2.80251	2.82426	3.06273	3.05654	2.38206	2.57391	3.04757	2.80823	1.95289	2.20624	2.46709	2.15382	2.72682	2.27225
AT1G09730	AT1G09730	Cysteine proteinases superfamily protein	4.74826	4.88569	4.70601	4.75787	4.97906	4.94068	5.13549	5.01338	4.76296	4.64765	4.97777	4.96816	5.17372	4.99469
AT1G09740	AT1G09740	Adenine nucleotide alpha hydrolases-like superfamily protein	1.96394	2.07582	2.36625	2.26564	1.61483	1.47905	1.94407	1.98823	2.83198	3.17731	3.41517	3.32657	2.75579	2.8132
AT1G09750	AT1G09750	Eukaryotic aspartyl protease family protein	7.75113	8.03426	8.04614	7.95742	7.2426	7.23993	7.02255	7.1489	6.44121	6.29506	5.74892	5.7415	5.8866	6.21256
AT1G09760	U2A'	U2 small nuclear ribonucleoprotein A	5.35277	5.3929	5.34424	5.38165	4.79268	4.8209	4.81232	4.86268	4.39434	4.31069	4.46455	4.16098	4.39213	4.3357
AT1G09770	CDC5	cell division cycle 5	6.40826	6.67846	6.00502	6.33584	6.77811	6.75076	7.18108	7.209	6.13603	6.05535	6.97705	6.24125	7.15169	6.9595
AT1G09780	iPGAM1	Phosphoglycerate mutase, 2,3-bisphosphoglycerate-independent	5.92868	6.22367	5.35947	5.43585	5.7445	5.56192	4.95257	4.9194	6.57359	6.75238	6.08512	6.16432	5.66472	6.14811
AT1G09794	AT1G09794	Cox19 family protein (CHCH motif)	-0.0361203	-0.107668	0.672067	0.789544	-0.73179	-0.285338	0.120946	0.788247	0.430267	1.13436	0.69708	0.588664	0.417112	0.448169
AT1G09795	ATP-PRT2	ATP phosphoribosyl transferase 2	6.03071	6.24754	5.5511	5.63246	5.61195	5.65552	5.36313	5.39806	5.96115	6.09513	5.89702	5.81685	5.47863	5.84907
AT1G09800	AT1G09800	Pseudouridine synthase family protein	3.19002	2.74283	3.59148	4.19458	2.26504	2.0878	3.0381	2.9907	2.41182	3.11082	2.67211	3.62135	1.61171	1.29385
AT1G09810	ECT11	evolutionarily conserved C-terminal region 11	3.41264	3.67804	2.90559	3.15287	2.87087	2.94137	2.56186	2.45084	2.18357	2.0641	1.82828	2.10265	2.06736	1.92164
AT1G09812	AT1G09812	multidrug resistance protein	-0.175105	0.20768	-0.592949	-0.154179	-1.05077	-0.908657	-2.74412	-1.41405	-0.883779	-1.46801	-1.54517	-1.9249	-1.02	-1.19961
AT1G09815	POLD4	polymerase delta 4	3.65588	4.11153	3.27715	3.4947	2.748	2.73853	2.20905	2.47986	2.38982	2.35729	2.15177	2.30482	2.02039	2.23107
AT1G09820	AT1G09820	Pentatricopeptide repeat (PPR-like) superfamily protein	2.49771	2.29639	1.28271	1.80077	1.68082	2.0126	1.30841	1.36667	1.24356	1.89659	1.6176	1.38688	1.52259	1.3717
AT1G09830	PUR2	Glycinamide ribonucleotide (GAR) synthetase	4.9153	4.89907	4.08756	4.38733	3.81269	3.83091	3.20546	3.04349	3.77317	4.1378	3.07039	3.02603	2.91367	3.04868
AT1G09840	SK41	shaggy-like protein kinase 41	3.78492	3.88198	3.663	3.75899	3.9771	4.1735	3.91362	4.02348	4.98348	4.90108	5.09238	4.54803	4.94932	4.83667
AT1G09850	XBCP3	xylem bark cysteine peptidase 3	3.92478	3.91488	3.92465	3.95135	3.66836	3.74833	3.77218	3.83979	4.08761	3.905	3.74088	3.62135	3.5192	4.03235
AT1G09860	PUP16	purine permease 16	-0.470949	-0.89061	0.0995514	0.678841	-0.569555	-0.0521712	-0.534241	0.0591572	-0.041617	-0.959345	-0.717814	0.0183835	-1.09324	-0.207784
AT1G09870	AT1G09870	histidine acid phosphatase family protein	4.60693	4.57269	4.73703	4.87549	4.46458	4.34168	4.78331	4.75402	4.30701	4.18704	4.66717	4.92831	4.65301	4.61717
AT1G09900	AT1G09900	Pentatricopeptide repeat (PPR-like) superfamily protein	4.56022	4.5854	3.58057	3.98373	3.80531	3.98965	3.71386	3.79045	2.93181	2.79334	1.77842	1.2987	2.00292	2.38917
AT1G09910	AT1G09910	Rhamnogalacturonate lyase family protein	4.89951	5.04634	4.55821	4.74075	4.60007	4.58316	4.81417	4.89895	4.37019	4.36519	4.70902	4.3934	4.71466	4.60648
AT1G09920	AT1G09920	TRAF-type zinc finger-like protein	3.64731	3.91643	3.92896	3.9409	3.9099	3.7637	4.1621	4.12496	4.06464	4.23856	4.31346	4.55915	4.17927	4.16582
AT1G09932	AT1G09932	Phosphoglycerate mutase family protein	-0.175105	-2.58311	-0.749255	-1.04781	0.399268	-1.77206	-0.22955	0.25095	0.739586	1.21571	-1.03683	2.33469	-2.15451	0.965969
AT1G09940	HEMA2	Glutamyl-tRNA reductase family protein	4.63667	4.32008	4.53439	4.48619	5.55738	5.22604	5.63549	5.65344	5.62598	5.55363	5.19475	6.25548	5.47823	6.17776
AT1G09950	RAS1	RESPONSE TO ABA AND SALT 1	-0.0142043	-0.545511	1.58508	0.916951	1.98064	0.645434	1.24394	1.49542	1.67817	1.72936	-0.117743	3.66609	0.579098	2.38917
AT1G09960	SUT4	sucrose transporter 4	2.41533	2.32931	2.71433	2.16655	2.34862	1.84931	1.71747	1.91927	1.65375	1.16745	1.75799	1.87763	1.44063	2.10757
AT1G09970	LRR XI-23	Leucine-rich receptor-like protein kinase family protein	5.04947	4.6143	5.43027	5.22979	6.45534	5.50894	6.84125	6.88889	6.71636	6.99982	5.6581	7.54557	5.96451	7.26658
AT1G09980	AT1G09980	Putative serine esterase family protein	4.59806	4.45404	4.56099	4.49948	4.53019	4.54956	4.21492	4.34861	4.45388	4.55221	4.62971	4.44738	4.54929	4.54059
AT1G09995	AT1G09995	DNA repair DEAD helicase RAD3/XP-D subfamily protein	2.30634	1.52997	2.87468	3.0201	1.90903	1.98664	2.40852	2.30169	1.79441	1.5275	1.3573	2.18695	1.75423	1.64686
AT1G10000	AT1G10000	Ribonuclease H-like superfamily protein	0.188385	-0.107668	-0.407835	0.245996	-0.0944829	-0.164049	0.213648	0.158238	-0.351798	0.234464	-0.00868265	-0.358027	0.349623	0.157157
AT1G10020	AT1G10020	formin-like protein (DUF1005)	3.72916	4.664	4.11238	3.77253	5.07216	5.49289	4.6246	4.22406	6.01246	5.20489	6.29558	5.35366	6.54567	6.1384
AT1G10030	ERG28	ergosterol biosynthesis protein	3.4545	3.65966	3.80092	3.76239	2.90348	3.13896	2.66396	2.89339	2.92162	2.8196	2.7723	3.06219	2.76618	3.07218
AT1G10040	AT1G10040	alpha/beta-Hydrolases superfamily protein	0.89224	0.823972	1.01757	1.39081	0.450609	0.405251	0.516265	0.772695	0.145119	0.382735	-0.837093	0.5123	-0.392851	0.323112
AT1G10050	AT1G10050	glycosyl hydrolase family 10 protein / carbohydrate-binding domain-containing protein	2.69353	2.41066	2.90995	2.66466	2.63047	2.2924	2.43283	2.43611	2.74219	2.60689	1.72678	2.46195	2.05046	2.55964
AT1G10060	BCAT-1	branched-chain amino acid transaminase 1	1.01455	0.564376	1.25554	1.06736	1.48542	0.554101	2.68435	2.53621	1.82753	0.709203	3.21982	3.6424	3.68307	4.02233
AT1G10070	BCAT-2	branched-chain amino acid transaminase 2	-0.150991	-0.415167	1.26919	1.13182	0.766441	0.530335	2.71639	2.39098	1.08826	0.491274	1.85738	3.19434	2.90664	2.86795
AT1G10090	AT1G10090	Early-responsive to dehydration stress protein (ERD4)	3.8097	3.572	4.01044	3.889	4.35264	4.01342	4.64451	4.40644	4.33607	4.47666	4.28161	5.28933	4.17732	4.92754
AT1G10095	AT1G10095	Protein prenylyltransferase superfamily protein	1.73724	1.96049	2.36625	2.33573	2.23607	1.97788	2.78974	2.65549	1.92256	1.89659	2.38951	3.03516	2.14903	2.94213
AT1G10120	AT1G10120	basic helix-loop-helix (bHLH) DNA-binding superfamily protein	4.29432	4.74726	4.68834	4.61955	4.497	4.34679	4.59905	4.5962	3.56309	3.13611	4.13282	3.78716	4.20813	4.11767
AT1G10130	ECA3	endoplasmic reticulum-type calcium-transporting ATPase 3	4.86224	4.71915	4.98976	4.88175	5.16634	4.85598	5.06415	5.08753	4.75867	4.76311	4.87596	4.69633	5.04683	4.99777
AT1G10140	AT1G10140	Uncharacterized conserved protein UCP031279	0.0286535	-0.384342	1.33555	0.999882	0.318658	0.148502	1.87478	1.61362	1.79441	0.775098	2.7875	2.39264	2.97318	2.5203
AT1G10150	AT1G10150	Carbohydrate-binding protein	2.78699	2.92922	2.80143	2.89568	3.43972	3.98747	3.67567	3.36978	4.52459	3.95087	5.06872	4.28282	5.34811	4.78899
AT1G10155	PP2-A10	phloem protein 2-A10	-3.00753	-5.56542	-1.05454	-1.77502	-2.3508	-1.3631	0.0472895	-0.535249	1.36885	1.64963	0.800612	2.0496	0.787272	0.710336
AT1G10160	AT1G10160	transposable_element_gene	2.20254	2.48349	2.19808	2.19197	2.36878	2.61403	2.67623	2.59929	3.16994	3.10656	3.41517	2.94604	3.60419	3.44361
AT1G10170	NFXL1	NF-X-like 1	4.92313	5.06251	4.74193	4.77899	5.0925	5.1501	5.20064	5.15955	4.92857	5.25193	5.29833	4.68333	5.3294	5.28946
AT1G10180	AT1G10180	LOW protein: exocyst complex component-like protein	4.13306	4.43472	3.55295	3.83194	3.90301	3.9566	3.69188	3.87663	3.39283	3.34218	3.64676	3.58142	3.70078	3.67105
AT1G10200	WLIM1	GATA type zinc finger transcription factor family protein	4.47272	4.85534	4.8205	4.87078	4.40564	4.34679	4.62037	4.43141	5.03991	4.8523	4.69162	4.33548	4.35733	4.76875
AT1G10210	MPK1	mitogen-activated protein kinase 1	1.83103	2.00191	2.81545	2.67911	2.46555	2.4653	2.97329	2.89698	2.22559	2.42043	2.51659	2.54096	2.65036	2.66647
AT1G10230	SK18	E3 ubiquitin ligase SCF complex subunit SKP1/ASK1 family protein	3.10246	3.31458	2.78728	2.76968	2.10602	2.27104	2.02304	2.1046	0.739586	0.975257	0.386932	0.223899	0.602481	0.932109
AT1G10240	FRS11	FAR1-related sequence 11	3.53102	3.53217	3.53611	3.32127	3.3513	3.36404	3.25265	3.41806	2.62149	2.7503	2.72044	2.68706	2.6891	2.92071
AT1G10270	GRP23	glutamine-rich protein 23	2.89227	3.35625	2.17652	2.36731	1.68082	1.96906	1.41962	1.50486	1.32313	1.30764	0.0259127	0.431667	0.797438	0.5852
AT1G10280	AT1G10280	Core-2/I-branching beta-1,6-N-acetylglucosaminyltransferase family protein	2.07033	1.52997	1.66984	1.75375	2.38206	2.41427	1.58492	1.33525	2.41908	2.92011	2.46709	2.14541	2.24501	2.05348
AT1G10290	ADL6	dynamin-like protein 6	6.06135	6.15843	5.51933	5.64355	5.78319	5.64657	5.48379	5.54833	5.5838	5.52917	5.74892	5.51646	5.77494	5.88159
AT1G10310	AT1G10310	NAD(P)-binding Rossmann-fold superfamily protein	3.29907	3.80047	2.86123	2.89568	2.91724	2.84351	2.73996	2.65124	3.21235	2.99115	3.13124	2.80379	2.87339	2.78976
AT1G10320	AT1G10320	Zinc finger C-x8-C-x5-C-x3-H type family protein	3.17817	3.36307	2.80143	3.15028	3.33432	3.33003	3.06634	3.23441	2.62149	2.90056	3.3068	2.81443	3.46761	3.29168
AT1G10350	AT1G10350	DNAJ heat shock family protein	3.34006	3.51387	3.49605	3.51095	3.1447	3.13108	3.41275	3.22015	3.00119	3.21737	3.45697	3.49807	3.03464	3.20217
AT1G10360	GSTU18	glutathione S-transferase TAU 18	5.65929	5.51494	5.84678	5.85602	6.43118	6.49473	6.65544	6.67157	6.70267	7.02993	7.42471	7.48484	7.45742	7.07164
AT1G10370	ERD9	Glutathione S-transferase family protein	5.00791	4.84074	2.57294	3.11085	5.18257	5.34576	4.81879	4.35254	5.10664	5.30588	4.97777	6.0581	5.2003	5.04209
AT1G10380	AT1G10380	Putative membrane lipoprotein	-0.76824	-0.68881	-2.42309	-1.25201	0.0456742	0.667392	-0.0845003	-0.497046	2.67706	2.43409	2.73096	2.14541	2.27078	2.3954
AT1G10390	AT1G10390	Nucleoporin autopeptidase	5.87281	6.0582	5.6299	5.70531	5.94634	5.89709	5.91757	5.96789	5.55936	5.60285	5.80602	5.62092	6.00209	5.89429
AT1G10395	AT1G10395	hypothetical protein	1.45251	1.36741	1.26919	0.854654	1.65916	1.80047	1.21058	1.40752	1.1419	1.21571	1.42367	1.35808	1.89344	1.65726
AT1G10410	AT1G10410	CW14 protein (DUF1336)	3.41869	3.22746	3.19731	3.35317	3.58177	3.46152	3.57224	3.55619	3.19976	2.87575	3.59586	3.76813	2.90664	3.57284
AT1G10430	PP2A-2	protein phosphatase 2A-2	3.82498	4.14493	4.05838	4.06714	4.36105	4.23912	4.14602	4.16572	4.409	4.26556	4.47711	4.29807	4.41294	4.63043
AT1G10450	SNL6	paired amphipathic helix Sin3-like protein	4.96786	4.85292	4.47822	4.70677	4.65309	4.76599	4.80116	4.53299	3.83691	3.62727	3.51901	3.78175	3.93062	3.79632
AT1G10470	ARR4	response regulator 4	6.08882	6.13535	5.53988	5.59817	6.80579	6.70207	6.13761	6.22984	6.89428	6.97082	6.22289	7.02063	5.70713	6.4617
AT1G10490	AT1G10490	GNAT acetyltransferase (DUF699)	5.39381	5.16896	4.74193	4.92635	4.71738	4.5846	4.28736	4.17018	4.35323	4.5832	4.52929	4.59969	4.3778	4.18571
AT1G10500	CPISCA	chloroplast-localized ISCA-like protein	4.79478	4.43148	4.60336	4.57773	5.09956	4.96082	4.81694	4.9194	5.49553	5.68656	5.68338	5.93186	5.54046	5.4603
AT1G10510	emb2004	RNI-like superfamily protein	5.82802	5.94025	5.08735	5.26135	5.72117	5.78732	5.21823	5.35236	5.37189	5.36591	5.01484	4.92831	4.98367	5.05886
AT1G10520	Pol{lambda}	DNA polymerase lambda (POLL)	1.241	1.29308	0.771305	1.29084	0.0786847	0.0516518	-1.07699	-0.132515	-1.61204	-2.66445	-3.30163	-1.01173	-1.4785	-1.85309
AT1G10522	PRIN2	Serine/Threonine-kinase	5.08353	5.02281	4.59525	4.87235	4.08257	4.11678	3.41275	3.62709	2.62149	2.69464	1.91389	3.1984	1.71186	1.82347
AT1G10550	XTH33	xyloglucan:xyloglucosyl transferase 33	-7.66668	-7.66668	-4.31315	-2.13067	-4.24604	-2.74801	-0.460755	-0.743096	1.96286	0.878646	2.54668	2.21933	3.53448	2.74658
AT1G10560	PUB18	plant U-box 18	2.73941	2.35694	3.46081	3.35542	3.32747	2.87216	4.02493	3.96481	3.42565	3.60328	3.61303	5.18456	4.84903	4.97196
AT1G10570	OTS2	Cysteine proteinases superfamily protein	4.04447	4.03947	4.49719	4.53567	4.32195	4.49074	4.53537	4.4944	3.49601	3.58503	4.31521	4.11438	4.505	4.16945
AT1G10580	AT1G10580	Transducin/WD40 repeat-like superfamily protein	4.5437	4.94303	3.74586	4.20211	4.18276	4.07837	4.17225	4.09714	3.91089	3.9674	3.9868	4.26354	3.72229	3.93527
AT1G10590	AT1G10590	Nucleic acid-binding, OB-fold-like protein	5.97804	5.87844	6.46951	6.34465	5.80061	5.83539	6.32102	6.25034	5.88912	5.90587	6.00772	6.2154	5.96	6.02953
AT1G10600	AMSH2	associated molecule with the SH3 domain of STAM 2	4.1967	4.09248	4.45602	4.04778	4.22392	4.25189	4.3294	4.4077	4.49225	4.59237	4.50497	4.64062	4.37016	4.54059
AT1G10610	AT1G10610	basic helix-loop-helix (bHLH) DNA-binding superfamily protein	3.2748	3.28372	3.51336	3.4865	3.47114	3.54691	3.45609	3.43051	3.75607	3.7054	4.27982	3.77087	4.11569	3.9267
AT1G10630	ARFA1F	ADP-ribosylation factor A1F	5.3116	5.39123	5.77087	5.38386	5.26644	5.27423	5.49654	5.48652	5.50836	5.58075	5.56707	5.56609	5.4865	5.4736
AT1G10640	AT1G10640	Pectin lyase-like superfamily protein	5.93221	6.00753	5.39958	5.47933	5.23017	5.43966	4.34869	4.54791	1.84919	1.26241	1.7056	1.68236	2.26713	2.167
AT1G10650	AT1G10650	SBP (S-ribonuclease binding protein) family protein	4.31178	4.09931	3.68098	3.96911	4.12072	4.33655	3.92908	3.85464	4.19091	4.32726	4.0512	4.4525	4.25592	3.99389
AT1G10657	AT1G10657	transmembrane protein	3.53102	3.77851	3.09757	3.15287	3.39782	3.82604	3.62383	3.38264	3.39652	2.92496	3.2748	3.11479	3.54809	3.94592
AT1G10660	AT1G10660	transmembrane protein	5.21343	4.98863	5.67417	5.52105	5.58349	5.5531	5.76893	5.76031	5.6338	5.65336	5.97046	5.87963	5.93604	5.94928
AT1G10670	ACLA-1	ATP-citrate lyase A-1	6.87238	7.03944	6.52637	6.63447	6.96185	7.02664	6.71908	6.72153	7.70133	7.55957	7.35372	7.19284	7.30765	7.31398
AT1G10682	AT1G10682	-	2.70679	3.33788	3.17935	3.73671	1.70216	1.92417	2.32787	2.09213	2.02129	0.753466	1.83805	1.96618	1.94922	1.86893
AT1G10700	PRS3	phosphoribosyl pyrophosphate (PRPP) synthase 3	4.13306	3.68532	4.54845	4.33468	4.71345	4.29836	4.42216	4.73107	4.67015	4.88997	4.90529	5.30356	4.70929	4.68989
AT1G10720	AT1G10720	BSD domain-containing protein	3.27034	3.23988	3.06273	3.19622	3.22061	3.22291	3.15959	3.22587	3.91859	3.78485	3.9194	3.66315	3.82898	3.719
AT1G10730	AT1G10730	Clathrin adaptor complexes medium subunit family protein	1.48365	2.08136	1.81646	1.66214	1.63717	1.50367	1.95082	1.85427	1.87054	2.19826	2.19801	1.9566	2.03335	1.87785
AT1G10740	AT1G10740	alpha/beta-Hydrolases superfamily protein	5.65844	5.57695	5.44763	5.43957	6.56242	6.65991	6.41613	6.30947	6.91497	6.9714	7.46309	7.1862	7.55062	7.14136
AT1G10750	AT1G10750	carboxyl-terminal peptidase, putative (DUF239)	1.82496	2.14613	1.08084	1.50066	0.766441	0.831968	0.4794	0.571684	0.430267	-0.28646	0.187442	-0.509019	0.219567	0.127542
AT1G10760	SEX1	Pyruvate phosphate dikinase, PEP/pyruvate binding domain-containing protein	5.80778	6.01839	5.58627	5.70487	6.32212	6.28439	6.55935	6.61191	6.38438	6.61219	7.19199	6.92138	6.95909	7.20012
AT1G10780	AT1G10780	F-box/RNI-like superfamily protein	3.80354	4.03805	3.40627	3.57224	2.58524	2.45902	0.671408	1.17885	0.24656	0.354275	-0.776221	-0.178525	-0.0820777	0.186176
AT1G10810	AT1G10810	NAD(P)-linked oxidoreductase superfamily protein	0.783833	0.227773	2.2745	1.81392	1.20057	1.40257	2.03579	1.74693	-0.210629	-0.823098	-0.900647	1.2525	-0.239469	0.649124
AT1G10820	AT1G10820	hypothetical protein (DUF3755)	3.86396	3.70695	4.07596	3.98373	4.20349	4.30538	4.22331	4.14019	3.9615	3.76607	4.33948	3.92609	4.24575	4.04429
AT1G10830	Z-ISO	15-cis-zeta-carotene isomerase	4.61662	4.53589	4.38885	4.05195	4.56701	4.60608	4.02813	4.03494	4.83123	5.18281	4.95551	5.15556	4.45851	4.66563
AT1G10840	TIF3H1	translation initiation factor 3 subunit H1	6.76835	6.83647	7.15951	6.87295	6.53852	6.63922	6.87978	6.90235	6.35817	6.18423	6.33621	6.37619	6.37479	6.28393
AT1G10850	AT1G10850	Leucine-rich repeat protein kinase family protein	4.97199	5.04775	4.23914	4.46758	4.56992	4.68757	4.16936	4.03819	3.76465	3.56344	3.54608	3.29653	3.95694	3.82428
AT1G10865	AT1G10865	cytochrome C oxidase assembly factor	2.86592	3.37438	3.26698	3.27207	2.86142	2.64203	2.88795	2.76172	3.32487	3.54781	3.30328	3.55311	3.39079	2.94213
AT1G10870	AGD4	ARF-GAP domain 4	4.37127	4.46042	4.15527	4.24402	4.26394	4.43103	4.30985	4.15076	4.18453	3.91964	4.25086	3.79524	4.41046	4.04032
AT1G10890	AT1G10890	arginine/glutamate-rich 1 protein	4.90886	4.89121	5.36186	5.53253	5.53376	5.56558	5.79072	5.72892	4.48881	4.52374	5.24701	4.86319	5.68026	5.35562
AT1G10900	AT1G10900	Phosphatidylinositol-4-phosphate 5-kinase family protein	2.21651	2.59984	1.15622	2.06015	2.92633	3.04983	2.43764	2.45084	4.12139	4.51252	4.59844	4.25576	4.48548	3.95015
AT1G10910	EMB3103	Pentatricopeptide repeat (PPR) superfamily protein	5.76407	5.65785	6.18227	6.05683	5.95025	5.98932	6.16326	6.12351	5.18221	5.20788	5.39826	5.41874	5.63314	5.5717
AT1G10920	LOV1	NB-ARC domain-containing disease resistance protein	1.67115	1.88658	2.08689	2.41989	3.00142	2.76931	3.03493	2.87893	2.80452	3.05001	2.90832	3.02603	2.89722	3.13679
AT1G10930	RECQ4A	DNA helicase (RECQl4A)	4.53815	4.99524	3.48732	3.83194	3.62711	3.3674	2.19206	1.94725	1.7832	1.90642	1.39749	1.1885	1.63457	1.67784
AT1G10940	SNRK2.4	Protein kinase superfamily protein	4.79245	4.77142	4.71227	5.04617	5.15671	5.10958	5.36503	5.35563	5.49553	5.37125	5.60974	5.92144	5.65637	5.57513
AT1G10950	TMN1	transmembrane nine 1	6.29405	6.3274	5.93451	6.19774	6.39026	6.48124	6.45611	6.46119	6.64423	6.63122	6.85488	6.5241	6.88251	6.75893
AT1G10960	FD1	ferredoxin 1	7.29579	7.60772	6.79253	6.733	7.67746	7.68397	7.45221	7.67337	7.79222	8.06284	7.87782	7.84671	7.76598	7.75481
AT1G10970	ZIP4	zinc transporter	1.53658	1.59329	2.00769	1.76056	1.54569	1.73959	2.30171	2.45084	1.25983	0.640154	1.38421	1.49666	1.59432	1.34622
AT1G10990	AT1G10990	transmembrane protein	0.0496143	0.247589	-1.19738	-0.0314447	0.47561	-0.285338	-1.31528	-0.699062	0.567291	0.0691897	-1.03683	-1.08894	-1.63376	-1.5363
AT1G11000	MLO4	Seven transmembrane MLO family protein	3.15901	2.87611	3.92249	3.5069	3.14859	2.86742	3.42492	3.42554	3.46827	3.37442	3.81693	3.40258	3.8729	3.719
AT1G11020	AT1G11020	RING/FYVE/PHD zinc finger superfamily protein	3.43869	3.17409	3.83803	3.66954	3.58177	3.77133	3.86978	3.83231	3.70945	4.05401	3.95349	4.16722	3.85841	4.02233
AT1G11050	AT1G11050	Protein kinase superfamily protein	4.8733	4.49607	5.25361	4.90806	5.06908	4.53471	4.56316	4.72905	4.64869	5.45405	2.92675	4.87594	3.30253	4.09681
AT1G11055	AT1G11055	-	1.23186	0.962311	2.08689	2.14068	1.50983	0.96202	1.44852	1.32462	0.430267	1.56524	-1.35512	1.2525	-0.672612	0.186176
AT1G11060	AT1G11060	WAPL (Wings apart-like protein regulation of heterochromatin) protein	4.14529	4.16069	4.13491	3.99821	4.2853	4.05358	4.2247	4.11575	3.86643	3.88524	4.04278	3.77904	3.95807	3.99184
AT1G11070	AT1G11070	hydroxyproline-rich glycoprotein family protein	-1.651	-1.40573	-0.924577	-0.827518	0.142523	-0.125784	0.4794	0.658866	2.88013	3.01861	2.51659	2.22732	1.94007	1.6152
AT1G11090	AT1G11090	alpha/beta-Hydrolases superfamily protein	2.70349	2.67494	2.07916	2.46646	2.2864	2.34102	1.91675	1.95416	2.92162	2.99576	3.14311	3.20246	3.03249	2.55964
AT1G11112	AT1G11112	hypothetical protein	2.2395	2.91999	1.79775	2.33116	-0.022703	0.209636	-0.693497	-0.0198916	-2.59049	-3.22708	-2.99377	-1.9249	-2.32049	-2.82766
AT1G11120	AT1G11120	CTTNBP 2 amino-terminal-like protein	2.88937	2.95657	2.84765	2.74241	1.39657	1.71871	1.24394	1.36667	-0.508294	0.234464	0.217686	0.939115	-0.617544	0.374443
AT1G11125	AT1G11125	hypothetical protein	0.833022	1.37644	1.94955	1.69096	0.203655	-1.11806	-0.872539	-0.223155	-3.15423	-4.16208	-3.30163	-5.02256	-4.21783	-2.42528
AT1G11130	SUB	Leucine-rich repeat protein kinase family protein	4.68184	4.79602	4.13118	4.29182	3.91905	3.81624	3.10618	2.98058	2.55053	2.3062	2.33537	2.56005	2.43933	2.78976
AT1G11150	AT1G11150	transposable_element_gene	0.332182	0.901069	-0.283089	0.375875	0.594504	1.22148	1.00547	0.756973	0.934598	1.4354	1.81844	0.0183835	1.58261	1.16858
AT1G11160	AT1G11160	Transducin/WD40 repeat-like superfamily protein	1.97494	2.4411	1.74012	1.65485	0.639447	1.25086	-0.921	-0.788516	-1.20244	-1.27783	-1.44702	-0.619242	-1.43025	-0.595188
AT1G11170	AT1G11170	lysine ketoglutarate reductase trans-splicing-like protein (DUF707)	-0.88271	-1.07521	-0.988095	-0.0314447	-0.209329	-0.243765	-1.31528	-0.497046	0.213533	0.137588	1.41064	0.661188	1.21651	1.01532
AT1G11175	AT1G11175	-	3.00656	2.98636	3.76043	3.72631	2.30744	3.03302	3.55019	3.21152	3.34025	3.41633	4.28696	3.6807	3.89674	3.83348
AT1G11180	SCAMP2	Secretory carrier membrane protein (SCAMP) family protein	2.78074	2.70749	2.49378	2.55923	2.56791	2.60268	2.84512	2.55452	3.30932	2.94418	3.21608	3.33768	3.16206	3.57009
AT1G11200	AT1G11200	organic solute transporter ostalpha protein (DUF300)	3.29907	2.72527	3.42772	3.20374	3.10919	2.99445	3.14789	2.78903	3.48221	3.71382	3.3208	3.55311	3.16009	3.23379
AT1G11210	AT1G11210	cotton fiber protein, putative (DUF761)	-2.22485	-2.32719	-0.924577	0.303096	0.110957	-3.30932	1.43895	1.33525	-0.0820502	-0.199507	-1.03683	5.32232	1.49162	3.49089
AT1G11220	AT1G11220	cotton fiber, putative (DUF761)	2.6078	3.1506	1.87118	2.13545	1.31581	1.4156	-0.572438	0.205339	-2.59049	-3.62012	-1.54517	-3.20695	-1.4785	-0.807597
AT1G11240	AT1G11240	ribosomal RNA-processing protein	4.19552	4.57759	4.1626	4.21084	3.85856	3.74833	4.10274	4.12343	3.52658	3.42661	3.76923	3.2424	3.65539	3.49089
AT1G11260	STP1	sugar transporter 1	6.76697	6.91272	7.11131	7.1695	7.17051	7.19859	7.58354	7.64054	7.06716	6.47642	7.73353	7.59269	8.38614	7.98046
AT1G11265	AT1G11265	transposable_element_gene	0.915263	-0.651629	1.44782	1.28139	1.73359	1.37615	2.41342	2.18904	0.643664	1.13436	-0.456727	2.98424	0.735334	2.279
AT1G11270	AT1G11270	F-box and associated interaction domains-containing protein	1.76286	1.80869	2.52255	2.34028	1.69153	1.99534	2.57065	2.33384	1.06992	0.91807	1.48712	1.50981	1.98524	1.39675
AT1G11280	AT1G11280	S-locus lectin protein kinase family protein	4.62537	4.79349	4.48846	4.51769	4.27466	4.14444	4.08291	4.06717	3.47177	3.11082	3.03261	3.06219	3.32555	3.25106
AT1G11290	CRR22	Pentatricopeptide repeat (PPR) superfamily protein	2.67679	3.07775	2.10222	2.41989	2.56208	2.61403	2.12203	1.8016	2.16642	2.44087	2.24282	1.23676	1.71722	2.07691
AT1G11300	AT1G11300	G-type lectin S-receptor-like Serine/Threonine-kinase	1.46816	1.16347	1.01757	0.964922	2.12984	1.33558	1.15322	1.0034	0.893483	1.84638	-0.409736	-0.221351	0.363376	0.374443
AT1G11303	AT1G11303	G-type lectin S-receptor-like Serine/Threonine-kinase	4.24065	4.01799	4.25808	4.31746	4.58148	4.45173	4.33586	4.40644	3.95152	4.30513	3.26397	3.36689	3.59693	3.76541
AT1G11310	MLO2	Seven transmembrane MLO family protein	6.14954	5.79799	6.35978	6.26964	6.504	6.25478	6.53205	6.62144	6.54026	6.89072	6.11304	6.75047	6.17362	6.63186
AT1G11320	AT1G11320	GDSL esterase/lipase	2.22575	2.37507	1.75959	1.42551	0.500186	1.16086	0.604507	0.906974	0.785257	0.91807	-0.66168	-0.619242	-0.325109	-0.499665
AT1G11330	AT1G11330	S-locus lectin protein kinase family protein	4.25087	3.78869	4.01044	3.88121	4.25494	3.86456	4.02173	3.82855	4.28134	4.55378	3.73043	3.96003	3.30075	3.46744
AT1G11350	SD1-13	S-domain-1 13	4.37231	4.48359	3.96713	4.25129	5.03585	4.96193	5.05243	4.8442	5.93417	5.8985	5.57293	5.06602	5.69631	5.64865
AT1G11360	AT1G11360	Adenine nucleotide alpha hydrolases-like superfamily protein	3.2433	3.53217	3.24643	3.33274	3.64925	3.76625	3.74526	3.87481	4.23478	4.21896	4.44551	3.83759	4.49176	4.37088
AT1G11380	AT1G11380	PLAC8 family protein	1.46816	1.68334	1.99953	1.57981	2.0066	2.10399	1.81686	1.73093	2.37496	2.39271	2.72044	2.16217	2.76618	2.46217
AT1G11390	AT1G11390	Protein kinase superfamily protein	3.70954	3.94856	3.73607	3.66228	3.70582	3.88579	4.06592	4.03494	3.34407	3.645	3.4696	3.63642	3.66514	3.57009
AT1G11400	PYM	partner of Y14-MAGO	4.79323	5.03427	5.17876	5.12878	4.8283	4.81599	5.02711	5.10005	4.32065	4.22093	4.94876	4.83734	5.04203	4.76514
AT1G11410	AT1G11410	S-locus lectin protein kinase family protein	3.0252	2.88246	2.34707	2.75611	3.69255	3.96991	3.42249	3.34633	5.08055	4.90966	4.70503	4.01641	4.59007	4.19823
AT1G11420	DUF2	agenet domain protein (DOMAIN OF UNKNOWN FUNCTION 724 2)	0.993067	1.06639	0.00484592	0.265281	-1.55906	-1.1952	-3.14338	-1.48706	-2.18619	-1.94561	-2.74019	-1.4472	-2.00567	-2.111
AT1G11430	MORF9	plastid developmental protein DAG	7.14021	7.30256	6.72233	6.82522	6.83477	6.74787	6.56596	6.59156	6.12664	6.33839	5.85975	5.97043	5.76526	5.7752
AT1G11440	AT1G11440	hypothetical protein	2.51666	2.61517	2.78728	3.11085	3.3102	3.24132	3.59396	3.51004	3.32487	3.56032	3.51292	3.64836	3.68444	3.78924
AT1G11450	UMAMIT27	nodulin MtN21 /EamA-like transporter family protein	0.845062	0.962311	0.609072	0.776162	1.0254	0.324641	0.587285	0.788247	-1.03433	-2.09457	-1.03683	-1.17051	-0.46393	0.242519
AT1G11475	NRPB10	RNA polymerases N / 8 kDa subunit	4.31178	4.49917	4.48115	4.82926	2.69576	2.87216	3.19981	2.83842	3.18705	2.80916	1.96827	2.1113	2.12501	2.145
AT1G11480	AT1G11480	eukaryotic translation initiation factor-like protein	4.93092	5.11132	4.74071	4.91189	5.38004	5.43647	5.59136	5.51601	5.06443	5.11126	6.04878	5.48517	5.8866	5.74199
AT1G11530	CXXS1	C-terminal cysteine residue is changed to a serine 1	3.23646	3.22746	3.91166	4.0436	4.00097	3.98965	4.319	4.30738	5.00294	4.91819	5.20139	5.2836	4.93788	5.20691
AT1G11545	XTH8	xyloglucan endotransglucosylase/hydrolase 8	2.83909	3.34019	3.39698	3.55667	2.88027	3.38738	2.58807	2.65124	5.02928	4.48325	4.54428	3.72085	4.56574	4.40059
AT1G11580	PMEPCRA	methylesterase PCR A	1.29466	1.14245	0.651373	1.01135	1.82397	1.51582	2.06719	2.1046	2.70109	2.74483	1.71623	2.67543	1.47904	1.90429
AT1G11591	AT1G11591	hypothetical protein	1.85504	2.08136	1.36127	1.87169	2.10602	2.004	1.9775	2.02807	1.08826	1.36582	1.91389	1.61092	1.87436	1.43351
AT1G11592	AT1G11592	-	2.97951	3.24235	2.39765	2.7251	3.10919	3.09508	2.87026	2.9974	2.14906	2.42727	2.97181	2.39264	2.83195	2.65094
AT1G11600	CYP77B1	cytochrome P450, family 77, subfamily B, polypeptide 1	5.52589	5.81967	5.18597	5.16196	3.51702	3.46465	2.22584	2.38588	-7.66668	-7.66668	-7.66668	-7.66668	-7.66668	-4.31518
AT1G11630	AT1G11630	Tetratricopeptide repeat (TPR)-like superfamily protein	2.42338	2.24802	1.88897	1.89044	2.04051	2.22737	1.95082	1.86897	2.63402	2.67175	2.3627	2.22732	2.46825	2.24492
AT1G11650	RBP45B	RNA-binding (RRM/RBD/RNP motifs) family protein	6.87624	7.01923	7.07389	6.90039	7.06017	7.04379	7.56331	7.59691	7.18898	7.24817	7.36896	7.25348	7.4292	7.43829
AT1G11660	AT1G11660	heat shock protein 70 (Hsp 70) family protein	4.51101	4.72093	4.38101	4.38293	4.72913	4.72862	4.88723	4.85162	4.29719	4.37053	4.76386	4.42151	4.63965	4.66692
AT1G11670	AT1G11670	MATE efflux family protein	4.75545	4.51356	4.8205	4.74248	5.18446	4.74549	4.72249	4.87366	4.02474	3.48685	1.66227	4.11223	2.80952	4.20887
AT1G11680	CYP51G1	CYTOCHROME P450 51G1	5.8166	5.69802	5.54058	5.67589	5.75284	5.80724	5.6334	5.57267	6.03922	6.05258	6.11404	5.89161	6.06419	5.95824
AT1G11700	AT1G11700	senescence regulator (Protein of unknown function, DUF584)	1.42068	1.87389	1.30937	1.29084	1.09158	1.66515	1.3396	1.39742	2.76517	2.92979	2.25745	1.90776	2.25611	2.43824
AT1G11710	AT1G11710	Pentatricopeptide repeat (PPR) superfamily protein	0.937924	1.28351	0.188421	0.428147	0.639447	0.889145	0.497951	0.478893	0.567291	0.517179	0.124983	-0.358027	-0.178417	0.242519
AT1G11720	SS3	starch synthase 3	5.78218	5.8455	5.29922	5.56791	6.38202	6.40651	6.12722	6.26778	5.50153	5.68442	5.976	5.94282	6.34629	6.08547
AT1G11730	AT1G11730	Galactosyltransferase family protein	2.17896	2.29639	2.73906	2.49533	1.21549	1.49141	1.25488	1.33525	-0.00228613	-0.759514	-0.0804662	-0.0965096	0.141903	0.710336
AT1G11735	MIR171B	-	-0.88271	-1.28694	-0.544397	0.0374778	-2.03614	-0.285338	-0.872539	-1.09592	0.371592	-0.477869	1.08938	-0.178525	0.766721	0.186176
AT1G11740	AT1G11740	ankyrin repeat family protein	-3.65174	-2.44948	-2.82549	-3.56119	-2.03614	-0.37226	-1.31528	-2.39526	2.60248	2.19826	1.66227	1.13857	2.21877	1.67784
AT1G11750	CLPP6	CLP protease proteolytic subunit 6	6.69936	6.83688	6.32345	6.21365	6.38326	6.4684	5.93767	5.90776	6.80599	7.01382	6.61501	6.78062	6.28642	6.49723
AT1G11755	LEW1	Undecaprenyl pyrophosphate synthetase family protein	3.49708	3.31927	3.83344	3.63103	3.26071	3.45837	3.26894	3.27913	3.44	3.44697	2.95844	3.40962	2.84916	2.86795
AT1G11760	MED32	mediator of RNA polymerase II transcription subunit-like protein	2.49771	2.63412	2.62693	2.63531	2.59097	2.44637	2.48025	2.52233	1.73746	1.68434	1.87647	1.9566	2.25611	2.2518
AT1G11780	AT1G11780	oxidoreductase, 2OG-Fe(II) oxygenase family protein	3.22499	3.20483	3.22208	3.36885	3.47424	3.55576	3.36555	3.24572	3.42204	3.51283	3.32428	3.19434	3.14425	3.29834
AT1G11790	ADT1	arogenate dehydratase 1	4.49772	4.25916	4.19692	4.10376	4.60857	4.72601	4.40874	4.30603	4.37393	4.44496	4.23246	4.38451	4.0566	4.36137
AT1G11800	AT1G11800	endonuclease/exonuclease/phosphatase family protein	2.21651	2.07582	1.61745	1.42551	1.23025	1.4156	1.04385	0.478893	1.96286	2.32099	1.59474	1.84687	1.66265	1.63638
AT1G11820	AT1G11820	O-Glycosyl hydrolases family 17 protein	6.09261	5.94973	5.48392	5.72198	5.49226	5.74342	5.15827	5.12629	5.1223	4.85865	4.4849	3.86855	4.87986	4.60379
AT1G11840	GLX1	glyoxalase/bleomycin resistance protein/dioxygenase superfamily protein	6.88538	6.97664	6.76811	6.70458	6.608	6.54267	6.39123	6.48882	6.67791	6.72416	6.44327	6.33152	6.17142	6.36865
AT1G11850	AT1G11850	transmembrane protein	3.8431	3.52	2.76818	3.20124	4.19786	4.49842	3.63435	3.6528	3.58585	2.83513	3.12726	2.70432	3.25537	3.47628
AT1G11860	AT1G11860	Glycine cleavage T-protein family	8.93928	9.15802	8.30062	8.29215	9.65375	9.63168	9.35977	9.45691	9.98899	10.1272	9.97959	9.83424	9.95124	10.1022
AT1G11870	SRS	Seryl-tRNA synthetase	5.43522	5.64717	5.07478	5.08332	5.4566	5.39183	5.10783	5.10316	5.05863	5.09845	4.81173	4.81234	4.6579	4.74943
AT1G11880	AT1G11880	transferases, transferring hexosyl groups	2.08055	1.76123	2.17652	2.17677	1.98934	2.14369	2.26427	1.87626	2.09568	1.87671	2.33537	2.21933	2.14903	1.85995
AT1G11890	SEC22	Synaptobrevin family protein	3.95148	4.07039	4.17534	4.11709	4.16941	4.11078	4.1621	4.22549	4.31092	4.18502	3.86071	4.64361	3.88249	4.11956
AT1G11900	AT1G11900	Tetratricopeptide repeat (TPR)-like superfamily protein	1.2134	1.29308	0.934358	0.941136	0.704341	1.1453	0.966039	1.08122	1.15935	0.775098	1.15336	0.538207	1.08988	1.28046
AT1G11905	AT1G11905	B-cell receptor-associated protein 31-like protein	2.45907	2.32465	2.4405	2.59396	2.82297	2.73853	2.42316	2.79289	2.80452	2.9394	3.32775	3.14461	3.14624	2.83168
AT1G11910	APA1	aspartic proteinase A1	7.99806	7.96319	8.06423	8.01499	8.25176	8.17792	8.45627	8.56219	8.71696	8.91318	9.01396	8.97671	8.76004	8.85822
AT1G11930	AT1G11930	Putative pyridoxal phosphate-dependent enzyme, YBL036C type	4.68938	4.92391	4.83663	4.75105	5.22188	5.12354	5.39997	5.46551	5.18859	5.20589	5.44615	5.16286	5.51912	5.4802
AT1G11940	AT1G11940	Core-2/I-branching beta-1,6-N-acetylglucosaminyltransferase family protein	2.34076	2.33395	2.66872	2.73205	2.63602	2.67491	2.601	2.70549	2.25835	1.80492	2.19801	2.17048	2.23383	2.49733
AT1G11950	AT1G11950	Transcription factor jumonji (jmjC) domain-containing protein	3.27924	3.34709	3.7483	3.5703	3.30672	2.8579	4.34869	3.97844	2.28244	2.45434	2.35591	4.43537	2.89485	4.00818
AT1G11960	AT1G11960	ERD (early-responsive to dehydration stress) family protein	3.97358	3.29567	5.45511	4.86051	5.84025	4.62303	5.97622	5.78861	4.41628	4.47831	3.56678	6.95543	4.40466	6.01444
AT1G11990	AT1G11990	O-fucosyltransferase family protein	1.98586	1.9902	0.771305	0.999882	1.69153	1.70816	1.40986	1.64812	-0.564474	0.265362	-2.33707	-1.25698	-2.07817	-1.35815
AT1G12000	AT1G12000	Phosphofructokinase family protein	6.1556	6.52885	5.60859	5.70399	5.11356	5.16465	4.27397	4.41648	4.84342	4.65496	4.12686	4.18167	4.1744	4.08723
AT1G12010	AT1G12010	2-oxoglutarate (2OG) and Fe(II)-dependent oxygenase superfamily protein	1.09741	1.37644	1.9239	1.82696	2.09799	2.32729	3.42249	3.12843	2.85893	2.69464	3.27839	2.83547	3.4692	3.60274
AT1G12013	SNOR111	-	-0.732017	-1.0268	-0.924577	-0.467751	-4.24604	-2.03025	-1.68206	-1.15418	-4.09237	-3.22708	-3.30163	-3.20695	-2.97744	-2.82766
AT1G12020	AT1G12020	hypothetical protein	3.17341	3.46604	3.25331	2.97396	2.72211	2.97697	2.92612	3.07236	2.56369	2.58256	2.3627	1.7168	2.5547	2.01356
AT1G12050	AT1G12050	fumarylacetoacetase	4.50438	4.59896	4.55404	4.37629	4.44731	4.30538	4.44146	4.42023	4.48881	4.61803	4.62266	4.54644	4.41377	4.63701
AT1G12060	BAG5	BCL-2-associated athanogene 5	1.12729	1.05519	1.34847	1.29084	0.233277	0.870337	0.279463	0.589547	1.08826	1.151	0.58554	0.375294	0.506588	0.157157
AT1G12080	AT1G12080	Vacuolar calcium-binding protein-like protein	2.01812	2.60753	3.65263	3.89366	2.10602	2.02965	3.19981	3.14965	3.26971	2.57641	3.23838	2.53453	3.45642	3.56457
AT1G12090	ELP	extensin-like protein	6.59428	6.53314	6.65018	6.85656	6.96185	6.82712	6.61485	6.6037	7.02406	6.88202	6.97096	6.93058	7.24855	7.08951
AT1G12100	AT1G12100	Bifunctional inhibitor/lipid-transfer protein/seed storage 2S albumin superfamily protein	-0.175105	0.532422	-0.323484	-0.206354	-0.0944829	0.0178676	-0.825653	-1.03992	-4.09237	-2.66445	-3.30163	-7.66668	-2.15451	-3.08065
AT1G12110	NRT1.1	nitrate transporter 1.1	3.22499	2.83413	2.17652	1.969	4.31504	4.20574	3.67159	3.38264	5.31561	5.43549	4.21944	4.532	4.47918	4.80661
AT1G12120	AT1G12120	hypothetical protein (DUF863)	4.74425	4.95513	4.58301	4.7965	4.96809	5.13344	4.93651	4.77564	5.25096	4.91819	5.33328	4.88984	5.13315	5.31021
AT1G12140	FMO GS-OX5	flavin-monooxygenase glucosinolate S-oxygenase 5	2.70349	2.66392	2.13985	1.91507	2.82297	2.88158	2.74773	2.69728	4.60797	4.6344	3.91248	4.00252	3.78239	3.96279
AT1G12200	FMO	Flavin-binding monooxygenase family protein	-1.86968	-1.60455	-3.3855	-1.48994	-0.67566	-0.417767	0.516265	-0.614831	2.10471	1.62602	2.16734	1.83647	1.76463	1.92164
AT1G12220	RPS5	Disease resistance protein (CC-NBS-LRR class) family	1.59478	1.42075	1.34847	1.30953	1.81421	2.02115	2.19206	1.98148	3.19976	3.55408	3.31031	2.57889	3.12823	3.01268
AT1G12230	AT1G12230	Aldolase superfamily protein	6.55794	6.59318	6.2958	6.36378	6.54554	6.64061	6.4953	6.61246	6.40327	6.35554	6.58921	6.57426	6.52804	6.48925
AT1G12240	ATBETAFRUCT4	Glycosyl hydrolases family 32 protein	6.7829	6.83032	6.37997	6.3975	7.11614	7.25247	6.97451	6.98944	7.21841	7.16357	7.30084	7.33956	7.34322	7.36543
AT1G12244	AT1G12244	Polynucleotidyl transferase, ribonuclease H-like superfamily protein	3.58944	3.53014	3.45485	3.45536	3.76532	3.76115	3.36555	3.37494	3.97388	4.01591	3.86311	4.20814	3.76824	3.72395
AT1G12250	AT1G12250	Pentapeptide repeat-containing protein	5.8074	5.67853	5.80699	5.65365	6.0436	5.92868	5.91887	5.89569	6.1975	6.30253	6.38699	6.65602	6.30369	6.36349
AT1G12270	Hop1	stress-inducible protein	5.42372	5.54778	4.72098	5.08332	4.98886	4.91682	4.96679	4.95428	4.43788	4.46173	4.40666	4.09488	4.25223	4.25754
AT1G12280	SUMM2	LRR and NB-ARC domains-containing disease resistance protein	1.89033	1.6465	1.9664	1.57981	2.84712	2.86267	3.01252	2.94286	4.32065	4.42628	4.3835	3.46469	3.99609	4.15485
AT1G12300	AT1G12300	Tetratricopeptide repeat (TPR)-like superfamily protein	2.07033	2.01353	1.52947	1.68381	1.71271	1.73959	1.52287	1.54203	0.994154	1.26241	1.58317	1.53576	1.55291	1.6152
AT1G12310	AT1G12310	Calcium-binding EF-hand family protein	5.63999	5.83079	5.81341	5.63385	5.37921	5.44444	5.48438	5.56874	5.52022	5.45656	5.5722	5.35548	5.40324	5.39266
AT1G12320	AT1G12320	ankyrin repeat/KH domain protein (DUF1442)	1.13712	1.82856	-0.13195	0.358022	1.34324	1.67603	1.41962	1.13086	1.45615	1.08325	1.51174	0.431667	1.61171	1.32027
AT1G12330	AT1G12330	cyclin-dependent kinase-like protein	4.64444	5.22564	4.07984	4.27051	3.95727	4.51365	3.79861	3.70084	4.91579	4.35625	4.42945	3.40258	4.63895	4.43877
AT1G12340	AT1G12340	Cornichon family protein	0.399039	0.532422	1.19963	1.05633	0.203655	0.481595	0.638345	0.990017	0.179731	0.265362	-0.117743	0.563656	0.0766138	0.296744
AT1G12350	COAB	4-phospho-panto-thenoylcysteine synthetase	3.72102	3.66704	4.38885	4.17432	3.78795	3.63868	4.26181	4.02184	3.90831	3.94133	3.80453	4.28856	4.09934	4.06982
AT1G12360	KEU	Sec1/munc18-like (SM) proteins superfamily	5.06306	5.3823	5.44387	5.44539	5.72899	5.70413	6.08758	6.06406	5.25908	5.43038	6.06394	6.08965	6.18625	6.05089
AT1G12370	PHR1	photolyase 1	3.3078	3.72297	1.91524	2.38064	2.69043	2.78947	2.06096	1.69837	2.10471	2.04642	2.25745	2.22732	2.30681	2.09996
AT1G12380	AT1G12380	hypothetical protein	3.85058	3.83527	3.33668	3.61044	3.64099	3.52302	2.86312	3.09755	2.28244	2.46769	3.00687	2.67543	2.4458	2.54851
AT1G12390	AT1G12390	Cornichon family protein	3.81736	3.751	4.29857	4.19206	3.69787	3.71446	4.05656	3.91078	3.33642	3.63911	3.90088	3.85057	3.68033	3.61079
AT1G12400	AT1G12400	Nucleotide excision repair, TFIIH, subunit TTDA	1.1174	0.379169	1.55197	1.72618	1.32959	1.03139	1.12962	1.1906	1.69022	1.39406	1.51174	1.59866	1.57672	1.0473
AT1G12410	CLP2	CLP protease proteolytic subunit 2	6.74123	6.79499	6.81072	6.53345	6.82781	6.75622	6.89363	6.91679	6.83002	7.04364	7.15877	7.31635	6.97583	7.03597
AT1G12420	ACR8	ACT domain repeat 8	4.18845	4.26525	4.18076	4.22814	4.93805	4.77233	4.55654	4.36944	2.89061	3.00036	3.2048	4.50599	3.56306	3.75576
AT1G12430	ARK3	armadillo repeat kinesin 3	5.27258	5.4324	4.93516	5.03287	5.34486	5.25079	4.96096	5.114	4.6394	4.36341	4.71566	4.57331	4.60099	4.61584
AT1G12440	AT1G12440	A20/AN1-like zinc finger family protein	6.2318	6.2674	6.4732	6.36937	6.43078	6.42636	6.58642	6.55623	6.47034	6.30625	6.70081	6.47129	6.88892	6.7802
AT1G12450	AT1G12450	SNARE associated Golgi protein family	2.02871	2.19288	2.13985	2.32198	2.47798	2.76931	2.18062	1.99495	3.41842	3.13611	3.5311	3.09311	3.24612	3.04868
AT1G12460	AT1G12460	Leucine-rich repeat protein kinase family protein	3.51603	3.70874	2.53954	3.01156	3.6465	4.28777	3.42734	3.18533	5.03638	4.60148	4.84965	3.86343	4.84842	4.45376
AT1G12470	AT1G12470	zinc ion binding protein	4.54646	4.71738	3.98585	4.26213	4.60574	4.60608	4.34613	4.36555	4.74718	4.65058	4.90413	4.73605	4.96463	4.79724
AT1G12480	OZS1	C4-dicarboxylate transporter/malic acid transport protein	-0.275805	0.342783	0.188421	0.103257	-0.291308	0.324641	1.00547	0.692315	0.692422	0.265362	0.69708	0.89969	0.745872	0.690219
AT1G12500	AT1G12500	Nucleotide-sugar transporter family protein	5.17341	5.01344	4.33309	4.80146	5.15961	5.33122	4.80489	4.7057	5.81674	5.73841	5.91039	5.57002	5.82426	5.47286
AT1G12520	CCS	copper chaperone for SOD1	4.06906	4.17111	4.76138	4.59879	4.38104	4.57737	5.0873	4.93258	5.96983	5.83812	5.42281	5.05372	6.00044	6.10317
AT1G12530	AT1G12530	hypothetical protein	2.15498	2.90447	1.81646	2.26084	2.25786	2.33417	2.20341	2.52697	2.57023	2.29875	2.82728	2.44151	2.21119	2.31228
AT1G12550	HPR3	D-isomer specific 2-hydroxyacid dehydrogenase family protein	1.52913	1.35832	1.399	1.08917	1.21549	1.454	0.979302	1.44725	2.39719	2.20624	1.87647	1.7833	1.73849	1.48113
AT1G12570	AT1G12570	Glucose-methanol-choline (GMC) oxidoreductase family protein	4.07419	4.471	4.50008	4.39282	2.75822	3.00742	2.25884	2.45572	-4.09237	-4.16208	-7.66668	-3.20695	-2.72375	-2.61249
AT1G12580	PEPKR1	phosphoenolpyruvate carboxylase-related kinase 1	5.64817	5.52512	5.89599	5.8902	6.77371	6.51644	6.85256	6.78831	6.38252	6.3533	6.5903	6.68276	6.89499	6.76615
AT1G12610	DDF1	Integrase-type DNA-binding superfamily protein	0.553768	0.102793	1.98306	1.33714	3.07279	3.02878	3.7198	3.33049	2.9866	1.6613	-0.235728	3.87872	2.48092	3.40401
AT1G12620	AT1G12620	Pentatricopeptide repeat (PPR) superfamily protein	1.87279	1.74737	0.376689	1.19352	1.43532	1.58667	1.22179	1.53283	1.80553	1.84638	1.90463	0.661188	1.81554	1.74763
AT1G12640	LPLAT1	MBOAT (membrane bound O-acyl transferase) family protein	4.01013	3.90087	4.1479	3.91213	4.37773	4.56134	4.54544	4.57507	4.73559	5.00657	5.40567	5.25362	5.44143	5.15465
AT1G12650	AT1G12650	rRNA biogenesis RRP36-like protein	4.22346	4.39418	4.49574	4.27646	3.88679	4.07837	4.1118	4.06717	3.41842	3.4537	3.28911	3.22257	3.27187	3.1879
AT1G12680	PEPKR2	phosphoenolpyruvate carboxylase-related kinase 2	3.45253	3.9546	3.78201	3.7436	3.93039	4.06396	4.16065	4.276	3.9615	3.79283	4.23246	3.94316	4.15377	3.96069
AT1G12700	RPF1	RNA processing FACTOR	1.78177	1.83512	1.32252	1.92116	1.80437	2.12	1.50464	1.70658	1.55174	1.39406	1.85738	1.2987	2.03765	1.67784
AT1G12710	PP2-A12	phloem protein 2-A12	2.40316	2.28205	2.63222	2.27993	2.2722	2.72288	2.13986	1.91927	3.32873	3.01861	3.33811	3.16554	3.06019	3.31157
AT1G12730	AT1G12730	GPI transamidase subunit PIG-U	2.39908	2.01353	2.73906	2.67911	2.33502	2.21996	2.04843	2.41623	2.33713	1.97345	2.28627	2.1113	2.06315	2.5031
AT1G12750	RBL6	RHOMBOID-like protein 6	4.49772	4.22082	4.9763	4.55734	4.87368	4.57882	4.72151	4.70775	4.18666	4.89368	4.3082	4.79633	4.43916	4.78425
AT1G12760	AT1G12760	Zinc finger, C3HC4 type (RING finger) family protein	4.34925	4.26281	4.28855	4.39173	4.73172	4.53918	4.62249	4.69646	5.10327	5.31421	5.12166	5.29694	5.16981	5.16744
AT1G12770	EMB1586	P-loop containing nucleoside triphosphate hydrolases superfamily protein	5.66015	5.88359	4.84804	5.03428	5.64125	5.55236	5.28651	5.40312	4.93871	4.94826	4.49882	4.15471	4.41542	4.75429
AT1G12775	AT1G12775	Pentatricopeptide repeat (PPR) superfamily protein	1.32936	1.4381	1.63863	1.163	0.825978	0.907712	1.49543	1.75487	0.643664	0.993826	0.934106	1.1885	0.914159	1.16858
AT1G12780	UGE1	UDP-D-glucose/UDP-D-galactose 4-epimerase 1	3.994	3.97406	4.969	4.78986	4.6128	4.68892	5.33439	5.37378	5.48433	5.42868	6.09635	6.03155	5.78392	5.75657
AT1G12790	AT1G12790	DNA ligase-like protein	1.95286	1.89917	3.29059	2.5156	2.69043	2.72812	3.32196	3.24008	2.49664	2.7503	3.5401	3.53714	3.64839	3.36964
AT1G12800	AT1G12800	Nucleic acid-binding, OB-fold-like protein	7.27647	7.53852	6.07516	6.4461	7.73327	7.81592	7.0034	7.03068	7.55801	7.70295	7.42552	6.95062	7.39079	7.37117
AT1G12810	AT1G12810	proline-rich family protein	3.35487	3.16109	3.49024	3.62544	3.37807	3.45522	3.79299	3.6528	4.33031	4.40909	4.45189	4.30374	4.21668	4.22644
AT1G12820	AFB3	auxin signaling F-box 3	5.26251	5.14935	5.39958	5.2745	5.30705	5.58949	5.58758	5.69064	5.26916	5.32158	5.92936	5.34084	6.04405	5.61436
AT1G12830	AT1G12830	nucleolin	3.09492	3.78191	2.69424	3.0201	2.89887	3.20049	2.63072	2.75777	2.64645	2.76118	2.6501	2.11991	2.50283	2.08463
AT1G12840	DET3	vacuolar ATP synthase subunit C (VATC) / V-ATPase C subunit / vacuolar proton pump C subunit (DET3)	6.23495	6.20447	6.20242	6.17785	6.16144	6.11847	6.16108	6.16468	6.74842	6.83838	6.58197	6.67256	6.47122	6.59074
AT1G12845	AT1G12845	transmembrane protein	1.73724	1.48058	1.9664	2.05462	1.46059	1.68682	1.65272	1.8016	-1.29446	-1.10982	-0.837093	-0.265486	0.0256318	0.296744
AT1G12850	AT1G12850	Phosphoglycerate mutase family protein	4.6245	4.9879	4.25465	4.28239	4.49241	4.67814	4.38776	4.47531	5.17365	5.07466	5.30802	4.93442	5.10375	5.01404
AT1G12860	SCRM2	basic helix-loop-helix (bHLH) DNA-binding superfamily protein	5.91697	5.8832	5.47732	5.68084	5.72183	6.0543	5.49134	5.43866	4.79541	4.57089	4.89011	4.6614	5.08986	5.06766
AT1G12880	NUDT12	nudix hydrolase homolog 12	-0.696681	-0.979959	-0.544397	0.375875	0.938153	0.68902	0.621525	0.848832	2.39719	2.21418	1.49948	2.05858	2.29968	1.9388
AT1G12890	AT1G12890	Integrase-type DNA-binding superfamily protein	-3.00753	-4.22407	-1.27448	-1.1463	-1.20114	-1.77206	0.0472895	0.00694215	-1.39275	-2.26071	-3.30163	0.588664	-2.41124	-0.865973
AT1G12900	GAPA-2	glyceraldehyde 3-phosphate dehydrogenase A subunit 2	9.8348	9.63118	9.17897	9.25233	10.4995	10.6043	10.3072	10.2465	11.3058	11.463	11.3204	11.368	11.2917	11.173
AT1G12910	ATAN11	Transducin/WD40 repeat-like superfamily protein	4.45024	4.28695	5.10172	4.71381	4.67214	4.76853	5.09874	5.2095	4.90678	5.06262	5.81594	5.45319	5.52792	5.26502
AT1G12920	ERF1-2	eukaryotic release factor 1-2	5.98621	6.02701	5.70148	5.99283	5.9608	6.03701	6.16978	6.08152	5.8554	5.87865	5.9509	5.49925	5.91138	5.75234
AT1G12930	AT1G12930	ARM repeat superfamily protein	4.40927	4.16069	4.1442	4.24281	4.66943	4.82212	4.63825	4.66099	4.40352	4.59085	4.95326	4.59815	5.11599	4.93824
AT1G12970	PIRL3	plant intracellular ras group-related LRR 3	2.52416	2.60369	2.78253	3.08666	2.34862	2.55047	2.88795	2.8753	2.84821	2.7003	2.71515	2.71572	2.49348	2.61404
AT1G12990	AT1G12990	beta-1,4-N-acetylglucosaminyltransferase family protein	2.50532	2.64536	2.84309	3.0001	3.29272	3.4136	3.01252	2.95669	3.8849	3.4999	4.09666	3.89134	4.07343	3.82658
AT1G13000	AT1G13000	transmembrane protein, putative (DUF707)	2.90957	3.28851	2.90995	3.07031	3.33432	3.27031	2.98977	2.97719	3.5987	3.7525	3.2494	3.44085	3.19127	3.35374
AT1G13020	EIF4B2	eukaryotic initiation factor 4B2	4.76736	4.92314	3.88531	4.22937	4.77012	4.80736	4.61613	4.66732	4.6425	4.78059	4.7728	4.71775	4.82252	4.70626
AT1G13030	AT1G13030	sphere organelles protein-like protein	3.57144	3.68713	3.10139	3.37108	2.50858	2.38143	1.70155	1.72286	1.17659	0.592215	0.0259127	-0.738588	0.0932151	-0.0641751
AT1G13040	AT1G13040	Pentatricopeptide repeat (PPR-like) superfamily protein	1.07713	1.28351	0.882028	0.735254	0.786561	-0.0167268	-0.780242	-0.835413	-1.20244	0.033735	-2.02233	-2.24011	-1.21059	-0.751492
AT1G13050	AT1G13050	proline-rich receptor-like kinase	0.915263	1.35832	0.732425	1.01135	0.973686	0.68902	-0.140783	-0.132515	-1.11593	-0.00261307	-0.364227	-1.25698	-0.644816	-0.367284
AT1G13060	PBE1	20S proteasome beta subunit E1	5.94311	6.20066	6.18137	5.95287	5.6928	5.63477	5.7775	5.7529	5.65856	5.78046	5.90227	6.01608	5.79506	5.80765
AT1G13080	CYP71B2	cytochrome P450, family 71, subfamily B, polypeptide 2	4.6496	4.60761	3.6448	4.05611	4.7877	5.3943	5.00215	4.91143	5.73182	5.95408	5.87109	5.47263	5.9566	5.36992
AT1G13090	CYP71B28	cytochrome P450, family 71, subfamily B, polypeptide 28	4.01147	4.35133	3.92249	4.0154	4.53615	4.83309	4.74693	4.67466	5.16611	5.13968	5.21364	4.65993	5.1595	5.12217
AT1G13100	CYP71B29	cytochrome P450, family 71, subfamily B, polypeptide 29	2.1355	1.93627	0.732425	1.17325	2.80336	2.96816	2.35864	2.1046	4.00798	4.17692	3.0155	2.17048	3.24054	2.98405
AT1G13110	CYP71B7	cytochrome P450, family 71 subfamily B, polypeptide 7	4.49772	4.46572	3.30722	3.64214	4.70422	4.7862	4.42338	4.01525	6.57562	6.76088	5.4549	4.41279	5.36658	5.35801
AT1G13120	GLE1	nucleoporin GLE1-like protein	3.63696	3.67986	3.03104	3.36215	3.2643	3.27031	2.58807	2.66394	3.13949	2.66017	2.93132	2.41379	2.77135	2.65613
AT1G13143	AT1G13143	hypothetical protein	-1.1915	-0.478867	-0.805361	-0.636449	-1.46092	-1.55314	-1.68206	-0.25468	-1.7356	-2.09457	-1.54517	-1.55263	-1.29448	-1.2767
AT1G13145	AT1G13145	pseudogene of expressed protein	2.69353	2.83413	3.33344	3.46164	1.98064	2.20502	2.41829	2.31786	2.86957	2.7503	2.92675	2.72703	2.69726	2.54851
AT1G13150	CYP86C4	cytochrome P450, family 86, subfamily C, polypeptide 4	-0.441403	-0.21206	0.159402	0.589857	-0.209329	0.324641	1.15322	0.675688	-0.351798	-0.823098	0.820455	0.223899	1.0047	0.879779
AT1G13160	AT1G13160	ARM repeat superfamily protein	4.82016	4.93465	4.19692	4.43068	4.34588	4.36538	4.17801	4.0169	3.35168	3.33855	2.98944	2.72703	3.25168	3.0838
AT1G13170	ORP1D	OSBP(oxysterol binding protein)-related protein 1D	4.73538	5.0264	4.47086	4.67107	4.41375	4.46903	4.10123	4.03982	4.61114	4.39693	4.70102	4.3169	4.46011	4.34699
AT1G13180	DIS1	Actin-like ATPase superfamily protein	2.69353	2.94144	2.81545	2.6719	2.52664	2.44637	2.38878	2.32853	2.83741	2.27618	1.95935	2.07637	2.21499	2.68692
AT1G13190	AT1G13190	RNA-binding (RRM/RBD/RNP motifs) family protein	4.80637	4.99817	4.42891	4.72517	5.17113	5.11058	5.45679	5.46732	4.79401	4.96365	5.53515	5.24381	5.57227	5.32006
AT1G13195	AT1G13195	RING/U-box superfamily protein	2.18844	1.88025	2.83394	2.57863	2.4593	2.56809	2.9799	2.9738	2.85893	3.04111	2.51659	3.46131	2.93685	2.84539
AT1G13210	ACA.l	autoinhibited Ca2 /ATPase II	4.76894	3.99327	4.67174	4.45188	5.45895	4.66592	4.63301	4.59731	5.56673	6.45313	3.91479	5.53507	4.06504	5.18641
AT1G13220	LINC2	nuclear matrix constituent protein-like protein	4.56478	4.87299	4.0505	4.32667	4.32023	4.30538	4.08751	4.13107	3.40385	3.36018	3.88211	3.66315	4.07134	4.00003
AT1G13245	RTFL17	ROTUNDIFOLIA like 17	4.03399	4.09111	4.8147	5.12152	4.30462	5.22789	5.4627	5.17664	5.79946	5.62758	6.77356	6.48841	6.79278	6.11265
AT1G13250	GATL3	galacturonosyltransferase-like 3	3.31863	3.40559	3.33019	3.69287	2.97536	3.2192	3.35287	3.33579	3.48221	3.7054	3.77178	3.09747	4.18315	3.9094
AT1G13260	RAV1	related to ABI3/VP1 1	4.51855	4.8658	4.79949	4.8613	4.86187	4.7736	5.08501	4.96715	5.56673	5.43634	5.43895	6.11461	6.00565	6.09793
AT1G13270	MAP1C	methionine aminopeptidase 1B	5.80855	6.24447	4.73088	4.75787	5.12447	5.10153	3.70191	3.51004	4.83666	4.95657	3.79202	3.2851	2.78674	3.83806
AT1G13280	AOC4	allene oxide cyclase 4	3.36535	3.52812	3.69622	3.92734	3.24989	3.23766	3.64479	3.58095	3.93134	3.7525	4.11485	3.70949	4.498	4.10443
AT1G13320	PP2AA3	protein phosphatase 2A subunit A3	5.11929	5.07435	5.15966	5.00159	5.23932	5.25079	5.21263	5.22101	5.16611	5.13968	5.38416	5.1639	5.37806	5.18102
AT1G13330	AHP2	Tat-binding protein 1(Tbp-1)-interacting protein (TBPIP)	1.64385	1.153	1.9239	1.53284	1.74392	1.06486	1.69352	1.66506	1.05135	1.08325	-0.717814	1.1043	-0.416157	0.518311
AT1G13340	AT1G13340	Regulator of Vps4 activity in the MVB pathway protein	2.59717	2.07582	2.75369	2.91107	3.03545	2.38806	3.65309	3.37494	2.75373	2.8196	1.60622	2.79307	1.34683	1.52722
AT1G13350	AT1G13350	Protein kinase superfamily protein	4.7068	4.53589	4.70852	4.83654	5.13628	5.17139	5.06103	4.96715	4.33223	4.55846	4.91916	4.8529	5.29034	4.98337
AT1G13360	AT1G13360	hypothetical protein	4.08438	4.49192	3.50761	3.82221	3.1447	3.45837	3.03493	2.868	3.73295	3.80865	4.23061	3.77087	3.89674	3.83348
AT1G13380	AT1G13380	sodium/hydrogen exchanger (DUF1218)	4.35977	4.38191	4.56238	4.64829	4.59295	4.63143	4.69059	4.61813	4.76296	4.67811	4.87477	4.61803	4.73662	4.78306
AT1G13390	AT1G13390	translocase subunit seca	3.58944	3.67804	4.18797	4.06026	3.87978	3.66347	4.02813	4.14775	4.05069	4.31992	4.21383	4.2538	4.32695	4.35819
AT1G13430	ST4C	sulfotransferase 4C	-2.69706	-2.58311	-0.749255	-0.436256	-0.914607	-0.285338	0.144686	0.772695	-1.49823	-1.03262	-1.76411	-0.677681	-0.916669	-0.246036
AT1G13440	GAPC2	glyceraldehyde-3-phosphate dehydrogenase C2	8.87215	8.91935	8.8399	8.69595	9.19037	9.14295	9.14995	9.19522	9.50683	9.71997	9.46227	9.38524	9.69246	9.64713
AT1G13448	AT1G13448	Natural antisense transcript overlaps with AT1G13450	0.493853	0.626234	1.11147	1.57209	1.00837	0.812394	1.96422	1.71474	2.00207	2.16587	3.07453	2.69284	3.15812	2.72202
AT1G13450	GT-1	Homeodomain-like superfamily protein	3.96947	4.26403	4.66272	4.71469	4.49088	4.51062	4.94414	4.88093	4.76153	4.83052	5.52913	5.50337	5.51103	5.13339
AT1G13460	AT1G13460	Protein phosphatase 2A regulatory B subunit family protein	2.65644	2.71463	2.51111	2.65006	2.40176	2.77943	2.57939	2.68487	3.46126	3.47368	3.47587	3.00296	3.55859	3.29501
AT1G13560	AAPT1	aminoalcoholphosphotransferase 1	5.61428	5.36596	5.78222	5.56645	5.81843	5.74858	5.91844	5.82724	5.40701	5.65846	5.76244	6.09238	5.65112	5.95139
AT1G13570	AT1G13570	F-box/RNI-like superfamily protein	4.2486	4.08836	4.71726	4.62048	4.66943	4.69961	4.87752	4.99423	4.45741	4.16468	5.11866	4.90486	4.97138	4.71251
AT1G13580	LAG13	LAG1 longevity assurance-like protein	3.03311	2.52061	2.77776	3.11617	2.49642	2.61968	2.14576	2.24647	2.57023	2.53263	2.61645	2.45517	2.40981	2.49733
AT1G13600	bZIP58	basic leucine-zipper 58	-0.384066	0.397024	-1.53408	-0.375256	-4.24604	-7.66668	-3.69731	-7.66668	-4.09237	-3.22708	-7.66668	-7.66668	-3.6776	-4.31518
AT1G13640	AT1G13640	Phosphatidylinositol 3- and 4-kinase family protein	5.43173	5.61273	5.52218	5.51451	6.06846	6.20593	6.47847	6.45511	6.20434	6.17409	6.44647	5.78813	6.35514	6.48779
AT1G13650	AT1G13650	hypothetical protein	4.88209	4.94758	3.20087	3.71583	5.74515	6.18752	5.31294	5.25918	6.44344	6.39886	5.80602	6.01031	6.74564	6.15271
AT1G13670	AT1G13670	hypothetical protein	-0.412449	0.0359934	0.609072	1.21352	-1.36903	-1.55314	-0.0303314	-0.103524	-4.97607	-3.22708	-1.03683	-4.14283	-0.303218	-0.697487
AT1G13690	ATE1	ATPase E1	3.40249	3.70874	3.27376	3.2649	3.35468	2.81429	3.28238	3.22301	2.70109	2.81439	2.83217	2.59132	2.95513	2.96324
AT1G13700	PGL1	6-phosphogluconolactonase 1	1.55135	2.33395	2.24718	2.0379	2.95772	3.30923	2.8269	2.43116	3.14825	2.52627	2.98944	2.84588	3.57789	3.41325
AT1G13710	CYP78A5	cytochrome P450, family 78, subfamily A, polypeptide 5	1.41262	2.37056	0.809165	2.11964	-7.66668	-2.03025	-1.7681	-4.57502	-7.66668	-7.66668	-7.66668	-7.66668	-7.66668	-7.66668
AT1G13730	AT1G13730	Nuclear transport factor 2 (NTF2) family protein with RNA binding (RRM-RBD-RNP motifs) domain-containing protein	4.77525	4.93694	4.09716	4.15377	4.65582	4.59323	4.20508	4.07353	3.85844	3.58809	3.68785	3.66609	3.5911	3.84262
AT1G13740	AFP2	ABI five binding protein 2	3.28146	3.40779	3.24987	3.13202	4.12467	3.57622	3.87511	3.91433	2.48976	2.92979	3.02408	3.64538	2.67538	3.27826
AT1G13750	AT1G13750	Purple acid phosphatases superfamily protein	0.982206	0.79733	2.25406	1.71219	1.05887	1.11366	2.54412	2.52697	1.19363	1.91619	1.08938	2.56636	0.30756	1.71813
AT1G13770	RUS3	root UVB sensitive protein (Protein of unknown function, DUF647)	3.86248	3.80382	4.15894	4.16921	3.66836	3.72235	3.67567	3.54936	3.24131	3.23699	3.61587	3.86599	3.66653	3.76059
AT1G13780	AT1G13780	F-box/RNI-like/FBD-like domains-containing protein	2.88937	2.8374	3.20087	3.04263	2.92633	3.18535	3.08793	2.84215	2.31394	2.73934	2.79755	2.96049	2.82451	2.9336
AT1G13790	FDM4	XH/XS domain-containing protein	2.17419	2.50835	1.83493	1.95719	1.89055	1.56344	0.621525	1.51425	0.073298	0.033735	-0.364227	-0.456912	-0.369915	-0.0304004
AT1G13810	AT1G13810	Restriction endonuclease, type II-like superfamily protein	1.81887	2.02506	1.64911	1.90895	1.12357	1.38942	1.10563	0.990017	1.15935	1.32241	-0.156009	-0.358027	0.443248	0.186176
AT1G13820	AT1G13820	alpha/beta-Hydrolases superfamily protein	4.88938	4.77056	5.11501	4.87156	5.25295	5.14717	5.25277	5.41756	5.67836	5.96	5.6076	5.88847	5.41732	5.39965
AT1G13860	QUL1	QUASIMODO2 LIKE 1	3.28588	3.2909	2.94438	3.02577	3.23532	3.4136	2.91926	2.69728	3.75607	3.65086	3.80204	3.06219	3.52074	3.59735
AT1G13870	DRL1	KTI12-like, chromatin associated protein	2.9931	3.14004	2.92727	2.81291	3.23166	3.1507	2.87382	3.01734	2.86426	2.8248	3.11927	2.76592	2.92762	3.01268
AT1G13880	AT1G13880	ELM2 domain-containing protein	4.16583	4.18787	4.54985	4.3163	4.20349	4.25914	4.18518	4.03004	3.89275	3.7054	4.08645	4.25185	4.1656	4.11012
AT1G13900	PAP2	Purple acid phosphatases superfamily protein	3.73403	3.9681	3.42772	3.57417	3.57311	3.71972	3.19697	3.22301	4.53632	4.52374	4.5606	4.41454	4.21668	4.06397
AT1G13910	AT1G13910	Leucine-rich repeat (LRR) family protein	1.81275	1.53803	1.9664	2.16655	1.50983	1.58667	1.41962	1.09379	1.55174	1.62602	1.8953	1.7168	1.65708	1.44556
AT1G13930	AT1G13930	oleosin-B3-like protein	5.96706	6.29563	6.32876	6.37437	5.35331	5.22696	6.08452	5.93988	5.78408	5.8291	6.1424	6.99016	6.17703	6.46059
AT1G13940	AT1G13940	T-box transcription factor, putative (DUF863)	3.95009	4.00496	3.40318	3.66591	3.98147	4.04312	4.1416	4.07828	4.13689	4.21699	4.93062	4.23016	4.79487	4.54059
AT1G13950	ELF5A-1	eukaryotic elongation factor 5A-1	1.06689	0.564376	1.08084	1.44255	1.35676	1.62083	1.82423	2.22948	3.34025	3.39901	3.80453	4.0118	3.5192	3.03678
AT1G13960	WRKY4	WRKY DNA-binding protein 4	3.60191	3.59732	3.63955	3.61796	4.06621	4.16581	4.61613	4.4077	4.29916	4.3382	4.93631	4.81896	5.04042	4.97508
AT1G13970	AT1G13970	beta-hexosaminidase (DUF1336)	1.09741	1.47219	0.882028	1.25269	0.594504	0.600491	0.402717	0.497935	-1.61204	-0.959345	-2.17113	-1.66637	-1.52842	-1.2767
AT1G13980	GN	sec7 domain-containing protein	5.37473	5.28077	5.01427	5.00804	5.37673	5.36772	5.44189	5.31527	5.52696	5.64604	5.96155	5.66347	6.06182	5.85417
AT1G13990	AT1G13990	plant/protein	-0.224577	-0.354161	0.917125	1.17325	-0.131758	-0.0521712	1.58492	1.14301	0.994154	1.54019	2.17507	2.95087	1.52871	1.63638
AT1G14000	VIK	VH1-interacting kinase	4.79478	4.97384	4.69341	4.66109	4.62961	4.66046	4.73428	4.60611	5.09082	5.09523	5.00945	5.41699	4.78405	5.00898
AT1G14010	AT1G14010	emp24/gp25L/p24 family/GOLD family protein	3.18529	3.39896	3.40318	3.32817	2.84712	3.15847	3.06323	3.08501	3.11287	3.3092	3.15488	3.45452	2.92993	3.05656
AT1G14020	AT1G14020	O-fucosyltransferase family protein	3.91625	4.05361	3.6448	3.79924	3.89144	3.82604	3.4054	3.45751	3.70054	3.96505	3.7093	3.59691	3.58083	3.72148
AT1G14030	LSMT-L	Rubisco methyltransferase family protein	5.9794	6.02737	5.67865	5.64723	5.87766	5.82383	5.65319	5.52067	5.44485	5.55987	5.32114	5.31952	5.18972	5.38408
AT1G14040	AT1G14040	EXS (ERD1/XPR1/SYG1) family protein	2.40723	2.30587	2.24026	2.00386	1.47305	1.52788	0.796568	0.420212	1.03253	0.686552	0.514227	0.255476	0.321718	0.00260168
AT1G14060	AT1G14060	GCK domain-containing protein	2.39089	2.79089	1.55197	1.51684	1.0254	1.30789	0.703731	0.833922	0.514032	0.354275	-0.505301	-0.136935	0.403864	-1.97629
AT1G14071	MIR830A	-	-2.84396	-1.60455	-1.97408	-1.36608	-0.67566	-1.27671	-1.45102	-2.89391	-3.15423	-5.04026	-1.26872	-2.07391	-1.13131	-0.926811
AT1G14090	AT1G14090	pseudogene of Pentatricopeptide repeat (PPR) superfamily protein	1.84907	2.20306	1.7788	1.5875	1.46059	2.07142	1.43895	1.44725	0.954724	0.937385	1.25893	0.538207	1.32592	1.09398
AT1G14120	AT1G14120	2-oxoglutarate (2OG) and Fe(II)-dependent oxygenase superfamily protein	-0.10394	0.925878	-0.283089	0.511267	0.346031	0.456593	-0.0845003	-1.09592	-1.29446	-1.19138	-3.30163	-1.17051	-1.87076	-4.31518
AT1G14130	AT1G14130	2-oxoglutarate (2OG) and Fe(II)-dependent oxygenase superfamily protein	2.06004	2.16188	2.35349	2.32198	2.06542	2.21251	2.65572	2.25768	2.00207	1.92589	1.83805	2.78768	2.12501	2.35124
AT1G14140	UCP3	Mitochondrial substrate carrier family protein	3.00119	3.10788	3.26357	3.16062	3.31713	3.49567	3.4054	3.41306	3.40019	3.37088	3.79453	3.11479	3.54508	3.62675
AT1G14150	PnsL2	PsbQ-like 2	4.7721	4.71471	4.5202	4.5307	5.54414	5.45078	5.44608	5.47575	6.25087	6.46773	6.19893	6.36538	5.89757	6.20505
AT1G14160	AT1G14160	Uncharacterized protein family (UPF0497)	-1.34717	-1.46901	-0.544397	-0.827518	-0.519292	-0.615672	-0.112367	-0.574492	0.567291	0.567634	0.514227	0.255476	-0.239469	0.448169
AT1G14170	AT1G14170	RNA-binding KH domain-containing protein	2.25763	2.29163	1.94955	2.23173	1.96306	1.90582	1.46747	1.68181	2.93181	2.28374	2.11206	2.02232	1.90759	2.31885
AT1G14180	AT1G14180	RING/U-box superfamily protein	3.35276	3.50978	3.18656	3.02859	2.8896	2.93686	2.15747	2.07954	1.60365	1.5275	1.38421	0.939115	1.45996	1.62583
AT1G14200	AT1G14200	RING/U-box superfamily protein	0.960235	1.48058	1.61745	1.12127	1.42252	1.85888	1.75651	2.07954	2.19208	1.62602	2.02922	0.563656	2.3489	1.52722
AT1G14205	AT1G14205	Ribosomal L18p/L5e family protein	2.64959	2.92307	2.35349	2.36731	2.62489	2.6253	1.57622	1.77062	1.95289	2.32832	1.58317	2.02232	1.85988	2.07691
AT1G14210	AT1G14210	Ribonuclease T2 family protein	2.97404	3.22496	2.90995	2.95033	2.93987	2.52062	2.71639	2.53621	3.55981	3.24863	3.15488	2.85106	2.98212	2.79448
AT1G14230	AT1G14230	GDA1/CD39 nucleoside phosphatase family protein	3.65417	3.76825	3.90512	3.75899	3.35468	3.6191	3.1625	3.40551	4.21197	4.5093	4.84723	4.66581	4.41707	4.22993
AT1G14250	AT1G14250	GDA1/CD39 nucleoside phosphatase family protein	3.18766	3.06943	0.272133	0.97667	4.78395	4.71155	3.31151	3.15566	3.71831	3.4436	2.44809	3.75715	3.3132	4.19109
AT1G14260	AT1G14260	RING/FYVE/PHD zinc finger superfamily protein	-0.0361203	0.516176	0.426257	0.284313	-0.621632	-0.464757	-1.38155	-0.497046	-1.39275	-3.62012	-5.10555	-1.55263	-2.15451	-1.63437
AT1G14270	AT1G14270	CAAX amino terminal protease family protein	6.05164	6.24447	6.00298	5.82305	5.91584	6.05378	5.8805	5.88126	5.87665	5.95645	5.79352	5.88342	5.88123	5.91827
AT1G14280	PKS2	phytochrome kinase substrate 2	4.72808	4.91619	4.46048	4.97767	5.13334	5.71735	6.01859	5.703	6.64074	6.25039	7.42674	6.45778	7.36271	6.63021
AT1G14290	SBH2	sphingoid base hydroxylase 2	4.34713	4.05079	4.95112	4.77899	5.14312	5.46417	5.40305	5.31057	6.03745	5.65701	6.23634	5.68754	6.52785	6.04099
AT1G14300	AT1G14300	ARM repeat superfamily protein	3.25914	3.36534	3.11657	3.2236	2.31438	2.49015	2.26427	2.42122	2.80452	2.29875	2.06293	1.98514	1.81053	1.46937
AT1G14310	AT1G14310	Haloacid dehalogenase-like hydrolase (HAD) superfamily protein	2.88646	3.37213	3.24297	3.08666	3.18694	3.18155	3.15668	3.20864	3.43284	3.4999	3.41517	3.52747	3.38068	3.22682
AT1G14320	SAC52	Ribosomal protein L16p/L10e family protein	8.77594	8.98345	8.82699	8.73084	7.84676	7.78973	7.75673	7.76464	7.67067	7.65326	6.66388	6.86204	6.71077	6.70292
AT1G14330	AT1G14330	Galactose oxidase/kelch repeat superfamily protein	2.27108	2.49597	1.81646	2.0875	2.21396	2.56809	2.0857	2.35488	3.15697	2.69464	3.16267	2.75491	3.22179	2.9077
AT1G14340	AT1G14340	RNA-binding (RRM/RBD/RNP motifs) family protein	2.03398	1.77495	2.21933	2.29409	2.60803	2.55637	2.49417	2.68902	3.51984	3.58809	3.42816	3.49807	3.36197	3.33767
AT1G14345	AT1G14345	NAD(P)-linked oxidoreductase superfamily protein	5.88307	5.84915	5.16423	5.37446	6.54886	6.64891	6.22232	6.19599	7.15459	7.3363	7.31118	7.14122	7.10641	6.94312
AT1G14350	FLP	Duplicated homeodomain-like superfamily protein	3.54215	3.63918	4.0837	4.15248	3.45551	3.59065	3.13313	2.68071	4.67925	4.66947	4.07204	3.60306	4.1783	3.98978
AT1G14360	UTR3	UDP-galactose transporter 3	2.86	3.06664	3.0899	2.98273	2.7377	3.12713	2.52163	2.89339	3.18279	3.35301	3.54905	3.16554	3.28457	3.11053
AT1G14370	APK2A	protein kinase 2A	2.58645	1.38541	2.78253	2.81291	3.71372	2.77438	3.34264	3.80199	2.86957	3.22132	1.3573	3.33768	2.2853	3.19862
AT1G14380	IQD28	IQ-domain 28	4.87256	5.17674	4.31675	4.57	4.56264	4.49074	4.39149	4.24394	4.74429	4.57243	4.78041	4.65993	4.71198	4.58485
AT1G14400	UBC1	ubiquitin carrier protein 1	6.2613	6.28608	6.97509	6.72431	6.28459	6.33928	6.97926	6.96762	6.65002	6.63011	7.08788	7.16402	6.97317	6.93246
AT1G14410	WHY1	ssDNA-binding transcriptional regulator	5.79349	5.96552	5.57327	5.53054	4.78019	4.81476	4.28202	4.41648	3.82055	3.74978	3.18581	3.19026	2.98435	3.21982
AT1G14430	AT1G14430	glyoxal oxidase-related protein	2.9575	3.38784	2.37889	2.35836	2.02365	2.34102	0.911731	0.976504	1.29183	0.517179	1.02242	0.191616	1.29036	1.12429
AT1G14440	HB31	homeobox protein 31	4.19199	4.70668	3.38762	3.6893	2.93987	3.49873	2.58807	2.62982	0.974574	0.354275	1.10564	0.752542	1.65149	1.76697
AT1G14450	AT1G14450	NADH dehydrogenase (ubiquinone)s	4.75146	4.8698	4.77579	4.66382	4.13256	4.21323	4.17513	4.20391	4.69878	4.98817	4.61842	4.86319	4.36248	4.37876
AT1G14453	AT1G14453	hypothetical protein	4.60162	4.79181	4.64058	4.48824	3.97929	3.98747	4.00562	4.05436	4.51446	4.83181	4.46298	4.72763	4.22706	4.23167
AT1G14460	AT1G14460	AAA-type ATPase family protein	4.34819	4.34329	3.67074	4.13686	4.37274	4.3887	3.80793	3.8947	3.34788	3.72498	3.92169	3.73492	3.89201	3.75576
AT1G14480	AT1G14480	Ankyrin repeat family protein	1.93607	1.4467	2.42838	2.36284	1.85289	1.73959	2.0037	1.98823	2.33713	1.72936	0.562159	3.19026	1.38778	1.70816
AT1G14490	AT1G14490	Putative AT-hook DNA-binding family protein	0.447225	1.05519	0.651373	0.461972	-0.131758	-0.845106	-0.49703	-0.0751044	-3.15423	-1.57342	-2.02233	-2.24011	-1.52842	-1.85309
AT1G14510	AL7	alfin-like 7	5.4182	5.44264	5.22676	5.24687	5.13039	5.20086	5.16699	5.18401	4.87016	4.87502	5.11966	4.9622	5.10529	5.07252
AT1G14520	MIOX1	myo-inositol oxygenase 1	-3.40366	-5.56542	-3.3855	-1.30791	-3.00731	-2.74801	-1.95729	-3.66222	1.99237	1.67287	1.78853	1.6707	1.88869	2.01356
AT1G14530	THH1	tobamovirus multiplication-like protein (DUF1084)	2.345	2.13021	2.79201	2.73897	2.86615	2.60268	2.87026	2.9077	2.06823	2.15766	2.12808	2.50199	2.23008	2.93787
AT1G14540	PER4	Peroxidase superfamily protein	2.62536	-1.46901	-1.05454	-0.499949	2.83751	-0.125784	0.0472895	0.273226	1.70218	2.91525	-2.74019	2.34206	-0.416157	1.07859
AT1G14560	AT1G14560	Mitochondrial substrate carrier family protein	2.92383	2.52061	2.39765	2.7663	3.12508	3.02028	2.8415	2.85698	3.47874	3.71102	3.39877	3.65725	3.35166	3.40401
AT1G14570	AT1G14570	UBX domain-containing protein	5.3596	5.58086	5.60456	5.45645	5.11257	5.0975	5.30375	5.28339	4.96995	4.88127	5.05308	5.02767	5.13916	5.15832
AT1G14580	AT1G14580	C2H2-like zinc finger protein	4.05358	4.29531	3.81959	3.6893	4.13648	4.2537	3.39554	3.6075	3.10389	3.27923	3.00253	3.21054	3.47871	3.13306
AT1G14590	AT1G14590	Nucleotide-diphospho-sugar transferase family protein	3.53288	3.14797	3.40318	3.62358	3.08503	3.10718	3.33492	3.2429	3.18279	3.23699	3.35522	3.12765	3.09564	3.30166
AT1G14600	AT1G14600	Homeodomain-like superfamily protein	1.50657	1.63902	1.97476	1.73312	1.44801	1.23625	1.66918	1.8016	0.371592	0.858522	1.8953	2.2113	2.30681	1.98081
AT1G14610	TWN2	valyl-tRNA synthetase / valine-tRNA ligase (VALRS)	6.79498	6.95571	6.18543	6.40973	6.33242	6.36554	6.32167	6.29048	5.70534	5.62758	5.64146	5.52052	5.86953	5.75537
AT1G14620	DECOY	decoy	4.46201	4.4815	4.73703	4.58926	3.24626	3.26312	3.13016	3.30908	2.41182	2.33562	1.95037	1.84687	1.62319	1.83268
AT1G14630	AT1G14630	XRI1-like protein	2.17419	2.47931	1.49504	1.61782	1.81421	1.64316	1.15322	1.38724	0.829526	-0.0781775	0.124983	0.459049	-0.0820777	0.5852
AT1G14640	AT1G14640	SWAP (Suppressor-of-White-APricot)/surp domain-containing protein	1.44462	1.83512	1.08084	1.47604	2.01515	2.11202	1.86767	2.08585	1.52507	1.46232	1.88591	1.86745	2.24129	2.18149
AT1G14642	AT1G14642	hypothetical protein	-2.12753	-3.54118	-2.2574	-1.77502	-2.75382	-0.845106	-2.43173	-1.27827	-1.61204	-2.4485	-2.33707	-1.9249	-0.564501	-3.38764
AT1G14650	AT1G14650	SWAP (Suppressor-of-White-APricot)/surp domain-containing protein / ubiquitin family protein	5.67961	5.90948	5.13843	5.36889	5.64263	5.61373	5.82327	5.76817	5.25806	5.25097	5.55749	5.34176	5.73517	5.54254
AT1G14660	NHX8	Na /H exchanger 8	2.41533	2.09236	3.09374	2.91107	2.56791	2.34784	2.85954	2.70549	1.72579	1.60201	2.12009	1.83647	2.54568	2.55964
AT1G14670	AT1G14670	Endomembrane protein 70 protein family	6.28745	6.31396	6.20863	6.18893	6.26769	6.30773	5.99062	6.10072	6.35865	6.37515	6.56883	6.50205	6.52058	6.41764
AT1G14680	AT1G14680	early endosome antigen	-0.0142043	0.397024	-0.863738	-0.128783	-0.67566	-1.1952	-0.736218	-0.388155	-1.03433	-0.52997	-0.900647	-0.938446	-0.0093854	-0.410075
AT1G14685	BPC2	basic pentacysteine 2	4.86741	4.99084	4.91142	4.7689	4.78894	4.80241	4.54321	4.68092	4.36831	4.183	4.53079	4.037	4.44886	4.55873
AT1G14687	HB32	homeobox protein 32	0.431341	1.27388	1.71042	1.6694	0.0118907	-0.125784	0.621525	0.379722	-0.0820502	-0.0781775	0.0259127	-1.25698	-0.488423	-0.367284
AT1G14690	MAP65-7	microtubule-associated protein 65-7	4.67932	4.8849	4.54565	4.77899	5.21076	5.17809	5.36124	5.25708	4.95379	4.9997	5.75409	5.219	5.9014	5.54605
AT1G14700	PAP3	purple acid phosphatase 3	4.49104	4.33057	3.9982	4.14859	4.81856	5.00783	4.40752	4.36426	5.48346	5.55206	5.22578	5.1131	5.35329	5.23843
AT1G14710	AT1G14710	hydroxyproline-rich glycoprotein family protein	5.91875	5.95426	5.91456	6.01008	6.07051	5.98877	5.97042	6.09994	5.36533	5.28152	5.42443	5.30922	5.50949	5.56274
AT1G14720	XTH28	xyloglucan endotransglucosylase/hydrolase 28	5.50423	5.66754	5.80757	5.60339	4.9856	4.83673	5.02551	4.79981	4.88203	4.68527	4.55912	4.67314	4.34092	4.90262
AT1G14740	TTA1	class I heat shock protein, putative (DUF1423)	5.81622	5.77086	6.14251	6.20182	6.68304	6.335	7.10541	7.057	5.89759	5.93018	6.23911	6.30442	6.5805	6.54071
AT1G14750	SDS	Cyclin family protein	1.2134	1.66872	1.59595	1.30022	0.0786847	0.0516518	-1.13298	-0.788516	-1.87074	-3.62012	-2.33707	-1.55263	-3.6776	-3.77812
AT1G14760	KNATM	KNOX meinox protein	-0.595586	-0.267233	-0.69525	-0.103826	-7.66668	-4.2406	-7.66668	-7.66668	-7.66668	-7.66668	-7.66668	-7.66668	-7.66668	-7.66668
AT1G14770	AT1G14770	RING/FYVE/PHD zinc finger superfamily protein	2.43935	2.71463	1.9664	2.17677	1.83368	1.6542	1.59357	1.25917	1.33853	1.61407	1.28773	0.817451	1.64587	1.49279
AT1G14790	RDR1	RNA-dependent RNA polymerase 1	2.68686	2.50835	2.99864	2.97981	2.22874	2.2782	2.85235	2.8234	3.13067	3.03664	3.53411	3.29653	3.16206	3.1405
AT1G14810	AT1G14810	semialdehyde dehydrogenase family protein	6.52488	6.55964	6.22273	6.07128	6.14107	6.12493	5.89282	5.90285	5.62598	5.87177	5.48474	5.37448	5.27723	5.41811
AT1G14820	AT1G14820	Sec14p-like phosphatidylinositol transfer family protein	4.46786	4.55888	5.04732	4.73385	3.85618	3.9296	4.41852	4.30332	4.08761	4.08681	4.3187	4.44053	4.21763	4.40059
AT1G14830	DL1C	DYNAMIN-like 1C	5.76446	5.98742	5.75641	5.71762	5.68813	5.6948	5.58758	5.52763	5.54533	5.48965	5.59398	5.83852	5.78296	5.80649
AT1G14840	MAP70-4	microtubule-associated proteins 70-4	5.05919	5.29394	4.31182	4.51164	5.30705	5.4212	4.896	4.97906	4.71214	4.75088	4.97887	4.38629	5.00357	4.73355
AT1G14850	NUP155	nucleoporin 155	5.25407	5.23249	4.5939	4.82521	4.33738	4.45173	4.09667	4.07828	3.81506	3.50314	3.39215	2.97003	3.59984	3.46449
AT1G14860	NUDT18	nudix hydrolase homolog 18	0.365998	0.79733	0.672067	1.02273	0.571496	1.08131	0.750896	0.892657	0.458732	0.567634	0.934106	1.50981	0.590837	0.843807
AT1G14870	PCR2	PLANT CADMIUM RESISTANCE 2	0.903797	-0.133066	1.75959	0.879896	1.53383	0.0516518	1.9775	2.04111	0.278849	1.30764	-0.66168	1.7833	-0.820246	0.932109
AT1G14890	AT1G14890	Plant invertase/pectin methylesterase inhibitor superfamily protein	3.59658	3.7631	4.72718	4.49029	2.65256	2.85312	3.82088	3.94414	2.14029	2.09023	3.49451	3.51121	3.9994	3.66075
AT1G14900	HMGA	high mobility group A	5.08607	5.45761	5.13564	5.12284	3.32747	3.49567	3.22508	3.25414	1.70218	0.993826	1.91389	1.3287	2.23008	1.75734
AT1G14910	AT1G14910	ENTH/ANTH/VHS superfamily protein	4.33758	4.75939	4.35085	4.45398	4.81978	4.67544	4.90819	5.04447	4.71214	4.61953	5.2332	4.75412	5.51605	5.27519
AT1G14920	GAI	GRAS family transcription factor family protein	4.85556	4.8975	4.52589	4.75447	4.17515	4.62864	4.4522	4.32747	4.96375	4.84593	6.06758	4.68913	6.032	5.31021
AT1G14970	AT1G14970	O-fucosyltransferase family protein	3.38198	3.55819	3.69116	3.45326	3.10519	3.1468	2.48955	2.42122	2.04025	1.47559	1.39749	1.03321	1.95377	2.37664
AT1G14980	CPN10	chaperonin 10	5.54216	6.02306	5.57396	5.64815	3.99234	4.32278	3.5278	3.74535	3.60826	3.56964	2.86598	2.80379	2.79437	2.55964
AT1G14990	AT1G14990	transmembrane protein	2.45121	2.72173	2.81545	2.69342	1.85289	1.90582	1.70953	2.15945	2.59609	2.68895	2.37617	2.39973	1.98524	2.28571
AT1G15000	scpl50	serine carboxypeptidase-like 50	4.55657	4.80941	4.81353	4.65836	4.23494	3.76879	3.54128	3.81533	2.86957	3.05444	1.76824	2.20323	1.85502	2.37033
AT1G15002	AT1G15002	Natural antisense transcript overlaps with AT1G15000	1.18527	0.397024	0.751996	1.19352	-0.470722	0.481595	0.072262	-0.132515	-2.01986	-0.823098	-0.555567	-0.80218	-2.15451	-0.645431
AT1G15010	AT1G15010	mediator of RNA polymerase II transcription subunit	4.48046	4.7842	5.28837	4.95929	5.10857	4.47993	4.76619	4.77075	4.50254	4.121	3.47899	6.69	4.38456	5.25393
AT1G15020	QSOX1	quiescin-sulfhydryl oxidase 1	4.18727	4.01511	4.38728	4.31399	4.37274	4.52422	4.49092	4.57842	4.72245	4.86371	5.46282	5.34084	5.36871	5.07252
AT1G15030	AT1G15030	hypothetical protein (DUF789)	5.40402	4.92237	5.30337	5.22918	5.55077	5.67191	5.50229	5.57548	5.49896	5.67725	5.78092	6.10489	6.06945	5.69733
AT1G15040	GAT1_2.1	Class I glutamine amidotransferase-like superfamily protein	1.30342	0.823972	2.72427	2.33116	2.25786	2.0381	2.93296	3.08186	1.8599	1.58986	1.73726	2.00385	2.11285	1.9473
AT1G15050	IAA34	indole-3-acetic acid inducible 34	-3.40366	-2.7304	-1.35593	-1.62545	-7.66668	-2.53245	-1.0231	-0.459828	-2.59049	-1.81059	0.0596978	0.538207	2.29968	1.5937
AT1G15060	AT1G15060	alpha/beta hydrolase family protein	4.24179	3.8369	3.98998	4.09839	4.53168	4.46119	4.52975	4.65782	4.33799	4.58473	4.85085	4.93929	5.11903	4.62514
AT1G15080	LPP2	lipid phosphate phosphatase 2	2.50911	2.59211	2.57843	2.27042	2.06542	2.31344	1.79452	2.12924	1.56489	1.44892	2.01207	1.57383	1.65708	1.80489
AT1G15085	AT1G15085	hypothetical protein	-1.1915	-1.46901	-1.97408	-1.19819	-1.36903	-2.74801	-2.74412	-1.56396	-0.508294	-1.36979	-2.02233	-2.24011	-2.97744	-1.97629
AT1G15100	RHA2A	RING-H2 finger A2A	2.62885	2.77391	2.74883	2.60157	2.77846	3.18535	3.12122	2.95325	3.81506	3.81388	3.64954	3.28892	3.37221	3.29501
AT1G15110	PSS1	phosphatidyl serine synthase family protein	2.83607	2.71463	3.17935	3.18867	3.3309	3.31272	3.49585	3.56524	2.52383	2.56404	3.23469	3.07994	3.35338	3.19862
AT1G15120	AT1G15120	Ubiquinol-cytochrome C reductase hinge protein	6.23723	5.47347	6.86003	6.67987	5.67807	5.7028	5.88315	5.82205	6.36946	6.44472	6.33232	6.3306	5.8547	5.90578
AT1G15125	AT1G15125	S-adenosyl-L-methionine-dependent methyltransferases superfamily protein	1.14688	1.52997	2.26772	2.10366	1.38342	0.0178676	3.14789	3.15266	4.49053	4.81232	1.67323	1.79409	-0.281654	1.30712
AT1G15130	AT1G15130	Endosomal targeting BRO1-like domain-containing protein	5.01924	5.2608	4.91251	4.97035	5.2466	5.30257	5.41286	5.47335	5.49982	5.67869	5.59901	5.42569	5.73748	5.6395
AT1G15140	AT1G15140	FAD/NAD(P)-binding oxidoreductase	5.8695	5.95765	5.09695	5.2261	6.13911	6.01148	5.706	5.79006	6.48078	6.71685	6.12605	6.21188	5.81522	6.09936
AT1G15160	AT1G15160	MATE efflux family protein	2.0907	2.03079	1.76922	1.89044	2.47798	2.68032	2.52163	2.43116	2.06823	2.31361	2.37617	1.73931	2.31037	2.37033
AT1G15165	AT1G15165	RING/FYVE/PHD zinc finger superfamily protein	1.83103	1.30258	1.38653	1.40826	2.32129	2.52062	2.12203	2.22377	2.4335	2.66017	2.67756	2.46195	2.9574	2.82247
AT1G15170	AT1G15170	MATE efflux family protein	3.02255	2.35694	2.79673	3.83356	4.90852	4.79868	4.34869	5.41506	4.20778	4.92547	5.36402	4.07952	5.23951	5.31678
AT1G15175	AT1G15175	Natural antisense transcript overlaps with AT1G15170	2.49389	2.30587	2.38517	2.58631	2.93537	3.01172	3.15668	2.98058	3.58908	3.77683	4.06374	4.06623	3.9467	3.66848
AT1G15180	AT1G15180	MATE efflux family protein	6.13215	5.86206	6.10114	6.17657	7.06301	7.08056	6.95995	7.30402	6.64113	6.93673	7.3832	6.90903	7.45441	7.22742
AT1G15190	AT1G15190	Fasciclin-like arabinogalactan family protein	-0.563403	-0.651629	-0.451934	-0.103826	0.318658	-0.0167268	0.703731	0.976504	-2.59049	-1.27783	-2.33707	-1.17051	-0.883807	-0.499665
AT1G15200	AT1G15200	protein-protein interaction regulator family protein	5.24898	5.68172	5.06894	5.49218	5.21262	5.32174	5.12285	5.1759	4.14348	3.81649	4.23801	3.81657	4.41872	4.13824
AT1G15215	SHH1	SAWADEE HOMEODOMAIN protein	2.47077	2.81765	3.07055	2.97396	2.42762	2.68032	2.82323	2.87893	2.29038	2.39271	2.39614	2.17048	2.08407	2.45025
AT1G15220	CCMH	cytochrome c biogenesis protein family	2.78387	2.46245	3.12785	2.89259	2.45302	2.45902	2.89146	2.85698	2.64645	2.7003	2.98065	2.77684	3.13626	2.95483
AT1G15230	AT1G15230	hypothetical protein	3.53288	3.70337	4.20936	3.94539	3.23898	3.29872	4.14308	4.25797	3.30932	3.38501	3.89387	3.74607	3.65539	3.75334
AT1G15240	AT1G15240	phox (PX) domain-containing protein	4.72971	4.70489	4.634	4.54852	4.96258	5.10657	5.17493	5.06775	4.9273	5.08336	5.29123	5.00579	5.46394	5.33795
AT1G15250	AT1G15250	Zinc-binding ribosomal protein family protein	3.96947	4.10203	3.80795	3.96469	2.74286	3.13108	3.29039	3.23441	1.7719	1.96406	1.07293	1.17205	1.49787	0.949138
AT1G15260	AT1G15260	LOW protein: ATP-dependent RNA helicase-like protein	3.78179	4.09931	2.90121	3.50487	3.80285	4.56426	4.03925	3.9631	5.88126	5.34346	5.37497	4.12297	5.38902	5.04308
AT1G15270	AT1G15270	Translation machinery associated TMA7	5.72836	5.92725	5.76907	6.01258	5.46832	5.56045	5.55029	5.36019	6.36242	6.14062	6.11655	6.28924	5.90376	5.8394
AT1G15280	AT1G15280	CASC3/Barentsz eIF4AIII binding protein	5.1566	5.31111	4.999	5.08807	5.23567	5.29994	5.24181	5.15731	4.80098	4.73303	4.93518	4.54644	5.12207	5.06473
AT1G15290	AT1G15290	Tetratricopeptide repeat (TPR)-like superfamily protein	7.7414	7.70207	7.11863	7.23287	8.08409	8.21135	7.90744	7.9631	7.74929	8.12891	8.23661	7.87827	8.32821	8.03482
AT1G15300	CYTOSLEEPER	transposable_element_gene	1.46816	2.10327	0.968219	0.574478	1.20057	0.731328	0.235921	0.459597	0.341335	0.542627	0.0259127	0.996304	0.579098	0.0348657
AT1G15330	AT1G15330	Cystathionine beta-synthase (CBS) protein	0.130538	0.32424	2.60558	1.77409	-1.36903	-0.615672	-0.291916	0.338062	-4.09237	-7.66668	-4.23326	-4.14283	-3.6776	-2.82766
AT1G15340	MBD10	methyl-CPG-binding domain 10	6.5349	7.06375	5.72395	6.21117	6.27661	6.26607	6.09026	6.13648	5.55277	5.43209	5.52687	5.4352	5.78552	5.67384
AT1G15350	AT1G15350	DUF4050 family protein	3.85357	3.90243	4.72965	4.60448	3.92359	3.95883	4.51616	4.33279	4.65639	4.90599	5.49558	5.57238	5.25527	5.19179
AT1G15370	AT1G15370	SNARE-like superfamily protein	3.50469	3.79038	3.47265	3.50893	3.67646	3.42654	3.77978	3.6528	3.86643	3.74704	3.97578	3.97196	3.89082	3.699
AT1G15390	PDF1A	peptide deformylase 1A	4.42138	4.5369	4.25294	4.11576	4.11078	4.10073	3.90669	4.00197	4.35891	4.5093	3.94222	3.88125	3.56901	3.97739
AT1G15400	AT1G15400	hypothetical protein	3.29688	3.88514	3.61572	3.60098	3.94389	3.98747	4.36773	4.44742	5.04227	4.77925	5.37832	4.88858	5.22546	4.97092
AT1G15405	AT1G15405	-	3.56599	3.02419	4.8906	5.18872	1.71271	2.66949	3.15668	3.61624	1.89157	3.60932	3.18198	3.6894	1.71722	2.5203
AT1G15410	AT1G15410	aspartate-glutamate racemase family	3.29688	3.08603	3.07444	3.10015	4.08257	4.07427	3.84825	3.83231	4.75724	4.86749	4.56942	4.07952	4.73464	4.79253
AT1G15415	AT1G15415	late embryogenesis abundant-like protein	0.0496143	0.0586053	0.216868	0.166168	0.548116	0.79255	0.671408	0.535281	1.52507	1.46232	1.3573	0.879565	1.24651	1.23952
AT1G15420	AT1G15420	WD repeat protein	4.41433	4.20824	4.25122	4.31051	3.67106	3.70387	3.82456	3.95106	3.0903	2.8248	2.28627	2.12846	2.29968	2.18868
AT1G15430	AT1G15430	hypothetical protein (DUF1644)	3.57505	3.32628	4.28015	3.91671	4.07237	3.69588	4.28603	4.36685	3.64279	3.7054	3.07039	4.65549	3.62003	4.06201
AT1G15440	PWP2	periodic tryptophan protein 2	4.53536	4.92391	4.10669	4.20585	3.24989	3.41035	3.22508	3.4672	1.12424	1.47559	0.538392	1.77243	1.44711	1.43351
AT1G15470	AT1G15470	Transducin/WD40 repeat-like superfamily protein	3.13469	3.26925	3.07055	3.07305	3.27503	3.18535	3.13313	3.31178	3.0903	3.0937	2.82728	2.89182	2.90429	3.06439
AT1G15480	AT1G15480	Tetratricopeptide repeat (TPR)-like superfamily protein	2.93514	3.25464	2.4405	2.33573	1.79447	1.44132	1.03117	1.50486	0.643664	-0.117498	-1.35512	-0.456912	-0.198482	-0.697487
AT1G15490	AT1G15490	alpha/beta-Hydrolases superfamily protein	3.05141	3.06664	2.65839	2.66466	3.34453	3.30923	2.74773	2.81962	2.92672	3.16917	3.3484	2.82499	3.24054	3.38849
AT1G15500	ATNTT2	TLC ATP/ADP transporter	8.23937	8.34892	8.04105	7.88943	8.13782	8.08564	7.96701	7.97812	7.26801	7.32809	7.20762	6.92967	7.28592	7.42903
AT1G15510	ECB2	Tetratricopeptide repeat (TPR)-like superfamily protein	3.30344	3.23988	2.23332	2.38064	2.17633	2.07963	0.979302	1.30313	0.954724	0.234464	-0.776221	-1.34895	-0.439846	0.00260168
AT1G15530	AT1G15530	Concanavalin A-like lectin protein kinase family protein	2.9985	3.18698	3.00681	2.96219	3.22798	3.27389	3.37812	3.43792	3.776	4.41771	3.56972	3.49146	3.5511	3.60005
AT1G15550	GA3OX1	gibberellin 3-oxidase 1	1.26808	1.60869	-0.924577	-0.787226	1.59215	1.96906	-2.43173	-1.73126	0.145119	0.567634	1.3573	0.859156	1.40118	1.49279
AT1G15570	CYCA2;3	CYCLIN A2;3	5.21633	5.4464	4.9298	4.97182	4.79268	4.76344	4.07212	4.09714	2.22559	1.91619	1.95037	2.20323	2.35235	2.71705
AT1G15580	IAA5	indole-3-acetic acid inducible 5	-2.22485	-3.54118	-0.863738	-0.31673	-2.03614	-2.34495	-0.534241	-0.934044	2.44777	2.29875	2.49823	1.59866	1.27589	1.87785
AT1G15660	CENP-C	centromere protein C	4.46494	4.83992	3.43076	4.05334	3.2892	3.13896	2.04843	1.77842	2.22559	2.39969	2.17507	1.8048	2.00292	2.51459
AT1G15670	AT1G15670	Galactose oxidase/kelch repeat superfamily protein	2.20721	1.97245	2.28125	2.35386	1.75417	1.83967	2.28044	2.33913	1.9123	2.12434	3.03686	2.74382	3.65679	2.9336
AT1G15690	AVP1	Inorganic H pyrophosphatase family protein	9.28892	9.24881	9.21721	9.02048	9.34411	9.34507	9.27769	9.28077	9.29357	9.35193	9.49254	9.52944	9.58638	9.66015
AT1G15700	ATPC2	ATPase, F1 complex, gamma subunit protein	3.20411	3.25219	4.18617	3.85758	3.45551	3.52603	4.36899	4.33013	2.09568	1.62602	2.02922	3.2424	3.00204	2.95904
AT1G15710	AT1G15710	prephenate dehydrogenase family protein	3.58944	3.67255	3.03504	3.32587	3.37142	3.46465	3.83737	3.64855	3.51646	3.69692	3.18198	3.29653	3.50065	3.41631
AT1G15720	TRFL5	TRF-like 5	1.84907	1.78854	2.24026	1.51684	1.54569	1.58667	1.98409	2.27986	1.27592	0.438025	1.25893	1.52284	1.0047	1.12429
AT1G15730	AT1G15730	Cobalamin biosynthesis CobW-like protein	5.73928	5.86367	5.73996	5.47572	5.88176	5.85286	5.701	5.68182	5.69341	5.84517	5.6684	5.88658	5.47744	5.54114
AT1G15740	AT1G15740	Leucine-rich repeat family protein	6.09166	6.03594	6.66477	6.41163	6.54739	6.62982	6.85885	6.86754	6.9508	7.0274	7.23837	7.25543	7.18257	7.08807
AT1G15750	TPL	Transducin family protein / WD-40 repeat family protein	7.29593	7.42441	7.07195	7.03499	7.7086	7.77004	7.65786	7.72958	7.63701	7.63044	8.22538	7.90434	8.31941	8.12539
AT1G15760	AT1G15760	Sterile alpha motif (SAM) domain-containing protein	1.26808	1.35832	1.11147	0.86733	-0.022703	0.268284	-1.07699	-0.788516	0.109655	-0.28646	-0.900647	-0.738588	-1.02	-1.63437
AT1G15780	NRB4	mediator of RNA polymerase II transcription subunit 15a-like protein	4.64272	4.6986	4.60336	4.5593	4.40726	4.48457	4.60227	4.40139	4.6032	4.90108	4.87951	4.78961	4.80183	4.73478
AT1G15800	AT1G15800	hypothetical protein	2.29321	2.27241	3.49024	3.13202	2.97097	2.49015	3.23341	3.35941	2.14906	2.07286	2.19801	2.90183	2.83442	2.91638
AT1G15810	AT1G15810	S15/NS1, RNA-binding protein	5.08734	5.42806	5.05226	5.04687	5.08338	5.41229	5.74971	5.69735	5.59426	5.50914	5.44615	5.47431	5.48493	5.44687
AT1G15820	LHCB6	light harvesting complex photosystem II subunit 6	10.4622	10.4804	10.2337	10.1051	10.9955	11.0364	10.7756	11.0175	11.8526	12.0915	11.9768	11.9682	11.9015	11.7925
AT1G15825	AT1G15825	hydroxyproline-rich glycoprotein family protein	1.26808	1.60869	1.14146	1.45939	2.56791	2.8192	1.83885	2.55452	3.14388	3.56964	3.62999	2.19511	4.15377	3.5111
AT1G15830	AT1G15830	hypothetical protein	2.55747	2.9981	2.21933	2.22682	3.90761	4.22808	3.52328	3.92492	4.4361	4.74404	4.98218	3.69517	5.45031	4.84919
AT1G15860	AT1G15860	defective in cullin neddylation protein (DUF298)	4.17421	4.07872	4.51734	4.33923	4.17706	4.18687	4.45813	4.05597	4.53298	4.39519	4.51261	4.80969	4.27332	4.01628
AT1G15870	AT1G15870	Mitochondrial glycoprotein family protein	0.16936	0.187304	-0.096516	0.828961	-1.55906	-1.65845	-1.524	-1.48706	-2.59049	-3.22708	-2.74019	-2.24011	-2.23512	-2.61249
AT1G15880	GOS11	golgi snare 11	4.36606	4.40525	4.88175	4.8692	4.87014	4.94967	5.25277	5.15056	5.30683	5.22763	5.71088	5.44465	5.61959	5.3612
AT1G15885	AT1G15885	hypothetical protein	2.57203	2.63788	3.30059	3.62171	2.83751	2.7437	2.87026	2.79289	2.71295	2.68895	2.32151	2.87667	2.68088	2.68183
AT1G15890	AT1G15890	Disease resistance protein (CC-NBS-LRR class) family	-0.175105	0.20768	0.609072	0.904705	0.938153	0.907712	1.58492	1.21382	2.70703	3.25249	1.39749	2.43463	1.03078	2.02966
AT1G15910	FDM1	XH/XS domain-containing protein	4.7183	4.88253	4.84918	5.04478	4.97249	4.96082	5.52168	5.54261	4.36831	4.60752	4.98328	4.68913	5.14912	4.89276
AT1G15920	AT1G15920	Polynucleotidyl transferase, ribonuclease H-like superfamily protein	3.53288	3.74753	3.44586	3.61984	3.94836	3.9499	3.83918	3.81723	4.52627	4.53647	5.11364	4.70207	4.83922	4.82403
AT1G15930	AT1G15930	Ribosomal protein L7Ae/L30e/S12e/Gadd45 family protein	7.8966	7.84021	8.07993	7.88544	7.34621	7.32743	7.44879	7.5223	7.2098	7.14785	6.46786	6.19264	6.47973	6.73979
AT1G15940	AT1G15940	Tudor/PWWP/MBT superfamily protein	5.06049	5.51136	4.04258	4.59308	4.64484	4.62022	4.30853	4.05597	3.47177	3.39553	3.77178	3.48481	4.2476	4.05613
AT1G15950	CCR1	cinnamoyl coa reductase 1	5.55504	5.51392	5.29922	5.05935	6.33584	6.2835	6.31743	6.32121	6.54691	6.76865	6.78307	6.80116	7.02303	6.68302
AT1G15960	NRAMP6	NRAMP metal ion transporter 6	4.48335	4.29412	4.11238	4.03098	4.97029	5.1462	5.11536	5.07886	5.42425	5.63942	5.51702	5.6118	5.75356	5.35242
AT1G15970	AT1G15970	DNA glycosylase superfamily protein	3.99805	3.86283	4.12557	4.0154	3.49579	3.71182	3.66955	3.56524	3.86377	3.79812	3.9824	4.11868	3.8729	3.92885
AT1G15980	PnsB1	NDH-dependent cyclic electron flow 1	6.74244	6.76135	5.81108	6.00901	7.11664	7.10465	6.7176	6.72936	7.54521	7.83207	7.72039	8.08463	7.38047	7.46481
AT1G15990	CNGC7	cyclic nucleotide gated channel 7	0.431341	-1.60455	0.325358	0.0148675	0.864347	0.731328	1.84611	1.69837	1.1419	1.1998	0.675451	1.63513	0.837404	1.26694
AT1G16000	AT1G16000	GAG1At protein	4.0088	4.3107	4.70476	4.77143	2.47178	2.4963	2.48955	2.73388	2.55713	2.37156	2.25015	2.44835	2.15299	1.87785
AT1G16010	MGT2	magnesium transporter 2	4.29323	4.33752	4.06231	4.16665	4.67619	4.56426	4.38652	4.2979	4.49225	4.52374	4.7497	4.60123	4.71198	4.61983
AT1G16020	AT1G16020	vacuolar fusion protein (DUF1712)	3.82801	3.71765	3.40318	3.61984	4.10678	4.11479	3.96452	3.8229	4.33607	4.27887	4.21944	3.80595	4.1597	4.24552
AT1G16030	Hsp70b	heat shock protein 70B	1.42871	1.9843	1.2961	1.48429	1.65916	2.004	1.86052	1.98823	2.22559	1.97345	2.38285	1.15541	2.16089	1.86893
AT1G16040	AT1G16040	phosphatidylinositol-glycan biosynthesis class F-like protein	2.59003	2.63035	2.78253	2.77641	2.27931	2.41427	2.24793	2.52697	2.25835	2.25324	2.32846	2.32728	2.26347	2.2518
AT1G16060	ADAP	ARIA-interacting double AP2 domain protein	1.71117	1.94236	1.51808	1.57981	1.05887	0.084663	0.382892	-0.192304	1.24356	1.23144	0.538392	0.996304	0.173472	0.471931
AT1G16070	TLP8	tubby like protein 8	2.14527	2.63788	1.91524	1.9631	0.372895	-0.125784	-1.19122	-1.41405	-1.7356	-1.27783	-1.44702	-5.02256	-1.52842	-1.85309
AT1G16080	AT1G16080	nuclear protein	6.25002	6.36077	6.03128	5.94168	6.74186	6.62772	6.35098	6.4321	6.68772	6.89659	6.83673	6.96948	6.69675	6.96317
AT1G16090	WAKL7	wall associated kinase-like 7	2.52416	2.56867	3.18656	3.15546	2.96215	2.82409	3.46082	3.29282	1.41316	1.38001	1.97714	2.03147	2.12501	2.11513
AT1G16110	WAKL6	wall associated kinase-like 6	1.38814	0.499745	2.06358	1.99233	2.60237	1.71871	3.15959	3.2429	2.21729	3.29429	0.439206	2.90183	2.18819	2.7368
AT1G16130	WAKL2	wall associated kinase-like 2	1.91909	-0.478867	1.19963	1.30953	3.16789	1.98664	2.86312	2.96356	3.96646	4.92183	0.58554	3.93099	2.18819	3.1771
AT1G16170	AT1G16170	ephrin-A3 protein	3.50089	3.31693	4.11427	3.92431	4.06826	3.9296	3.87333	3.78271	5.17686	4.95182	5.6133	5.56452	5.16245	5.10897
AT1G16180	AT1G16180	Serinc-domain containing serine and sphingolipid biosynthesis protein	6.02906	5.7921	6.05462	5.94467	6.16192	6.09284	6.40788	6.4024	6.59939	6.59443	6.66044	6.61591	6.55955	6.60727
AT1G16190	RAD23A	Rad23 UV excision repair protein family	4.20723	4.48984	4.47822	4.24645	4.18655	4.06603	4.0329	4.19373	3.78165	3.65086	3.11124	3.90882	3.29717	3.50248
AT1G16210	AT1G16210	coiled-coil protein	4.39705	4.77228	4.00637	4.34037	4.71607	4.60608	4.8289	4.96886	5.00173	5.1006	5.14939	5.04358	5.01233	5.03812
AT1G16220	AT1G16220	Protein phosphatase 2C family protein	2.50532	2.74283	1.70038	2.00959	2.12984	2.167	0.966039	1.17885	1.36885	0.753466	0.58554	-0.509019	0.417112	0.296744
AT1G16240	SYP51	syntaxin of plants 51	5.23704	5.13944	5.97982	5.76623	5.46442	5.41148	6.12759	6.1139	5.70979	5.69651	6.0414	6.34855	6.15792	6.00276
AT1G16250	AT1G16250	Galactose oxidase/kelch repeat superfamily protein	2.76815	2.84392	3.46081	3.03141	3.34114	3.35731	3.20546	3.37494	3.16994	3.04111	3.87739	3.4201	3.86688	3.63467
AT1G16260	AT1G16260	Wall-associated kinase family protein	3.83558	3.64853	3.87643	3.91213	4.53615	4.52722	4.77478	4.67466	4.68077	4.68527	4.79553	4.6043	5.01287	4.92754
AT1G16270	AT1G16270	kinase superfamily with octicosapeptide/Phox/Bem1p domain-containing protein	4.8755	5.15198	4.67687	4.61015	4.78894	4.73123	4.63301	4.67151	3.70945	4.08681	4.14271	4.15262	4.25684	4.30626
AT1G16280	RH36	RNA helicase 36	3.37577	3.44474	3.16117	3.07578	2.83268	2.95036	3.00281	2.72178	2.29038	2.40663	1.76824	1.7281	1.90759	1.91299
AT1G16300	GAPCP-2	glyceraldehyde-3-phosphate dehydrogenase of plastid 2	2.53163	3.05825	2.82934	2.7663	1.88123	1.66515	1.44852	1.98823	0.807562	0.956445	0.780491	1.83647	1.71722	1.25329
AT1G16320	AT1G16320	plant/protein (DUF2358)	3.95842	3.79543	3.75559	3.96469	4.88771	5.04395	4.848	4.83861	5.56837	5.67222	6.00501	5.69835	5.9213	5.67959
AT1G16330	CYCB3;1	cyclin b3;1	3.17579	3.43181	2.31454	2.87386	1.62604	1.68682	0.516265	0.295163	-2.18619	-1.19138	-0.900647	-1.17051	-1.93664	-0.990328
AT1G16340	ATKDSA2	Aldolase superfamily protein	3.70129	3.86283	4.31675	4.13161	3.75515	3.81132	4.19658	4.10492	3.44	3.54467	3.89387	3.72085	3.91787	3.96069
AT1G16350	AT1G16350	Aldolase-type TIM barrel family protein	5.34749	5.76314	4.78056	4.99943	4.5152	4.59036	4.26722	4.35645	3.64279	3.24088	2.69916	2.25101	2.916	3.07218
AT1G16370	2006-10-01	organic cation/carnitine transporter 6	-0.0361203	-0.806474	1.49504	1.08917	2.22874	1.53983	2.74385	2.06685	2.48976	2.51345	0.934106	4.2041	2.5547	3.28163
AT1G16390	2003-10-01	organic cation/carnitine transporter 3	1.50657	2.1195	-0.365043	0.428147	0.571496	1.4156	-0.652005	-0.699062	1.27592	0.616384	-0.00868265	-0.677681	-0.239469	-0.285331
AT1G16410	CYP79F1	cytochrome p450 79f1	-1.79304	-1.92109	-7.66668	-3.86231	-0.981084	-0.203357	-0.291916	-7.66668	2.21729	2.0104	-4.23326	-3.20695	-2.41124	-0.990328
AT1G16430	AT1G16430	Surfeit locus protein 5 subunit 22 of Mediator complex	1.93607	1.96648	2.07916	2.1302	1.76435	1.51582	1.37013	1.31392	1.82753	1.95461	1.10564	1.37255	0.827516	0.710336
AT1G16445	AT1G16445	S-adenosyl-L-methionine-dependent methyltransferases superfamily protein	2.37852	2.45821	1.0013	1.31879	1.00837	0.870337	-0.390831	-0.192304	0.739586	0.878646	-0.195318	-1.01173	-1.25193	-2.2596
AT1G16460	RDH2	rhodanese homologue 2	5.15902	5.25286	5.21182	5.10221	5.09553	5.20461	5.12807	5.09458	5.83042	5.90096	5.97101	5.7289	5.59503	5.74504
AT1G16470	PAB1	proteasome subunit PAB1	5.89795	5.81345	6.1591	6.13492	4.98015	4.99704	5.00944	4.97991	5.22011	5.31329	5.11565	5.49677	4.92692	5.03014
AT1G16489	AT1G16489	Natural antisense transcript overlaps with AT1G16490	0.524122	0.397024	-0.13195	0.303096	0.548116	0.944143	0.460608	0.316772	0.31043	0.103794	1.03945	0.255476	1.10633	0.861905
AT1G16490	MYB58	myb domain protein 58	0.553768	0.361091	-0.13195	0.303096	0.594504	0.944143	0.460608	0.400109	0.31043	-0.0399006	1.07293	0.316629	1.17812	0.861905
AT1G16500	AT1G16500	filamentous hemagglutinin transporter	2.03923	1.74737	1.21381	1.43405	2.17633	2.15927	2.13394	2.39607	3.10838	3.90745	2.27193	2.4687	1.95831	2.5871
AT1G16510	AT1G16510	SAUR-like auxin-responsive protein family	1.10744	1.53803	2.89242	3.05377	0.746037	0.577482	2.34846	2.32321	2.24206	2.57641	2.85159	2.65782	2.71882	2.62997
AT1G16515	AT1G16515	transmembrane protein	-0.080977	-1.40573	0.159402	0.543218	-0.851059	-0.37226	-0.49703	-1.56396	0.401228	0.775098	-0.555567	0.375294	-0.590779	-0.807597
AT1G16520	AT1G16520	interactor of constitutive active ROPs protein	4.56022	5.12277	4.69215	4.71293	3.48966	3.34714	2.63072	2.88256	2.38241	2.42727	2.31453	2.39264	2.27078	2.13015
AT1G16530	ASL9	ASYMMETRIC LEAVES 2-like 9	0.493853	-0.295631	0.712585	0.206634	-0.378228	-2.74801	-0.872539	-1.56396	-0.45422	-1.46801	-4.23326	-0.358027	-3.6776	-1.5363
AT1G16540	ABA3	molybdenum cofactor sulfurase (LOS5) (ABA3)	2.39908	2.56867	1.90654	2.42847	2.50858	2.60268	2.40361	2.39607	2.28244	2.31361	2.68299	2.52809	2.79944	2.80854
AT1G16550	AT1G16550	pseudogene of cell division cycle 48C	2.20721	2.16188	0.882028	1.80077	1.89982	1.55168	1.67734	1.64812	1.62892	1.87671	1.91389	1.2525	1.78521	1.85092
AT1G16560	AT1G16560	Per1-like family protein	5.12733	5.16311	5.46848	5.29634	4.95371	4.9763	5.14214	5.09693	5.37189	5.42355	5.46912	5.57002	5.27905	5.32822
AT1G16570	AT1G16570	UDP-Glycosyltransferase superfamily protein	3.66099	3.72119	3.80561	3.59146	3.33432	3.44572	3.42734	3.39539	3.45067	3.78485	3.91479	3.61223	3.78877	3.58378
AT1G16590	REV7	DNA-binding HORMA family protein	1.58045	1.60101	1.88897	1.85269	1.28785	0.77243	1.37013	1.15505	1.66601	1.79437	1.95037	1.53576	1.76981	1.38428
AT1G16610	SR45	arginine/serine-rich 45	5.22327	5.53624	4.7456	4.80394	4.9358	4.84156	4.49323	4.8046	4.52459	4.4365	4.36504	3.91625	4.31903	4.25924
AT1G16630	AT1G16630	transmembrane protein	4.28883	4.56086	3.3528	3.40408	2.34184	2.72288	1.08124	0.478893	0.341335	-0.52997	-0.044128	-0.563078	0.157774	0.214622
AT1G16640	AT1G16640	AP2/B3-like transcriptional factor family protein	1.05657	0.823972	0.609072	0.511267	0.142523	0.239258	-0.534241	-0.535249	0.371592	0.410645	-0.776221	-0.738588	-0.672612	-0.207784
AT1G16650	AT1G16650	S-adenosyl-L-methionine-dependent methyltransferases superfamily protein	2.74263	2.41942	2.42229	2.41126	1.91817	1.88723	1.76419	1.62232	2.28244	2.24551	1.79857	1.45646	1.45996	1.6152
AT1G16670	AT1G16670	Protein kinase superfamily protein	2.39908	2.27724	2.70432	2.69697	2.71688	2.88627	3.19413	3.12537	2.74797	3.46039	2.55263	3.24634	2.51828	2.87688
AT1G16680	AT1G16680	Chaperone DnaJ-domain superfamily protein	4.16823	4.19043	3.40935	3.91823	4.13452	4.29131	3.71585	3.74932	4.27135	4.0716	4.20442	3.67488	4.12278	4.15851
AT1G16690	AT1G16690	Enhancer of polycomb-like transcription factor protein	2.46688	2.99224	2.37889	2.53162	2.67432	2.32038	2.26427	1.96104	2.38241	2.33562	2.37617	2.4687	2.2853	2.02163
AT1G16700	AT1G16700	Alpha-helical ferredoxin	5.0905	5.13279	5.46255	5.28752	4.64209	4.51213	4.67743	4.66837	5.14765	5.21581	5.13262	5.11848	5.03935	4.98337
AT1G16710	HAC12	histone acetyltransferase of the CBP family 12	4.78466	4.8849	4.63664	4.56709	4.87954	5.06064	4.85342	4.73308	4.85686	4.93631	5.06769	5.02652	5.19694	5.18012
AT1G16720	HCF173	high chlorophyll fluorescence phenotype 173	6.48287	6.53969	5.69011	5.75604	7.63179	7.72332	7.3097	7.25467	8.2334	8.44106	8.74653	8.5919	8.92782	8.63863
AT1G16730	UP6	hypothetical protein	0.415281	-0.324599	-0.407835	0.103257	1.3019	1.72919	2.21467	2.08585	2.64645	3.12352	3.55202	3.99786	3.60129	2.60332
AT1G16740	AT1G16740	Ribosomal protein L20	3.68128	4.22957	3.52478	3.79758	3.05631	3.06231	3.20546	3.30097	3.36302	3.36732	3.11124	3.08873	2.92066	2.9336
AT1G16750	AT1G16750	GPI-anchored adhesin-like protein, putative (Protein of unknown function, DUF547)	2.91815	3.06105	2.25406	2.66828	3.19825	3.42331	3.33492	3.23157	3.82876	3.75795	3.75384	3.16969	3.89201	3.73382
AT1G16780	VHP2;2	Inorganic H pyrophosphatase family protein	4.12197	4.11558	4.11616	4.10108	3.96612	4.00913	3.88571	4.00197	3.56637	3.50638	3.83899	3.09747	3.61716	3.82428
AT1G16790	AT1G16790	ribosomal protein-like protein	3.38404	3.74753	3.42163	3.46373	2.8519	2.86267	3.09099	2.90056	1.7832	2.01949	1.39749	1.87763	1.78521	2.02966
AT1G16800	AT1G16800	P-loop containing nucleoside triphosphate hydrolases superfamily protein	3.21575	3.42747	2.80143	3.08666	2.67971	2.76931	2.23692	2.20651	2.5103	2.7003	2.85159	2.48211	2.62203	2.5203
AT1G16810	AT1G16810	7-dehydrocholesterol reductase-like protein	4.71174	4.94758	4.7734	5.00087	4.84518	4.8086	5.05635	5.0477	4.68529	4.70372	5.03727	4.9586	5.02157	4.89495
AT1G16820	AT1G16820	vacuolar ATP synthase catalytic subunit-related / V-ATPase-related / vacuolar proton pump-like protein	2.25763	0.997846	3.27376	3.36885	2.1915	2.17468	2.97329	3.23725	2.18357	2.60689	2.79755	3.76813	2.30681	2.18149
AT1G16825	AT1G16825	Reticulon family protein	1.76919	1.53803	2.85671	2.56313	1.67003	1.58667	2.53965	2.24083	1.9826	1.23144	1.86696	1.06919	1.45355	1.86893
AT1G16840	AT1G16840	hypothetical protein	4.35241	4.36386	4.85485	4.58926	4.83676	4.64533	4.97178	4.96715	4.76296	4.8084	4.92375	5.26627	4.82562	5.08702
AT1G16850	AT1G16850	transmembrane protein	-1.14313	-2.32719	-0.0281564	0.0597391	-0.981084	-0.975137	0.402717	0.400109	0.994154	0.66354	1.8953	3.91378	1.6902	2.47985
AT1G16870	AT1G16870	mitochondrial 28S ribosomal protein S29-like protein	4.6573	4.87697	4.48115	4.34943	4.20349	4.1464	3.7198	3.88208	3.49944	3.65961	3.34155	2.85622	3.20279	3.33443
AT1G16880	ACR11	uridylyltransferase-like protein	7.793	7.68105	7.51582	7.4886	8.27887	8.3167	8.20224	8.17878	8.78335	8.90485	8.62785	8.88276	8.46684	8.68718
AT1G16890	UBC36	ubiquitin-conjugating enzyme 36	5.72592	5.72962	5.9793	6.01186	5.85343	5.90577	6.19629	6.17802	6.35534	6.3542	6.64453	6.73059	6.45285	6.29021
AT1G16900	EBS3	Alg9-like mannosyltransferase family	4.32151	4.15546	3.67587	3.9779	3.82247	3.85741	3.17984	3.47202	3.32487	3.37796	3.57848	3.26585	3.21612	3.09532
AT1G16916	AT1G16916	transmembrane protein	3.11743	3.49119	3.92896	4.25733	2.86142	2.68032	3.43939	3.2653	2.83741	2.67175	2.96291	3.0306	2.63626	2.70206
AT1G16920	RABA1b	RAB GTPase homolog A1B	6.00444	6.10342	6.48786	6.28566	5.59992	5.56119	5.82189	5.90196	5.35401	5.36947	5.86692	6.12853	5.70814	5.6493
AT1G16930	AT1G16930	F-box/RNI-like/FBD-like domains-containing protein	2.45907	1.75432	2.9863	2.67911	2.75312	2.52062	3.01896	2.86066	2.82106	2.75575	2.69379	2.78768	2.80449	2.38917
AT1G16960	AT1G16960	Ubiquitin domain-containing protein	0.666614	0.305456	0.934358	0.879896	1.09158	1.53983	1.28724	1.02981	0.785257	0.438025	1.31596	1.7168	0.932727	1.57188
AT1G16970	KU70	ATP-dependent DNA helicase 2 subunit Ku70-like protein	3.78335	3.8418	3.61304	3.61421	3.18694	3.28103	2.80844	2.54081	2.67706	2.31361	2.46078	1.81544	2.15695	2.21707
AT1G17040	SHA	SH2 domain protein A	3.09743	3.14269	3.20087	3.14248	2.72733	2.73333	2.67623	2.39607	2.19208	1.90642	2.30047	2.26659	2.26713	2.30569
AT1G17050	SPS2	solanesyl diphosphate synthase 2	4.64358	4.29887	3.71379	3.98809	5.3924	5.32087	5.01348	4.87639	5.6844	5.78846	5.72543	6.04686	5.6751	5.58129
AT1G17060	CYP72C1	cytochrome p450 72c1	0.431341	1.06639	0.732425	0.574478	1.67003	1.69753	1.64441	1.31392	2.50348	1.69573	1.99471	1.7833	2.52442	2.167
AT1G17065	AT1G17065	hypothetical protein	-0.150991	0.611017	0.244765	0.103257	0.99113	1.16086	1.15322	0.833922	1.92256	1.27764	1.52389	1.2987	2.06736	1.63638
AT1G17070	STIPL1	GC-rich sequence DNA-binding factor-like protein with Tuftelin interacting domain-containing protein	3.20645	3.38113	2.73414	3.07578	2.51462	2.66403	2.43283	2.12924	2.61518	2.78803	2.3627	2.45517	2.39649	1.80489
AT1G17080	AT1G17080	Ribosomal protein L18ae family	4.18253	4.00786	4.67303	4.5426	4.19974	3.97432	4.64555	4.58956	4.97734	5.05821	5.02021	5.25557	4.77314	4.82172
AT1G17090	AT1G17090	transmembrane protein	0.493853	-0.107668	0.651373	0.461972	1.12357	1.20656	-0.0571616	0.553598	2.14906	2.52627	1.57151	1.2525	0.590837	1.88671
AT1G17100	HBP1	SOUL heme-binding family protein	5.81927	5.87048	5.74058	5.66004	6.09038	5.92982	6.26119	6.33318	5.6776	6.0838	5.79101	5.87392	5.45273	6.25426
AT1G17110	UBP15	ubiquitin-specific protease 15	5.36013	5.43564	5.0092	5.13992	5.33976	5.25985	5.18356	5.11785	4.74862	4.93751	5.26069	4.82424	5.14763	5.13432
AT1G17120	CAT8	cationic amino acid transporter 8	4.5437	4.19171	4.74316	4.50962	4.84518	5.00676	5.11085	5.09849	5.32531	5.32525	5.88116	5.53427	5.85683	5.65385
AT1G17130	AT1G17130	coiled-coil protein (DUF572)	4.35241	4.84806	3.82191	4.26693	4.22392	4.37709	4.24269	4.1908	4.40352	4.09329	4.23246	4.26935	4.43753	4.10823
AT1G17140	ICR1	interactor of constitutive active rops 1	5.31702	5.65924	4.66659	5.26255	4.99103	5.25261	4.85071	4.97991	5.6338	5.46573	5.57147	4.86703	5.92912	5.44986
AT1G17145	AT1G17145	RING/U-box superfamily protein	4.03662	3.74579	4.57066	4.38182	4.10878	4.1287	4.74887	4.64933	4.12805	4.11041	4.52173	4.51253	4.65301	4.5036
AT1G17147	AT1G17147	VQ motif-containing protein	0.89224	0.0130215	0.216868	0.678841	0.372895	0.084663	0.68766	0.0845727	2.37496	4.24439	-0.607648	0.958431	0.249498	0.349005
AT1G17160	AT1G17160	pfkB-like carbohydrate kinase family protein	3.54769	3.74927	4.31182	4.06164	3.514	3.57331	4.43666	4.4277	4.05302	4.3014	4.81545	4.71064	4.84781	4.63307
AT1G17190	GSTU26	glutathione S-transferase tau 26	2.14527	2.48767	1.72039	2.16141	1.63717	2.0465	0.422273	0.906974	0.668249	0.66354	-0.900647	0.255476	0.30756	0.730176
AT1G17200	AT1G17200	Uncharacterized protein family (UPF0497)	5.79582	5.59108	5.84621	5.80422	5.35247	5.51046	5.77939	5.60212	6.34107	6.04203	6.00338	5.31485	6.04218	6.15225
AT1G17210	ILP1	IAP-like protein 1	6.0078	6.02809	5.91619	5.91024	6.28724	6.21107	6.44091	6.48912	5.99435	6.1973	6.60181	6.16224	6.66413	6.48159
AT1G17220	FUG1	Translation initiation factor 2, small GTP-binding protein	7.79106	7.86036	6.71643	7.02795	8.14915	8.11527	7.75444	7.78755	8.0456	8.24936	8.15765	7.8314	8.09503	8.15711
AT1G17230	AT1G17230	Leucine-rich receptor-like protein kinase family protein	2.78074	2.58434	2.34062	2.68628	2.80336	2.88627	3.26353	3.11923	2.60248	2.8657	2.98065	3.2345	3.17771	3.11053
AT1G17232	AT1G17232	Natural antisense transcript overlaps with AT1G17230	1.41262	1.16347	0.899683	1.31879	1.55744	1.46658	2.03579	1.80924	1.05135	1.47559	1.55975	1.90776	1.77496	1.9388
AT1G17235	RTFL11	ROTUNDIFOLIA like 11	-2.84396	-4.74417	-7.66668	-3.31219	-3.31503	-3.00154	-2.1751	-1.09592	-4.09237	-3.62012	-1.88745	-1.66637	-2.23512	-2.2596
AT1G17250	RLP3	receptor like protein 3	-0.10394	0.68555	-0.0619313	-0.103826	0.704341	0.084663	0.460608	0.708754	0.692422	1.27764	0.608549	0.48592	1.1226	1.10922
AT1G17255	AT1G17255	Natural antisense transcript overlaps with AT1G17250	0.244002	1.0095	0.298991	0.265281	1.0254	0.378878	0.654972	0.833922	0.914187	1.46232	1.19955	0.684575	1.34683	1.46937
AT1G17270	AT1G17270	O-fucosyltransferase family protein	2.20721	2.1087	2.39142	2.197	2.18393	2.25663	1.9029	1.62232	2.44777	2.50053	2.30752	2.72703	2.53661	2.32539
AT1G17280	UBC34	ubiquitin-conjugating enzyme 34	4.33544	4.21957	4.38572	4.47691	4.38929	4.45805	4.6662	4.65358	4.64405	4.87377	4.84844	4.9405	4.78788	4.86274
AT1G17290	AlaAT1	alanine aminotransferas	6.63212	6.25246	6.65863	6.56662	6.95992	6.71168	7.18948	7.30723	6.77378	6.80886	6.62879	7.33748	6.65961	6.91767
AT1G17300	AT1G17300	hypothetical protein	-0.964403	-1.34511	-1.27448	-0.154179	-0.0944829	-0.417767	0.638345	1.10625	-1.61204	-0.959345	-2.5246	0.5123	-0.538694	0.540954
AT1G17330	AT1G17330	Metal-dependent phosphohydrolase	1.96945	2.35237	2.22634	2.38505	2.38206	2.29944	2.48955	2.41121	3.16994	2.68895	2.68299	2.62797	3.2199	2.94638
AT1G17340	AT1G17340	Phosphoinositide phosphatase family protein	4.28441	4.05922	4.2287	4.07945	4.71607	4.62303	4.7284	4.77271	4.79261	4.92909	4.69834	5.14717	4.87086	4.85146
AT1G17350	AT1G17350	NADH:ubiquinone oxidoreductase intermediate-associated protein 30	3.43671	3.41876	3.87865	3.57996	3.01	3.03302	3.45133	3.43298	2.88538	3.098	3.41191	3.33399	3.21801	3.32141
AT1G17360	AT1G17360	LOW protein: protein phosphatase 1 regulatory subunit-like protein	5.54815	5.47347	4.92549	5.04896	6.6515	6.56294	6.44749	6.44779	6.3973	6.55902	6.80471	6.89907	6.86977	6.83648
AT1G17370	UBP1B	oligouridylate binding protein 1B	5.84498	5.87008	6.03528	5.90526	5.98059	5.70479	5.99103	6.0484	5.5445	5.73427	5.68203	6.07479	5.77944	5.87158
AT1G17380	JAZ5	jasmonate-zim-domain protein 5	3.76287	2.96258	4.31511	4.01112	5.02318	4.11279	4.37527	4.64186	3.0903	2.90056	0.156551	4.60276	1.56487	3.78213
AT1G17410	AT1G17410	Nucleoside diphosphate kinase family protein	3.03837	2.99518	4.11238	3.6982	3.01	3.15459	3.74137	3.52636	2.65263	2.89563	3.23469	3.58142	3.24983	3.22333
AT1G17420	LOX3	lipoxygenase 3	6.57589	6.04553	6.91857	6.66678	8.07018	7.28679	7.77443	8.11863	6.99277	6.92287	3.77687	8.74287	6.29227	8.23436
AT1G17430	AT1G17430	alpha/beta-Hydrolases superfamily protein	1.22266	1.28351	1.19963	1.6103	1.6482	1.4156	1.00547	1.52357	2.0308	2.11588	2.08771	2.24315	1.749	1.89553
AT1G17440	EER4	Transcription initiation factor TFIID subunit A	4.3671	4.37742	4.08563	4.47588	4.81611	4.59895	4.70364	4.95342	4.48708	4.47336	4.55764	4.83734	4.58568	4.71624
AT1G17450	AT1G17450	B-block binding subunit of TFIIIC	3.97632	4.25182	3.90948	3.83678	3.2169	3.42331	3.12421	2.83842	2.75946	3.07638	2.8564	3.00296	2.92762	3.11808
AT1G17455	ELF4-L4	ELF4-like 4	2.97404	2.92922	3.69369	3.77084	2.71163	2.56809	3.03175	2.96013	2.75373	2.67751	3.73043	3.79524	3.21612	3.56457
AT1G17460	TRFL3	TRF-like 3	2.12567	2.17746	0.984856	1.52487	0.956029	0.907712	0.168042	0.516729	-0.166484	-0.378992	-0.0804662	-0.80218	-0.513339	0.296744
AT1G17470	DRG1	developmentally regulated G-protein 1	6.2869	6.25582	6.33079	6.26934	6.3915	6.46722	6.60553	6.58629	6.77272	6.81475	6.9469	6.75772	6.76017	6.75923
AT1G17480	IQD7	IQ-domain 7	2.32365	2.52874	1.66984	1.72618	1.56911	1.77035	0.840838	0.990017	-0.166484	0.567634	0.247308	0.34626	0.141903	0.606824
AT1G17490	AT1G17490	epidermal patterning factor-like protein	1.77549	2.64162	2.03989	2.34482	2.0066	1.92417	2.3838	2.28535	2.29038	2.27618	2.45445	2.67543	2.13306	2.09232
AT1G17500	AT1G17500	ATPase E1-E2 type family protein / haloacid dehalogenase-like hydrolase family protein	4.59539	4.11827	4.32984	4.31399	4.34418	4.35358	4.2093	4.25237	3.9615	3.94133	3.99119	3.92118	4.06082	4.05219
AT1G17510	AT1G17510	hypothetical protein	2.12567	2.31529	2.51111	2.34935	1.61483	1.5751	1.61922	1.86164	1.72579	1.58986	1.53595	1.44281	1.71722	1.73787
AT1G17520	AT1G17520	Homeodomain-like/winged-helix DNA-binding family protein	3.54585	3.4533	3.76766	3.78928	3.66564	3.97652	3.81719	3.87845	3.17424	2.96315	3.78194	3.6894	3.65259	3.73136
AT1G17530	TIM23-1	translocase of inner mitochondrial membrane 23	3.99805	4.26281	4.77818	4.55048	4.34588	4.18877	4.94668	5.07014	3.66739	3.96034	4.85927	4.73044	4.94989	4.70376
AT1G17550	HAB2	homology to ABI2	4.62799	4.6986	4.20936	4.5217	5.05878	5.10254	5.04141	4.93258	5.03401	5.23934	4.88187	4.9332	5.01451	5.28779
AT1G17560	HLL	Ribosomal protein L14p/L23e family protein	2.47077	2.86332	2.67898	2.71462	0.233277	0.710329	0.120946	0.338062	-0.256167	-0.52997	-0.235728	-0.358027	-0.700955	0.00260168
AT1G17580	MYA1	myosin 1	5.4192	5.41935	4.86948	5.01304	5.28424	5.41391	4.94752	4.91851	5.07826	5.1959	5.48163	5.17736	5.5091	5.42497
AT1G17590	NF-YA8	nuclear factor Y, subunit A8	1.49897	0.837111	1.70038	1.95124	0.806404	1.26533	1.77944	1.8016	0.540907	0.517179	1.21463	1.59866	0.866668	1.35901
AT1G17600	AT1G17600	Disease resistance protein (TIR-NBS-LRR class) family	1.78802	1.55404	1.36127	1.25269	1.9542	2.167	2.03579	2.06046	2.35994	2.50053	1.64011	1.96618	1.36745	1.72803
AT1G17610	AT1G17610	Disease resistance protein (TIR-NBS class)	-0.356229	-1.0268	-0.592949	-0.911644	0.825978	0.352014	0.382892	0.0845727	1.74903	1.91619	1.07293	1.5863	0.125855	0.897434
AT1G17620	AT1G17620	Late embryogenesis abundant (LEA) hydroxyproline-rich glycoprotein family	4.91459	5.0264	4.68326	4.66563	4.87132	4.65085	4.2247	4.4584	4.4343	4.32176	4.01291	4.61346	4.11772	3.87862
AT1G17630	AT1G17630	Pentatricopeptide repeat (PPR-like) superfamily protein	0.820881	1.11035	0.426257	0.124534	-0.334113	-0.784237	0.342406	0.0845727	0.341335	-0.378992	-0.96713	-0.868705	-1.63376	0.214622
AT1G17640	AT1G17640	RNA-binding (RRM/RBD/RNP motifs) family protein	2.04446	2.54083	2.42838	2.73897	2.35537	2.34784	2.85595	2.80823	2.05896	2.12434	2.02922	1.7281	2.18044	2.11513
AT1G17650	GLYR2	glyoxylate reductase 2	5.93327	6.00462	5.6365	5.45224	6.03836	5.93379	5.50458	5.5386	5.99131	6.27338	6.09991	6.17675	5.81459	6.18362
AT1G17665	AT1G17665	CA-responsive protein	0.382613	0.950269	0.587448	0.916951	0.825978	0.324641	0.781504	0.553598	-0.402101	0.265362	-1.18721	-1.34895	-2.07817	0.897434
AT1G17680	AT1G17680	tetratricopeptide repeat (TPR)-containing protein	3.99535	3.9962	3.83573	3.86075	4.12467	4.28244	4.23856	4.17462	3.8849	4.0518	4.25269	3.93343	4.27423	4.2779
AT1G17690	NOF1	U3 small nucleolar RNA-associated protein	4.88574	4.80357	4.5073	4.70236	4.40564	4.17542	3.99912	3.86201	3.25355	3.13193	2.96291	3.0306	2.83689	3.07218
AT1G17700	PRA1.F1	prenylated RAB acceptor 1.F1	-1.00705	-0.15892	-0.365043	0.776162	-2.3508	-2.74801	-0.42537	-0.788516	-0.508294	-1.10982	0.386932	-0.677681	-0.303218	0.186176
AT1G17720	ATB BETA	Protein phosphatase 2A, regulatory subunit PR55	5.12671	5.12879	4.74071	4.98205	5.36339	5.31306	5.21192	5.16552	5.09762	5.15626	5.56927	5.24872	5.57338	5.42573
AT1G17730	VPS46.1	vacuolar protein sorting 46.1	4.30744	4.37742	4.55264	4.28121	4.18086	4.05358	4.3294	4.17166	4.42351	4.45001	4.35657	4.85032	4.24667	4.27283
AT1G17744	AT1G17744	hypothetical protein	1.3379	1.59329	0.00484592	0.543218	0.864347	-0.285338	-0.169769	0.316772	-0.747467	-0.242328	-1.88745	-0.358027	-0.700955	-0.499665
AT1G17745	PGDH	D-3-phosphoglycerate dehydrogenase	3.2748	3.53014	2.24026	2.71462	2.40176	1.86839	2.10398	2.29627	1.29183	1.40797	0.413306	1.2525	0.978126	1.50435
AT1G17750	PEPR2	PEP1 receptor 2	2.2976	2.12486	2.60558	2.27518	2.19902	1.56344	1.83885	2.17136	1.41316	1.46232	0.304789	2.07637	0.518929	1.30712
AT1G17760	CSTF77	Tetratricopeptide repeat (TPR)-like superfamily protein	3.85058	3.92106	3.50184	3.55862	3.24626	3.3369	3.23064	3.27913	2.89583	2.59477	2.69916	2.59749	2.77906	3.05656
AT1G17780	AT1G17780	transmembrane protein	2.13059	2.38405	2.05573	2.50347	2.97097	3.07879	2.89497	2.90413	3.87173	3.39553	3.77433	3.36327	3.86809	3.74361
AT1G17790	AT1G17790	DNA-binding bromodomain-containing protein	3.30997	3.26197	3.56959	3.45326	3.2892	3.10718	3.1683	3.26808	2.73057	2.72274	2.7672	3.09311	2.94602	2.78027
AT1G17810	BETA-TIP	beta-tonoplast intrinsic protein	-2.69706	-1.67741	-0.407835	-0.31673	-1.20114	-1.3631	-0.291916	0.440039	-0.883779	-1.68714	-1.65049	-0.738588	-1.4785	-0.751492
AT1G17820	AT1G17820	testis-expressed sequence 2-like protein (DUF2404)	3.54215	3.64106	2.87021	3.22113	3.68453	3.81624	3.53005	3.44038	4.18027	4.24439	4.29939	3.99084	4.30039	4.09107
AT1G17830	AT1G17830	hypothetical protein (DUF789)	1.83707	0.810713	3.46378	2.65738	1.73359	1.42852	2.50797	2.43611	2.26642	1.71824	0.800612	2.67543	1.51645	1.85092
AT1G17840	ABCG11	white-brown complex-like protein	6.14833	6.42906	5.66323	5.7818	5.98277	6.32035	5.9381	5.76768	7.41893	7.14448	7.10163	6.53901	7.0758	6.78435
AT1G17850	AT1G17850	Rhodanese/Cell cycle control phosphatase superfamily protein	5.13531	5.35115	5.01933	4.89342	5.01681	5.10254	4.93906	4.8283	5.01736	4.73717	4.51718	4.20814	4.42283	4.48329
AT1G17860	AT1G17860	Kunitz family trypsin and protease inhibitor protein	3.54585	3.02706	3.66816	3.54488	3.68185	2.89094	3.8135	3.61841	3.69157	5.14489	2.18276	4.21819	2.98212	3.09914
AT1G17870	EGY3	ethylene-dependent gravitropism-deficient and yellow-green-like 3	1.91909	1.94236	3.09374	2.56313	2.55036	2.39466	2.92954	2.73388	1.4702	2.7503	1.66227	2.21933	2.05046	1.66758
AT1G17880	BTF3	basic transcription factor 3	7.36797	7.4259	7.31521	7.18999	6.68639	6.72253	6.72574	6.70037	6.24628	6.19831	5.65327	5.94886	5.51451	5.57101
AT1G17890	GER2	NAD(P)-binding Rossmann-fold superfamily protein	4.14529	4.29412	4.14605	4.15765	3.73199	3.65526	3.69188	3.50769	4.06927	3.96505	3.61303	4.05506	3.6762	3.83118
AT1G17920	HDG12	homeodomain GLABROUS 12	3.29249	3.15323	2.31454	2.88948	1.94528	2.2924	1.12962	0.906974	1.69022	1.55277	1.16892	0.89969	1.48534	1.35901
AT1G17930	AT1G17930	Aminotransferase-like, plant mobile domain family protein	2.91815	2.95054	2.59478	2.78312	2.75312	2.79447	2.93976	2.87893	2.48284	1.61407	2.32151	1.90776	2.64474	2.77551
AT1G17940	AT1G17940	Endosomal targeting BRO1-like domain-containing protein	2.9985	2.86653	2.85671	2.78312	2.57949	2.45902	2.9832	2.85698	2.6831	2.44762	2.25745	3.50137	2.08407	3.11053
AT1G17970	AT1G17970	RING/U-box superfamily protein	2.50152	2.82756	2.90559	2.64271	2.60803	2.42075	2.57939	2.64698	2.76517	2.97255	3.07039	3.0306	2.86132	3.01672
AT1G17980	PAPS1	poly(A) polymerase 1	4.33117	4.44656	4.61943	4.45293	4.81244	4.68489	5.3625	5.24022	4.52795	4.20309	4.27623	5.21197	4.72735	4.89276
AT1G17990	AT1G17990	FMN-linked oxidoreductases superfamily protein	5.09933	5.13545	5.38084	5.27509	5.87179	5.88894	5.95833	6.07559	5.62441	5.83684	6.16392	6.24961	6.30836	6.10032
AT1G18000	AT1G18000	Major facilitator superfamily protein	4.31935	4.6342	4.02056	4.26693	4.37773	4.71023	4.18661	4.08459	5.04109	5.06482	5.48552	4.40401	5.45112	5.02814
AT1G18010	AT1G18010	Major facilitator superfamily protein	4.31935	4.64171	4.02459	4.26693	4.39421	4.7089	4.18804	4.10492	5.04813	5.0692	5.49636	4.42672	5.45112	5.03114
AT1G18020	AT1G18020	FMN-linked oxidoreductases superfamily protein	5.09429	5.12946	5.37533	5.2745	5.86471	5.87249	5.95414	6.06446	5.61179	5.82586	6.14339	6.22589	6.29025	6.09028
AT1G18030	AT1G18030	Protein phosphatase 2C family protein	2.6078	2.76018	2.85219	2.67911	3.13296	3.04983	3.61748	3.62925	2.93181	2.9346	3.19343	3.02603	3.28096	3.33119
AT1G18040	CDKD1;3	cyclin-dependent kinase D1;3	3.36535	3.51387	3.07832	3.04542	2.87087	2.72812	2.76698	2.88618	1.70218	1.68434	1.30191	2.11991	1.4276	2.05348
AT1G18060	AT1G18060	microbial collagenase	5.59123	5.46978	4.95006	4.88954	6.05815	6.14951	6.17556	5.93857	6.76597	6.73179	6.70716	6.6538	6.69369	6.52908
AT1G18070	AT1G18070	Translation elongation factor EF1A/initiation factor IF2gamma family protein	6.44456	6.68302	6.27904	6.36323	6.66753	6.55192	6.63175	6.61164	6.22417	6.22557	6.18512	6.48634	6.27964	6.3326
AT1G18075	MIR159B	-	1.04618	0.888502	0.771305	1.43405	0.142523	0.85128	-1.45102	-1.27827	-1.49823	-1.36979	-1.88745	-1.34895	-2.00567	-1.2767
AT1G18080	ATARCA	Transducin/WD40 repeat-like superfamily protein	8.33491	8.50113	8.17395	8.03426	7.58176	7.54522	7.30081	7.43623	6.9508	6.89751	6.02385	5.83591	6.12424	6.21344
AT1G18090	AT1G18090	5'-3' exonuclease family protein	3.76287	4.06761	3.20797	3.33503	3.29974	3.55576	3.29039	3.09755	2.44777	2.37865	2.00342	2.39264	2.44257	2.23107
AT1G18100	E12A11	PEBP (phosphatidylethanolamine-binding protein) family protein	2.50911	2.92615	2.05573	2.24636	2.13769	2.17468	2.41342	2.02151	1.41316	1.04814	1.13763	1.01487	1.29754	0.843807
AT1G18150	ATMPK8	Protein kinase superfamily protein	2.94357	3.27651	2.42229	2.95923	3.44921	3.29872	2.87026	2.65549	3.776	3.80339	3.84142	3.82185	3.60708	3.8764
AT1G18160	AT1G18160	Protein kinase superfamily protein	4.8406	4.92545	4.37313	4.46445	4.94702	4.96415	4.87042	4.81887	5.14218	5.32342	5.50864	4.97766	5.45232	5.54465
AT1G18170	AT1G18170	FKBP-like peptidyl-prolyl cis-trans isomerase family protein	4.05876	3.96512	3.82191	3.90753	4.68291	4.58316	4.37025	4.62247	5.6299	5.67654	5.47695	5.26044	5.27814	5.43029
AT1G18180	AT1G18180	3-oxo-5-alpha-steroid 4-dehydrogenase (DUF1295)	0.937924	1.86108	2.14725	1.969	1.3019	0.907712	1.27653	1.56929	0.458732	-0.0399006	0.156551	0.637416	0.125855	0.323112
AT1G18190	GC2	golgin Putative 2	3.6796	3.8369	3.13159	3.45745	3.81514	3.9044	3.79111	3.64	3.58585	3.4436	3.65783	3.51121	3.80146	3.6373
AT1G18193	AT1G18193	hypothetical protein	-1.40303	-0.511804	0.216868	-0.206354	-7.66668	-3.30932	-7.66668	-2.39526	-3.15423	-4.16208	-4.23326	-2.64401	-4.21783	-3.38764
AT1G18200	RABA6b	Rab GTPase-like A1I protein	1.63694	1.3214	2.24026	2.46646	3.37807	2.31344	3.56346	2.85328	2.62149	2.40663	0.878399	4.46268	2.05893	3.3791
AT1G18210	AT1G18210	Calcium-binding EF-hand family protein	5.40606	5.3851	5.66129	5.47053	6.05089	5.33122	5.75454	5.68961	5.66697	5.85599	4.50036	6.27727	4.81378	5.79476
AT1G18250	ATLP-1	Pathogenesis-related thaumatin superfamily protein	5.09492	5.4199	4.26831	4.50152	3.42375	3.40709	2.01018	2.14744	1.71403	1.44892	1.03945	0.684575	0.856979	1.3717
AT1G18260	EBS5	HCP-like superfamily protein	4.82776	4.57759	4.42435	4.66291	4.84398	4.96969	5.1414	5.28818	5.00294	5.12712	5.60546	5.27977	5.54839	5.42573
AT1G18270	AT1G18270	ketose-bisphosphate aldolase class-II family protein	4.60516	4.6959	4.50442	4.54852	4.51369	4.53769	4.5969	4.59178	5.04227	4.87752	5.05936	4.7923	5.06903	4.87616
AT1G18300	NUDT4	nudix hydrolase homolog 4	5.27925	5.46556	4.2252	4.88565	5.39813	5.58949	5.02151	4.89626	6.43719	6.13697	5.5329	6.9766	6.33957	6.48342
AT1G18310	AT1G18310	glycosyl hydrolase family 81 protein	-0.628503	-1.17719	-0.096516	-0.260487	0.0786847	0.600491	0.781504	0.93519	0.0360009	-0.759514	-1.26872	1.1885	0.45614	0.669818
AT1G18320	AT1G18320	Mitochondrial import inner membrane translocase subunit Tim17/Tim22/Tim23 family protein	0.745808	0.580091	0.899683	1.43405	-0.334113	-1.1952	-0.780242	-0.25468	-1.61204	-1.94561	-2.74019	-1.66637	-1.33833	-1.2767
AT1G18330	EPR1	Homeodomain-like superfamily protein	3.16623	3.28372	3.49315	3.2137	2.86615	3.55282	3.36555	3.49116	2.17502	1.18372	3.10721	2.39973	3.12823	2.51459
AT1G18335	AT1G18335	Acyl-CoA N-acyltransferases (NAT) superfamily protein	2.64615	2.83085	3.48147	3.02859	2.43401	2.98574	2.91236	2.95669	2.31394	2.28374	2.60505	2.53453	2.71614	2.21003
AT1G18340	AT1G18340	basal transcription factor complex subunit-like protein	3.57866	3.24481	3.99615	3.93639	3.38138	3.66347	3.70391	3.64642	3.01563	3.15686	3.09911	3.16969	3.16206	2.94638
AT1G18360	AT1G18360	alpha/beta-Hydrolases superfamily protein	3.93609	4.02231	4.15159	3.97936	4.16941	4.07837	3.87155	3.68432	4.00316	3.96975	4.01936	3.96003	3.92019	3.70653
AT1G18370	HIK	ATP binding microtubule motor family protein	5.63999	6.09285	4.70098	4.89729	3.84902	3.72235	1.63606	1.73895	0.893483	0.592215	0.653493	0.0547341	-0.0635583	1.15397
AT1G18382	AT1G18382	Natural antisense transcript overlaps with AT1G18380	-0.628503	-2.58311	-0.497425	-1.19819	0.262302	-1.04483	-2.29772	-1.03992	0.278849	1.16745	-1.44702	-0.0571864	-1.68946	-0.367284
AT1G18390	AT1G18390	Serine/Threonine kinase family catalytic domain protein	1.76286	0.145667	1.74012	1.33714	2.64707	1.81037	2.24793	2.00163	2.45485	3.79018	1.46207	2.71572	1.71722	2.23801
AT1G18400	BEE1	BR enhanced expression 1	-1.72027	-1.07521	0.846056	0.735254	-0.378228	0.116936	1.51378	0.906974	2.76517	2.15766	3.5401	3.7599	3.51304	3.48214
AT1G18415	AT1G18415	Natural antisense transcript overlaps with AT1G18420	2.45907	2.90135	2.07139	2.5156	2.96657	3.17006	2.81215	2.56359	3.19976	2.80916	2.74141	2.65782	3.10181	2.84539
AT1G18420	AT1G18420	aluminum activated malate transporter family protein	2.41936	2.8601	2.02388	2.44124	2.93086	3.13503	2.76315	2.50361	3.1218	2.76118	2.6884	2.56005	3.05808	2.81784
AT1G18440	AT1G18440	Peptidyl-tRNA hydrolase family protein	3.98315	4.03662	4.0386	3.73152	3.88679	3.89046	3.35541	3.3437	4.0967	4.06283	3.75384	3.86343	3.44353	3.69143
AT1G18450	ARP4	actin-related protein 4	5.65246	5.82874	6.01972	5.75987	5.20796	5.30608	5.31294	5.40312	4.6222	4.66224	4.60561	4.59353	4.8312	4.71001
AT1G18460	AT1G18460	alpha/beta-Hydrolases superfamily protein	5.60191	5.35515	5.44763	5.28162	6.01083	6.10093	5.92316	5.97343	6.05853	6.25762	6.19276	6.85433	6.32668	6.2046
AT1G18470	AT1G18470	Transmembrane Fragile-X-F-associated protein	3.87868	3.88988	4.37787	4.11974	4.49241	3.96327	4.19516	4.42397	4.37019	4.33638	4.28518	4.54164	4.08489	4.43424
AT1G18480	SLP2	Calcineurin-like metallo-phosphoesterase superfamily protein	3.37784	3.52	2.63222	2.92022	3.07688	3.00311	2.14576	2.54996	2.46891	2.05529	2.45445	2.27432	2.09647	2.23801
AT1G18485	AT1G18485	Pentatricopeptide repeat (PPR) superfamily protein	3.35487	3.56807	2.55076	2.84851	3.7577	3.87875	3.39306	3.41556	3.378	3.61233	3.5311	3.09311	3.38068	3.63203
AT1G18490	AT1G18490	2-aminoethanethiol dioxygenase, putative (DUF1637)	3.68296	3.71942	3.82422	3.67676	3.4076	3.48643	3.63225	3.56072	3.36302	3.46039	3.61587	3.47143	3.38575	3.35054
AT1G18500	MAML-4	methylthioalkylmalate synthase-like 4	6.10643	6.28788	5.53988	5.62967	5.6591	5.58229	5.29383	5.47034	5.64081	5.56531	4.80925	4.97411	4.65511	5.09278
AT1G18510	TET16	tetraspanin	-2.69706	-5.56542	-0.924577	-0.566586	-2.18491	-4.2406	-0.291916	-0.535249	-7.66668	-7.66668	-7.66668	-1.55263	-5.09142	-2.2596
AT1G18540	AT1G18540	Ribosomal protein L6 family protein	7.73008	8.07312	7.03048	7.34871	6.94377	6.97503	6.48284	6.50626	6.19908	6.03756	5.05413	4.73884	5.19646	5.09278
AT1G18550	AT1G18550	ATP binding microtubule motor family protein	3.53474	4.07872	2.74883	2.9533	2.72211	2.73853	1.98409	2.1414	1.81657	1.47559	1.43658	1.3287	1.93548	1.84183
AT1G18560	AT1G18560	BED zinc finger and hAT dimerization domain-containing protein	2.02871	2.42813	1.34847	1.83988	1.37015	1.62083	0.979302	1.13086	1.29183	1.10049	1.49948	0.774505	1.29754	0.982606
AT1G18570	MYB51	myb domain protein 51	1.55135	1.03253	2.48211	2.22682	2.20651	1.66515	2.3788	2.25209	4.56443	5.17367	3.13124	3.95763	3.3756	3.32468
AT1G18580	GAUT11	galacturonosyltransferase 11	3.33793	3.55819	3.36238	3.41707	3.2535	3.08696	3.05072	3.00741	3.39283	3.6884	3.80204	3.30032	3.60563	3.53668
AT1G18590	SOT17	sulfotransferase 17	0.349189	-0.0340497	0.450417	0.284313	0.786561	-0.0521712	0.402717	-1.03992	2.79896	2.42727	1.60622	1.56125	1.49162	1.26694
AT1G18600	RBL12	RHOMBOID-like protein 12	3.79736	3.92875	3.80795	3.66046	3.27858	3.46778	3.00281	3.13148	3.74166	3.85	3.54608	3.66903	3.24983	3.60005
AT1G18610	AT1G18610	Galactose oxidase/kelch repeat superfamily protein	3.37161	3.44044	3.06665	2.94136	3.27858	3.50484	3.13906	3.01403	3.9615	3.89762	4.15057	3.63342	4.33133	4.13266
AT1G18620	TRM3	LONGIFOLIA protein	5.09744	5.18061	4.6972	4.98424	6.03679	6.13136	6.0409	5.92369	6.46157	6.42433	6.97732	6.48134	7.1291	6.71355
AT1G18630	GR-RBP6	glycine-rich RNA-binding protein 6	2.72319	2.98636	2.5839	2.74928	1.81421	1.99534	1.32928	1.06854	1.96286	1.46232	1.13763	0.859156	0.756334	1.3717
AT1G18640	PSP	3-phosphoserine phosphatase	4.92029	5.04492	5.38555	5.06418	4.57281	4.67814	4.37402	4.31142	5.18114	5.17062	5.21082	5.42396	4.85452	4.89605
AT1G18650	PDCB3	plasmodesmata callose-binding protein 3	5.55413	5.57205	5.56638	5.57179	5.24388	5.40985	5.03745	5.25987	4.83531	4.46506	4.6423	4.11223	4.68211	4.44778
AT1G18660	AT1G18660	zinc finger (C3HC4-type RING finger) family protein	5.14082	5.14473	5.0092	5.07515	5.31227	5.33979	5.18642	5.01172	5.34259	5.1949	5.34103	5.40912	5.45152	5.29364
AT1G18670	IBS1	Protein kinase superfamily protein	3.76921	3.59539	3.49315	3.66591	4.17896	4.18877	4.13717	4.06238	3.93134	4.10828	4.50956	4.27322	4.91355	4.57528
AT1G18680	AT1G18680	HNH endonuclease domain-containing protein	2.69686	2.49597	3.27715	3.01726	3.02278	3.11519	3.1712	3.24008	3.26569	3.57889	4.10072	4.29807	3.74611	3.71651
AT1G18690	XXT4	Galactosyl transferase GMA12/MNN10 family protein	2.36186	2.47931	2.64275	2.66828	2.61367	2.72812	2.64744	2.65972	2.73639	2.64263	3.02408	3.02145	3.16795	3.20217
AT1G18700	AT1G18700	DNAJ heat shock N-terminal domain-containing protein	4.9582	5.03427	5.20207	5.12878	4.93355	5.09243	5.32468	5.45215	4.63629	4.62847	4.93518	4.94414	5.1506	5.08317
AT1G18710	MYB47	myb domain protein 47	3.77236	3.01265	3.58331	3.7759	4.47237	3.8187	4.92542	5.05334	0.213533	0.410645	2.08771	4.00485	3.36368	3.48798
AT1G18720	AT1G18720	ER membrane protein, putative (DUF962)	4.69936	4.59799	4.8706	4.80641	5.13432	4.7937	5.2805	5.48413	5.15637	5.17367	5.07596	5.6194	4.99089	5.42269
AT1G18730	PnsB4	NDH dependent flow 6	5.70129	5.66294	5.48685	5.61283	6.51308	6.41099	6.47233	6.39417	7.07753	7.18544	7.15706	7.36081	6.90458	7.0227
AT1G18735	AT1G18735	Natural antisense transcript overlaps with AT1G18730	4.33971	4.57072	4.25637	4.30703	5.12546	5.0544	5.20488	5.19936	5.73473	5.79509	5.85735	5.93674	5.53402	5.72231
AT1G18740	AT1G18740	ROH1, putative (DUF793)	7.10153	7.05411	7.11036	7.08333	7.41042	7.24724	6.99527	6.83679	7.1638	6.88202	6.53695	8.12245	7.0488	7.28283
AT1G18745	AT1G18745	-	2.38266	1.05519	2.42838	2.88325	1.10767	1.17625	1.65272	1.10625	0.31043	0.410645	0.276335	0.5123	0.506588	0.374443
AT1G18750	AGL65	AGAMOUS-like 65	1.83103	1.68334	1.91524	2.04349	2.50251	2.63647	2.65985	2.78516	2.04963	2.11588	2.27193	2.38552	2.33849	2.44426
AT1G18773	AT1G18773	acyl thioesterase-like protein	2.9985	2.73232	3.51336	3.37774	3.37807	3.6021	3.87688	3.8039	3.57939	3.64206	3.94899	3.93587	3.93983	3.69143
AT1G18800	NRP2	NAP1-related protein 2	4.4264	4.59413	3.81959	4.17687	3.12112	3.25589	2.88795	2.83093	2.76517	2.1494	1.75799	1.42903	1.87915	1.3717
AT1G18810	AT1G18810	phytochrome kinase substrate-like protein	3.26363	3.57004	1.15622	2.26084	3.57889	4.40022	3.76645	3.13756	4.58071	4.43989	4.19305	3.57517	4.24389	3.51968
AT1G18840	IQD30	IQ-domain 30	4.6384	5.08472	4.29524	4.64646	4.37274	4.62864	4.26316	4.29926	4.25115	3.91964	4.25815	3.97907	4.4424	4.25754
AT1G18850	AT1G18850	hypothetical protein	3.17102	3.11868	2.8201	2.81291	1.61483	1.46658	1.29787	1.3458	0.593201	-0.378992	-0.409736	-2.07391	0.443248	-0.246036
AT1G18870	ICS2	isochorismate synthase 2	2.27553	1.88658	2.44651	2.51962	1.80437	2.004	2.70446	2.29082	0.540907	0.542627	1.76824	1.93726	2.21877	2.23107
AT1G18880	NRT1.9	Major facilitator superfamily protein	1.57323	0.770186	1.82573	1.95124	1.49767	1.08131	2.20341	2.09838	1.73746	1.62602	0.489651	2.04056	1.40783	1.66758
AT1G18890	CDPK1	calcium-dependent protein kinase 1	5.02454	4.81358	5.01022	5.11556	5.29305	5.01427	5.19355	5.20299	4.73705	5.02362	4.06582	5.02538	4.51582	4.72739
AT1G18900	AT1G18900	Pentatricopeptide repeat (PPR) superfamily protein	4.26438	4.1223	3.76766	3.8287	4.29587	4.0494	3.87155	3.91255	2.91136	3.6332	2.81744	3.54674	3.1242	3.25106
AT1G18910	AT1G18910	zinc ion binding protein	2.95472	2.79426	2.78728	2.89568	3.36475	3.27746	3.48194	3.18826	2.39719	2.20624	2.32151	2.42077	2.58142	2.55964
AT1G18950	AT1G18950	DDT domain superfamily	4.67343	4.9216	4.34763	4.51164	4.62822	4.76471	4.59475	4.61486	4.15657	4.19308	4.49265	4.03245	4.45851	4.55178
AT1G18975	AT1G18975	hypothetical protein	-3.00753	-4.74417	-0.988095	-1.77502	-1.90128	-1.11806	0.766281	1.05575	-2.18619	-4.16208	-7.66668	-0.265486	-1.58013	-2.2596
AT1G18980	AT1G18980	RmlC-like cupins superfamily protein	-3.00753	-4.74417	-0.988095	-1.62545	-2.18491	-1.11806	0.992445	1.1906	-2.18619	-4.16208	-7.66668	-0.178525	-1.38356	-1.97629
AT1G18990	AT1G18990	myosin-binding protein, putative (Protein of unknown function, DUF593)	1.46036	1.21471	3.12034	2.68628	2.39522	2.80936	3.86085	3.86934	1.30756	0.640154	1.57151	2.5151	2.22255	2.35763
AT1G19000	AT1G19000	Homeodomain-like superfamily protein	6.65709	6.81047	6.44904	6.51519	7.14735	7.27588	7.02954	6.98628	7.63116	7.58083	7.72039	7.51328	7.88688	7.65958
AT1G19010	AT1G19010	hypothetical protein	2.63233	2.71819	2.64798	2.59014	2.70636	2.85312	2.90543	2.76172	2.68912	2.81439	2.81249	2.54735	2.78929	2.5871
AT1G19020	AT1G19020	CDP-diacylglycerol-glycerol-3-phosphate 3-phosphatidyltransferase	3.42472	2.31529	3.07055	3.22852	4.51671	3.35054	3.96118	4.28973	4.95629	5.57151	2.70984	5.53185	2.93685	4.51651
AT1G19025	AT1G19025	DNA repair metallo-beta-lactamase family protein	2.31068	2.05348	2.64275	2.52763	3.28567	2.44637	3.42249	3.31982	2.65877	2.23774	0.780491	3.49146	2.06736	2.83168
AT1G19040	AT1G19040	NAC (No Apical Meristem) domain transcriptional regulator superfamily protein	1.92477	1.51369	3.76525	3.82058	3.66836	2.76931	4.55433	4.33544	0.486647	0.464895	0.675451	3.68651	2.0462	3.06048
AT1G19050	ARR7	response regulator 7	5.66737	5.39457	6.4915	6.22755	6.33114	5.94843	6.16035	6.23552	4.97118	5.57845	3.8655	6.19518	3.54206	4.81709
AT1G19070	AT1G19070	F-box family protein	0.71989	0.532422	1.33555	1.28139	1.07532	1.51582	1.06888	1.27029	-0.210629	-0.00261307	1.07293	1.13857	0.807534	1.12429
AT1G19080	TTN10	GINS complex protein	3.27257	3.33788	3.69369	3.93037	3.68721	3.74317	3.8264	3.84352	2.86957	3.06326	3.44104	3.46469	3.50841	3.42242
AT1G19100	DMS11	Histidine kinase-, DNA gyrase B-, and HSP90-like ATPase family protein	3.66779	3.71409	3.56683	3.75046	3.57311	3.62191	3.46318	3.5675	2.9165	2.62487	2.89435	3.08434	3.15417	3.1771
AT1G19110	AT1G19110	inter-alpha-trypsin inhibitor heavy chain-like protein	5.29414	5.03569	5.22414	5.13927	5.67132	5.65689	5.77939	5.66349	5.76568	5.75143	6.19561	6.01608	6.43749	6.22528
AT1G19120	LSM1A	Small nuclear ribonucleoprotein family protein	3.71119	3.75274	3.77006	4.0154	3.76785	4.14444	3.78734	3.79815	3.97634	4.0227	4.01721	3.83236	3.99609	3.92024
AT1G19130	AT1G19130	RmlC-like jelly roll fold protein	4.28772	4.0352	4.64582	4.44872	4.44256	4.32968	4.55211	4.52257	5.19812	5.13132	5.13262	5.16078	4.87806	4.77831
AT1G19140	AT1G19140	ubiquinone biosynthesis COQ9-like protein	4.55106	4.52984	4.45303	4.25733	4.38104	4.5362	4.27666	4.40392	4.3888	4.54121	4.27263	4.55439	4.10651	4.22993
AT1G19150	Lhca6	PSI type II chlorophyll a/b-binding protein (Lhca2*1)	6.45319	6.19939	6.0096	5.80628	6.95603	6.93514	6.62253	6.75456	7.59815	7.86948	7.57647	7.7191	7.43674	7.46092
AT1G19170	AT1G19170	Pectin lyase-like superfamily protein	3.85951	3.67621	4.02459	3.71758	3.56731	3.58778	3.56566	3.58319	3.53663	3.94372	3.59009	3.59073	3.48658	3.56181
AT1G19180	JAZ1	jasmonate-zim-domain protein 1	5.11619	4.25671	5.66452	5.62268	7.06301	5.83963	7.04381	7.15604	6.58695	7.04058	4.88659	9.02896	5.79379	7.58918
AT1G19190	AT1G19190	alpha/beta-Hydrolases superfamily protein	-0.843536	-1.0268	-0.323484	0.0374778	0.84529	-0.125784	2.49879	2.54996	0.213533	-0.0399006	-1.44702	3.3741	0.62549	2.53729
AT1G19200	AT1G19200	cyclin-dependent kinase, putative (DUF581)	-0.302118	-0.267233	-0.096516	-0.079293	0.639447	0.506171	2.45198	2.48464	0.829526	0.542627	-0.505301	3.05324	0.766721	2.40777
AT1G19210	AT1G19210	Integrase-type DNA-binding superfamily protein	1.62302	2.0647	0.732425	0.815942	1.49767	1.454	0.441568	1.10625	2.26642	2.24551	1.41064	2.84588	1.22407	1.9473
AT1G19220	ARF19	auxin response factor 19	3.56962	3.82211	3.40008	3.56253	3.59609	3.61345	3.64687	3.56975	3.38173	3.26783	3.56384	3.38485	3.4174	3.66333
AT1G19240	AT1G19240	transmembrane protein	2.23035	1.88658	2.49958	2.65006	1.31581	0.979677	0.869614	1.20226	1.1419	1.42175	0.514227	0.255476	0.602481	0.897434
AT1G19270	DA1	DA1	2.47465	2.56077	3.06665	2.6827	3.01427	2.4963	2.7516	2.69315	2.07744	2.31361	2.22803	2.83024	2.54568	2.60332
AT1G19290	AT1G19290	Pentatricopeptide repeat (PPR) superfamily protein	2.50911	2.85042	2.10982	2.39384	2.29344	2.45271	1.75651	1.91927	1.39854	1.71824	1.51174	1.41512	1.30469	1.60449
AT1G19300	PARVUS	Nucleotide-diphospho-sugar transferases superfamily protein	3.39227	3.36534	2.9143	3.06206	3.59609	3.24498	3.27164	3.47202	4.1544	4.44327	3.40206	4.00717	2.97542	3.69648
AT1G19310	AT1G19310	RING/U-box superfamily protein	1.28586	1.153	2.87468	2.27993	2.40176	1.76017	3.15959	3.43051	2.48284	3.03664	1.86696	3.47143	2.42955	3.25449
AT1G19320	AT1G19320	Pathogenesis-related thaumatin superfamily protein	-1.5849	-1.0268	-1.85087	-2.13067	-0.67566	-1.77206	-0.169769	-0.0472339	-2.01986	-1.03262	-4.23326	-1.08894	-1.33833	-0.697487
AT1G19330	AT1G19330	histone deacetylase complex subunit	3.99535	3.4253	4.92765	4.71906	4.56701	4.17733	4.83985	4.76585	3.52322	3.54151	3.21982	4.3593	3.90499	4.22295
AT1G19340	AT1G19340	Methyltransferase MT-A70 family protein	1.55135	1.62393	2.72427	2.56702	2.68508	1.98664	2.88443	2.5316	2.11369	1.9451	1.6841	1.94697	1.84525	2.37033
AT1G19350	BES1	Brassinosteroid signaling positive regulator (BZR1) family protein	6.04219	5.84875	6.79666	6.67041	7.08526	6.8528	7.32276	7.32617	7.52894	7.52786	7.42755	7.29324	7.46492	7.53681
AT1G19360	RRA3	Nucleotide-diphospho-sugar transferase family protein	3.96119	4.0801	3.86748	4.0422	3.98583	3.93187	4.03925	4.19373	4.48881	4.41599	4.45189	4.24793	4.17927	4.19466
AT1G19370	AT1G19370	membrane protein	2.66325	2.74283	2.5839	2.56313	2.93987	2.75912	2.67623	2.66394	3.44	3.25634	3.36539	3.33768	3.2199	3.4938
AT1G19371	MIR169H	-	-3.95153	-7.66668	-7.66668	-7.66668	-3.31503	-3.30932	-1.524	-1.73126	-1.7356	-0.823098	-2.5246	-1.9249	-3.28545	-1.73959
AT1G19373	AT1G19373	-	-1.72027	-3.07957	-0.805361	-1.77502	-2.75382	-3.30932	-2.57949	-2.54312	-7.66668	-3.22708	-7.66668	-3.20695	-7.66668	-3.38764
AT1G19376	AT1G19376	-	-2.69706	-2.89444	-2.2574	-1.85606	-2.75382	-4.2406	-2.92998	-2.70788	-3.15423	-7.66668	-7.66668	-2.89819	-7.66668	-7.66668
AT1G19380	AT1G19380	sugar, putative (DUF1195)	5.37422	5.00837	6.27016	5.90641	5.82574	5.45946	6.08413	6.32654	5.93226	6.20579	4.33776	6.58401	5.3974	6.00531
AT1G19394	AT1G19394	hypothetical protein	0.15008	1.22474	1.57413	1.51684	1.10767	1.95127	2.22026	2.03461	1.52507	0.753466	1.8953	0.939115	2.32801	1.74763
AT1G19396	AT1G19396	hypothetical protein	0.833022	1.39433	2.34707	2.24636	1.20057	1.77035	2.60528	2.5681	1.24356	0.775098	1.91389	1.7833	2.07574	1.87785
AT1G19397	AT1G19397	transmembrane protein	1.32076	1.08854	2.58935	2.35386	1.50983	1.80047	2.70046	2.66815	1.42763	0.898492	1.86696	1.8572	2.21499	1.87785
AT1G19400	AT1G19400	Erythronate-4-phosphate dehydrogenase family protein	4.93656	5.04138	5.07381	5.12812	5.79193	5.94563	5.83563	5.88534	6.13603	6.18977	6.46116	6.30489	6.49308	6.37023
AT1G19430	AT1G19430	S-adenosyl-L-methionine-dependent methyltransferases superfamily protein	4.26885	4.28216	3.86299	4.21456	4.01809	4.09467	3.74914	3.86384	4.51276	4.60752	4.52627	4.30374	4.25038	4.24034
AT1G19440	KCS4	3-ketoacyl-CoA synthase 4	3.04881	3.21241	2.66872	2.64639	2.98845	2.82409	1.9775	1.89793	4.60797	4.47831	4.05539	3.72649	3.81278	3.86523
AT1G19450	AT1G19450	Major facilitator superfamily protein	3.94869	3.68713	3.66558	3.76916	5.49837	4.96082	5.12732	5.02901	6.06953	6.5633	6.64453	7.01804	6.32844	6.45724
AT1G19480	AT1G19480	DNA glycosylase superfamily protein	2.31068	2.52468	2.07916	2.24636	2.20651	2.18993	2.17487	2.46543	2.29828	2.43409	2.50437	2.05858	2.48722	2.35124
AT1G19485	AT1G19485	Transducin/WD40 repeat-like superfamily protein	4.13796	4.16461	4.23393	4.04917	4.72261	4.61599	4.43906	4.4077	3.95901	4.05843	4.47398	4.13998	4.75826	4.43726
AT1G19490	AT1G19490	Basic-leucine zipper (bZIP) transcription factor family protein	2.0907	2.01931	1.26919	1.42551	2.114	2.51458	1.80201	1.91927	1.42763	1.7404	2.05458	2.50856	2.5547	2.02966
AT1G19510	RL5	RAD-like 5	-1.1915	-4.74417	-4.31315	-7.66668	-0.914607	-1.04483	-1.13298	-1.8228	0.24656	0.517179	0.0927098	0.5123	0.681457	0.518311
AT1G19520	NFD5	pentatricopeptide (PPR) repeat-containing protein	4.42138	4.61907	3.65002	4.08624	3.84663	3.86218	3.69791	3.51705	3.25355	3.01861	2.98065	2.2113	2.84671	2.90334
AT1G19550	AT1G19550	Glutathione S-transferase family protein	0.431341	-1.1253	0.129787	1.02273	0.661404	0.378878	1.16488	0.892657	-1.03433	-1.10982	-0.364227	1.57383	-0.439846	0.323112
AT1G19565	AT1G19565	hypothetical protein	-0.696681	-1.53518	1.52947	1.35525	1.83368	0.530335	2.78974	2.8234	-0.351798	-0.331984	-4.23326	1.1885	-0.538694	1.52722
AT1G19570	DHAR1	dehydroascorbate reductase	6.20956	6.00753	6.50202	6.47926	6.63287	6.14071	7.5003	7.56581	5.33494	5.28341	5.31416	6.72602	5.74735	6.50445
AT1G19580	GAMMA CA1	gamma carbonic anhydrase 1	4.75705	4.94454	4.93409	4.72865	4.76506	4.59036	4.77857	4.83018	4.25115	4.46839	4.05539	4.73884	4.18702	4.58757
AT1G19600	AT1G19600	pfkB-like carbohydrate kinase family protein	5.37992	5.40233	5.68503	5.56791	5.46676	5.37274	5.7846	5.81543	5.19072	5.12291	5.19475	4.85032	5.17518	5.26757
AT1G19640	JMT	jasmonic acid carboxyl methyltransferase	0.524122	0.187304	-2.42309	-1.00098	1.73359	1.50367	0.621525	-0.25468	2.50348	2.8039	1.6176	2.27432	2.00292	1.9388
AT1G19650	AT1G19650	Sec14p-like phosphatidylinositol transfer family protein	3.78179	3.65596	3.58057	3.58764	4.08664	4.11279	3.95951	3.89291	3.51984	3.62429	3.52204	3.48148	3.94784	3.88084
AT1G19660	AT1G19660	Wound-responsive family protein	5.98451	5.94898	5.91239	6.00758	6.63287	6.60905	6.81745	6.8625	6.70898	6.87453	7.52165	7.47125	7.64908	7.40917
AT1G19670	CLH1	chlorophyllase 1	5.48271	5.22938	4.47381	4.75787	5.76493	5.63408	6.17087	6.21841	5.55936	5.7878	5.90923	6.70259	6.04138	6.3423
AT1G19680	AT1G19680	RING/U-box superfamily protein	5.52308	5.55972	5.43027	5.40521	5.78257	5.89418	5.87164	5.93509	5.90278	5.8948	6.29779	6.113	6.29025	6.1384
AT1G19690	AT1G19690	NAD(P)-binding Rossmann-fold superfamily protein	3.9091	4.00496	4.2217	4.21084	4.02022	4.10878	4.13124	4.07194	3.58262	3.45704	3.96468	3.76265	3.75787	3.74848
AT1G19700	BEL10	BEL1-like homeodomain 10	4.16102	4.12096	3.62105	3.88121	4.5641	4.77233	4.68959	4.51324	4.39985	4.62251	4.75744	4.5109	5.00467	4.65917
AT1G19710	AT1G19710	UDP-Glycosyltransferase superfamily protein	3.5028	3.21995	3.54455	3.69109	3.97052	4.10073	4.45932	4.43882	3.76749	3.65086	3.72517	3.95523	3.99719	3.96279
AT1G19715	AT1G19715	Mannose-binding lectin superfamily protein	5.61911	5.61845	5.51432	5.57855	6.44153	6.39668	6.47847	6.46271	5.73909	5.96236	6.21072	6.12426	6.66864	6.47057
AT1G19720	AT1G19720	Pentatricopeptide repeat (PPR-like) superfamily protein	5.87244	5.80009	5.27406	5.4475	6.57729	6.51795	6.09902	6.15309	5.54781	5.78913	6.05245	6.01839	6.67158	6.52341
AT1G19730	ATTRX4	Thioredoxin superfamily protein	3.06949	2.9107	3.57509	3.50284	2.68508	2.61403	3.14789	2.9907	2.92162	2.96315	3.52204	3.47479	3.3688	3.1771
AT1G19740	AT1G19740	ATP-dependent protease La (LON) domain protein	5.25464	5.37893	4.771	4.80064	5.27002	5.26526	5.02151	4.91763	5.76426	5.99325	6.02653	6.02068	5.79316	5.78945
AT1G19770	PUP14	purine permease 14	8.40546	8.24801	8.60527	8.43031	8.61991	8.30603	8.05636	8.30408	8.50022	8.56896	7.11701	9.00238	7.87665	8.43213
AT1G19800	ABCI14	trigalactosyldiacylglycerol 1	4.65559	4.6814	4.36839	4.37074	4.38434	4.55693	4.16646	4.14775	4.4199	4.38467	4.24903	4.40928	4.12177	4.12893
AT1G19830	AT1G19830	SAUR-like auxin-responsive protein family	0.845062	1.05519	-0.323484	0.284313	-1.90128	-2.03025	-2.06209	-1.92054	-4.09237	-7.66668	-7.66668	-7.66668	-5.09142	-7.66668
AT1G19835	AT1G19835	filament-like protein (DUF869)	5.49423	5.86327	5.01123	5.24018	6.0103	6.13235	5.41896	5.38533	6.47208	6.01841	6.46707	5.88216	6.72448	6.29521
AT1G19840	AT1G19840	SAUR-like auxin-responsive protein family	0.666614	0.700005	1.75959	1.69807	-0.851059	-0.513329	-0.460755	-0.699062	-0.814014	-0.199507	0.304789	0.48592	0.0428268	-1.12642
AT1G19850	MP	Transcriptional factor B3 family protein / auxin-responsive factor AUX/IAA-like protein	5.02388	5.44532	4.52731	4.63074	3.92813	3.92049	3.49816	3.76316	2.32171	2.37865	2.54071	2.64595	2.49035	2.71207
AT1G19860	AT1G19860	Zinc finger C-x8-C-x5-C-x3-H type family protein	3.36326	3.40999	2.72427	2.877	3.47114	3.35054	3.4054	3.41806	2.71295	3.0937	3.24206	3.30032	3.3482	3.10675
AT1G19870	iqd32	IQ-domain 32	5.90084	6.22804	5.71899	5.94616	5.79814	5.88132	5.76175	5.85242	5.43414	5.38802	5.80166	5.36998	5.81365	5.65644
AT1G19880	AT1G19880	Regulator of chromosome condensation (RCC1) family protein	5.49804	5.77172	5.21623	5.43744	5.52631	5.40332	5.63235	5.7259	4.63473	4.57089	5.16596	4.9538	5.32414	5.16562
AT1G19910	AVA-P2	ATPase, F0/V0 complex, subunit C protein	5.87134	5.83121	6.27058	6.1596	6.18104	6.21014	6.48342	6.45542	7.21346	7.32489	7.2432	7.15672	7.09898	6.99145
AT1G19920	APS2	Pseudouridine synthase/archaeosine transglycosylase-like family protein	6.11888	6.05926	5.64109	5.87341	6.52585	6.47347	6.21358	6.20144	6.81083	6.8403	6.7293	6.6733	6.5733	6.63713
AT1G19940	GH9B5	glycosyl hydrolase 9B5	1.38814	1.27388	1.36127	1.59514	1.20057	1.17625	0.671408	0.00694215	0.716197	0.567634	-0.837093	-0.938446	-0.984728	-0.595188
AT1G19950	HVA22H	HVA22-like protein H (ATHVA22H)	3.36953	3.36987	2.71433	2.90186	3.00572	2.73853	2.50339	2.31249	2.80452	3.10656	2.94041	2.74382	2.71077	2.89017
AT1G19960	AT1G19960	transcription factor	-3.40366	-3.29199	-4.31315	-2.34789	-1.36903	-1.65845	-1.95729	-2.26115	4.02712	4.09329	3.59586	2.07637	1.57672	1.87785
AT1G19968	AT1G19968	-	-1.5849	-2.44948	-1.27448	-0.467751	-0.981084	-2.74801	-0.0845003	0.316772	0.31043	-1.10982	-1.54517	0.0901913	-1.38356	-0.990328
AT1G19970	AT1G19970	ER lumen protein retaining receptor family protein	3.68296	2.96258	4.30023	3.75558	3.82003	3.69053	3.8135	3.77101	3.4542	3.45704	3.50375	3.8583	3.66653	3.41937
AT1G19980	AT1G19980	cytomatrix protein-like protein	2.97404	3.03563	2.56189	2.77305	2.54447	2.72812	2.13986	2.47507	1.81657	1.8154	2.2131	1.97569	2.03335	1.67784
AT1G19990	AT1G19990	nucleolin	3.19943	3.88672	3.1052	3.28866	3.01427	3.07058	2.6803	2.68487	2.39719	2.1494	1.87647	1.99452	2.16089	1.88671
AT1G20010	TUB5	tubulin beta-5 chain	6.43389	6.92239	6.86341	6.6354	6.50134	6.3264	6.40174	6.42247	7.63934	7.45162	7.735	7.03634	7.35542	7.75057
AT1G20020	FNR2	ferredoxin-NADP[ ]-oxidoreductase 2	8.76043	8.77731	8.16668	8.27322	9.24438	9.15757	8.83358	8.80705	9.36381	9.39328	9.4425	9.83236	9.27317	9.53444
AT1G20030	AT1G20030	Pathogenesis-related thaumatin superfamily protein	2.56477	2.7288	2.76818	2.35836	1.1393	0.577482	0.869614	1.17885	-0.747467	-0.759514	-0.607648	1.15541	-1.02	-0.0304004
AT1G20050	HYD1	C-8,7 sterol isomerase	5.17758	5.24302	5.61728	5.46116	5.19673	5.3226	5.5586	5.60212	5.18753	5.09845	5.4557	5.36275	5.44143	5.24792
AT1G20060	AT1G20060	ATP binding microtubule motor family protein	3.28146	3.71587	2.48211	2.51157	1.47305	1.69753	0.321728	-0.0751044	-0.30319	0.033735	-1.54517	-0.456912	-0.984728	-0.697487
AT1G20070	AT1G20070	hypothetical protein	1.29466	0.124389	-0.69525	0.929094	1.80437	1.19149	1.80945	1.54203	2.02129	3.1193	1.48712	4.44909	1.13066	2.53165
AT1G20090	ROP2	RHO-related protein from plants 2	6.00813	5.75969	5.60119	5.62221	6.01777	6.16213	5.35934	5.29976	6.09014	5.83168	5.89935	5.896	6.26116	5.77161
AT1G20100	AT1G20100	DNA ligase-like protein	5.96189	5.6439	6.38546	6.21055	6.19193	6.10496	6.38283	6.39162	4.92602	4.96365	4.597	6.17829	5.14066	5.57376
AT1G20110	AT1G20110	RING/FYVE/PHD zinc finger superfamily protein	4.93796	5.05621	5.11123	5.12416	5.17876	5.17331	5.50286	5.51425	5.74633	5.61339	5.7333	5.88531	5.62994	5.66226
AT1G20120	AT1G20120	GDSL-like Lipase/Acylhydrolase superfamily protein	-1.72027	-1.92109	-0.283089	-0.260487	-0.790192	-1.77206	0.869614	0.607192	-0.883779	-0.823098	-0.555567	1.40107	0.321718	0.0664238
AT1G20140	SK4	SKP1-like 4	2.53163	2.59984	2.15463	2.31274	1.74392	1.7905	1.01838	0.892657	1.61634	1.46232	0.970084	0.89969	0.951058	0.897434
AT1G20160	ATSBT5.2	Subtilisin-like serine endopeptidase family protein	0.0702748	-0.267233	0.188421	0.226449	0.399268	0.296737	1.40003	1.05575	2.65263	2.52627	3.80702	3.41662	3.44029	2.97991
AT1G20190	EXPA11	expansin 11	1.02517	0.32424	2.22634	2.54351	1.23025	1.30789	1.50464	1.17885	4.30505	4.21896	4.56207	4.1755	4.44159	4.29298
AT1G20200	EMB2719	PAM domain (PCI/PINT associated module) protein	5.54077	5.67167	5.549	5.43797	4.9932	4.83794	4.75563	4.67361	4.91836	4.93751	4.90297	5.02194	4.81127	4.7795
AT1G20220	AT1G20220	Alba DNA/RNA-binding protein	5.35118	5.97112	4.29357	4.70941	4.62403	4.6384	4.19658	4.14322	3.66128	3.54151	3.15878	2.81443	2.98879	3.24417
AT1G20225	AT1G20225	Thioredoxin superfamily protein	3.51979	3.40338	3.90512	3.79593	3.95948	4.0177	4.3281	4.276	4.8912	4.68384	4.78295	4.72904	4.60172	4.70501
AT1G20230	AT1G20230	Pentatricopeptide repeat (PPR) superfamily protein	0.808637	1.2046	-0.283089	0.186543	-0.423734	0.239258	-0.736218	-0.574492	-0.30319	-0.199507	-0.900647	-1.4472	-1.02	0.00260168
AT1G20260	VAB3	ATPase, V1 complex, subunit B protein	6.28331	6.34418	6.26165	6.10345	6.65664	6.58906	6.85571	6.78589	7.14395	7.04948	7.18412	7.16505	7.16193	7.21823
AT1G20270	AT1G20270	2-oxoglutarate (2OG) and Fe(II)-dependent oxygenase superfamily protein	2.9295	2.54083	2.86123	2.62041	2.82297	2.79447	2.66806	2.79674	3.05811	3.10229	3.08687	3.13615	2.76359	2.91638
AT1G20300	AT1G20300	Pentatricopeptide repeat (PPR) superfamily protein	2.73294	3.13739	2.39765	2.63531	2.0321	1.92417	1.39013	1.73895	2.14029	2.15766	0.631196	0.73024	0.518929	0.749747
AT1G20310	AT1G20310	syringolide-induced protein	1.46036	0.305456	0.0686686	0.0374778	1.00837	0.667392	-0.736218	-0.574492	2.10471	3.21341	-1.11006	1.83647	-1.21059	-1.44448
AT1G20330	SMT2	sterol methyltransferase 2	6.17182	6.49867	5.87271	5.92472	6.38533	6.48046	6.09026	6.04112	6.8756	6.59633	6.55112	6.23384	6.80464	6.41382
AT1G20340	DRT112	Cupredoxin superfamily protein	10.8419	10.7582	10.3757	10.3813	11.1043	11.0746	10.9091	10.9606	11.845	12.1338	11.8722	12.1987	11.738	11.7492
AT1G20370	AT1G20370	Pseudouridine synthase family protein	3.63175	3.787	2.93585	3.37552	3.18315	3.1468	3.28506	3.10688	2.78778	2.84539	2.45445	2.23526	2.40981	2.60869
AT1G20380	AT1G20380	Prolyl oligopeptidase family protein	2.72319	2.48767	2.18374	2.06015	2.52064	2.53861	1.42932	1.46671	1.17659	0.731504	0.386932	0.316629	0.264234	1.32027
AT1G20390	AT1G20390	transposable_element_gene	4.07035	4.35018	3.86972	3.53697	5.33464	5.07816	4.80302	5.00757	2.00207	2.35729	3.50681	4.064	4.11569	4.12706
AT1G20410	AT1G20410	Pseudouridine synthase family protein	3.43472	3.5818	3.12034	3.21618	2.73252	2.83868	2.21467	2.24083	2.53724	2.42043	1.93225	2.17873	2.25242	2.18868
AT1G20430	AT1G20430	hypothetical protein	4.52136	4.18787	4.92872	4.94889	3.9007	3.71182	4.26181	4.04792	3.92626	3.57581	3.59009	3.80861	3.67206	3.74361
AT1G20440	COR47	cold-regulated 47	6.41761	6.78612	6.67986	6.91649	7.30321	6.80036	8.02742	7.62736	7.02971	6.77101	6.33319	9.12524	7.11698	8.05769
AT1G20450	ERD10	Dehydrin family protein	6.76539	6.69592	7.46095	7.60352	8.57407	7.68716	8.74784	8.53068	7.36778	7.3537	6.20978	9.83543	7.35014	8.62719
AT1G20460	AT1G20460	NADH-ubiquinone oxidoreductase chain	2.65644	2.50011	2.80612	2.70759	2.95772	2.8192	2.83422	2.92187	3.30149	3.14445	3.3484	3.09311	3.2199	3.21631
AT1G20470	AT1G20470	SAUR-like auxin-responsive protein family	-0.080977	0.361091	0.351252	0.375875	0.0118907	0.889145	0.552212	-0.986009	0.829526	0.491274	0.413306	0.124798	0.417112	-0.134193
AT1G20480	AT1G20480	AMP-dependent synthetase and ligase family protein	1.49897	1.99607	2.00769	1.57981	1.72319	1.36275	0.88379	0.93519	-0.402101	-0.427584	-1.03683	-0.938446	-0.158628	-0.134193
AT1G20490	AT1G20490	AMP-dependent synthetase and ligase family protein	0.415281	0.714317	1.45977	0.854654	1.12357	0.944143	0.719624	1.25917	0.643664	0.838114	1.24431	1.1043	0.363376	1.46937
AT1G20500	AT1G20500	AMP-dependent synthetase and ligase family protein	-1.52169	-0.478867	-1.44225	0.776162	0.173413	1.04822	-0.572438	2.1046	-0.256167	-2.26071	-4.23326	2.5151	-0.46393	-0.0641751
AT1G20510	OPCL1	OPC-8:0 CoA ligase1	6.92632	5.86567	7.41584	7.05885	8.11971	7.23764	7.51048	7.99046	7.0969	7.32443	4.78168	8.47762	6.36521	7.67837
AT1G20515	AT1G20515	Natural antisense transcript overlaps with AT1G20520	-0.470949	-1.28694	0.474178	-0.103826	0.233277	-0.669701	0.0968095	-0.497046	-0.166484	0.103794	-1.54517	-1.08894	-1.38356	-0.865973
AT1G20520	AT1G20520	DUF241 domain protein, putative (DUF241)	-0.595586	-1.60455	0.00484592	-0.180031	0.203655	-0.725833	-0.260396	-0.835413	-0.402101	-0.242328	-1.54517	-1.55263	-1.38356	-0.926811
AT1G20540	AT1G20540	Transducin/WD40 repeat-like superfamily protein	5.24955	4.99671	6.004	5.58432	5.14019	5.25442	5.50974	5.52299	4.64405	4.70089	5.13262	5.26044	5.19646	5.13525
AT1G20550	AT1G20550	O-fucosyltransferase family protein	3.02255	2.92615	3.03903	3.15287	2.48415	2.59697	2.63492	2.80058	2.20053	2.27618	2.51659	2.20323	2.5577	2.45622
AT1G20560	AAE1	acyl activating enzyme 1	4.04838	4.3154	3.96294	3.84802	4.15788	4.13068	4.26993	4.26771	4.23684	4.27318	4.70236	4.43192	4.6828	4.61451
AT1G20575	DPMS1	Nucleotide-diphospho-sugar transferases superfamily protein	3.31431	3.31223	3.40627	3.42352	3.17935	3.25951	3.36555	3.39031	3.56963	3.63911	3.83655	3.81127	3.65818	3.56181
AT1G20580	AT1G20580	Small nuclear ribonucleoprotein family protein	5.10058	5.31463	5.30503	5.17922	4.52421	4.70758	4.72545	4.70365	4.37766	4.38643	4.30644	4.28474	4.23737	4.20179
AT1G20610	CYCB2;3	Cyclin B2;3	4.0128	4.25794	3.80795	3.98954	2.88027	2.79945	2.15163	2.30169	-0.041617	0.325242	1.83805	1.3287	1.76981	1.19738
AT1G20620	CAT3	catalase 3	9.67052	9.97367	9.97767	9.9479	9.65166	9.69141	9.99029	10.213	9.00439	8.89531	9.29206	9.0974	9.15527	9.35969
AT1G20630	CAT1	catalase 1	4.07163	4.57465	4.25979	4.17304	4.37773	4.39529	4.68757	4.88726	4.93997	5.07357	5.1938	5.33715	4.82624	5.26926
AT1G20640	AT1G20640	Plant regulator RWP-RK family protein	4.23036	4.27855	3.74342	3.95433	4.4378	4.53172	4.25909	4.24956	3.65206	3.9099	3.77687	3.57204	4.19088	4.16034
AT1G20650	ASG5	Protein kinase superfamily protein	5.13347	5.23745	5.36106	5.30335	5.11754	5.45236	5.26501	5.19645	5.16719	5.05711	5.62745	5.15347	5.91606	5.45434
AT1G20670	AT1G20670	DNA-binding bromodomain-containing protein	3.79891	3.90087	3.36556	3.9779	4.13059	4.4659	4.2079	4.24816	4.04835	4.2958	4.13876	4.11653	4.36333	4.22119
AT1G20690	AT1G20690	SWI-SNF-related chromatin binding protein	2.58645	2.76018	3.56406	3.43208	2.2864	2.29944	2.98649	2.77349	0.109655	-0.52997	0.386932	1.05131	0.23461	0.769056
AT1G20691	AT1G20691	Natural antisense transcript overlaps with AT1G20690	2.58645	2.7498	3.56683	3.41059	2.27931	2.29944	2.96664	2.76957	0.109655	-0.52997	0.332693	1.06919	0.23461	0.78811
AT1G20693	HMGB2	high mobility group B2	5.85022	5.89738	6.23625	6.41622	5.51203	5.17331	6.14093	5.9184	5.72011	5.56299	6.00175	6.20128	5.85257	6.20505
AT1G20696	HMGB3	high mobility group B3	5.82004	6.02414	5.90967	6.20494	5.41034	5.17331	5.51031	5.52763	5.24994	5.30588	5.46045	5.8069	5.40366	5.72541
AT1G20720	AT1G20720	RAD3-like DNA-binding helicase protein	3.02784	3.40999	2.76818	2.92022	1.42252	1.26533	-0.0571616	0.134099	0.593201	0.567634	0.187442	0.0183835	-0.0452737	0.0664238
AT1G20760	AT1G20760	Calcium-binding EF hand family protein	5.26755	5.41388	5.06991	5.1268	5.22188	5.36353	5.42563	5.39616	5.32531	5.33802	5.52309	5.30451	5.63633	5.47507
AT1G20770	AT1G20770	coiled-coil protein	3.87134	4.06342	4.11048	4.25492	3.72679	3.76115	4.00723	4.06398	4.06696	3.99301	4.11284	4.01871	3.96034	4.01426
AT1G20780	SAUL1	senescence-associated E3 ubiquitin ligase 1	3.72591	3.66704	3.84031	3.70174	4.26394	4.18115	4.19232	4.17905	4.55951	4.5786	4.05957	4.1421	4.18412	4.28462
AT1G20810	AT1G20810	FKBP-like peptidyl-prolyl cis-trans isomerase family protein	5.30072	5.23	5.31329	5.11489	5.51655	5.55678	5.44369	5.4558	6.09071	6.29927	5.92765	6.00161	5.71888	5.99458
AT1G20816	AT1G20816	outer envelope pore-like protein	3.30126	3.28132	3.80327	3.84161	2.66348	2.82409	3.51192	3.15266	3.02518	3.04556	2.66664	3.24634	2.62774	2.61937
AT1G20823	AT1G20823	RING/U-box superfamily protein	4.36814	3.88039	3.40318	3.60477	5.28953	4.91338	4.58827	4.44864	5.88323	6.30486	4.83143	6.25938	5.2108	5.4736
AT1G20830	MCD1	multiple chloroplast division site 1	3.861	3.9681	3.63165	3.54093	3.85618	4.03891	3.97118	4.07986	4.32065	4.33456	4.17196	4.10791	4.00489	3.93313
AT1G20840	TMT1	tonoplast monosaccharide transporter1	3.85654	4.09931	3.40935	3.53299	3.53794	3.37075	2.98977	3.14362	4.89641	4.69239	4.16228	3.16138	3.22179	4.17489
AT1G20850	XCP2	xylem cysteine peptidase 2	4.14893	3.7562	3.13532	3.03422	4.47392	4.20199	4.32291	4.16423	3.69756	3.90009	3.70397	4.24989	3.3688	3.24417
AT1G20870	AT1G20870	HSP20-like chaperones superfamily protein	2.52041	2.52061	2.21933	2.2512	2.25063	2.38143	2.04843	1.81684	0.567291	0.775098	0.820455	0.48592	0.430239	1.07859
AT1G20875	AT1G20875	hypothetical protein	-1.34717	-7.66668	-2.2574	-2.34789	-1.90128	-2.34495	-3.39392	-3.35838	-4.97607	-3.22708	-7.66668	-3.60029	-4.21783	-4.31518
AT1G20880	AT1G20880	RNA-binding (RRM/RBD/RNP motifs) family protein	2.41936	2.41066	2.79201	2.75951	2.48415	3.07879	3.19413	3.09443	3.48912	3.53202	3.90785	3.52747	3.7964	3.65297
AT1G20890	AT1G20890	caveolin-1 protein	3.11494	2.77391	3.38135	3.53498	2.90348	2.92324	3.4054	3.17649	3.18705	2.92011	3.50681	3.59073	3.4207	3.12559
AT1G20900	ESC	Putative AT-hook DNA-binding family protein	-1.72027	-2.89444	0.325358	1.0783	-7.66668	-7.66668	-2.74412	-2.39526	-7.66668	-4.16208	-0.555567	-1.08894	-0.617544	-1.73959
AT1G20910	AT1G20910	ARID/BRIGHT DNA-binding domain-containing protein	4.20723	4.30952	4.487	4.293	4.05173	3.9364	4.26045	4.26076	3.17852	3.38853	3.26759	3.56261	3.59256	3.68382
AT1G20920	AT1G20920	P-loop containing nucleoside triphosphate hydrolases superfamily protein	5.23761	5.28737	5.2766	5.56743	5.57339	5.66237	5.97498	5.99913	4.72391	4.77523	5.48707	5.11202	5.74768	5.50128
AT1G20923	AT1G20923	hypothetical protein	0.0286535	-1.67741	0.565494	0.375875	0.399268	-0.203357	0.911731	0.756973	-1.49823	-1.19138	-0.195318	-0.677681	-0.488423	-0.454175
AT1G20930	CDKB2;2	cyclin-dependent kinase B2;2	4.21537	4.67135	3.6023	3.81732	3.14859	3.10718	1.56746	1.83193	0.829526	0.542627	1.18432	1.05131	0.914159	1.34622
AT1G20950	AT1G20950	Phosphofructokinase family protein	5.93503	6.03131	5.72395	5.80175	4.92903	4.87025	4.40752	4.24535	5.1939	5.14489	4.74191	5.18967	4.70592	4.71376
AT1G20960	emb1507	U5 small nuclear ribonucleoprotein helicase	7.1324	7.27687	6.60751	6.77922	6.26903	6.32554	6.32849	6.26118	6.13603	6.43328	6.23495	6.07755	6.12701	6.02251
AT1G20970	AT1G20970	calponin-like domain protein	5.29634	5.45814	4.47233	4.89187	5.42646	5.44205	5.41652	5.29364	5.8433	5.76298	6.28535	6.09129	6.34889	6.1169
AT1G20980	SPL14	squamosa promoter binding protein-like 14	5.49995	5.58574	5.43784	5.32304	5.97183	5.71603	5.83927	5.87445	5.73837	5.81089	5.93449	5.97103	5.9455	6.08306
AT1G21000	AT1G21000	PLATZ transcription factor family protein	4.41028	4.37629	5.17333	4.82196	5.34909	5.01855	5.4727	5.4069	5.29504	5.49861	5.32114	6.17572	5.70679	5.49187
AT1G21010	AT1G21010	poly polymerase	4.03004	3.74927	4.60739	4.41997	4.62961	4.60323	4.70962	4.81128	4.55292	4.82405	3.48211	4.94535	4.24575	4.45972
AT1G21050	AT1G21050	MIZU-KUSSEI-like protein (Protein of unknown function, DUF617)	3.62653	3.8993	5.48465	5.09077	2.55624	3.10316	5.21333	4.90877	3.86908	4.18704	5.75924	5.30639	5.88987	5.32414
AT1G21060	AT1G21060	Serine/Threonine-kinase, putative (Protein of unknown function, DUF547)	4.25426	4.25059	4.54144	4.36404	4.97578	5.42845	5.59621	5.46672	5.30976	5.00314	6.15565	5.4835	6.87908	6.51378
AT1G21065	AT1G21065	secondary thiamine-phosphate synthase enzyme	5.43123	5.3563	5.68312	5.54195	5.81904	5.80724	6.05075	6.06765	6.4664	6.59861	6.53994	6.66744	6.6676	6.56128
AT1G21070	AT1G21070	Nucleotide-sugar transporter family protein	3.35907	3.14797	3.68353	3.56642	3.38798	3.52903	3.27433	3.50063	3.1218	3.33855	3.10316	3.49807	3.38743	3.19148
AT1G21080	AT1G21080	DNAJ heat shock N-terminal domain-containing protein	4.11453	4.23578	4.14235	4.25371	4.84877	4.43103	4.75274	4.74608	4.91194	5.06262	5.01914	5.38879	5.04949	5.17651
AT1G21090	AT1G21090	Cupredoxin superfamily protein	3.31647	3.29567	3.07832	3.13464	2.52064	2.2924	2.18062	2.12924	1.45615	1.0658	0.332693	1.45646	1.17032	1.19738
AT1G21100	IGMT1	O-methyltransferase family protein	1.52913	-0.239383	-0.168277	0.39351	2.23607	0.352014	0.621525	0.976504	3.25355	5.1038	0.217686	1.87763	0.481584	0.965969
AT1G21110	IGMT3	O-methyltransferase family protein	0.262074	-4.74417	-7.66668	-7.66668	-0.519292	-7.66668	-2.74412	-2.13846	1.45615	4.25597	-2.17113	-0.265486	-2.72375	-0.645431
AT1G21120	IGMT2	O-methyltransferase family protein	2.64959	1.14245	0.244765	0.929094	2.61367	1.74992	1.50464	1.63097	3.8504	5.28058	1.79857	3.21857	1.87436	2.79918
AT1G21130	IGMT4	O-methyltransferase family protein	5.92479	5.47189	5.09216	5.11489	6.79559	6.3121	6.30168	6.29116	8.07434	8.47089	6.328	7.06391	6.62167	7.29016
AT1G21150	AT1G21150	Mitochondrial transcription termination factor family protein	2.62187	2.74283	2.5839	2.54746	1.88123	2.27104	2.12203	1.94725	1.45615	1.33702	1.65123	1.57383	1.51028	1.81421
AT1G21160	AT1G21160	eukaryotic translation initiation factor 2 (eIF-2) family protein	3.78022	3.97258	3.45186	3.74188	4.29938	4.53769	4.53537	4.46325	4.04835	4.26173	4.40666	3.948	4.60027	4.48767
AT1G21170	SEC5B	Exocyst complex component SEC5	4.20606	4.34444	4.11993	4.16665	4.18086	4.19256	4.02333	4.05114	4.11693	4.08031	4.25815	4.07952	4.18412	3.97946
AT1G21190	LSM3A	Small nuclear ribonucleoprotein family protein	3.62129	3.98148	3.78201	3.98809	2.97536	3.14289	3.1712	3.01403	3.00602	3.33855	2.92216	2.88679	2.84426	2.9336
AT1G21200	AT1G21200	sequence-specific DNA binding transcription factor	1.89612	1.9843	1.37395	1.95719	1.88123	2.18993	1.73321	1.82441	2.20053	2.09883	2.27912	1.64709	2.37629	2.18868
AT1G21250	WAK1	cell wall-associated kinase	0.568366	0.548488	-0.13195	0.103257	-0.790192	-0.908657	-0.736218	-1.15418	3.54661	4.01363	3.05372	1.75043	0.363376	0.965969
AT1G21260	AT1G21260	transposable_element_gene	1.6913	1.6465	1.70038	1.42551	1.31581	0.812394	0.587285	0.788247	0.643664	1.62602	1.12172	0.73024	1.1226	0.495307
AT1G21270	WAK2	wall-associated kinase 2	1.64385	1.48058	-0.283089	0.166168	2.26504	2.25663	1.57622	1.33525	4.94249	4.87752	4.5065	3.55628	3.84866	3.92024
AT1G21280	AT1G21280	Copia-like polyprotein/retrotransposon	2.2976	2.18262	2.06358	2.23662	1.72319	1.9602	1.74878	1.94725	1.45615	1.91619	1.60622	1.31378	1.61746	1.22561
AT1G21310	EXT3	extensin 3	1.1174	2.34319	0.630377	1.01135	-1.66436	-3.30932	-1.25192	-3.35838	1.33853	1.97345	0.217686	-0.938446	-0.139106	0.157157
AT1G21313	AT1G21313	transmembrane protein	0.279923	1.49723	-0.0619313	-0.180031	-3.00731	-4.2406	-2.92998	-3.35838	0.430267	0.66354	-0.409736	-1.55263	-1.1704	-0.546636
AT1G21326	AT1G21326	VQ motif-containing protein	-1.09633	-2.10989	-1.12419	-1.62545	-0.209329	-1.77206	-0.611673	-0.743096	0.486647	2.01949	-3.30163	0.124798	-1.63376	-0.926811
AT1G21340	AT1G21340	Dof-type zinc finger DNA-binding family protein	-0.275805	-0.766177	1.68009	0.815942	0.142523	-1.3631	0.766281	0.459597	-2.37422	-4.16208	-7.66668	-2.24011	-3.46824	-2.2596
AT1G21350	AT1G21350	Thioredoxin superfamily protein	4.96511	4.84074	4.81818	4.74161	4.95037	4.94967	4.82981	4.76487	5.21073	5.30122	4.82284	4.84125	4.69236	4.82403
AT1G21370	AT1G21370	transmembrane protein	2.78387	2.78412	3.43984	3.21122	2.78847	3.016	2.87736	3.11615	3.13509	3.54781	3.42816	3.39905	3.24612	3.32468
AT1G21380	AT1G21380	Target of Myb protein 1	4.37335	4.30716	4.49864	4.43708	4.90046	4.5197	5.13993	5.19134	4.70324	4.80708	4.29408	5.43261	4.54703	4.99777
AT1G21390	emb2170	embryo defective 2170	1.55135	1.69782	1.81646	1.92116	1.47305	1.76017	1.18791	1.28132	1.15935	1.63787	0.631196	1.61092	0.614031	1.01532
AT1G21400	AT1G21400	Thiamin diphosphate-binding fold (THDP-binding) superfamily protein	2.66665	2.51654	4.19513	4.13555	2.64707	2.64203	4.52862	4.70057	2.00207	1.71824	3.95798	4.47111	4.15871	3.57558
AT1G21410	SKP2A	F-box/RNI-like superfamily protein	4.03531	3.45543	4.6653	4.47173	4.08054	3.72235	4.73526	4.43018	4.50766	4.10401	4.69027	5.78069	4.70861	4.43121
AT1G21440	AT1G21440	Phosphoenolpyruvate carboxylase family protein	5.09744	4.95814	5.58491	5.33963	4.62263	4.37875	4.86239	4.97652	3.53329	3.6884	3.93995	3.89636	3.76047	3.98153
AT1G21450	SCL1	SCARECROW-like 1	4.22691	4.41843	4.0779	4.24524	4.78144	4.82212	4.85432	5.00674	4.31287	4.53171	4.89011	4.78556	5.0156	4.78306
AT1G21460	SWEET1	Nodulin MtN3 family protein	3.23189	3.27651	3.3528	3.45955	3.5409	3.74575	3.92223	3.88026	3.01563	2.44087	2.36945	2.62797	3.03033	3.1771
AT1G21480	AT1G21480	Exostosin family protein	3.58944	3.78021	3.44586	3.43634	3.50492	3.61628	3.20546	3.16463	4.00798	3.90745	4.1348	3.54355	3.8265	3.67617
AT1G21500	AT1G21500	hypothetical protein	6.6588	6.78697	6.26803	6.30647	7.23895	7.24747	6.79652	6.99196	7.91173	8.09061	7.85245	7.92673	7.84965	7.73899
AT1G21520	AT1G21520	hypothetical protein	-0.628503	-0.384342	0.325358	0.124534	0.318658	0.324641	1.17644	1.31392	1.10636	1.64963	2.74141	1.99452	1.90759	2.32539
AT1G21550	AT1G21550	Calcium-binding EF-hand family protein	1.25008	1.27388	2.61629	2.47062	0.661404	0.831968	1.74878	1.68181	-0.30319	0.202889	-1.76411	0.403756	-2.00567	-1.19961
AT1G21560	AT1G21560	hypothetical protein	3.9473	3.93182	3.41243	3.72978	3.61309	3.85503	3.26894	3.40046	3.73295	3.57273	3.67701	3.01224	3.40416	3.58105
AT1G21580	AT1G21580	Zinc finger C-x8-C-x5-C-x3-H type family protein	5.59747	5.55227	5.11878	5.42999	5.87825	5.89999	5.86137	5.82535	5.59024	5.81612	6.03239	5.7861	6.1626	6.13422
AT1G21590	AT1G21590	kinase with adenine nucleotide alpha hydrolases-like domain-containing protein	5.54493	5.15722	5.29255	5.35546	6.02413	5.86894	5.9085	6.02562	5.92463	6.28332	5.69686	5.81685	5.9064	6.03353
AT1G21600	PTAC6	plastid transcriptionally active 6	6.50367	6.82085	6.25051	6.26246	6.61153	6.5644	6.50708	6.44932	6.1869	6.24895	6.33621	6.0446	5.99437	6.45389
AT1G21610	AT1G21610	wound-responsive family protein	4.08818	4.49607	4.31346	4.24037	4.27999	4.30888	4.4173	4.41021	3.83148	3.92691	4.40008	4.18782	4.53797	4.67589
AT1G21630	AT1G21630	Calcium-binding EF hand family protein	5.72876	5.94177	4.85485	5.23163	5.96798	5.7998	5.59298	5.5944	6.16061	6.18574	6.36647	6.05137	6.36735	6.20016
AT1G21640	NADK2	NAD kinase 2	4.98904	5.0221	4.42587	4.63353	5.48304	5.42524	5.32857	5.40185	5.66544	5.81677	6.18081	5.91713	6.16873	5.93653
AT1G21650	SECA2	Preprotein translocase SecA family protein	4.78856	5.05058	3.63692	3.83356	3.92813	3.85503	2.9963	2.89698	3.84232	4.09759	3.47273	3.26197	3.14226	3.40092
AT1G21651	AT1G21651	zinc ion binding protein	1.73724	1.7681	1.63863	2.0875	2.25786	2.27104	2.28578	2.51767	2.78778	2.73383	3.17043	2.75491	3.21232	2.83168
AT1G21660	AT1G21660	Chaperone DnaJ-domain superfamily protein	4.85332	4.82186	4.49138	4.62142	5.13921	5.10757	4.89075	4.93956	5.3559	5.22763	5.47069	5.32883	5.54763	5.43407
AT1G21670	AT1G21670	DPP6 amino-terminal domain protein	3.23646	3.11059	3.62105	3.37774	4.13256	3.73019	4.46993	4.55134	3.01563	3.26783	3.37548	4.85161	3.43216	4.04429
AT1G21680	AT1G21680	DPP6 N-terminal domain-like protein	3.47981	3.05544	4.51591	4.34264	4.7964	4.61599	6.13687	6.18538	5.61733	5.93198	6.55889	6.82668	6.15693	6.54562
AT1G21690	EMB1968	ATPase family associated with various cellular activities (AAA)	4.68603	4.6968	4.60739	4.33353	3.70582	3.81378	3.72178	3.7029	2.82106	2.79334	2.67756	2.93634	2.50283	2.79918
AT1G21700	SWI3C	SWITCH/sucrose nonfermenting 3C	4.621	4.8706	4.08177	4.27408	4.53317	4.49842	4.28869	4.31411	4.1824	4.08898	4.41973	4.17343	4.47443	4.3518
AT1G21710	OGG1	8-oxoguanine-DNA glycosylase 1	3.95426	4.03947	4.26491	4.16793	3.77794	3.8187	3.78923	3.74136	3.54992	3.6884	3.73566	3.55311	3.59547	3.67873
AT1G21720	PBC1	proteasome beta subunit C1	5.2914	5.53876	5.38241	5.35264	5.08744	5.11957	5.10632	5.15581	5.28415	5.32891	5.38833	5.40208	5.24417	5.26332
AT1G21740	AT1G21740	DUF630 family protein, putative (DUF630 and DUF632)	3.66609	3.97555	3.27376	3.32817	2.12984	2.31344	1.46747	1.86164	0.458732	0.709203	1.00519	0.5123	1.29036	0.769056
AT1G21750	PDIL1-1	PDI-like 1-1	5.23132	5.48238	4.83089	5.04268	4.66264	4.63561	4.6497	4.72401	4.3399	4.32543	4.40994	3.99786	3.95921	4.43877
AT1G21760	FBP7	F-box protein 7	4.53071	4.56284	5.21005	4.99004	4.31677	4.56865	5.07191	4.88365	4.45211	4.64178	5.04045	5.22997	4.97138	4.76755
AT1G21770	AT1G21770	Acyl-CoA N-acyltransferases (NAT) superfamily protein	5.46868	5.51085	6.47761	6.27559	5.11654	4.99487	6.20232	6.11505	5.45901	5.58917	6.22708	6.58556	5.96028	5.88436
AT1G21780	AT1G21780	BTB/POZ domain-containing protein	6.09261	6.09729	6.98028	6.76743	5.90265	5.83053	6.83283	6.74787	6.09525	6.25377	6.78212	7.13061	6.64526	6.58429
AT1G21790	AT1G21790	TRAM, LAG1 and CLN8 (TLC) lipid-sensing domain containing protein	3.34218	3.02706	3.56683	3.49061	3.41731	3.04145	3.49816	3.42554	3.08118	3.37796	3.32775	4.4576	3.30788	3.53386
AT1G21810	AT1G21810	filament-like protein (DUF869)	2.31068	2.67127	0.790359	1.41691	1.89055	1.9423	1.22179	1.58719	-0.166484	-0.823098	0.439206	0.613246	0.109628	0.495307
AT1G21830	AT1G21830	hypothetical protein	3.22269	3.45756	3.78676	3.85599	3.50188	3.84783	4.39149	4.54677	4.42712	4.10828	5.36149	4.68043	5.74209	5.43785
AT1G21840	UREF	urease accessory protein F	2.33223	1.71215	2.79673	2.71462	1.77446	2.2924	2.34846	2.57708	2.14029	2.1494	3.10316	2.67543	3.10181	3.06048
AT1G21880	LYM1	lysm domain GPI-anchored protein 1 precursor	4.7378	5.04138	4.23914	4.57966	4.18655	4.03258	3.21109	3.36719	4.28731	3.95087	3.3484	3.25418	3.3482	3.67361
AT1G21900	p24delta5	emp24/gp25L/p24 family/GOLD family protein	3.49135	3.37888	3.68098	3.57803	3.47424	3.49567	3.49354	3.5356	4.42532	4.31069	4.19305	4.19191	3.99277	3.97115
AT1G21910	DREB26	Integrase-type DNA-binding superfamily protein	-2.12753	-1.60455	-1.27448	-0.955621	0.203655	-0.328144	0.621525	-0.35361	3.73295	3.69125	4.32913	4.8529	3.76566	3.39472
AT1G21920	AT1G21920	Histone H3 K4-specific methyltransferase SET7/9 family protein	4.09198	4.06622	4.15343	4.26573	4.48781	4.64947	4.61825	4.52837	5.10214	5.10167	5.71022	5.29219	5.97799	5.39188
AT1G21930	AT1G21930	transmembrane protein	4.22	4.55391	5.08639	5.01162	3.66292	3.74833	4.43305	4.36296	3.80123	3.96505	4.15448	4.2041	3.84989	3.8764
AT1G21980	PIP5K1	phosphatidylinositol-4-phosphate 5-kinase 1	4.02344	4.14229	3.5996	3.57417	4.24225	4.51819	4.87575	4.48965	5.82292	5.76095	6.70649	6.14285	7.38942	6.95477
AT1G22020	SHM6	serine hydroxymethyltransferase 6	3.97495	3.89145	3.67587	3.75729	4.08257	4.16774	4.1118	3.95279	4.33031	4.36519	4.49265	4.33733	4.59372	4.3357
AT1G22030	AT1G22030	BPS1-like protein	0.611294	0.962311	0.401686	0.649785	0.0118907	0.600491	-0.140783	0.359042	0.430267	-0.28646	0.464649	0.0183835	0.0766138	-0.170519
AT1G22040	AT1G22040	Galactose oxidase/kelch repeat superfamily protein	2.36186	2.35694	2.49378	2.46228	2.60237	2.66949	3.04442	2.99406	3.00119	2.68324	3.40535	2.85106	3.52991	3.31157
AT1G22050	MUB6	membrane-anchored ubiquitin-fold protein 6 precursor	1.41262	1.21471	0.543201	1.17325	1.42252	1.4156	1.25488	1.23667	2.4335	2.26857	2.03773	2.00385	2.05893	2.01356
AT1G22060	AT1G22060	sporulation-specific protein	5.51463	5.61273	5.13751	5.37889	5.44319	5.63129	5.29184	5.29908	5.61338	5.65992	5.96657	5.71903	6.05733	5.8451
AT1G22070	TGA3	transcription factor TGA3	1.45251	1.25442	1.70038	1.163	1.12357	1.04822	1.11768	1.06854	1.24356	1.54019	1.07293	1.31378	0.636858	1.67784
AT1G22140	AT1G22140	zinc finger CCCH domain protein	3.30562	3.28372	3.356	3.45115	3.35468	3.57912	3.26082	3.22587	4.19726	4.59237	4.37849	4.58578	4.13185	4.15301
AT1G22160	AT1G22160	senescence-associated family protein (DUF581)	2.63233	2.57652	1.9664	2.30345	2.75822	3.00742	3.44418	3.11307	1.74903	1.32241	2.05458	1.81544	3.00423	2.62468
AT1G22170	AT1G22170	Phosphoglycerate mutase family protein	3.51603	3.29567	3.77006	3.54093	3.19825	2.93686	3.01896	3.13452	2.18357	1.7404	1.86696	2.60364	2.18044	2.18149
AT1G22180	AT1G22180	Sec14p-like phosphatidylinositol transfer family protein	2.29321	1.91784	2.39142	2.38064	2.65256	2.2924	2.72034	2.68071	2.45485	2.70594	2.14391	3.36689	2.1959	2.40777
AT1G22190	AT1G22190	Integrase-type DNA-binding superfamily protein	7.36628	6.9245	8.87853	8.3864	7.07481	6.66674	7.4138	7.2964	7.0181	7.31269	6.21775	8.20006	6.75871	7.1641
AT1G22200	AT1G22200	Endoplasmic reticulum vesicle transporter protein	5.07398	4.95438	5.10838	5.06967	5.00398	4.8655	5.04378	5.03146	4.8794	4.94349	4.94312	5.29694	4.89473	4.89715
AT1G22220	AUF2	F-box family protein	2.50911	2.78073	1.94105	1.91507	2.22874	1.77035	0.703731	0.848832	-1.20244	-0.0781775	-1.03683	-0.221351	-2.41124	-0.546636
AT1G22250	AT1G22250	hypothetical protein	3.10746	3.18954	3.61572	3.71933	1.8624	2.0126	2.48025	2.20651	0.618653	0.898492	-1.11006	-0.677681	-1.7474	0.269886
AT1G22270	AT1G22270	Trm112p-like protein	4.37023	4.38638	4.771	4.67468	3.202	3.21547	3.65309	3.65068	2.83198	2.99115	3.0198	2.96527	2.99322	2.96743
AT1G22275	ZYP1b	Myosin heavy chain-related protein	1.01455	1.93015	0.732425	1.05633	-0.249736	-0.464757	-0.825653	-0.103524	-1.49823	-1.46801	-1.03683	-1.17051	-1.93664	-0.865973
AT1G22280	PAPP2C	phytochrome-associated protein phosphatase type 2C	4.58646	4.35476	4.68326	4.75787	5.23932	4.80736	4.99645	5.09771	4.93997	5.48227	4.36166	5.47849	4.67592	4.96779
AT1G22300	GRF10	general regulatory factor 10	6.45859	6.40086	6.0615	6.45321	6.17103	6.11498	5.99553	5.96062	6.67715	6.52271	6.46825	6.26569	6.3048	6.3836
AT1G22310	MBD8	methyl-CPG-binding domain 8	3.50848	3.66151	3.26016	3.60288	3.76532	3.67436	3.53231	3.60969	3.03466	2.67751	3.19723	2.72138	3.37391	3.19148
AT1G22330	AT1G22330	RNA-binding (RRM/RBD/RNP motifs) family protein	2.89806	3.42964	2.75854	3.22113	3.5409	3.84302	2.74773	2.5316	4.45917	3.69409	3.91248	3.14461	4.2355	3.97531
AT1G22350	AT1G22350	pseudogene of UDP-glucosyl transferase 85A5	-0.412449	-0.0103221	-0.13195	-0.288335	0.47561	0.710329	0.68766	0.497935	1.48411	1.48875	0.538392	0.661188	0.567263	1.3717
AT1G22360	UGT85A2	UDP-glucosyl transferase 85A2	3.10746	3.6241	3.05487	3.19119	2.77342	3.43935	2.48025	2.70549	4.19937	3.07638	3.18581	2.41379	2.96192	3.38537
AT1G22370	UGT85A5	UDP-glucosyl transferase 85A5	2.76181	3.15586	2.79201	2.78979	2.93987	2.75912	2.50339	2.25768	2.75373	1.8154	1.5479	0.661188	1.6682	2.47398
AT1G22400	UGT85A1	UDP-Glycosyltransferase superfamily protein	4.81405	5.20108	4.19334	3.99821	4.50764	4.5628	3.4679	3.17057	3.83962	3.24863	2.83217	3.27358	3.35166	3.38537
AT1G22403	AT1G22403	-	1.58763	1.26418	2.67386	2.0929	2.25063	1.83967	2.13986	2.1414	1.7832	1.44892	1.83805	1.7833	2.26347	2.03764
AT1G22410	AT1G22410	Class-II DAHP synthetase family protein	6.09891	6.19971	5.69644	5.68353	5.62738	5.45946	4.98005	4.82265	6.04098	5.87239	4.77407	5.44379	4.65651	5.09756
AT1G22430	AT1G22430	GroES-like zinc-binding dehydrogenase family protein	6.0945	5.80845	6.19797	6.12966	6.53332	6.50734	6.58425	6.60781	5.76354	5.84708	6.14142	6.2978	6.31766	6.47389
AT1G22440	AT1G22440	Zinc-binding alcohol dehydrogenase family protein	0.597126	0.0808682	0.732425	0.265281	0.920052	0.268284	0.719624	1.58719	-0.00228613	-0.0399006	0.653493	0.538207	0.543298	0.495307
AT1G22450	COX6B	cytochrome C oxidase 6B	5.65929	5.82008	5.8169	5.84485	5.69812	5.78167	6.06404	6.09604	5.83925	5.83297	6.0201	5.85149	5.81052	5.76562
AT1G22470	AT1G22470	hypothetical protein	-0.696681	-0.511804	0.520558	0.103257	-0.621632	-0.784237	-0.971146	-1.64518	1.05135	0.170608	0.631196	0.316629	-0.347338	-0.751492
AT1G22500	ATL15	RING/U-box superfamily protein	0.314972	-0.354161	1.08084	0.707323	0.142523	0.148502	1.44852	1.59605	0.762603	0.464895	-0.607648	2.00385	0.468918	1.53851
AT1G22510	AT1G22510	E3 ubiquitin-protein ligase RNF170-like protein (DUF 1232)	2.51666	2.36149	3.22558	2.88948	2.65256	2.2924	2.68839	3.09755	2.81005	3.01407	2.38285	4.01411	2.34544	2.9077
AT1G22520	AT1G22520	MICOS complex subunit Mic10-like protein (DUF543)	4.01813	3.91952	4.17171	4.1131	3.43654	3.46465	3.37059	3.45019	3.77883	4.04068	3.93768	4.06845	3.49442	3.53386
AT1G22530	PATL2	PATELLIN 2	3.57686	4.25182	3.21151	3.42781	5.60843	5.39348	4.66209	4.13564	7.23958	6.73662	6.74139	6.17262	6.74252	6.5754
AT1G22540	AT1G22540	Major facilitator superfamily protein	2.3365	2.50423	2.24026	2.25603	2.59097	2.29944	1.89592	1.88352	3.09485	3.0937	2.57031	2.17873	1.99853	2.59793
AT1G22550	AT1G22550	Major facilitator superfamily protein	1.93607	2.70749	2.08689	2.01529	2.2864	2.34102	1.26575	1.56026	2.86426	1.91619	1.78853	1.48338	1.79031	2.31885
AT1G22570	AT1G22570	Major facilitator superfamily protein	1.93607	1.88025	2.30794	1.7808	2.82783	2.50851	2.70046	2.18317	2.64025	2.44087	0.84003	2.77684	1.44711	2.78027
AT1G22590	AGL87	AGAMOUS-like 87	2.92099	3.03563	2.35988	2.44124	3.40435	3.33347	2.97329	3.14362	3.39652	3.42661	3.20102	3.43742	3.08531	3.1442
AT1G22610	AT1G22610	C2 calcium/lipid-binding plant phosphoribosyltransferase family protein	5.61911	5.59592	4.78888	4.97328	5.49531	5.70678	5.17421	5.15506	5.70162	5.8394	5.77965	5.29789	5.62531	5.42345
AT1G22620	ATSAC1	Phosphoinositide phosphatase family protein	4.50153	4.6741	4.51161	4.49234	4.76633	4.69561	4.93311	4.9061	5.09536	5.14073	5.25524	5.19069	5.15357	5.28863
AT1G22630	AT1G22630	SSUH2-like protein	5.19003	5.34542	5.16514	5.57951	5.80493	5.74277	5.8108	5.77062	6.29889	6.32974	6.52642	6.85787	6.28935	6.21696
AT1G22640	MYB3	myb domain protein 3	4.20839	4.34329	4.57754	4.65653	4.04549	4.52271	4.42943	4.54219	4.16091	3.58503	4.67264	4.00717	5.1815	4.44478
AT1G22650	A/N-InvD	Plant neutral invertase family protein	3.87134	3.66336	4.45452	4.19709	4.0308	3.79894	4.14455	4.40518	3.10389	3.18541	2.92216	3.50137	3.0496	3.1843
AT1G22660	AT1G22660	Polynucleotide adenylyltransferase family protein	3.55504	3.84506	3.6023	3.60098	3.19825	3.00742	2.91926	2.97719	2.51708	2.55156	2.27193	1.96618	2.36608	2.17426
AT1G22690	AT1G22690	Gibberellin-regulated family protein	0.949123	0.187304	-0.749255	-0.405433	1.76435	1.6542	0.604507	0.0332859	4.85819	4.25597	2.42882	2.42077	1.35374	1.76697
AT1G22700	AT1G22700	Tetratricopeptide repeat (TPR)-like superfamily protein	6.56182	6.3163	6.50886	6.40404	6.52136	6.51038	6.4773	6.49387	6.49288	6.52989	6.35461	6.51148	6.05971	6.29895
AT1G22710	SUC2	sucrose-proton symporter 2	4.7378	4.41733	4.63664	4.26693	5.44794	5.16754	5.09113	4.9816	7.08325	7.26284	6.75305	7.3112	6.62203	6.9832
AT1G22730	AT1G22730	MA3 domain-containing protein	4.13061	4.30243	4.00433	3.96763	4.25674	4.49228	4.47345	4.42148	4.6928	5.02925	5.17177	4.81764	5.00137	4.85372
AT1G22740	RABG3B	RAB GTPase homolog G3B	2.10579	2.10327	2.01581	2.4497	3.56731	3.46465	2.9832	2.99406	4.71066	4.68241	4.97334	4.48948	5.2585	4.98337
AT1G22750	AT1G22750	transmembrane protein	4.64358	4.19936	4.73703	4.6326	4.98995	4.98507	4.96846	4.90788	5.18114	5.55363	5.50864	5.83852	5.2585	5.14082
AT1G22780	PFL	Ribosomal protein S13/S18 family	7.53765	7.63912	7.84156	7.76539	6.56205	6.55413	6.58154	6.57007	5.80015	5.90832	5.0245	5.40912	5.17567	5.13804
AT1G22790	AT1G22790	Low affinity potassium transport system protein	3.04621	3.28612	3.23604	3.24075	2.90808	2.91867	3.10618	3.42056	3.40751	3.23699	3.31031	3.21456	3.72229	3.35374
AT1G22800	AT1G22800	S-adenosyl-L-methionine-dependent methyltransferases superfamily protein	3.46429	3.73705	4.08177	3.92734	3.25711	3.02453	3.26082	3.1676	2.82106	2.69464	2.81249	2.80912	2.70808	2.64049
AT1G22810	AT1G22810	Integrase-type DNA-binding superfamily protein	0.493853	-0.239383	-0.69525	0.39351	1.04223	-0.0167268	0.638345	0.0332859	1.03253	2.54527	-1.65049	2.02232	-0.439846	0.157157
AT1G22840	CYTC-1	CYTOCHROME C-1	6.15166	6.32332	6.45241	6.54237	5.53376	5.48441	5.48263	5.61035	5.8345	5.80958	5.62604	6.01493	5.35372	5.45509
AT1G22850	AT1G22850	SNARE associated Golgi protein family	6.27165	6.07286	6.18182	6.14406	6.80487	6.81795	6.94883	7.01052	7.247	7.49035	7.53897	7.52527	7.41812	7.26552
AT1G22860	AT1G22860	Vacuolar sorting protein 39	3.9389	4.02662	4.04258	3.88121	4.05173	3.9364	3.83006	3.8947	3.72711	3.73605	4.09259	4.00252	4.08696	3.9224
AT1G22870	AT1G22870	kinase family with ARM repeat domain-containing protein	3.61251	3.60886	3.663	3.6982	3.98147	3.89745	3.90842	4.01855	3.6272	3.4999	3.62718	3.7736	3.9524	3.80804
AT1G22880	CEL5	cellulase 5	3.32509	3.16891	3.28388	2.99722	3.12112	3.36068	2.51254	2.73789	3.09937	2.83513	2.69916	2.39973	2.77135	2.09996
AT1G22882	AT1G22882	Galactose-binding protein	2.7297	3.24481	2.14725	2.33573	3.71634	3.67436	2.9499	3.0564	4.90161	4.36162	4.49574	3.63041	4.65301	4.21241
AT1G22885	AT1G22885	transmembrane protein	3.76446	3.57004	3.56129	3.75046	3.76278	4.06809	3.3452	3.23725	4.22445	4.12943	3.29975	3.38485	3.25905	3.35694
AT1G22890	AT1G22890	transmembrane protein	5.68087	5.47662	6.1168	6.24769	5.62249	5.71405	6.28174	6.25069	5.89759	5.81546	5.05413	5.11202	5.08104	4.98956
AT1G22900	AT1G22900	Disease resistance-responsive (dirigent-like protein) family protein	1.25008	1.58552	0.543201	0.605074	0.956029	1.56344	1.52287	1.61362	0.954724	1.151	1.51174	1.06919	1.34683	0.914875
AT1G22910	AT1G22910	RNA-binding (RRM/RBD/RNP motifs) family protein	3.89903	4.16591	4.06817	4.16665	3.92359	4.29131	3.89274	3.71312	5.41157	4.81232	4.82161	4.01641	4.79551	4.53496
AT1G22920	CSN5A	COP9 signalosome 5A	4.69021	4.75074	4.87841	4.53269	4.18655	4.29836	4.14602	3.95967	4.4199	4.45001	4.50497	4.4928	4.23923	4.31121
AT1G22930	AT1G22930	T-complex protein 11	5.99536	5.79295	6.00705	6.08695	6.76803	6.64096	7.12549	6.94525	6.88579	7.07423	7.23306	7.81957	7.41172	7.36166
AT1G22940	TH1	thiamin biosynthesis protein	4.0945	3.9962	4.10669	4.0394	4.10278	4.21323	4.24954	4.34467	4.54962	4.40909	4.5398	4.51743	4.43265	4.45525
AT1G22950	AT1G22950	2-oxoglutarate (2OG) and Fe(II)-dependent oxygenase superfamily protein	3.8401	3.76825	3.82653	3.78428	2.8896	3.07058	2.91581	2.90056	2.52383	2.23774	2.14391	1.81544	1.90759	2.167
AT1G22960	AT1G22960	Pentatricopeptide repeat (PPR) superfamily protein	2.60427	2.46668	1.7788	2.36731	2.2722	2.63089	1.80201	1.8016	1.76051	1.5776	1.59474	1.15541	1.79031	1.29385
AT1G22970	AT1G22970	cyclin-D1-binding protein	3.97221	4.0035	3.72868	3.92583	3.16405	2.97257	2.76315	2.87893	2.79896	2.86065	2.6501	2.00385	2.52135	2.57068
AT1G22985	CRF7	Integrase-type DNA-binding superfamily protein	0.982206	0.986098	1.7788	1.80736	0.883155	0.812394	1.41962	1.30313	0.974574	1.23144	1.16892	1.5863	1.08988	0.982606
AT1G23000	AT1G23000	Heavy metal transport/detoxification superfamily protein	4.11329	4.31422	4.02459	4.24645	3.01	2.93686	2.69645	2.65972	1.17659	0.438025	0.780491	-0.178525	0.30756	1.26694
AT1G23010	LPR1	Cupredoxin superfamily protein	0.652981	1.4381	0.0995514	0.103257	0.262302	0.812394	-0.652005	0.0332859	0.24656	0.033735	-0.364227	-0.358027	-0.590779	-0.207784
AT1G23020	FRO3	ferric reduction oxidase 3	1.93043	1.94843	1.74989	2.00959	2.2864	2.66949	2.94314	3.03374	3.70945	3.90255	3.75125	3.29653	4.09831	3.64516
AT1G23030	AT1G23030	ARM repeat superfamily protein	3.30562	3.64666	3.14645	3.20374	4.12467	4.53022	3.95616	3.59429	5.63146	5.07575	6.19845	5.46758	6.33347	5.49912
AT1G23040	AT1G23040	hydroxyproline-rich glycoprotein family protein	1.3379	1.55404	-0.544397	0.166168	0.956029	1.47905	0.766281	0.833922	1.35377	1.18372	1.39749	1.1043	1.29036	0.730176
AT1G23050	AT1G23050	hydroxyproline-rich glycoprotein family protein	-0.563403	-0.0340497	0.672067	0.693153	0.639447	0.710329	1.27653	1.54203	1.29183	0.993826	3.73043	2.19511	4.09316	3.46152
AT1G23052	AT1G23052	-	-0.563403	-0.0340497	0.672067	0.693153	0.639447	0.710329	1.27653	1.54203	1.29183	0.993826	3.73043	2.19511	4.09316	3.46152
AT1G23080	PIN7	Auxin efflux carrier family protein	5.39433	5.37218	5.71401	5.90871	5.38747	5.59452	6.23689	6.00206	7.13323	7.16331	7.63367	7.13593	7.7443	7.42352
AT1G23090	AST91	sulfate transporter 91	4.9904	5.2975	5.12067	5.05935	5.49149	5.46574	5.40551	5.32863	6.44788	6.56446	5.96434	5.62847	5.35716	5.92689
AT1G23100	AT1G23100	GroES-like family protein	1.98586	2.13021	1.82573	1.83344	0.0118907	0.268284	-0.534241	-0.132515	-0.30319	-1.94561	-3.30163	-1.66637	-1.29448	-2.111
AT1G23130	AT1G23130	Polyketide cyclase/dehydrase and lipid transport superfamily protein	2.79011	2.20306	-0.323484	2.65738	4.62403	4.65909	4.48279	3.97334	8.12919	8.2758	7.84459	7.87287	7.65303	7.53628
AT1G23140	AT1G23140	Calcium-dependent lipid-binding (CaLB domain) family protein	0.297554	0.483125	1.03365	1.27189	-0.851059	0.084663	0.966039	0.708754	0.668249	0.491274	0.562159	0.661188	-0.281654	0.296744
AT1G23170	AT1G23170	transmembrane protein (Protein of unknown function DUF2359, transmembrane)	2.72319	2.9169	1.47162	2.23173	1.74392	2.1515	1.2329	1.27029	1.38377	0.517179	0.84003	0.752542	0.745872	1.3717
AT1G23180	AT1G23180	ARM repeat superfamily protein	4.88282	5.2687	4.2374	4.40592	4.50309	4.66729	4.10728	4.22263	4.07157	4.17081	4.14073	3.94316	3.92019	3.79396
AT1G23190	PGM3	Phosphoglucomutase/phosphomannomutase family protein	5.60546	5.69351	5.47879	5.45906	5.54636	5.46809	5.56136	5.63098	5.64546	5.85091	5.63307	5.72327	5.52487	5.70425
AT1G23205	AT1G23205	Plant invertase/pectin methylesterase inhibitor superfamily protein	3.23646	3.14797	2.50536	2.54746	3.18694	3.22661	1.32928	1.33525	3.07199	2.78803	2.44809	2.16217	2.15695	2.44426
AT1G23220	AT1G23220	Dynein light chain type 1 family protein	3.62827	3.71053	3.68353	3.75217	3.12112	3.21174	2.7746	2.72583	3.2331	3.18541	3.05372	3.3041	3.07698	2.9077
AT1G23230	AT1G23230	mediator of RNA polymerase II transcription subunit	4.34925	4.7022	4.18437	4.13947	3.81759	3.83576	3.31151	3.52404	3.54992	3.87776	3.55794	3.2851	3.3773	3.28834
AT1G23260	MMZ1	MMS ZWEI homologue 1	4.35136	4.47835	4.48262	4.52671	4.2477	4.18687	4.30195	4.53414	4.56933	4.64619	4.7354	4.80436	4.54628	4.57939
AT1G23280	AT1G23280	MAK16 protein-like protein	4.38267	4.84237	4.0366	4.39939	3.84423	3.9677	3.6959	3.64214	2.89583	2.58256	1.79857	1.40107	2.19974	1.66758
AT1G23290	RPL27AB	Ribosomal protein L18e/L15 superfamily protein	7.3044	7.32925	7.63375	7.49219	6.26948	6.21201	6.36336	6.28672	5.70162	5.72805	5.00945	4.98121	4.99972	4.82864
AT1G23310	GGT1	glutamate:glyoxylate aminotransferase	10.0634	9.96885	9.68502	9.62604	11.4692	11.4685	11.5287	11.5377	11.5157	11.6851	12.071	12.0512	12.2891	12.1078
AT1G23330	AT1G23330	alpha/beta-Hydrolases superfamily protein	3.11494	3.2374	3.05487	3.14509	3.66564	3.47091	3.25538	3.45994	2.61518	3.06764	2.98944	3.28127	2.97542	3.16257
AT1G23340	AT1G23340	carboxyl-terminal proteinase, putative (DUF239)	2.20254	2.49597	1.22786	1.76734	1.85289	1.66515	0.460608	0.675688	0.593201	1.151	1.32987	1.2987	1.54086	0.879779
AT1G23360	MENG	S-adenosyl-L-methionine-dependent methyltransferases superfamily protein	4.68687	4.5951	4.65884	4.5287	4.37108	4.28244	4.25773	4.21977	4.31092	4.4348	3.86311	3.92854	3.72495	4.22119
AT1G23390	AT1G23390	Kelch repeat-containing F-box family protein	4.49199	5.5964	5.32885	5.21251	5.42966	6.20358	5.60587	5.62233	7.28177	6.46524	7.03658	5.67519	7.64143	7.06482
AT1G23400	CAF2	RNA-binding CRS1 / YhbY (CRM) domain-containing protein	5.3342	5.668	5.04435	5.17348	5.50293	5.61373	5.45204	5.60157	5.47478	5.4732	5.58168	5.37807	5.46951	5.4371
AT1G23410	AT1G23410	Ribosomal protein S27a / Ubiquitin family protein	2.90383	3.52812	2.2609	2.49124	2.04886	1.4156	0.168042	0.295163	-1.20244	-1.46801	-2.74019	-3.20695	-2.72375	-3.08065
AT1G23440	AT1G23440	Peptidase C15, pyroglutamyl peptidase I-like protein	3.55687	3.44259	3.47854	3.71057	3.55856	3.74833	4.05812	3.96994	4.84342	4.69948	4.91916	5.29124	4.6978	4.62116
AT1G23460	AT1G23460	Pectin lyase-like superfamily protein	2.6902	2.33858	1.78831	1.75375	2.71688	2.14369	2.48025	2.11697	2.07744	2.53263	2.19801	2.80379	2.06315	2.02966
AT1G23465	AT1G23465	Peptidase S24/S26A/S26B/S26C family protein	0.2257	0.187304	0.543201	0.166168	0.548116	-0.0521712	0.144686	0.359042	-0.351798	-0.15792	0.360068	-0.178525	0.0766138	0.540954
AT1G23470	AT1G23470	pseudogene of Pectin lyase-like superfamily protein	0.365998	0.247589	0.712585	0.558933	0.704341	-0.243765	0.0968095	0.0332859	0.401228	0.202889	0.489651	0.34626	0.173472	0.127542
AT1G23480	CSLA03	cellulose synthase-like A3	3.69465	3.95008	3.84031	3.67496	4.53019	5.12949	4.05343	3.64	5.80224	5.11339	5.29123	4.7665	5.61923	4.9329
AT1G23490	ARF1	ADP-ribosylation factor 1	6.695	6.57345	7.08092	6.81319	6.98815	6.66674	7.04342	7.0194	7.51397	7.37489	7.14038	7.70809	7.2199	7.2987
AT1G23710	AT1G23710	hypothetical protein (DUF1645)	6.03334	6.24816	6.38625	6.24829	6.65595	6.47113	6.55188	6.56302	6.06259	6.15152	5.41141	7.06335	6.11512	6.3031
AT1G23730	BCA3	beta carbonic anhydrase 3	-0.732017	0.32424	-0.283089	-0.467751	0.920052	0.979677	0.840838	0.949093	2.08658	2.28374	2.5287	2.16217	2.00292	1.81421
AT1G23740	AOR	Oxidoreductase, zinc-binding dehydrogenase family protein	6.88027	6.91175	6.1059	6.27975	7.36682	7.35539	7.17118	7.21405	7.37806	7.58849	7.64727	7.56598	7.65338	7.49121
AT1G23750	AT1G23750	Nucleic acid-binding, OB-fold-like protein	2.62536	2.44539	2.41002	2.56313	2.64156	2.77438	2.84512	2.75382	3.72711	3.63024	3.73566	3.68361	3.48501	3.48798
AT1G23780	AT1G23780	F-box family protein	3.82498	3.97555	3.916	3.81568	4.02446	3.99834	4.15189	4.07828	3.93641	4.10401	4.37849	4.13787	4.17342	4.19466
AT1G23790	AT1G23790	dicer-like protein (DUF936)	3.61954	4.0522	2.69929	3.22606	1.87184	2.13584	0.362791	0.228325	-2.18619	-1.10982	-1.76411	-2.42797	-2.00567	-0.990328
AT1G23800	ALDH2B7	aldehyde dehydrogenase 2B7	1.43668	1.31202	0.968219	0.964922	0.973686	1.4156	1.14147	1.08122	1.74903	1.03026	1.7056	1.52284	1.32592	1.28046
AT1G23820	SPDS1	spermidine synthase	6.20431	6.36275	6.7666	6.44293	6.10347	5.99747	6.57172	6.52987	5.89369	5.95171	6.19323	6.41516	6.00976	6.25555
AT1G23830	AT1G23830	transmembrane protein	-1.40303	-1.75415	-0.407835	-0.499949	-1.77797	-1.1952	-0.0571616	-0.319874	0.762603	2.31361	-0.409736	0.0547341	-0.617544	-0.990328
AT1G23860	RSZ21	RS-containing zinc finger protein 21	4.89879	4.66031	5.20207	5.03709	4.77012	4.68489	4.95257	4.88997	4.17599	4.4898	4.75744	4.65697	4.78085	4.6105
AT1G23870	TPS9	trehalose-phosphatase/synthase 9	5.90084	5.89228	6.30411	6.15218	6.1891	6.13037	6.03972	6.05645	6.03922	6.16746	6.35886	6.61096	6.44377	6.2628
AT1G23880	AT1G23880	NHL domain-containing protein	2.48238	2.47511	2.62162	2.53956	2.72211	3.11918	2.6391	2.53621	2.67099	2.83513	2.80753	2.80912	2.66986	2.59253
AT1G23890	AT1G23890	NHL domain-containing protein	2.37022	2.43247	2.47623	2.42847	1.89982	2.2924	2.13986	2.16542	1.59085	1.70703	2.33537	2.39973	2.13707	2.09232
AT1G23900	GAMMA-ADAPTIN 1	gamma-adaptin 1	4.93163	4.73152	4.62076	4.82358	4.91653	4.95526	5.01991	5.04123	4.95254	4.97887	5.15526	4.99647	5.15901	5.00389
AT1G23935	AT1G23935	apoptosis inhibitory protein	2.00208	2.30114	1.1853	1.34622	1.38342	1.06486	0.213648	-0.25468	-0.45422	-0.477869	-0.96713	-1.08894	-0.325109	0.0973065
AT1G23950	AT1G23950	hypothetical protein (DUF626)	4.23837	4.29173	4.34441	4.27765	3.94165	3.8811	3.92737	3.99025	3.95152	3.94372	3.74867	4.06845	3.68033	3.7726
AT1G23960	AT1G23960	hypothetical protein (DUF626)	4.97678	4.74203	5.63715	5.38276	4.94702	5.0429	5.34915	5.30314	5.30095	5.37125	5.79227	6.10489	5.84125	5.56757
AT1G23970	AT1G23970	hypothetical protein (DUF626)	2.27108	2.25783	2.39765	2.74241	2.75312	2.65307	2.3788	2.33384	3.07199	3.3458	3.3068	2.96527	3.28638	2.95483
AT1G23980	AT1G23980	RING/U-box superfamily protein	1.57323	1.27388	1.12654	1.13182	1.59215	1.6542	0.703731	0.571684	1.8384	1.55277	1.95935	1.2525	2.12097	1.50435
AT1G23985	AT1G23985	hypothetical protein	0.915263	0.714317	0.692468	0.495021	0.72534	0.79255	0.0472895	0.00694215	1.35377	0.993826	1.08938	0.431667	1.44063	1.0473
AT1G23995	AT1G23995	transcription factor	-3.40366	-2.10989	-2.42309	-2.60371	-4.24604	-4.2406	-2.74412	-2.39526	-1.87074	-4.16208	-1.54517	-2.64401	-1.93664	-1.2767
AT1G24020	MLP423	MLP-like protein 423	6.00646	6.48908	5.9216	6.10546	4.51369	4.89139	4.73916	4.57954	3.48221	2.92496	1.9231	0.996304	1.96284	2.42613
AT1G24030	AT1G24030	Protein kinase superfamily protein	2.2844	2.37957	2.94013	2.78312	2.75312	2.53861	2.83786	2.78516	2.70109	2.67175	2.66115	3.08873	2.36608	2.62468
AT1G24040	AT1G24040	Acyl-CoA N-acyltransferases (NAT) superfamily protein	4.06778	4.05361	4.28352	4.038	4.1675	4.23728	4.26587	4.34467	4.4361	4.71215	4.48335	4.71064	4.36761	4.54059
AT1G24050	AT1G24050	RNA-processing, Lsm domain-containing protein	5.40402	5.48499	5.52432	5.62594	5.28335	5.33122	5.38198	5.46006	5.56592	5.59754	5.91962	5.6156	5.52525	5.53481
AT1G24070	CSLA10	cellulose synthase-like A10	2.71993	2.73232	2.39765	2.15108	2.114	2.34102	1.49543	1.53283	-2.18619	-1.03262	-1.65049	-0.738588	-0.21883	-0.170519
AT1G24090	AT1G24090	RNase H family protein	1.07713	1.0095	0.917125	0.776162	-1.05077	-0.464757	-2.43173	-3.35838	-2.845	-3.22708	-3.30163	-4.14283	-2.61189	-4.31518
AT1G24095	AT1G24095	Putative thiol-disulfide oxidoreductase DCC	0.188385	0.483125	0.934358	0.0374778	0.142523	-0.0885083	-1.0231	0.0845727	0.401228	-0.15792	0.675451	0.563656	-0.789486	-0.595188
AT1G24100	UGT74B1	UDP-glucosyl transferase 74B1	3.55687	3.60502	3.41857	3.25529	3.9945	3.5849	3.92737	4.05597	4.30897	4.22879	3.47273	4.09269	3.66375	3.91375
AT1G24120	ARL1	ARG1-like 1	4.29432	4.40856	4.30852	4.3483	4.39257	4.52422	4.39891	4.30197	4.29719	4.27128	4.37849	4.03473	4.16068	4.29631
AT1G24140	AT1G24140	Matrixin family protein	-1.09633	-2.58311	-3.3855	-1.48994	-1.20114	-4.2406	-0.736218	-2.39526	1.64139	2.7003	-1.18721	1.49666	-0.538694	-0.454175
AT1G24145	AT1G24145	transmembrane protein	-1.051	-7.66668	-3.3855	-2.34789	-4.24604	-4.2406	-1.68206	-2.54312	0.668249	1.61407	-1.11006	1.99452	-0.729866	0.0664238
AT1G24147	AT1G24147	transmembrane protein	-3.65174	-4.74417	-7.66668	-3.86231	-2.53828	-4.2406	-1.7681	-4.0476	1.42763	2.39969	-0.0804662	1.64709	-0.139106	0.628129
AT1G24148	AT1G24148	hypothetical protein	-1.1915	-1.40573	-1.85087	-2.60371	0.548116	0.148502	-0.572438	-0.286909	1.99237	2.46103	2.51049	2.61586	2.25242	2.35124
AT1G24150	FH4	formin homologue 4	1.76286	1.59329	1.75959	1.87797	1.79447	1.53983	1.24394	1.46671	2.31394	2.98188	0.413306	2.16217	0.30756	1.0314
AT1G24159	AT1G24159	Interleukin-1 receptor-associated kinase 4 protein	-1.00705	-0.847929	0.864154	0.0148675	-0.790192	-0.243765	0.569855	0.756973	-7.66668	-7.66668	-3.30163	-0.938446	-2.72375	-2.2596
AT1G24160	AT1G24160	triadin	5.12239	5.36709	4.86387	5.20878	5.35752	5.23342	5.30375	5.25289	5.23767	4.98932	5.335	5.14822	5.49355	5.20603
AT1G24170	LGT9	Nucleotide-diphospho-sugar transferases superfamily protein	3.56235	4.12766	3.42468	3.27683	4.61562	4.58171	4.00723	3.65068	5.5651	5.10701	5.3581	4.64062	5.23578	5.27772
AT1G24180	IAR4	Thiamin diphosphate-binding fold (THDP-binding) superfamily protein	4.35873	4.6986	4.36839	4.42104	4.33054	4.33312	4.47227	4.55134	5.24892	5.21877	5.31416	5.04697	5.16932	5.21837
AT1G24190	SNL3	SIN3-like 3	4.85556	4.89672	4.53722	4.80311	5.01681	5.05232	4.91338	4.87912	4.78139	4.78593	5.0604	4.78285	5.04042	4.94675
AT1G24210	AT1G24210	Paired amphipathic helix (PAH2) superfamily protein	0.279923	-0.324599	0.0686686	0.206634	-2.18491	-0.908657	-0.693497	-1.15418	-0.95709	-1.36979	-1.18721	-0.868705	-2.61189	-1.05677
AT1G24240	AT1G24240	Ribosomal protein L19 family protein	2.70349	2.65652	3.01493	3.04821	2.01515	2.1975	2.23139	2.14744	2.44065	2.41355	2.50437	2.3494	1.93548	1.9725
AT1G24265	AT1G24265	bZIP transcription factor, putative (DUF1664)	1.45251	1.92401	1.88897	1.43405	0.203655	0.667392	-0.19935	0.25095	-1.39275	-0.331984	-1.76411	-1.34895	-1.68946	-0.751492
AT1G24267	AT1G24267	bZIP transcription factor, putative (DUF1664)	4.53722	4.56974	4.25979	4.32207	4.38599	4.84759	4.43184	4.37588	4.31676	4.51894	4.32566	4.40577	4.20432	4.21241
AT1G24280	G6PD3	glucose-6-phosphate dehydrogenase 3	1.63	2.19288	1.48338	1.37314	1.76435	1.36275	0.235921	1.0034	2.20893	1.97345	1.80854	1.34346	1.42104	1.98081
AT1G24290	AT1G24290	AAA-type ATPase family protein	2.26212	2.51654	2.16926	2.31274	2.18393	1.89655	2.12203	2.18904	2.19208	2.67751	2.22059	1.73931	1.88869	2.09996
AT1G24300	AT1G24300	GYF domain-containing protein	5.03312	5.05691	4.91685	4.93013	4.85355	5.08021	5.00782	4.85162	4.52963	4.86245	5.10861	4.92953	5.03774	4.94569
AT1G24310	AT1G24310	nuclear pore complex protein	3.9445	3.98738	3.11279	3.31435	2.49642	2.82409	1.99066	2.14744	2.34477	2.14109	1.72678	0.958431	1.58848	1.68802
AT1G24330	AT1G24330	ARM repeat superfamily protein	1.60897	1.25442	1.399	1.163	2.68508	2.43362	2.30698	2.3601	1.41316	1.23144	1.00519	2.62193	2.16089	2.35124
AT1G24340	EMB2421	FAD/NAD(P)-binding oxidoreductase family protein	4.60605	4.47731	4.31182	4.29065	4.81244	4.99052	4.81509	4.72805	4.82578	4.81885	5.00187	4.89486	5.13114	4.79371
AT1G24350	AT1G24350	Acid phosphatase/vanadium-dependent haloperoxidase-related protein	4.52791	4.6814	4.61141	4.67107	4.64347	4.61458	4.61613	4.54906	4.89901	5.00199	4.88187	5.10878	4.78596	4.65399
AT1G24360	AT1G24360	NAD(P)-binding Rossmann-fold superfamily protein	6.66539	6.97664	6.49478	6.42643	6.26903	6.34568	5.9253	6.00414	6.36618	6.24604	5.88293	5.98699	5.86319	6.02702
AT1G24400	LHT2	lysine histidine transporter 2	1.83707	1.72634	2.4405	2.29409	1.52188	1.26533	1.25488	1.39742	2.20053	2.60084	0.538392	1.37255	-0.139106	0.296744
AT1G24440	AT1G24440	RING/U-box superfamily protein	2.86	2.6895	3.356	3.11351	2.73252	2.80936	2.80472	3.01403	2.97186	3.14029	3.15488	2.92165	3.39079	3.1807
AT1G24450	NFD2	Ribonuclease III family protein	2.58645	2.62278	2.47623	2.64639	2.42762	2.75912	2.51709	1.96789	3.36678	2.8505	2.99818	2.59749	2.78418	2.7368
AT1G24460	TNO1	TGN-related, localized SYP41 interacting protein	5.17042	5.30462	4.81702	4.9218	5.21169	5.27423	5.05869	5.09849	5.2253	5.16038	5.38083	5.59492	5.45313	5.25221
AT1G24490	ALB4	OxaA/YidC-like membrane insertion protein	4.56387	4.7977	3.94392	4.19709	3.91219	4.13856	3.86264	3.96823	3.97141	3.66252	3.76668	3.40258	3.42398	3.3409
AT1G24510	AT1G24510	TCP-1/cpn60 chaperonin family protein	7.10215	7.21059	6.84928	6.81033	6.09593	6.07292	6.13539	5.93596	5.54367	5.4141	5.28678	5.06156	5.25343	5.09756
AT1G24530	AT1G24530	Transducin/WD40 repeat-like superfamily protein	2.70679	3.02706	3.62901	3.55862	2.50251	2.17468	3.03493	3.20284	1.57793	1.27764	2.51659	2.65782	2.79437	2.70708
AT1G24545	AT1G24545	copine family protein	0.207163	-0.0827086	-0.592949	-0.436256	0.500186	0.352014	0.0472895	0.0845727	0.458732	0.731504	0.58554	0.563656	1.22407	0.730176
AT1G24560	AT1G24560	paramyosin	4.02476	4.01944	3.52478	3.83839	4.37607	4.42781	4.50818	4.42521	4.74574	4.65204	5.14349	4.64361	4.98479	4.85936
AT1G24575	AT1G24575	DEAD-box ATP-dependent RNA helicase-like protein	-3.40366	-7.66668	-2.82549	-3.86231	-2.75382	-4.2406	-2.43173	-2.70788	0.179731	-0.15792	0.0927098	0.89969	-0.158628	0.42401
AT1G24580	AT1G24580	RING/U-box superfamily protein	-0.805397	-7.66668	-3.3855	-2.13067	-0.249736	-0.845106	-1.60086	-3.66222	-0.00228613	0.438025	-0.505301	1.28346	-0.260407	-0.454175
AT1G24600	AT1G24600	hypothetical protein	0.0286535	-0.615382	0.934358	0.226449	0.99113	0.645434	1.26575	1.38724	0.401228	0.265362	1.16892	0.796138	1.06485	1.15397
AT1G24610	AT1G24610	Rubisco methyltransferase family protein	4.59004	4.88964	4.05838	4.00253	4.68291	4.88906	4.32551	4.4825	4.81205	4.94468	4.84844	4.5158	4.73992	4.81477
AT1G24625	ZFP7	zinc finger protein 7	2.58286	2.89193	2.02388	2.50347	2.161	2.2924	1.61072	1.57827	2.36747	2.0104	2.05458	1.57383	2.01168	1.98907
AT1G24706	THO2	THO2	5.79465	5.85077	5.57189	5.55082	5.47454	5.5097	5.60105	5.51892	5.21386	5.33256	5.38666	5.42048	5.46832	5.42497
AT1G24764	MAP70-2	microtubule-associated proteins 70-2	4.6496	4.91232	4.07402	4.49438	4.6407	4.63561	4.3177	4.51324	4.17813	4.00908	4.36673	4.11438	4.38372	4.38971
AT1G24792	AT1G24792	pseudogene of F-box associated ubiquitination effector family protein	0.666614	0.449299	1.03365	1.0783	0.346031	1.42852	0.766281	0.906974	-0.45422	-0.0399006	-0.32011	0.255476	1.03078	0.157157
AT1G24793	LpxC1	UDP-3-O-acyl N-acetylglycosamine deacetylase family protein	4.88719	4.98495	5.71338	5.34303	4.67753	4.7937	5.26569	5.377	4.74718	4.54908	4.94651	4.73044	5.01178	4.94569
AT1G24800	AT1G24800	F-box family protein	5.27146	5.5833	5.16423	5.16067	4.85236	4.87261	4.80022	4.86543	5.29898	5.35339	5.44055	5.07046	5.42635	5.15465
AT1G24807	AT1G24807	Glutamine amidotransferase type 1 family protein	1.38814	1.39433	1.36127	1.05633	1.89055	0.997121	1.43895	1.77842	1.19363	1.98278	0.780491	1.83647	0.614031	1.29385
AT1G24822	AT1G24822	hypothetical protein	8.12853	7.96085	8.72344	8.74045	8.24689	8.40297	8.55099	8.47636	7.78942	7.6918	8.64856	8.10793	8.8106	8.40134
AT1G24851	AT1G24851	hypothetical protein	0.0906437	-0.267233	2.05573	1.93929	0.938153	0.268284	2.62229	2.60808	-0.95709	-1.68714	-2.74019	1.05131	-0.303218	0.448169
AT1G24879	AT1G24879	pseudogene of F-box associated ubiquitination effector family protein	0.365998	0.0130215	0.712585	0.620132	0.0118907	1.22148	0.321728	0.134099	-0.564474	-0.242328	-1.03683	-0.178525	0.681457	-0.0304004
AT1G24880	LpxC2	UDP-3-O-acyl N-acetylglycosamine deacetylase family protein	7.40961	7.13331	8.06289	8.05701	7.38157	7.65507	7.78403	7.69763	7.00579	6.8969	7.79249	7.41337	7.93329	7.54803
AT1G24881	AT1G24881	F-box family protein	5.26755	5.58476	5.15874	5.16067	4.85236	4.87497	4.79554	4.86268	5.29603	5.34888	5.44055	5.06935	5.43003	5.1574
AT1G24909	AT1G24909	Glutamine amidotransferase type 1 family protein	1.38814	1.38541	1.36127	1.05633	1.91817	0.997121	1.40003	1.73895	1.19363	2.00125	0.739388	1.81544	0.614031	1.29385
AT1G24996	AT1G24996	hypothetical protein	8.17122	7.99386	8.75773	8.78022	8.29037	8.45666	8.5938	8.51609	7.83203	7.73779	8.68715	8.15264	8.85501	8.44495
AT1G25025	AT1G25025	hypothetical protein	0.332182	0.0586053	2.15463	2.10366	1.27367	0.456593	2.79725	2.80441	-0.814014	-1.46801	-2.33707	1.20477	-0.0452737	0.78811
AT1G25053	AT1G25053	pseudogene of F-box associated ubiquitination effector family protein	0.493853	0.166636	0.827729	0.86733	0.173413	1.20656	0.402717	0.478893	-0.45422	-0.117498	-0.837093	-0.0965096	0.81756	0.0348657
AT1G25054	LpxC3	UDP-3-O-acyl N-acetylglycosamine deacetylase family protein	4.88647	4.97012	5.70148	5.33393	4.67484	4.77486	5.25482	5.37764	4.7385	4.53488	4.95101	4.7234	4.99697	4.93076
AT1G25055	AT1G25055	F-box family protein	5.2709	5.5833	5.15507	5.16131	4.85116	4.87261	4.79461	4.85901	5.298	5.35249	5.44295	5.07157	5.42922	5.15373
AT1G25083	AT1G25083	Glutamine amidotransferase type 1 family protein	1.38814	1.31202	1.28271	0.964922	1.87184	0.997121	1.34985	1.73093	1.19363	2.01949	0.69708	1.77243	0.518929	1.23952
AT1G25097	AT1G25097	hypothetical protein	8.12761	7.95963	8.72337	8.73959	8.24848	8.40358	8.55058	8.47576	7.78837	7.69304	8.64821	8.1086	8.8095	8.40008
AT1G25098	AT1G25098	Natural antisense transcript overlaps with AT1G25097	8.32783	8.03221	8.89877	8.91535	8.41838	8.63822	8.72686	8.63435	7.95452	7.88075	8.81297	8.28236	8.98857	8.58048
AT1G25112	AT1G25112	hypothetical protein	0.332182	0.0586053	2.15463	2.10366	1.27367	0.456593	2.79725	2.80441	-0.814014	-1.46801	-2.33707	1.20477	-0.0452737	0.78811
AT1G25141	AT1G25141	F-box associated ubiquitination effector family protein	0.279923	0.0359934	0.751996	0.721356	0.0456742	1.20656	0.382892	0.359042	-0.508294	-0.199507	-1.11006	-0.0965096	0.756334	0.0348657
AT1G25145	LpxC4	UDP-3-O-acyl N-acetylglycosamine deacetylase family protein	4.88063	4.97012	5.70587	5.33507	4.66264	4.77107	5.26094	5.37056	4.73414	4.5333	4.94312	4.73325	4.99531	4.93504
AT1G25150	AT1G25150	F-box family protein	5.26979	5.58768	5.16057	5.15809	4.85236	4.87615	4.79554	4.85808	5.29701	5.35608	5.44295	5.06935	5.42676	5.1574
AT1G25155	AT1G25155	Glutamine amidotransferase type 1 family protein	1.38814	1.37644	1.36127	1.05633	1.97188	0.997121	1.43895	1.73895	1.19363	1.98278	0.739388	1.81544	0.567263	1.29385
AT1G25175	AT1G25175	-	8.37394	8.11713	8.95599	8.98393	8.45449	8.67034	8.76882	8.6776	8.00229	7.92087	8.85138	8.33146	9.02397	8.61307
AT1G25180	AT1G25180	hypothetical protein	1.2134	0.611017	2.78728	2.70759	1.81421	1.55168	3.50046	3.42056	0.371592	0.033735	-1.03683	2.1113	1.24651	1.70816
AT1G25209	AT1G25209	pseudogene of F-box associated ubiquitination effector family protein	0.666614	0.397024	1.09623	1.05633	0.346031	1.454	0.796568	0.863588	-0.00228613	0.234464	-0.235728	0.5123	1.08159	0.448169
AT1G25210	LpxC5	UDP-3-O-acyl N-acetylglycosamine deacetylase family protein	4.88209	4.97309	5.70587	5.33792	4.67078	4.77739	5.25823	5.37056	4.74285	4.53647	4.94538	4.72904	4.99972	4.9329
AT1G25211	AT1G25211	F-box family protein	5.04817	5.36369	4.94156	4.98424	4.62263	4.6174	4.55433	4.59067	5.09309	5.18078	5.20044	4.8848	5.2003	4.98234
AT1G25220	ASB1	anthranilate synthase beta subunit 1	3.9967	3.99033	3.52762	3.57417	4.05173	3.70918	4.09057	4.32481	3.95901	4.74404	2.62775	4.15889	3.05808	3.82889
AT1G25230	AT1G25230	Calcineurin-like metallo-phosphoesterase superfamily protein	3.43472	3.44259	3.77485	3.79094	4.02869	4.1735	3.9811	4.07512	5.54947	5.2625	5.16596	4.84514	5.52487	5.3444
AT1G25260	AT1G25260	Ribosomal protein L10 family protein	6.37465	6.42988	6.49731	6.4005	5.68076	5.83236	5.85958	5.74694	4.52122	4.4314	3.92628	4.13363	4.30128	4.14933
AT1G25275	AT1G25275	thionin-like protein	5.39176	5.67213	6.36177	6.12109	5.76999	5.21955	6.13317	6.19161	6.54981	6.86762	5.71817	6.23879	5.65497	6.40034
AT1G25277	AT1G25277	hypothetical protein	-0.224577	0.449299	0.630377	0.649785	0.52435	0.084663	0.68766	0.863588	0.179731	0.817413	-0.00868265	1.01487	0.125855	0.323112
AT1G25280	TLP10	tubby like protein 10	4.18727	4.471	4.30686	4.39939	4.57426	4.59609	4.6662	4.81698	4.50596	4.49144	4.44071	4.58423	4.66278	4.6682
AT1G25290	RBL10	RHOMBOID-like protein 10	3.802	3.87084	3.95663	3.83194	3.7449	4.05358	4.03131	4.14019	3.7532	3.95087	4.34292	4.16929	4.23737	4.03833
AT1G25320	AT1G25320	Leucine-rich repeat protein kinase family protein	2.85108	2.9107	3.16482	3.16576	2.36209	2.44637	2.46619	2.28535	1.4702	1.26241	1.31596	1.44281	1.34683	1.86893
AT1G25350	OVA9	glutamine-tRNA ligase, putative / glutaminyl-tRNA synthetase, putative / GlnRS	5.80894	6.08392	5.61662	5.69956	5.52929	5.41635	5.42017	5.35954	4.96251	4.84721	4.85447	4.94656	4.83182	4.74334
AT1G25370	AT1G25370	hypothetical protein (DUF1639)	1.32076	1.25442	0.899683	1.30953	0.571496	0.77243	0.534351	1.20226	-0.256167	-0.959345	-1.76411	-1.25698	-0.789486	-0.751492
AT1G25375	AT1G25375	Metallo-hydrolase/oxidoreductase superfamily protein	2.71665	2.84392	2.8108	2.6316	2.52664	2.66949	2.50797	2.47507	3.14825	2.94418	3.32428	3.17382	3.04321	3.11431
AT1G25380	NDT2	NAD transporter 2	4.25651	4.18787	3.87865	3.93188	4.37773	4.20574	4.3177	4.19664	4.25926	4.43989	4.3412	4.26354	4.43916	4.56703
AT1G25390	AT1G25390	Protein kinase superfamily protein	3.58406	3.58958	3.36238	3.39535	3.91905	3.70653	3.72965	3.76316	3.67043	4.62847	2.89902	3.38841	3.07071	3.4938
AT1G25400	AT1G25400	transmembrane protein	4.4581	4.67593	4.36997	4.39939	5.90092	5.55898	4.54432	4.63757	3.93641	3.99301	2.06293	4.22019	2.8589	3.66075
AT1G25420	AT1G25420	Regulator of Vps4 activity in the MVB pathway protein	4.7642	4.54192	5.33454	5.02723	4.74077	4.71023	5.02711	5.05334	4.84207	4.95064	5.26974	5.48267	5.17956	5.01101
AT1G25425	CLE43	CLAVATA3/ESR-RELATED 43	0.597126	1.05519	0.565494	1.08917	0.746037	1.11366	0.382892	0.624623	1.1419	1.58986	1.41064	1.13857	1.37426	0.897434
AT1G25440	BBX15	B-box type zinc finger protein with CCT domain-containing protein	5.76407	6.32391	5.10838	5.25413	6.48642	6.8492	6.52161	6.49149	7.13102	7.22011	7.73418	6.39004	7.49539	7.48082
AT1G25450	KCS5	3-ketoacyl-CoA synthase 5	6.08787	6.54245	5.61662	6.04432	5.52256	5.62989	4.92285	4.9413	4.11916	3.73053	3.24206	3.67488	3.43705	3.09149
AT1G25460	AT1G25460	NAD(P)-binding Rossmann-fold superfamily protein	0.993067	1.0439	1.399	1.44255	-0.851059	-0.464757	-0.534241	-0.25468	-7.66668	-4.16208	-4.23326	-7.66668	-7.66668	-5.18034
AT1G25470	CRF12	AP2 domain-containing transcription factor family protein	4.03004	3.4533	3.94179	4.07809	3.61309	3.74833	3.89274	3.9214	3.02993	2.66017	2.98944	2.46195	3.33605	3.07994
AT1G25480	AT1G25480	aluminum activated malate transporter family protein	3.51979	3.53418	3.63955	3.85281	3.40435	3.48024	3.62172	3.62709	3.15262	2.99115	3.23469	2.87667	3.60852	3.52537
AT1G25490	RCN1	ARM repeat superfamily protein	6.19992	6.29206	6.52282	6.27321	6.16432	6.04332	6.3847	6.32054	6.06143	6.10637	6.30881	6.48758	6.40814	6.37417
AT1G25500	AT1G25500	Plasma-membrane choline transporter family protein	1.63694	1.0095	1.66984	1.72618	1.44801	1.04822	2.01018	2.03461	1.36885	1.61407	1.25893	1.37255	1.45355	1.52722
AT1G25510	AT1G25510	Eukaryotic aspartyl protease family protein	3.37577	3.65039	3.45186	3.50487	2.33502	2.21251	1.66918	1.69012	0.486647	0.325242	0.878399	0.375294	0.745872	0.540954
AT1G25520	AT1G25520	Uncharacterized protein family (UPF0016)	3.59658	2.87611	3.65782	3.85281	3.36475	3.7354	3.89799	4.00364	3.98125	4.34725	4.29053	4.74163	4.40382	3.92455
AT1G25530	AT1G25530	Transmembrane amino acid transporter family protein	0.693498	0.742522	1.32252	0.762654	0.72534	0.431151	1.37013	1.49542	1.06992	0.66354	1.93225	1.5863	1.99411	1.80489
AT1G25540	PFT1	phytochrome and flowering time regulatory protein (PFT1)	4.26214	4.44977	3.98792	4.20085	4.497	4.25552	4.44624	4.46325	4.02949	4.04291	4.20064	4.25576	4.26694	4.31778
AT1G25550	AT1G25550	myb-like transcription factor family protein	5.51745	5.86046	5.58696	5.70355	6.47484	6.35543	5.72876	5.79006	6.29643	6.23243	5.92077	6.38246	6.25149	6.27636
AT1G25560	TEM1	AP2/B3 transcription factor family protein	5.58182	6.01839	6.40607	6.53841	5.38582	5.3943	6.14829	6.21912	5.11896	5.12396	5.86154	5.96089	6.51558	6.14581
AT1G25570	AT1G25570	Di-glucose binding protein with Leucine-rich repeat domain-containing protein	5.12979	5.09842	5.03539	5.09818	4.94254	4.83309	4.75081	4.68404	4.74429	4.89245	4.69431	4.86703	4.80876	4.83094
AT1G25580	SOG1	NAC (No Apical Meristem) domain transcriptional regulator superfamily protein	3.59301	3.63918	3.40318	3.31435	2.45302	2.51458	2.46147	2.70549	2.44065	2.29127	1.9231	2.13696	1.87915	2.13759
AT1G25682	AT1G25682	coiled-coil protein (DUF572)	4.22115	4.1853	4.5939	4.45923	4.86306	4.47682	5.07036	5.04447	4.39249	3.96975	4.08029	4.86191	4.33657	4.65399
AT1G26090	AT1G26090	P-loop containing nucleoside triphosphate hydrolases superfamily protein	3.34218	3.572	3.40935	3.32127	3.44289	3.48643	3.1683	3.36978	3.79566	3.76877	3.8655	3.94558	3.49754	3.68382
AT1G26100	AT1G26100	Cytochrome b561/ferric reductase transmembrane protein family	3.25914	3.36761	3.65002	3.59718	2.59668	2.77943	2.09791	2.35488	2.82106	2.63081	2.91295	2.44151	2.43282	2.52598
AT1G26110	DCP5	decapping 5	6.74324	6.94986	6.22185	6.4746	6.73379	6.76261	6.80073	6.8549	6.5361	6.5147	6.60324	6.21489	6.74745	6.76945
AT1G26120	ICME-LIKE1	alpha/beta-Hydrolases superfamily protein	3.25688	3.44689	3.18656	3.12147	3.80778	3.7586	3.6111	3.60969	4.02474	4.09973	4.03218	4.1421	3.96147	3.93099
AT1G26130	AT1G26130	ATPase E1-E2 type family protein / haloacid dehalogenase-like hydrolase family protein	3.47207	3.43613	3.27038	3.09207	3.36809	3.34032	3.00929	2.86433	2.81005	3.04111	2.8564	2.71572	2.75839	2.9077
AT1G26140	AT1G26140	hypothetical protein	-2.22485	-3.07957	-0.243794	-1.48994	-3.31503	-1.27671	-0.42537	-0.192304	-3.15423	-4.16208	-7.66668	-0.509019	-4.21783	-1.19961
AT1G26150	PERK10	proline-rich extensin-like receptor kinase 10	5.54999	5.5088	5.24587	5.35152	6.48642	6.34908	6.12759	6.25174	5.84465	5.96	6.40024	6.07257	6.7074	6.69947
AT1G26160	AT1G26160	Metal-dependent phosphohydrolase	4.03531	4.10611	4.13118	4.0422	4.28353	4.26094	4.47929	4.51674	4.35513	4.50283	4.91224	4.50599	4.73662	4.58893
AT1G26170	AT1G26170	ARM repeat superfamily protein	4.69521	4.57171	4.41517	4.47898	4.54946	4.5846	4.35252	4.46083	4.28134	4.38643	4.41973	4.37015	4.49176	4.52931
AT1G26180	AT1G26180	membrane protein	4.66581	4.2095	4.67815	4.7965	5.13628	5.20743	5.23768	5.2696	4.55457	4.76175	4.92261	4.56546	4.94875	5.05001
AT1G26190	AT1G26190	Phosphoribulokinase / Uridine kinase family	3.50659	3.29329	3.15015	3.49061	2.93086	3.2303	3.01896	2.9359	2.74797	2.73934	2.75694	2.74382	2.81953	2.66131
AT1G26208	AT1G26208	Natural antisense transcript overlaps with AT1G26210	2.01812	2.21317	2.61095	2.89259	3.47424	3.54097	3.85726	3.9631	4.87413	4.66658	5.58095	4.50763	5.68574	5.25221
AT1G26210	SOFL1	SOB five-like 1	1.89033	2.14085	2.39765	2.7251	3.29272	3.34714	3.70591	3.83606	4.78842	4.60752	5.422	4.34285	5.52066	5.09851
AT1G26218	AT1G26218	Natural antisense transcript overlaps with AT1G26220	3.79581	3.97109	3.46378	3.49878	3.95282	4.16195	3.94944	4.05597	5.2901	5.29562	5.6133	5.15765	5.40947	5.18641
AT1G26220	AT1G26220	Acyl-CoA N-acyltransferases (NAT) superfamily protein	3.68128	3.89774	3.27038	3.28157	3.83942	4.0347	3.76837	3.86934	5.18114	5.1959	5.46124	5.03678	5.23297	5.05296
AT1G26225	AT1G26225	hypothetical protein	1.46816	1.90542	1.48338	1.03401	1.47305	1.38942	1.84611	1.85427	1.65375	1.50178	0.878399	0.73024	0.941922	1.54972
AT1G26230	Cpn60beta4	TCP-1/cpn60 chaperonin family protein	5.14326	5.24672	4.91142	4.80064	5.26375	5.29113	5.35997	5.41819	5.81812	5.76433	5.89935	5.60031	5.80234	5.82679
AT1G26235	AT1G26235	-	-1.52169	-4.74417	-1.73737	-1.25201	-3.00731	-4.2406	-2.92998	-2.02539	-4.09237	-3.22708	-4.23326	-4.14283	-5.09142	-4.31518
AT1G26260	CIB5	cryptochrome-interacting basic-helix-loop-helix 5	2.21651	2.23319	2.96549	2.74928	2.26504	2.167	2.44722	2.33913	1.64139	1.83613	2.26471	2.05858	1.97632	2.23801
AT1G26270	AT1G26270	Phosphatidylinositol 3- and 4-kinase family protein	4.9024	5.05761	5.04236	5.11223	5.09452	4.93729	5.1907	5.36019	4.33031	4.36876	4.597	4.244	4.74453	4.80778
AT1G26300	AT1G26300	BSD domain-containing protein	3.3861	3.48495	3.90293	3.81405	3.12903	3.34714	3.41519	3.36719	3.20816	2.99115	3.31731	3.26197	3.60129	3.27489
AT1G26330	AT1G26330	DNA binding protein	2.65644	2.77391	1.84408	2.34028	1.37015	0.600491	-0.572438	-0.934044	0.179731	-0.823098	-0.555567	-1.08894	-0.789486	-0.0987594
AT1G26340	CB5-A	cytochrome B5 isoform A	3.37577	3.05263	3.42163	3.42352	2.88494	2.61968	2.73605	2.80058	2.62149	2.63673	2.09587	2.41379	2.12501	2.09232
AT1G26370	AT1G26370	RNA helicase family protein	3.96119	4.05922	3.76285	3.91366	3.89608	4.04731	3.81164	3.69673	3.32487	3.41976	3.4538	3.34504	3.44677	3.41018
AT1G26440	UPS5	ureide permease 5	2.37022	2.31998	3.42772	2.97103	2.87558	2.93233	3.27971	3.37494	3.46477	3.51925	3.40863	3.25808	3.42234	3.64777
AT1G26450	AT1G26450	Carbohydrate-binding X8 domain superfamily protein	1.25911	1.42075	1.47162	1.23324	0.639447	0.481595	-0.260396	0.93519	-2.37422	-3.22708	-3.69352	-2.64401	-1.21059	-1.44448
AT1G26460	AT1G26460	Tetratricopeptide repeat (TPR)-like superfamily protein	5.14387	5.31463	4.62342	4.8187	4.20722	4.19256	3.90321	3.88389	3.48567	3.56654	3.18581	3.06219	2.97318	3.22682
AT1G26470	AT1G26470	chromatin modification-like protein	4.74022	4.89593	5.35867	5.31612	3.69787	3.7509	4.16936	4.03331	3.47177	3.46705	2.97181	3.2345	2.93915	2.82247
AT1G26520	AT1G26520	Cobalamin biosynthesis CobW-like protein	2.61133	2.78073	2.35988	2.70052	2.48415	2.45271	2.52616	2.02807	1.97277	1.55277	2.02067	1.8572	1.60594	1.98081
AT1G26530	AT1G26530	PIN domain-like family protein	1.53658	1.87389	1.55197	1.29084	0.901722	0.944143	1.03117	1.0034	0.341335	-0.242328	-0.044128	0.255476	0.173472	0.5852
AT1G26540	AT1G26540	Agenet domain-containing protein	1.57323	2.56077	1.08084	1.39081	-0.209329	0.577482	-1.19122	-0.934044	-0.45422	-1.81059	-2.02233	-3.60029	-1.68946	-1.05677
AT1G26550	AT1G26550	FKBP-like peptidyl-prolyl cis-trans isomerase family protein	5.00052	4.98347	4.93516	5.05797	4.74592	4.68757	4.98991	4.94651	5.30976	5.24711	5.14251	5.01042	4.87026	5.01101
AT1G26560	BGLU40	beta glucosidase 40	5.01392	4.77569	4.65884	4.64921	5.99633	5.81032	5.65525	5.60925	5.64236	5.85599	5.75666	6.35858	5.74866	5.73648
AT1G26570	UGD1	UDP-glucose dehydrogenase 1	4.51101	4.35818	4.82974	4.62981	4.20536	4.07015	4.49092	4.36685	3.33642	2.76659	2.62211	3.36689	2.81953	3.52537
AT1G26580	AT1G26580	ELM2 domain protein	5.64387	5.70699	5.93718	6.04188	6.20039	6.35289	6.48051	6.45572	5.4152	5.35159	6.56516	5.94524	6.85174	6.65735
AT1G26600	CLE9	CLAVATA3/ESR-RELATED 9	-0.563403	0.20768	-2.82549	-1.62545	-2.03614	-1.3631	-0.872539	-0.743096	-2.59049	-2.66445	-1.26872	-1.9249	-2.00567	-1.2767
AT1G26620	AT1G26620	T-box transcription factor, putative (DUF863)	3.15176	3.1972	2.9613	2.89877	3.17554	3.22291	3.18557	3.37236	2.81005	3.25634	3.7093	3.45112	3.59256	3.71651
AT1G26630	FBR12	Eukaryotic translation initiation factor 5A-1 (eIF-5A 1) protein	8.69869	9.06188	8.61949	8.59382	8.0767	8.14676	7.92629	7.96128	8.21513	8.16828	7.70696	7.70184	7.60328	7.6586
AT1G26640	AT1G26640	Amino acid kinase family protein	3.75492	3.87084	4.22695	4.12635	3.87039	3.97432	4.10426	4.09714	3.84502	4.13362	4.31171	4.16098	4.22612	4.11956
AT1G26650	AT1G26650	Son of sevenless protein	3.18766	2.65281	2.84765	3.05377	2.95328	3.25951	2.96664	2.9077	3.64898	3.48028	3.76668	3.31163	3.71023	3.58922
AT1G26660	AT1G26660	Prefoldin chaperone subunit family protein	2.22575	2.38405	2.41002	2.37621	1.63717	1.77035	1.56746	1.39742	1.27592	0.993826	2.09587	1.1885	1.08988	1.39675
AT1G26665	AT1G26665	Mediator complex, subunit Med10	5.09744	5.21057	5.90038	5.63663	5.30356	5.02707	5.75743	5.73545	5.04696	5.07357	5.95034	6.05866	5.61744	5.77996
AT1G26670	VTI1B	Vesicle transport v-SNARE family protein	5.08544	5.2356	5.19494	5.20191	5.64056	5.72718	5.81497	5.75141	6.68922	6.76831	7.12501	6.87163	7.00752	6.76074
AT1G26690	AT1G26690	emp24/gp25L/p24 family/GOLD family protein	2.82091	2.43679	3.01898	2.80635	2.70107	2.68571	2.96664	3.00075	3.38914	3.10656	3.4696	3.30032	3.22179	3.05262
AT1G26730	AT1G26730	EXS (ERD1/XPR1/SYG1) family protein	2.53906	2.25293	2.45251	2.21199	2.83751	2.49015	3.13313	3.05318	1.03253	1.1998	0.187442	2.60976	1.31887	2.09232
AT1G26740	AT1G26740	Ribosomal L32p protein family	3.35487	3.27892	3.33344	3.38216	2.4593	2.40122	2.26427	2.15346	2.70109	2.21418	2.09587	2.26659	1.88869	1.93025
AT1G26750	AT1G26750	hypothetical protein	3.87281	4.28456	4.06231	4.05472	3.22061	3.22661	3.00281	2.72986	3.30149	3.34218	3.03686	2.85106	2.69726	2.67673
AT1G26760	SDG35	SET domain protein 35	2.58645	3.15848	1.21381	2.12493	0.99113	1.11366	0.402717	0.25095	-1.87074	-1.68714	-1.26872	-0.406622	-0.759368	-0.325726
AT1G26761	AT1G26761	Arabinanase/levansucrase/invertase	3.87721	4.28815	2.07916	3.05377	4.20909	4.45805	3.86978	3.90008	4.84477	5.09308	5.22019	4.46437	4.99255	4.75307
AT1G26770	EXPA10	expansin A10	6.60406	6.62265	6.2042	6.24678	6.03679	6.08521	5.6096	5.7259	5.57894	5.68513	5.92134	7.04709	4.94132	5.76441
AT1G26780	MYB117	myb domain protein 117	-0.531922	0.0130215	0.712585	1.01135	-7.66668	-7.66668	-4.60803	-4.57502	-7.66668	-7.66668	-3.30163	-7.66668	-5.09142	-4.31518
AT1G26790	AT1G26790	Dof-type zinc finger DNA-binding family protein	0.478477	0.0130215	-1.12419	1.39081	1.68082	2.94587	2.30698	2.17136	2.85893	4.18098	3.96913	4.54324	4.27241	2.53729
AT1G26800	AT1G26800	RING/U-box superfamily protein	0.771269	1.52997	1.41136	1.68381	1.40961	2.0381	1.71747	1.98823	2.60248	2.28374	2.19801	1.05131	2.65595	2.18868
AT1G26810	GALT1	galactosyltransferase1	3.15176	2.92307	3.21504	3.04542	3.2535	2.99445	2.84512	2.88979	2.67706	2.59477	2.66664	2.63399	2.79183	2.62468
AT1G26830	CUL3	cullin 3	5.27202	5.48291	4.95956	5.09549	4.98234	4.98507	5.13919	5.14528	5.04227	5.1999	5.26069	5.09903	5.30734	5.14175
AT1G26840	ORC6	origin recognition complex protein 6	1.90765	1.94843	1.36127	1.4925	0.262302	0.148502	-0.652005	-0.423546	-0.402101	-0.15792	-1.35512	-0.563078	-1.4785	-0.990328
AT1G26850	AT1G26850	S-adenosyl-L-methionine-dependent methyltransferases superfamily protein	7.07078	7.16735	6.91613	6.9517	7.07864	7.00767	7.2095	7.21207	7.31378	7.27191	7.21888	7.16869	7.20994	7.31767
AT1G26880	AT1G26880	Ribosomal protein L34e superfamily protein	6.76222	7.08525	6.70737	6.75725	5.93117	6.07395	5.70948	5.68857	5.47303	5.48883	4.617	4.77742	4.62188	4.5036
AT1G26900	AT1G26900	Pentatricopeptide repeat (PPR) superfamily protein	1.55868	1.82197	1.28271	1.163	1.1393	1.52788	0.979302	0.906974	0.762603	0.817413	1.39749	0.124798	0.777033	0.540954
AT1G26910	RPL10B	Ribosomal protein L16p/L10e family protein	3.83407	3.7988	3.27038	3.57417	2.77846	2.68571	2.35864	2.43611	2.16642	1.92589	1.51174	1.31378	1.52259	1.52722
AT1G26911	AT1G26911	pseudogene of cytochrome c oxidase 19-2	-2.32922	-0.580023	-0.988095	-1.1463	-2.03614	-1.3631	-2.1751	-1.92054	-0.30319	-2.26071	-2.74019	-2.07391	-1.38356	-0.645431
AT1G26920	AT1G26920	zinc finger CCHC domain protein	2.65302	3.20736	2.1324	2.64639	2.91724	3.7328	3.03175	2.65124	4.26128	3.56964	5.01592	3.61832	5.05638	4.47008
AT1G26930	AT1G26930	Galactose oxidase/kelch repeat superfamily protein	2.19315	2.13021	2.5339	2.78979	2.04886	2.2924	2.29642	2.32321	1.8384	1.92589	2.72044	1.92749	2.64192	2.10757
AT1G26940	AT1G26940	Cyclophilin-like peptidyl-prolyl cis-trans isomerase family protein	2.94636	2.94144	3.33668	3.20374	2.37543	2.56224	3.02217	2.86066	2.67706	2.45434	2.36945	2.31235	2.56664	2.54851
AT1G26945	KDR	basic helix-loop-helix (bHLH) DNA-binding superfamily protein	3.27702	2.93534	3.13532	3.78093	2.97536	3.69855	3.41763	3.0628	4.53131	4.15027	4.48801	4.037	4.691	4.01628
AT1G26960	AtHB23	homeobox protein 23	1.35484	1.80869	1.44782	1.46774	1.0254	1.56344	0.497951	0.273226	3.71831	3.6063	3.48832	2.54735	3.19512	2.70708
AT1G27000	AT1G27000	GRIP/coiled-coil protein, putative (DUF1664)	4.73538	4.7977	4.84577	4.94815	4.99103	5.02175	5.14067	5.01172	5.51261	5.54263	5.44695	5.481	5.43655	5.38798
AT1G27030	AT1G27030	hypothetical protein	1.94169	2.01931	1.34847	0.953078	2.32817	2.34102	1.38017	1.29227	2.74219	1.9451	0.0259127	0.879565	0.264234	1.23952
[truncated: 16,936 more rows]
