# Supplementary material for: Phytochrome regulates cellular response plasticity and the basic molecular machinery of leaf development
Source: Plant Physiol. 2021 Mar 9;186(2):1220–39. doi: 10.1093/plphys/kiab112 (PMC8195529; doi:10.1093/plphys/kiab112)
Supplement: kiab112_Supplementary_Data [file kiab112_supplementary_data.zip › pp.01533.2020-s03.xlsx]

## Sheet: degs.logFC.full
Legend	Cells are shaded according to logFC values using a 3 color continuous scale from min (blue) to max (orange), center value is 0 (white).
Gene_ID	Symbol	Short_description_(31-12-2018)	Curator_summary_(31-12-2018)	PlantTFDB	AGRIS_AtTFDB	Cell_Cycle_(van_Leene_2010)	Leaf_Development	logFC.d13	p.value.d13	FDR.d13	logFC.d16	p.value.d16	FDR.d16	logFC.d20	p.value.d20	FDR.d20	logFC.d20.lt	p.value.d20.lt	FDR.d20.lt
AT5G02580	AT5G02580	Plant protein 1589 of unknown function	-	-	-	-	-	10.4104	7.82673e-07	0.000569967	8.66577	9.61117e-06	0.00122309	9.68909	3.29639e-06	0.000452275	8.84485	8.8085e-06	0.000676291
AT2G21910	CYP96A5	cytochrome P450, family 96, subfamily A, polypeptide 5	member of CYP96A	-	-	-	-	9.77518	8.28865e-08	0.000219577	12.345	6.38029e-09	2.38121e-05	7.14676	8.82352e-09	2.22573e-05	7.83949	4.18237e-09	1.26255e-05
AT4G31380	FLP1	FPF1-like protein 1	encodes a small protein with unknown function and is similar to flower promoting factor 1. This gene is not expressed in apical meristem after floral induction but is expressed in roots, flowers, and in low abundance, leaves.	-	-	-	-	8.528	6.00734e-05	0.00362239	7.18451	1.24027e-05	0.00133807	7.21439	5.1505e-06	0.000592176	7.60553	3.28967e-06	0.000394219
AT5G33355	AT5G33355	Defensin-like (DEFL) family protein	Encodes a defensin-like (DEFL) family protein.	-	-	-	-	7.30512	0.000131592	0.00487946	2.48778	0.00240338	0.0286521	2.24371	0.00319751	0.0279685	1.64769	0.0169221	0.0714386
AT3G21510	AHP1	histidine-containing phosphotransmitter 1	Encodes AHP1, one of the six Arabidopsis thaliana histidine phosphotransfer proteins (AHPs). AHPs function as redundant positive regulators of cytokinin signaling. Members of the AHP gene family include: AT3G21510 (AHP1), AT3G29350 (AHP2), AT5G39340 (AHP3), AT3G16360 (AHP4), AT1G03430 (AHP5) and AT1G80100 (AHP6).	-	-	-	-	6.50674	0.000714146	0.0106219	1.28454	0.0869611	0.246383	0.422786	0.432938	0.63038	-0.616081	0.264635	0.45193
AT1G10550	XTH33	xyloglucan:xyloglucosyl transferase 33	Encodes a membrane-localized protein that is predicted to function during cell wall modification.Overexpression of XTH33 results in abnormal cell morphology. It's expression is under epigenetic control by ATX1.	-	-	-	-	5.89872	0.0041715	0.0280181	2.74764	0.00406859	0.0384955	0.874393	0.109732	0.271803	1.67863	0.00776718	0.0425778
AT3G21330	AT3G21330	basic helix-loop-helix (bHLH) DNA-binding superfamily protein	-	bHLH	bHLH	-	-	5.85049	1.13075e-07	0.000219577	7.52991	8.65445e-09	2.38121e-05	4.03187	1.16538e-07	8.4954e-05	4.58515	3.83057e-08	4.8352e-05
AT4G11610	AT4G11610	C2 calcium/lipid-binding plant phosphoribosyltransferase family protein	-	-	-	-	-	5.70532	0.00245034	0.0201454	9.31801	3.01706e-05	0.00224902	9.75714	2.1672e-05	0.00138627	10.916	6.89997e-06	0.000604834
AT2G38590	AT2G38590	F-box and associated interaction domains-containing protein	-	-	-	-	-	5.45089	0.0343268	0.107057	7.03133	0.000819554	0.0153183	5.5626	0.0623923	0.190032	5.94462	0.0382687	0.124839
AT4G32280	IAA29	indole-3-acetic acid inducible 29	-	-	-	-	leafdata	5.42889	2.30074e-05	0.00238045	6.81329	5.24479e-06	0.000921611	2.80519	0.000429384	0.00817889	3.40498	0.000127619	0.00319621
AT2G47270	UPB1	sequence-specific DNA binding transcription factors;transcription regulators	Encodes UPBEAT1 (UPB1), a transcription factor with a bHLH domain. Regulates the expression of a set of peroxidases that modulate the balance of reactive oxygen species (ROS) between the zones of cell proliferation and the zone of cell elongation where differentiation begins. Disruption of UPB1 activity alters this ROS balance, leading to a delay in the onset of differentiation.	-	bHLH	-	-	5.21008	0.074368	0.179168	6.5032	0.0340692	0.138215	2.95323	0.0203767	0.0941693	1.93396	0.0920638	0.225124
AT5G18010	SAUR19	SAUR-like auxin-responsive protein family	Encodes SAUR19 (small auxin up RNA 19). Note that TAIR nomenclature is based on Plant Mol Biol. 2002, 49:373-85 (PMID:12036261). In Planta (2011) 233:1223<d4><c7><f4>1235 (PMID:21327815), At5g18010 is SAUR24.	-	-	-	leafdata	5.20839	0.000275005	0.00671718	2.70658	0.0165931	0.0902021	0.851816	0.242746	0.447141	0.359746	0.609177	0.760778
AT4G04423	AT4G04423	-	-	-	-	-	-	5.1253	0.0169178	0.0674502	3.07482	0.0234899	0.110774	0.950225	0.207907	0.405232	0.711565	0.331558	0.522839
AT5G47175	LCR3	low-molecular-weight cysteine-rich 3	Encodes a member of a family of small,secreted, cysteine rich protein with sequence similarity to the PCP (pollen coat protein) gene family.	-	-	-	-	4.99214	0.0354686	0.109375	6.99261	0.0058859	0.0483906	3.48454	0.24496	0.44973	4.86127	0.0722891	0.191022
AT4G22810	AT4G22810	Predicted AT-hook DNA-binding family protein	-	-	-	-	-	4.9905	0.0191049	0.0728566	2.75579	0.0169715	0.0913414	5.39725	0.00036796	0.00736464	5.96267	0.000153218	0.00360377
AT5G39610	NAC6	NAC domain containing protein 6	Encodes a NAC-domain transcription factor. Positively regulates aging-induced cell death and senescence in leaves. This gene is upregulated in response to salt stress in wildtype as well as NTHK1 transgenic lines although in the latter case the induction was drastically reduced. It was also upregulated by ABA, ACC and NAA treatment, although in the latter two cases, the induction occurred relativ…	NAC	NAC	-	GO	4.91268	1.10088e-06	0.000641827	5.97269	2.93784e-07	0.000205567	5.09033	6.43036e-07	0.000204547	4.81367	1.0075e-06	0.000207348
AT5G44255	AT5G44255	transposable element gene	-	-	-	-	-	4.71951	1.09043e-05	0.00183046	3.94745	2.38256e-05	0.00197857	5.71091	4.68108e-06	0.000568556	5.88826	3.36873e-06	0.000401154
AT5G46795	MSP2	microspore-specific promoter 2	-	-	-	-	-	4.59903	0.0200881	0.0752704	3.20855	0.0256855	0.117019	1.67211	0.387763	0.591959	2.41358	0.177682	0.346328
AT1G33055	AT1G33055	-	-	-	-	-	-	4.51619	2.76868e-05	0.00257692	3.51202	0.000108842	0.00461471	1.5059	0.0277329	0.114052	1.25745	0.0548729	0.158403
AT2G46970	PIL1	phytochrome interacting factor 3-like 1	encodes a novel Myc-related bHLH transcription factor, which physically associated with APRR1/TOC1 and is a member of PIF3 transcription factor family.	bHLH	bHLH	-	leafdata	4.42111	9.48787e-07	0.000598811	5.50032	8.15893e-07	0.000351094	7.23212	3.34205e-08	4.51989e-05	6.86182	5.06836e-08	5.64496e-05
AT1G02340	HFR1	basic helix-loop-helix (bHLH) DNA-binding superfamily protein	Encodes a light-inducible, nuclear bHLH protein involved in phytochrome signaling. Mutants exhibit a long-hypocotyl phenotype only under far-red light but not under red light and are defective in other phytochrome A-related responses. Mutants also show blue light response defects. HFR1 interacts with COP1, co-localizes to the nuclear specks and is ubiquinated by COP1.	bHLH	bHLH	-	leafdata	4.4114	2.16484e-06	0.000836513	5.586	5.11816e-07	0.000261912	5.55996	4.52598e-07	0.000174887	5.09978	7.93027e-07	0.000183112
AT5G07010	ST2A	sulfotransferase 2A	Encodes a sulfotransferase that acts specifically on 11- and 12-hydroxyjasmonic acid. Transcript levels for this enzyme are increased by treatments with jasmonic acid (JA), 12-hydroxyJA, JA-isoleucine, and 12-oxyphytodienoic acid (a JA precursor).	-	-	-	-	4.38123	0.00189198	0.0173644	7.01648	0.000231453	0.00735289	6.35495	9.60715e-05	0.00335612	5.81381	0.000160196	0.00368996
AT3G20541	AT3G20541	-	-	-	-	-	-	4.32513	0.00141895	0.0147213	1.00508	0.22835	0.436736	0	1	1	5.23474	0.0258817	0.0953021
AT5G18050	SAUR22	SAUR-like auxin-responsive protein family	-	-	-	-	leafdata	4.29455	0.00342625	0.0246383	4.63358	0.00856423	0.0604471	2.18211	0.0236996	0.103633	2.25443	0.0203852	0.0814289
AT5G44260	AT5G44260	Zinc finger C-x8-C-x5-C-x3-H type family protein	Encodes a Tandem CCCH Zinc Finger protein. Interacts and co-localizes with MARD1 and RD21A in processing bodies (PBs) and stress granules (SGs).	C3H	-	-	-	4.24263	5.75277e-07	0.00051868	4.12957	5.82548e-07	0.000262618	5.65976	1.16658e-07	8.4954e-05	6.29333	4.94076e-08	5.64496e-05
AT3G55240	AT3G55240	Plant protein 1589 of unknown function	Overexpression leads to PEL (Pseudo-Etiolation in Light) phenotype.	-	-	-	-	4.19983	0.0110904	0.0509178	3.4584	0.0446723	0.163951	3.7948	0.00223108	0.0226992	3.53788	0.0032275	0.0239083
AT1G27490	AT1G27490	F-box and associated interaction domains-containing protein	-	-	-	-	-	4.19117	0.0144067	0.0601629	1.64012	0.135282	0.321021	5.39561	0.0788703	0.219478	5.84692	0.0456035	0.140514
AT1G07190	AT1G07190	-	-	-	-	-	-	4.07467	0.0224609	0.0807286	1.84794	0.156875	0.35002	1.06136	0.473787	0.663954	-0.235484	0.87981	0.934391
AT5G50335	AT5G50335	-	-	-	-	-	-	4.05036	2.11234e-06	0.000836513	3.30897	1.00376e-05	0.00123755	2.58158	5.62996e-05	0.00242447	2.29825	0.000133913	0.00330716
AT2G26020	PDF1.2b	plant defensin 1.2b	Predicted to encode a PR (pathogenesis-related) protein. Belongs to the plant defensin (PDF) family with the following members: At1g75830/PDF1.1, At5g44420/PDF1.2a, At2g26020/PDF1.2b, At5g44430/PDF1.2c, At2g26010/PDF1.3, At1g19610/PDF1.4, At1g55010/PDF1.5, At2g02120/PDF2.1, At2g02100/PDF2.2, At2g02130/PDF2.3, At1g61070/PDF2.4, At5g63660/PDF2.5, At2g02140/PDF2.6, At5g38330/PDF3.1 and At4g30070/PDF…	-	-	-	-	4.03043	0.178747	0.323557	-1.18815	0.647625	0.793358	-3.00699	0.0309986	0.123123	-8.72068	0.00168522	0.0156965
AT1G04180	YUC9	YUCCA 9	-	-	-	-	leafdata	4.02487	7.63461e-07	0.000569967	7.66137	7.37219e-09	2.38121e-05	3.25612	8.35771e-07	0.000243454	3.37588	5.91878e-07	0.000158853
AT3G11773	AT3G11773	Thioredoxin superfamily protein	-	-	-	-	-	4.00609	0.000594681	0.00969327	2.52747	0.00454792	0.0413992	2.21846	0.0155248	0.0785704	2.16175	0.0162811	0.0695382
AT5G44440	AT5G44440	FAD-binding Berberine family protein	-	-	-	-	-	3.82317	0.00155686	0.0155146	4.7042	1.63477e-05	0.00153231	7.67673	3.65936e-06	0.000478228	10.117	2.24769e-07	0.000100634
AT5G05965	AT5G05965	-	-	-	-	-	-	3.78501	0.000115794	0.00458505	2.10984	0.00701362	0.0536549	2.39191	0.0161026	0.080424	2.48143	0.0113567	0.054566
AT1G67265	RTFL21	ROTUNDIFOLIA like 21	-	-	-	-	-	3.76807	0.00845633	0.0430641	5.90967	0.0410744	0.155665	6.16004	0.0379305	0.139457	7.27087	0.0099422	0.0501707
AT4G14301	AT4G14301	-	-	-	-	-	-	3.65574	0.018542	0.0713855	1.69583	0.198652	0.404312	1.91117	0.233988	0.436399	0.753239	0.648056	0.787305
AT2G44790	UCC2	uclacyanin 2	Encodes a uclacyanin, a protein precursor that is closely related to precursors of stellacyanins and a blue copper protein from pea pods.	-	-	-	-	3.6455	0.0114785	0.0519964	0.187076	0.832286	0.909264	-0.885777	0.243193	0.447829	0.387771	0.585161	0.742262
AT1G43680	AT1G43680	-	-	-	-	-	-	3.63523	0.00873818	0.0438624	2.1822	0.0364136	0.144087	2.65101	0.0942732	0.245931	2.71071	0.0781887	0.20161
AT2G22810	ACS4	1-aminocyclopropane-1-carboxylate synthase 4	key regulatory enzyme in the biosynthesis of the plant hormone ethylene. ACS4 is specifically induced by indoleacetic acid (IAA).	-	-	-	leafdata	3.63083	0.151368	0.289846	6.00087	0.0173233	0.0924221	-0.718994	0.231589	0.433978	-0.0602391	0.915142	0.955251
AT5G57770	AT5G57770	Plant protein of unknown function (DUF828) with plant pleckstrin homology-like region	FORKED-LIKE family member, part of Group 2 (Group 1 consists of FKD1, FL1-FL3; Group 2 consists of FL4 and FL8 and Group 3 consists of FL5- FL7). May coordinate leaf size with vein density, where Group 1 members and Group 3 members have opposing functions.	-	-	-	-	3.52131	2.46567e-05	0.00247604	2.57706	0.000104847	0.00453236	1.07571	0.0162922	0.0810568	1.57353	0.00191905	0.016995
AT5G05880	AT5G05880	UDP-Glycosyltransferase superfamily protein	Encodes a nicotinate-N-glycosyltransferase.	-	-	-	-	3.50173	1.91574e-06	0.000824378	2.49783	2.88729e-05	0.00221328	2.66505	4.95009e-05	0.00223196	3.25774	7.56432e-06	0.000622708
AT2G25482	AT2G25482	Protein of unknown function (DUF784)	Encodes a ECA1 gametogenesis related family protein	-	-	-	-	3.45253	0.00696981	0.0384844	1.45063	0.0983001	0.265698	0.310911	0.744874	0.858918	0.689717	0.450212	0.633164
AT2G36261	-	-	-	-	-	-	-	3.43595	0.00768818	0.0408744	2.1988	0.0469461	0.169149	-0.945439	0.624756	0.77875	1.45398	0.291321	0.480583
AT1G02850	BGLU11	beta glucosidase 11	-	-	-	-	-	3.41195	0.0113937	0.0518055	4.81068	0.000521203	0.0118287	4.32229	0.000283729	0.0063378	2.08306	0.0177287	0.0738072
AT3G09640	APX2	ascorbate peroxidase 2	Encodes a cytosolic ascorbate peroxidase APX2. Ascorbate peroxidases are enzymes that scavenge hydrogen peroxide in plant cells. Eight types of APX have been described for Arabidopsis: three cytosolic (APX1, APX2, APX6), two chloroplastic types (stromal sAPX, thylakoid tAPX), and three microsomal (APX3, APX4, APX5) isoforms.	-	-	-	leafdata	3.35395	0.00727133	0.0393921	2.43825	0.02197	0.106939	1.19296	0.334668	0.544208	1.09515	0.362352	0.552797
AT3G59930	AT3G59930	-	Encodes a defensin-like (DEFL) family protein.	-	-	-	-	3.33904	2.70045e-08	0.000127826	2.31878	2.39458e-07	0.000197126	1.90507	1.10441e-06	0.000278813	1.28965	3.66333e-05	0.00157282
AT1G77932	AT1G77932	Protein of unknown function (DUF3049)	-	-	-	-	-	3.32556	0.00818714	0.0422616	2.43546	0.0294405	0.126803	2.58899	0.0462033	0.1573	1.42789	0.25788	0.443762
AT3G17980	C2	Calcium-dependent lipid-binding (CaLB domain) family protein	-	-	-	-	-	3.26479	0.00173357	0.0165025	2.50056	0.00661397	0.0520054	0.823802	0.433006	0.630415	0.537028	0.603262	0.75648
AT1G62770	AT1G62770	Plant invertase/pectin methylesterase inhibitor superfamily protein	PMEI9 pectin methyleseterase inhibitor. Expressed in many plant tissues.	-	-	-	-	3.23868	0.00108569	0.0130517	3.25483	0.00127574	0.0199298	1.6798	0.0354921	0.133813	3.65865	0.000261466	0.00490645
AT5G57760	AT5G57760	-	-	-	-	-	leafdata	3.22989	9.61267e-05	0.00432419	2.42703	0.000338684	0.00915667	1.01195	0.0319325	0.125469	1.54149	0.0038417	0.0267816
AT5G53980	HB52	homeobox protein 52	Encodes a homeodomain leucine zipper class I (HD-Zip I) protein.	HD-ZIP	Homeobox	-	-	3.21672	0.000447908	0.00839017	2.73373	0.0021934	0.027126	0	1	1	5.19371	0.0261523	0.096
AT2G31980	CYS2	PHYTOCYSTATIN 2	-	-	-	-	-	3.19169	1.31772e-05	0.00201184	2.60912	9.15945e-05	0.00413902	3.01075	5.49629e-05	0.00239234	2.49526	0.000232261	0.00457134
AT5G02200	FHL	far-red-elongated hypocotyl1-like	Encodes a small plant-specific protein with both nuclear localization and nuclear export signals that is specifically required, together with FHY1, for the light-regulated nuclear accumulation of phyA.	-	-	-	leafdata	3.15527	0.00180693	0.0168744	1.9381	0.0239135	0.111922	2.71374	0.00522234	0.038914	2.03012	0.0229901	0.0880983
AT3G44440	AT3G44440	-	-	-	-	-	-	3.14482	0.0137446	0.0582586	2.04469	0.0621049	0.201486	-3.5438	0.25158	0.457383	1.67888	0.286956	0.475848
AT3G59370	AT3G59370	Vacuolar calcium-binding protein-related	-	-	-	-	-	3.14333	0.151284	0.289745	0.912633	0.326663	0.539487	2.47838	0.0189219	0.0897014	2.90418	0.0071898	0.0402637
AT3G20340	AT3G20340	-	Expression of the gene is downregulated in the presence of paraquat, an inducer of photoxidative stress.	-	-	-	-	3.12979	0.000359939	0.00767459	3.08845	0.000458766	0.0109399	0.6757	0.344367	0.553219	0.129941	0.85321	0.917618
AT2G18050	HIS1-3	histone H1-3	encodes a structurally divergent linker histone whose gene expression is induced by dehydration and ABA. The mRNA is cell-to-cell mobile.	-	-	-	leafdata	3.09704	1.11613e-06	0.000641827	3.6284	2.97149e-07	0.000205567	1.96524	0.000175327	0.00482736	2.37108	3.00901e-05	0.00137283
AT1G48405	AT1G48405	Kinase interacting (KIP1-like) family protein	-	-	-	-	-	3.08407	7.71964e-05	0.00406012	2.48655	0.000354348	0.00942307	0.667618	0.283139	0.492118	0.656813	0.274869	0.462858
AT3G59900	ARGOS	auxin-regulated gene involved in organ size	Encodes ARGOS (Auxin-Regulated Gene Involved in Organ Size). Inducible by auxin. Involved in lateral organ size control. Transgenic plants expressing sense or antisense ARGOS cDNA display enlarged or reduced aerial organs, respectively. The alteration in organ size is attributable mainly to changes in cell number and the duration of organ growth.	-	-	-	leafdata	3.04957	0.000273354	0.00669557	3.592	0.000154671	0.00570864	2.31765	0.00219728	0.0225492	2.99141	0.000351651	0.00589217
AT4G11050	GH9C3	glycosyl hydrolase 9C3	-	-	-	-	-	2.98624	0.000501756	0.00881163	1.56013	0.0941425	0.258875	3.47232	0.122143	0.291704	0	1	1
AT2G36270	ABI5	Basic-leucine zipper (bZIP) transcription factor family protein	Encodes a member of the basic leucine zipper transcription factor family, involved in ABA signalling during seed maturation and germination. The Arabidopsis abscisic acid (ABA)-insensitive abi5 mutants have pleiotropic defects in ABA response, including decreased sensitivity to ABA inhibition of germination and altered expression of some ABA-regulated genes. Comparison of seed and ABA-inducible v…	bZIP	bZIP	-	leafdata	2.96752	0.0042208	0.0282271	2.03454	0.028779	0.125083	2.35633	0.0922092	0.242644	2.53244	0.0652168	0.178138
AT2G36690	AT2G36690	2-oxoglutarate (2OG) and Fe(II)-dependent oxygenase superfamily protein	GIM2 is a 2-oxoglutarate-dependent dioxygenase involved in GA metabolism.	-	-	-	-	2.96001	0.00693152	0.0383747	2.09736	0.0209901	0.103856	2.77212	0.016291	0.0810568	2.56575	0.0225904	0.0870602
AT5G46330	FLS2	Leucine-rich receptor-like protein kinase family protein	Encodes a leucine-rich repeat serine/threonine protein kinase that is expressed ubiquitously. FLS2 is involved in MAP kinase signalling relay involved in innate immunity. Essential in the perception of flagellin, a potent elicitor of the defense response. FLS2 is directed for degradation by the bacterial ubiquitin ligase AvrPtoB. The mRNA is cell-to-cell mobile.	-	-	-	leafdata	2.95637	1.15714e-05	0.00188872	3.15965	6.43964e-06	0.00101607	1.73486	0.000451543	0.00844814	1.41274	0.00173492	0.0159616
AT1G20900	ESC	Predicted AT-hook DNA-binding family protein	Encodes an AT hook domain containing protein that acts redundantly with SOB3 to modulate hypocotyl growth inhibition in response to light.	-	-	-	GO	2.95275	0.00144756	0.0148715	6.08539	0.00535443	0.0456053	4.33032	0.00148798	0.0176193	4.08658	0.00212661	0.0182278
AT5G18080	SAUR24	SAUR-like auxin-responsive protein family	Encodes SAUR24 (small auxin up RNA 24). Note that TAIR nomenclature is based on Plant Mol Biol. 2002, 49:373-85 (PMID:12036261). In Planta (2011) 233:1223<d4><c7><f4>1235 (PMID:21327815), SAUR24 is At5g18010.	-	-	-	leafdata	2.94425	0.000673369	0.0103363	2.7691	0.00381997	0.0371672	0.801314	0.138264	0.315067	0.379721	0.46057	0.642011
AT5G15265	AT5G15265	-	-	-	-	-	-	2.85663	0.00940505	0.0458605	4.76082	0.0678232	0.212525	1.61708	0.237979	0.441365	3.07816	0.0211525	0.0835075
AT1G80590	WRKY66	WRKY DNA-binding protein 66	member of WRKY Transcription Factor; Group III	WRKY	WRKY	-	-	2.83943	0.044443	0.127131	3.11916	0.0131647	0.0784329	2.39391	0.0950423	0.24712	2.98543	0.0376811	0.123392
AT5G02020	SIS	-	Encodes a protein involved in salt tolerance, names SIS (Salt Induced Serine rich).	-	-	-	-	2.81908	0.00068341	0.0104225	2.02849	0.00423295	0.0395591	3.05785	0.00043702	0.00826627	2.04418	0.00432623	0.0286709
AT4G27260	WES1	Auxin-responsive GH3 family protein	encodes an IAA-amido synthase that conjugates Asp and other amino acids to auxin in vitro. Lines carrying insertions in this gene are hypersensitive to auxin. It is involved in camalexin biosynthesis via conjugating indole-3-carboxylic acid (ICA) and cysteine (Cys). The mRNA is cell-to-cell mobile.	-	-	-	-	2.81818	0.000104196	0.00447357	3.68212	1.92782e-05	0.00170567	2.93477	0.000105629	0.00351491	2.92606	0.000106273	0.00290747
AT3G52510	AT3G52510	F-box associated ubiquitination effector family protein	-	-	-	-	-	2.78869	0.00471761	0.0303305	2.99787	0.00787038	0.0576522	0	1	1	0	1	1
AT5G18030	AT5G18030	SAUR-like auxin-responsive protein family	-	-	-	-	leafdata	2.76109	0.00323969	0.0238931	1.90632	0.0253242	0.115987	1.22973	0.0643293	0.193821	0.937944	0.139768	0.297111
AT4G32630	AT4G32630	ArfGap/RecO-like zinc finger domain-containing protein	-	-	-	-	-	2.7561	0.0348248	0.108058	3.48736	0.0113158	0.0716727	2.43412	0.0947506	0.246633	1.70781	0.231787	0.413829
AT5G48430	AT5G48430	Eukaryotic aspartyl protease family protein	-	-	-	-	-	2.74899	0.0978139	0.216356	3.64858	0.0176722	0.0935696	1.67203	0.299465	0.509028	1.7465	0.267868	0.455183
AT2G15880	AT2G15880	Leucine-rich repeat (LRR) family protein	Pollen expressed protein required for pollen tube growth.Along with other members of the LRX family, itnteracts with RALF4 to control pollen tube growth and integrity. Loss of function results in premature pollen tube rupture and reduced fertility.	-	Trihelix	-	-	2.74117	0.00431846	0.0285701	2.10892	0.0140734	0.0816151	2.18487	0.0155598	0.0787095	1.77695	0.0370144	0.122096
AT5G23160	AT5G23160	-	-	-	-	-	-	2.73728	0.02083	0.0770002	2.71708	0.0146148	0.0836255	2.83638	0.0673445	0.199453	3.17617	0.0359491	0.119519
AT1G54590	AT1G54590	-	-	-	-	-	-	2.72497	0.0227365	0.0812251	4.43653	0.00340445	0.0348024	1.89351	0.22332	0.423919	1.76473	0.244577	0.428462
AT5G54190	PORA	protochlorophyllide oxidoreductase A	light-dependent NADPH:protochlorophyllide oxidoreductase A	-	-	-	-	2.69431	3.21276e-07	0.000357826	2.57009	5.02824e-07	0.000261912	3.36271	1.16598e-07	8.4954e-05	2.24455	5.44991e-06	0.000529172
AT1G29450	AT1G29450	SAUR-like auxin-responsive protein family	-	-	-	-	-	2.65135	0.0146819	0.0609006	0.846498	0.31893	0.531645	0.445393	0.5478	0.722538	0.155026	0.832144	0.904666
AT3G29370	P1R3	-	Encodes a atypical member of the bHLH (basic helix-loop-helix) family transcriptional factors.	-	-	-	-	2.63146	0.00122708	0.0137953	1.27467	0.0536251	0.184172	2.90175	0.000696638	0.01091	3.73816	0.000109407	0.00295086
AT4G34300	AT4G34300	Cupredoxin superfamily protein	Encodes protein with 14.7% glycine residues, similar to auxin response factor 30 (GI:20145855) {Arabidopsis thaliana}	-	-	-	-	2.63142	0.0128955	0.0559112	2.13602	0.0307291	0.130279	5.39519	0.0437023	0.152387	5.88847	0.0211965	0.0835433
AT5G15720	GLIP7	GDSL-motif lipase 7	Contains lipase signature motif and GDSL domain.	-	-	-	-	2.62194	0.00728054	0.0394082	1.19717	0.142448	0.331177	1.26761	0.213691	0.412008	1.21593	0.223119	0.403188
AT4G28720	YUC8	Flavin-binding monooxygenase family protein	Auxin biosynthetic gene regulated by RVE1. Overexpression leads to suppression of bri1 phenotype.	-	-	-	leafdata	2.60246	0.000228618	0.00615618	3.57244	1.51335e-05	0.001477	3.20874	1.98795e-05	0.00133265	4.21637	2.20448e-06	0.000323828
AT5G54470	BBX29	B-box type zinc finger family protein	-	-	C2C2-CO-like	-	-	2.58381	0.00875324	0.0438864	2.9526	0.00396427	0.038082	5.20734	0.000200407	0.00518374	4.48225	0.000502306	0.00738979
AT4G27310	BBX28	B-box type zinc finger family protein	Encodes a B-box domain protein that negatively regulates photomorphogenic development by interfering with the binding of the transcription factor HY5 to target gene promoters. Degradation of BBX28 in darkness is dependent on COP1 and occurs via the 26S proteasome pathway. BBX28 acts as a key factor in the COP1-HY5 regulatory hub by maintaining proper HY5 activity to ensure normal photomorphogenic…	-	C2C2-CO-like	-	-	2.5646	0.00038194	0.00783212	1.52687	0.00780596	0.0573967	2.0279	0.00169298	0.0191831	1.88881	0.00253431	0.0202895
AT1G07476	AT1G07476	-	-	-	-	-	-	2.55763	0.0052626	0.0324461	1.54343	0.0495406	0.175	1.35485	0.0958677	0.24838	0.5209	0.501975	0.677203
AT5G51210	OLEO3	oleosin3	Encodes oleosin3, a protein found in oil bodies, involved in seed lipid accumulation.	-	-	-	-	2.54446	0.00559835	0.0337191	0.986438	0.244748	0.454766	0	1	1	0	1	1
AT5G62280	AT5G62280	Protein of unknown function (DUF1442)	-	-	-	-	-	2.53684	0.00240122	0.0199446	4.17063	0.000144356	0.00546648	1.24642	0.0407682	0.145815	1.70429	0.0106281	0.0522141
AT5G17780	AT5G17780	alpha/beta-Hydrolases superfamily protein	-	-	-	-	-	2.5329	2.99728e-05	0.00267961	2.35722	5.27383e-05	0.003074	2.85135	2.99725e-05	0.00167274	3.23871	8.84069e-06	0.000676291
AT2G44080	ARL	ARGOS-like	Encodes ARL, a gene similar to ARGOS involved in cell expansion-dependent organ growth. Upregulated by brassinosteroid. Acts downstream of BRI1. The mRNA is cell-to-cell mobile.	-	-	-	leafdata	2.51918	1.26169e-06	0.000661283	2.00355	9.83168e-06	0.0012328	1.10348	0.00136345	0.0165091	1.44725	0.000167273	0.00377386
AT1G29435	AT1G29435	-	-	-	-	-	-	2.51103	0.00855508	0.0433012	0.979045	0.211773	0.418232	0.65199	0.357339	0.565234	0.234619	0.733736	0.844327
AT2G40580	AT2G40580	Protein kinase superfamily protein	-	-	-	-	-	2.50888	0.00543058	0.0331152	1.29627	0.0966858	0.26305	2.22788	0.0566688	0.179037	1.40705	0.21624	0.394858
AT1G29440	SAUR63	SAUR-like auxin-responsive protein family	-	-	-	-	-	2.50415	0.00900746	0.0447102	1.07313	0.178734	0.378455	0.668752	0.348788	0.55753	0.268641	0.698929	0.821609
AT3G15800	AT3G15800	Glycosyl hydrolase superfamily protein	-	-	-	-	-	2.49286	0.00158842	0.0157462	2.41077	0.00140818	0.0209157	0.673404	0.257482	0.463772	1.02627	0.0927757	0.226278
AT2G03130	AT2G03130	Ribosomal protein L12/ ATP-dependent Clp protease adaptor protein ClpS family protein	-	-	-	-	-	2.45718	0.02652	0.0900034	1.70804	0.0817044	0.237305	2.55072	0.167861	0.35707	2.49094	0.164416	0.329946
AT2G02430	AT2G02430	-	-	-	-	-	-	2.44383	0.00399822	0.0272507	1.92643	0.012186	0.0747181	1.04535	0.273478	0.48125	1.38501	0.134097	0.289475
AT1G73830	BEE3	BR enhanced expression 3	Encodes the brassinosteroid signaling component BEE3 (BR-ENHANCED EXPRESSION 3). Positively modulates the shade avoidance syndrome in Arabidopsis seedlings.	bHLH	bHLH	-	-	2.4316	0.000970987	0.0122678	2.26384	0.00249824	0.0290729	0.845163	0.105415	0.264748	1.40954	0.0150788	0.0662878
AT4G38825	AT4G38825	SAUR-like auxin-responsive protein family	-	-	-	-	-	2.4307	0.0306125	0.0988097	0.96564	0.421656	0.623804	1.39997	0.183723	0.376759	1.3627	0.189161	0.360646
AT4G38820	AT4G38820	-	-	-	-	-	-	2.4307	0.0304493	0.0984842	0.96564	0.421109	0.623563	1.39997	0.183245	0.376226	1.3542	0.19125	0.363547
AT4G27410	RD26	NAC (No Apical Meristem) domain transcriptional regulator superfamily protein	Encodes a NAC transcription factor induced in response to desiccation. It is localized to the nucleus and acts as a transcriptional activator in ABA-mediated dehydration response.	NAC	NAC	-	-	2.41102	0.0308219	0.0992485	1.63864	0.101371	0.270165	1.76696	0.0827039	0.226583	1.12666	0.235829	0.418676
AT1G02470	AT1G02470	Polyketide cyclase/dehydrase and lipid transport superfamily protein	-	-	-	-	-	2.41096	0.000898145	0.0118341	1.29464	0.0265544	0.119653	0.723435	0.237275	0.440404	0.495937	0.40101	0.587581
AT3G53250	AT3G53250	SAUR-like auxin-responsive protein family	-	-	-	-	-	2.40905	0.00349142	0.025008	1.61313	0.0227908	0.109099	0.333945	0.551081	0.724744	1.35779	0.0294145	0.104061
AT1G10155	PP2-A10	phloem protein 2-A10	-	-	-	-	-	2.40234	0.0079546	0.0415772	1.56839	0.0292155	0.126257	0.0384077	0.943999	0.975763	-0.766876	0.182749	0.35297
AT5G14780	FDH	formate dehydrogenase	Encodes a NAD-dependent formate dehydrogenase.	-	-	-	-	2.38831	1.33467e-11	2.52707e-07	2.1553	3.46448e-11	6.55964e-07	0.84484	3.54602e-07	0.000149878	0.892406	2.07005e-07	9.84692e-05
AT3G22961	AT3G22961	Paired amphipathic helix (PAH2) superfamily protein	-	-	-	-	-	2.35811	0.00281704	0.0219051	0.742074	0.228181	0.436622	1.52792	0.0672725	0.199302	1.09239	0.173947	0.341638
AT3G62320	AT3G62320	Polynucleotidyl transferase, ribonuclease H-like superfamily protein	-	-	-	-	-	2.33516	0.0134918	0.0576646	1.03644	0.207634	0.414392	0.512678	0.69939	0.829715	0.821424	0.505866	0.680415
AT1G75490	AT1G75490	Integrase-type DNA-binding superfamily protein	encodes a member of the DREB subfamily A-2 of ERF/AP2 transcription factor family. The protein contains one AP2 domain. There are eight members in this subfamily including DREB2A AND DREB2B that are involved in response to drought.	ERF	AP2-EREBP	-	-	2.31516	7.25141e-07	0.000569967	1.77759	7.24131e-06	0.00108214	2.00558	3.12652e-06	0.000446152	1.91151	4.66319e-06	0.000487059
AT1G56600	GolS2	galactinol synthase 2	GolS2 is a galactinol synthase that catalyzes the formation of galactinol from UDP-galactose and myo-inositol. GolS2 transcript levels rise in response to methyl viologen, an oxidative damage-inducing agent. Plants over-expressing GolS2 have increased tolerance to salt, chilling, and high-light stress.	-	-	-	-	2.31	0.0492281	0.135813	3.87235	0.0137034	0.0803533	3.72394	0.00585612	0.0418414	2.38899	0.04042	0.129298
AT1G07860	AT1G07860	-	-	-	-	-	-	2.30965	0.0256997	0.0879838	1.58388	0.0967066	0.26305	0.872157	0.367724	0.574843	0.356189	0.708598	0.827623
AT4G37770	ACS8	1-amino-cyclopropane-1-carboxylate synthase 8	Encodes an auxin inducible ACC synthase.	-	-	-	-	2.29967	9.56282e-05	0.0043213	5.60628	1.21064e-07	0.000120644	3.86515	3.39951e-07	0.000149878	4.32649	1.32857e-07	7.99968e-05
AT5G65550	AT5G65550	UDP-Glycosyltransferase superfamily protein	-	-	-	-	-	2.29539	0.00378948	0.0263496	0.970476	0.132473	0.317379	0.870054	0.217902	0.417333	0.468805	0.494386	0.670826
AT2G33260	AT2G33260	Tryptophan/tyrosine permease	-	-	-	-	-	2.29346	0.0174012	0.0687121	1.30753	0.11937	0.29729	1.29627	0.204005	0.400734	1.11375	0.266292	0.453657
AT5G07880	SNAP29	synaptosomal-associated protein SNAP25-like 29	member of mammalian SNAP25 Gene Family, a type of SNARE proteins with two chains. There are three members in Arabidopsis: SNAP30, SNAP29, and SNAP33.	-	-	-	-	2.28533	0.0182339	0.0706593	2.05651	0.0263015	0.118852	1.978	0.10037	0.255749	2.0173	0.0864562	0.215995
AT4G15530	PPDK	pyruvate orthophosphate dikinase	The product of this long transcript was shown to be targeted to the chloroplast, whereas the shorter transcript (no targeting sequence) accumulates in the cytosol. They were also found in slightly different tissues.	-	-	-	-	2.26765	0.0125828	0.0550852	1.55492	0.0332583	0.136652	0.514953	0.402433	0.604454	0.431343	0.478623	0.657876
AT4G28240	AT4G28240	Wound-responsive family protein	Member of the wound-induced polypeptide (WIP) family. Positively regulates plant resistance against Pst DC3000 by enhancing PTI responses.	-	-	-	-	2.26714	1.79929e-05	0.0021735	2.39547	1.21493e-05	0.00132203	2.73636	4.21613e-06	0.000526744	2.564	6.99717e-06	0.000604952
AT5G67060	HEC1	basic helix-loop-helix (bHLH) DNA-binding superfamily protein	Encodes a bHLH transcription factor that is involved in transmitting tract and stigma development and acts as a local modulator of auxin and cytokinin responses to control gynoecium development. HEC1 affects auxin transport by acting as a transcriptional regulator of PIN1 and PIN3.	bHLH	bHLH	-	leafdata	2.25956	0.000932854	0.0120614	2.50191	0.00056731	0.0124179	1.77767	0.0116918	0.0652826	1.95211	0.00633193	0.0367307
AT5G61455	U2.7	U2.7; snRNA	-	-	-	-	-	2.25637	0.0183145	0.0707975	1.49076	0.0941014	0.258857	1.02983	0.229114	0.430744	-0.880281	0.317164	0.50758
AT1G02610	AT1G02610	RING/FYVE/PHD zinc finger superfamily protein	-	-	-	-	-	2.25467	0.000217085	0.00597426	1.01804	0.0221292	0.10738	1.09541	0.00996119	0.0589945	1.44438	0.00180706	0.0163607
AT3G45060	NRT2.6	high affinity nitrate transporter 2.6	member of High affinity nitrate transporter family	-	-	-	-	2.2495	0.0112363	0.0512893	1.83253	0.0254317	0.116207	0.314633	0.687084	0.821551	1.06504	0.178099	0.346677
AT1G29510	SAUR68	SAUR-like auxin-responsive protein family	This locus was referred to as SAUR68 in PMID:17948056 but the nomenclature should be SAUR67.	-	-	-	leafdata	2.24017	0.0120095	0.0535915	0.696544	0.340965	0.55301	0.173201	0.799745	0.894251	0.108845	0.872698	0.929497
AT4G35720	AT4G35720	Arabidopsis protein of unknown function (DUF241)	-	-	-	-	-	2.22696	0.0458236	0.129724	7.11047	0.000659596	0.0136044	10.7405	0.000393458	0.0076928	10.7223	0.000394308	0.00634311
AT3G04900	AT3G04900	Heavy metal transport/detoxification superfamily protein	-	-	-	-	-	2.22249	0.0209048	0.0771857	1.27974	0.131137	0.315795	1.36573	0.178453	0.370567	0.873501	0.377691	0.567016
AT1G14520	MIOX1	myo-inositol oxygenase 1	Encodes MIOX1. Belongs to myo-inositol oxygenase gene family.	-	-	-	-	2.19862	0.0189198	0.0724424	0.311066	0.701316	0.829195	-0.110255	0.837251	0.916954	0.110555	0.835641	0.906551
AT1G15580	IAA5	indole-3-acetic acid inducible 5	auxin induced protein	-	-	-	leafdata	2.18976	0.00104601	0.0127708	1.47279	0.0135476	0.0797357	-0.256816	0.522733	0.703442	-0.773108	0.0741947	0.194634
AT1G18400	BEE1	BR enhanced expression 1	Encodes the brassinosteroid signaling component BEE1 (BR-ENHANCED EXPRESSION 1). Positively modulates the shade avoidance syndrome in Arabidopsis seedlings.	bHLH	bHLH	-	leafdata	2.16489	3.55508e-05	0.00275869	1.35459	0.000962928	0.0169601	1.16191	0.00135787	0.0164596	1.00566	0.00347012	0.0250584
AT3G61300	AT3G61300	C2 calcium/lipid-binding plant phosphoribosyltransferase family protein	-	-	-	-	-	2.16106	0.00411781	0.0278055	1.58234	0.0215517	0.105633	1.46525	0.0569548	0.179551	1.08557	0.140843	0.298476
AT5G18020	SAUR20	SAUR-like auxin-responsive protein family	-	-	-	-	leafdata	2.14954	0.0149729	0.0618094	0.67827	0.375654	0.586463	1.04385	0.118442	0.285754	0.329725	0.597651	0.751989
AT1G44830	AT1G44830	Integrase-type DNA-binding superfamily protein	Encodes a nuclear-localized member of the DREB subfamily A-5 of ERF/AP2 transcription factor family. The protein contains one AP2 domain. There are 15 members in this subfamily including RAP2.1, RAP2.9 and RAP2.10. Overexpression in cultured cells results in an increase in pectin deposition.ERF014 differentially regulates responses to bacterial and fungal pathogens.	ERF	AP2-EREBP	-	-	2.12367	0.000145561	0.00510382	1.95132	0.000431543	0.0105566	1.72317	0.0018773	0.0205461	2.30042	0.000193535	0.00411302
AT3G04410	AT3G04410	NAC (No Apical Meristem) domain transcriptional regulator superfamily protein	-	NAC	NAC	-	-	2.12324	0.0304962	0.0985855	1.89435	0.0475817	0.170692	1.98271	0.0984133	0.252703	1.06707	0.361852	0.55257
AT3G20395	AT3G20395	RING/U-box superfamily protein	-	-	-	-	-	2.12042	0.000119036	0.0046193	3.1004	5.4372e-06	0.000927459	3.26524	1.33193e-05	0.00101681	4.05036	1.71112e-06	0.000286298
AT3G48260	WNK3	with no lysine (K) kinase 3	Encodes a member of the WNK family (9 members in all) of protein kinases, the structural design of which is clearly distinct from those of other known protein kinases, such as receptor-like kinases and mitogen-activated protein kinases.	-	-	-	-	2.11535	0.0387478	0.115974	0.256978	0.795399	0.887168	2.00688	0.0162479	0.0808932	3.05151	0.0012506	0.0130967
AT3G47875	AT3G47875	transposable element gene	-	-	-	-	-	2.11191	0.00448718	0.0291985	1.43529	0.0296253	0.127194	1.37056	0.0580811	0.181919	1.23209	0.0811813	0.207164
AT4G31370	FLA5	FASCICLIN-like arabinogalactan protein 5 precursor	fasciclin-like arabinogalactan-protein, putative (FLA5)	-	-	-	-	2.1105	0.024009	0.0842898	2.31898	0.0127119	0.0766764	3.81885	0.00188606	0.020577	4.73692	0.000320841	0.00557833
AT3G03341	AT3G03341	-	-	-	-	-	-	2.10943	0.0430887	0.124482	2.47576	0.0214614	0.105381	2.66509	0.0154494	0.0783854	0.901022	0.348152	0.539332
AT1G53180	AT1G53180	-	-	-	-	-	-	2.10494	0.00252939	0.0205631	4.29013	6.15369e-05	0.00328208	2.71191	0.00285569	0.02627	2.27183	0.00831162	0.0444806
AT5G25340	AT5G25340	Ubiquitin-like superfamily protein	-	-	-	-	-	2.0892	0.000491772	0.00872522	1.58428	0.00298279	0.0322659	0.861234	0.0505323	0.166628	0.842606	0.0540098	0.156676
AT1G01250	AT1G01250	Integrase-type DNA-binding superfamily protein	encodes a member of the DREB subfamily A-4 of ERF/AP2 transcription factor family. The protein contains one AP2 domain. There are 17 members in this subfamily including TINY.	ERF	AP2-EREBP	-	-	2.08411	0.00535068	0.0328001	1.59617	0.0200811	0.101391	1.10779	0.0305612	0.122026	1.4266	0.00860833	0.0455916
AT5G10100	TPPI	Haloacid dehalogenase-like hydrolase (HAD) superfamily protein	-	-	-	-	-	2.08184	0.00144634	0.0148715	0.999349	0.0617188	0.200798	1.07664	0.19138	0.386392	1.98362	0.0164556	0.07
AT1G13430	ST4C	sulfotransferase 4C	Encodes a sulfotransferase. Unlike the related ST4A protein (At2g14920), in vitro experiements show that this enzyme does not act brassinosteroids. ST4C is expressed in the roots and transcript levels rise in response to cytokinin treatment.	-	-	-	-	2.07784	0.00252602	0.0205525	1.06103	0.0479838	0.171517	0.118894	0.824662	0.909757	0.688014	0.199482	0.374034
AT1G24851	AT1G24851	-	-	-	-	-	-	2.07697	0.022894	0.0815876	1.97504	0.0275474	0.121728	1.42851	0.131971	0.30618	1.38825	0.137237	0.293986
AT1G19040	AT1G19040	NAC (No Apical Meristem) domain transcriptional regulator superfamily protein	-	NAC	-	-	-	2.05934	0.0280222	0.0933777	1.16144	0.156909	0.350055	2.37792	0.0218176	0.0980989	2.15555	0.0322199	0.110617
AT5G18060	SAUR23	SAUR-like auxin-responsive protein family	-	-	-	-	leafdata	2.0593	0.00289589	0.0223526	1.25341	0.0422771	0.158576	1.38845	0.0156489	0.0789911	1.33349	0.0186752	0.0764532
AT1G36060	AT1G36060	Integrase-type DNA-binding superfamily protein	encodes a member of the DREB subfamily A-6 of ERF/AP2 transcription factor family. The protein contains one AP2 domain. There are 8 members in this subfamily including RAP2.4.Overexpression results in increased drought tolerance and vitrified leaves. Binds to DRE/GCC promoter elements and activates expression of aquaporin genes AtTIP1;1, AtTIP2;3, and AtPIP2;2.	ERF	AP2-EREBP	-	-	2.05214	9.09829e-05	0.00423008	2.4371	1.75537e-05	0.00161341	2.90308	3.72203e-06	0.000478228	4.16392	1.39426e-07	7.99968e-05
AT4G16780	HB-2	homeobox protein 2	Encodes a homeodomain-leucine zipper protein that is rapidly and strongly induced by changes in the ratio of red to far-red light. It is also involved in cell expansion and cell proliferation and in the response to auxin. The mRNA is cell-to-cell mobile.	HD-ZIP	Homeobox	-	leafdata	2.03331	1.26197e-06	0.000661283	2.66206	1.08906e-07	0.000114557	2.5743	1.39527e-07	9.08551e-05	2.75594	7.54846e-08	6.94135e-05
AT2G01770	VIT1	vacuolar iron transporter 1	Encodes an iron transporter required for iron sequestration into vacuoles. Expressed in developing embryo and seed. Localized in the vacuolar membrane.	-	-	-	-	2.0281	0.00286554	0.0221997	0.229486	0.744051	0.855849	-0.0622479	0.965805	0.986011	0.285067	0.825337	0.900606
AT1G07330	AT1G07330	-	-	-	-	-	-	2.02305	0.0059185	0.0348448	1.60094	0.0176327	0.0934723	1.19949	0.0924485	0.242975	1.12082	0.108722	0.251102
AT4G01335	AT4G01335	-	-	-	-	-	-	2.02091	0.0380598	0.114589	0.478073	0.490754	0.678823	1.26738	0.051828	0.16951	1.73408	0.0131097	0.0603792
AT3G25717	RTFL16	ROTUNDIFOLIA like 16	-	-	-	-	-	2.02081	0.00099749	0.0124335	2.58115	0.00043849	0.0106303	1.29313	0.0119458	0.0663875	0.709263	0.117933	0.26545
AT1G15330	AT1G15330	Cystathionine beta-synthase (CBS) protein	-	-	-	-	-	2.01844	0.00151674	0.0152512	1.00401	0.0741711	0.223623	0.869091	0.465681	0.657919	1.82028	0.089718	0.221651
AT1G61665	AT1G61665	-	-	-	-	-	-	2.0122	0.0160229	0.0648382	0.238684	0.71817	0.839424	5.54613	0.00782296	0.0508654	4.10894	0.0532688	0.155073
AT4G28703	AT4G28703	RmlC-like cupins superfamily protein	-	-	-	-	-	2.00979	0.00501891	0.0314142	1.03882	0.0849592	0.242643	0.443382	0.597514	0.758372	0.280977	0.729788	0.841826
AT1G80440	AT1G80440	Galactose oxidase/kelch repeat superfamily protein	Encodes a member of a family of F-box proteins, called the KISS ME DEADLY (KMD) family, that targets type-B ARR proteins for degradation and is involved in the negative regulation of the cytokinin response. Also named as KFB20, a member of a group of Kelch repeat F-box proteins that negatively regulate phenylpropanoid biosynthesis by targeting the phenypropanoid biosynthesis enzyme phenylalanine …	-	-	-	-	2.00718	0.00401347	0.0273134	1.12043	0.0526935	0.182195	0.672603	0.207009	0.404239	1.44091	0.0189501	0.0772451
AT1G28327	AT1G28327	-	-	-	-	-	-	1.99407	0.00447836	0.0291985	1.86092	0.00634983	0.0506539	0.929163	0.298199	0.507605	0.523434	0.546474	0.712305
AT3G54510	AT3G54510	Early-responsive to dehydration stress protein (ERD4)	-	-	-	-	-	1.98674	0.0205003	0.0761532	1.21478	0.127312	0.309797	2.00481	0.0275637	0.113641	2.85746	0.00390816	0.0270595
AT5G13990	EXO70C2	exocyst subunit exo70 family protein C2	A member of EXO70 gene family, putative exocyst subunits, conserved in land plants. Arabidopsis thaliana contains 23 putative EXO70 genes, which can be classified into eight clusters on the phylogenetic tree. This particular member is expressed in pollen and is involved in pollen tube elongation. Found in the cytoplasm and surprisingly, not found in the plasma membrane and is not found to colocal…	-	-	-	-	1.98336	0.025607	0.0878008	1.10249	0.159463	0.353835	0.712086	0.393149	0.596508	1.4897	0.088882	0.22022
AT1G08115	AT1G08115	snRNA	U1A small nuclear RNA	-	-	-	-	1.98306	0.0296692	0.0970386	1.76488	0.0496036	0.175102	1.63733	0.0703546	0.204529	-0.586122	0.492231	0.669196
AT1G29500	AT1G29500	SAUR-like auxin-responsive protein family	-	-	-	-	-	1.98058	0.0107618	0.0500402	0.795964	0.225905	0.434111	0.0563098	0.924797	0.964691	-0.118348	0.842401	0.910761
AT5G22460	AT5G22460	alpha/beta-Hydrolases superfamily protein	-	-	-	-	-	1.97003	0.00117224	0.0135501	1.91173	0.00138408	0.0207491	0.863908	0.056843	0.179348	1.15312	0.0160747	0.0691252
AT3G49155	AT3G49155	-	-	-	-	-	-	1.94894	0.00296204	0.0226782	1.11542	0.0415292	0.156918	1.21135	0.0360495	0.135214	1.0385	0.0625895	0.173688
AT3G54490	RPB5E	RNA polymerase II fifth largest subunit, E	NRPE5-like protein of unknown function; homologous to budding yeast RPB5	-	-	-	-	1.93799	0.00448037	0.0291985	0.804908	0.142989	0.331969	1.08158	0.0682556	0.200769	0.62882	0.260211	0.446595
AT3G63052	AT3G63052	-	This gene encodes a small protein and has either evidence of transcription or purifying selection.	-	-	-	-	1.9294	0.0319661	0.101812	3.215	0.00601389	0.048933	2.18193	0.0610906	0.187652	1.45869	0.194317	0.367606
AT1G25025	AT1G25025	-	-	-	-	-	-	1.92868	0.0284469	0.0943116	1.87986	0.030727	0.130279	1.4275	0.123766	0.293976	1.52553	0.098425	0.234767
AT1G25112	AT1G25112	-	-	-	-	-	-	1.92868	0.0284469	0.0943116	1.87986	0.030727	0.130279	1.4275	0.123766	0.293976	1.52553	0.098425	0.234767
AT2G47770	TSPO	TSPO(outer membrane tryptophan-rich sensory protein)-related	Encodes a membrane-bound protein designated AtTSPO (Arabidopsis thaliana TSPO-related). AtTSPO is related to the bacterial outer membrane tryptophan-rich sensory protein (TspO) and the mammalian mitochondrial 18 kDa Translocator Protein (18 kDa TSPO), members of the TspO/MBR domain-containing membrane proteins. Mainly detected in dry seeds, but can be induced in vegetative tissues by osmotic or s…	-	-	-	-	1.90944	0.175166	0.319087	6.16496	0.0091506	0.0627517	2.78717	0.0500319	0.165744	2.22164	0.104105	0.244253
AT3G21320	AT3G21320	-	-	-	-	-	-	1.90586	0.0079636	0.0415772	5.12868	1.01871e-06	0.000425115	5.25063	4.92377e-07	0.000184067	6.25623	9.98936e-08	6.94135e-05
AT3G14620	CYP72A8	cytochrome P450, family 72, subfamily A, polypeptide 8	putative cytochrome P450 The mRNA is cell-to-cell mobile.	-	-	-	-	1.89805	0.00493882	0.0311809	1.55637	0.00857539	0.0604538	-0.722917	0.128041	0.300152	-1.69594	0.00325882	0.0240742
AT3G56705	U2.6	U2.6; snRNA	-	-	-	-	-	1.89738	0.021466	0.0784021	1.84825	0.0285595	0.124538	1.47477	0.0666079	0.198077	-0.0861641	0.908057	0.950844
AT3G02550	LBD41	LOB domain-containing protein 41	-	LBD	-	-	-	1.89308	0.0128466	0.0557886	2.47622	0.00361652	0.0361265	2.92136	0.00300405	0.0270208	2.00572	0.0203961	0.0814327
AT2G22860	PSK2	phytosulfokine 2 precursor	Phytosulfokine 2 precursor, coding for a unique plant peptide growth factor. The mRNA is cell-to-cell mobile.	-	-	YES	-	1.87851	0.00728461	0.039413	1.34665	0.034647	0.139563	0.516	0.355902	0.564486	0.298078	0.586412	0.743177
AT5G66580	AT5G66580	-	-	-	-	-	-	1.86983	0.0040887	0.0276583	1.80092	0.0056998	0.0475	1.94136	0.00329183	0.0284991	1.75091	0.00575096	0.0346448
AT1G77000	SKP2B	RNI-like superfamily protein	AtSKP2;2 is a homolog of human SKP2, the human F-box protein that recruits E2F1. Contains an F-box motif at the N-terminal region and a C-terminal Leu-rich repeat domain. Forms part of an E3-ubiquitin-ligase SCF (Skp1, cullin, F-box) complex and recruits phosphorylated AtE2Fc, a transcriptional factor that might play a role in cell division and during the transition from skotomorphogenesis to pho…	-	-	-	-	1.86968	0.00395839	0.0270766	2.02702	0.00318785	0.0334981	1.20308	0.044986	0.154782	0.911334	0.111996	0.256227
AT1G65310	XTH17	xyloglucan endotransglucosylase/hydrolase 17	Encodes a xyloglucan endotransglucosylase/hydrolase with only only the endotransglucosylase (XET; EC 2.4.1.207) activity towards xyloglucan and non-detectable endohydrolytic (XEH; EC 3.2.1.151) activity. Expressed in the mature or basal regions of both the main and lateral roots, but not in the tip of these roots where cell division occurs.	-	-	-	-	1.8678	0.0285121	0.0944615	0.957283	0.204861	0.41099	-0.744557	0.264633	0.471716	0.280722	0.657731	0.794038
AT1G06080	ADS1	delta 9 desaturase 1	Encodes a protein homologous to delta 9 acyl-lipid desaturases of cyanobacteria and acyl-CoA desaturases of yeast and mammals. expression down-regulated by cold temperature. It is involved in the desaturation of VLCFAs to make monounsaturated VLCFAs.	-	-	-	-	1.86392	1.02806e-05	0.00183046	2.88674	2.59257e-07	0.000204532	3.8901	2.38858e-08	3.55566e-05	4.78004	4.66773e-09	1.26255e-05
AT4G24275	AT4G24275	-	Identified as a screen for stress-responsive genes.	-	-	-	-	1.8611	0.000491704	0.00872522	0.799578	0.0596922	0.196627	0.722504	0.0876876	0.235768	0.938528	0.0320208	0.110153
AT1G80130	AT1G80130	Tetratricopeptide repeat (TPR)-like superfamily protein	-	-	-	-	-	1.85781	0.00656334	0.0371289	1.92407	0.00276445	0.0307895	2.25307	0.000971437	0.0133477	2.05656	0.00167201	0.0156412
AT2G46050	AT2G46050	Pentatricopeptide repeat (PPR-like) superfamily protein	E-PPR protein involved in mitochondrial RNA editing.It is involved in editing of the mitochondrial tatC transcript at site 581.	-	-	-	-	1.85719	0.00241586	0.0200096	1.34271	0.0166956	0.0905879	0.0952536	0.851657	0.924827	0.000600424	0.99921	1
AT3G57765	U2.3	U2.3; snRNA	encodes a small nuclear RNA, which is a part of small nuclear ribonuclear particle (snRNP) and is involved in RNA processing such as splicing and polyadenylation.	-	-	-	-	1.84851	0.00491574	0.0310866	1.53919	0.0139303	0.0811731	1.01628	0.0709943	0.205197	-0.399046	0.44748	0.631058
AT1G53270	ABCG10	ABC-2 type transporter family protein	-	-	-	-	-	1.84842	0.00236769	0.0198186	0.87129	0.078412	0.231796	-0.267608	0.598751	0.759226	0.442749	0.368192	0.55793
AT2G05380	GRP3S	glycine-rich protein 3 short isoform	glycine-rich protein 3 short isoform (GRP3S) mRNA, complete The mRNA is cell-to-cell mobile.	-	-	-	-	1.83832	5.1514e-08	0.000195073	2.66721	1.54119e-09	9.72696e-06	1.24509	1.92239e-06	0.000349985	0.368414	0.0182797	0.0753537
AT1G02070	AT1G02070	-	-	-	-	-	-	1.82895	0.00667798	0.0374858	1.09911	0.101256	0.269992	0	1	1	3.36714	0.114723	0.260484
AT2G28570	AT2G28570	-	-	-	-	-	-	1.82866	0.000148534	0.00517926	1.66416	0.000325561	0.00899069	1.31221	0.00210333	0.0220268	1.18004	0.00401173	0.0273723
AT5G42900	COR27	cold regulated gene 27	-	-	-	-	-	1.82744	0.00042794	0.00824633	1.48128	0.00165191	0.0228846	2.15153	0.000174244	0.00481624	2.3953	6.9365e-05	0.00221736
AT1G78990	AT1G78990	HXXXD-type acyl-transferase family protein	-	-	-	-	-	1.81852	0.0268265	0.0907186	0.947814	0.178813	0.378581	1.02642	0.179411	0.371497	0.916271	0.222944	0.40298
AT4G37620	AT4G37620	transposable element gene	-	-	-	-	-	1.8154	0.0193803	0.0735806	-0.819283	0.219993	0.427215	-0.51035	0.369067	0.575991	-0.571836	0.306703	0.496293
AT1G25180	AT1G25180	-	-	-	-	-	-	1.80397	0.0270362	0.0911346	1.77292	0.0282522	0.12354	1.0495	0.184432	0.377671	1.27929	0.109568	0.252336
AT1G03506	AT1G03506	snoRNA	-	-	-	-	-	1.80145	0.0171075	0.068006	-0.218721	0.703233	0.830221	-0.78173	0.236502	0.439444	-0.517138	0.397287	0.584206
AT3G15870	AT3G15870	Fatty acid desaturase family protein	-	-	-	-	-	1.80081	0.0785264	0.186042	2.61289	0.0187616	0.0970316	1.78449	0.0957068	0.248133	0.944521	0.355679	0.546493
AT3G08885	AT3G08885	-	-	-	-	-	-	1.79476	0.00943192	0.0458901	1.46034	0.0224442	0.108167	2.10995	0.00358292	0.0300305	1.62641	0.0141939	0.0635903
AT1G78970	LUP1	lupeol synthase 1	Lupeol synthase. Converts oxidosqualene to multiple triterpene alcohols and a triterpene diols. This conversion proceeds through the formation of a 17&#946;-dammarenyl cation.	-	-	-	-	1.78731	0.00287175	0.0222296	1.55409	0.0114907	0.0723318	0.42406	0.379164	0.585247	0.799969	0.109576	0.252336
AT5G22310	AT5G22310	-	-	-	-	-	-	1.77718	0.00854031	0.043268	0.223177	0.705911	0.831523	1.01748	0.127417	0.299162	1.51254	0.0290754	0.103208
AT5G57340	AT5G57340	-	-	-	-	-	-	1.76971	1.29902e-06	0.000661283	1.52278	5.40793e-06	0.000927459	1.64161	3.20802e-06	0.000452275	1.63998	3.10365e-06	0.000379685
AT5G35780	AT5G35780	-	-	-	-	-	-	1.76921	0.0334754	0.105164	1.97324	0.0165365	0.0900917	1.49693	0.0952082	0.247423	1.72915	0.0542956	0.157288
AT2G22820	AT2G22820	-	-	-	-	-	-	1.76782	0.0236549	0.0833891	-0.165036	0.804896	0.892751	1.6015	0.0335295	0.129402	1.03058	0.146075	0.30551
AT1G03800	ERF10	ERF domain protein 10	encodes a member of the ERF (ethylene response factor) subfamily B-1 of ERF/AP2 transcription factor family (ATERF-10). The protein contains one AP2 domain. There are 15 members in this subfamily including ATERF-3, ATERF-4, ATERF-7, and leafy petiole.	ERF	AP2-EREBP	-	-	1.76313	0.000883784	0.0117759	1.22864	0.00653357	0.0515874	2.09776	0.000189203	0.0050033	1.20355	0.00832628	0.0445213
AT4G25750	ABCG4	ABC-2 type transporter family protein	-	-	-	-	-	1.75866	0.00285711	0.0221526	2.32773	0.000741178	0.0144608	-0.623868	0.489249	0.676361	0.972808	0.187712	0.358678
AT1G17810	BETA-TIP	beta-tonoplast intrinsic protein	beta-tonoplast intrinsic protein (beta-TIP) mRNA, complete	-	-	-	-	1.75639	0.00901941	0.0447354	1.40462	0.0247124	0.114225	0.105993	0.855221	0.9267	0.140438	0.804916	0.888646
AT5G60680	AT5G60680	Protein of unknown function, DUF584	-	-	-	-	-	1.75273	0.000875374	0.0117133	0.821318	0.0441155	0.162855	1.69382	0.00110612	0.0144138	1.14614	0.01028	0.0511407
AT3G62090	PIL2	phytochrome interacting factor 3-like 2	encodes a novel Myc-related bHLH transcription factor, which physically associated with APRR1/TOC1 and is a member of PIF3 transcription factor family.	bHLH	bHLH	-	leafdata	1.74867	0.000199123	0.00577348	0.677161	0.0574386	0.191942	2.14862	4.92513e-05	0.00223196	1.82482	0.000179668	0.00394704
AT3G57645	U2.2	U2.2; snRNA	-	-	-	-	-	1.74734	0.0321008	0.101979	4.05144	0.00123513	0.0195843	0.96589	0.205914	0.403004	-1.43382	0.0971204	0.232681
AT1G06030	AT1G06030	pfkB-like carbohydrate kinase family protein	Encodes a member of the fructokinase gene family. Nomenclature according to Riggs 2017 has been adopted for the family by the community (personal communication, Boernke, Callis, Granot, Boernke, and Smeekens).	-	-	-	-	1.7463	0.172137	0.31539	1.64533	0.135475	0.321319	4.06645	0.0101419	0.059651	2.30502	0.110297	0.253504
AT2G44995	AT2G44995	-	-	-	-	-	-	1.73271	4.01581e-05	0.0029471	1.25762	0.000608932	0.0129545	1.07239	0.00155557	0.01816	0.320621	0.232443	0.41453
AT1G15405	AT1G15405	other RNA	-	-	-	-	-	1.72717	0.0116442	0.0524962	1.13605	0.0712805	0.218527	0.46305	0.417665	0.616589	-0.834589	0.167242	0.333113
AT2G30945	AT2G30945	-	-	-	-	-	-	1.72259	2.0889e-06	0.000836513	0.677419	0.00366968	0.0363446	0.662824	0.00412895	0.0331542	0.0939339	0.615942	0.765792
AT4G01160	LRB3	BTB/POZ/Kelch-associated protein	Encodes a member of LRB BTB family. It does not appear to participate in red light responses like LRB1 and LRB2.	-	-	-	-	1.71996	0.0233798	0.0826809	1.42826	0.046215	0.167503	0.834413	0.28229	0.491142	1.012	0.188272	0.359422
AT1G17830	AT1G17830	Protein of unknown function (DUF789)	-	-	-	-	-	1.69904	0.0123079	0.0543971	0.88391	0.140594	0.328197	0.00287803	0.995938	1	-0.328955	0.563148	0.725844
AT5G57980	RPB5C	RNA polymerase II fifth largest subunit, C	NRPB5-like protein of unknown function; homologous to budding yeast RPB5	-	-	-	-	1.69092	0.0335704	0.105324	2.19465	0.0120639	0.0743548	0.612961	0.435806	0.632982	-0.152693	0.845948	0.912723
AT3G56825	U2.4	U2.4; snRNA	-	-	-	-	-	1.67896	0.00288488	0.0222766	1.45465	0.00749457	0.0559148	0.906351	0.0605986	0.186891	-0.440741	0.332195	0.523483
AT1G20190	EXPA11	expansin 11	member of Alpha-Expansin Gene Family. Naming convention from the Expansin Working Group (Kende et al, 2004. Plant Mol Bio)	-	-	-	leafdata	1.67789	1.86486e-05	0.00217684	0.0818207	0.732765	0.848708	0.119351	0.58348	0.748456	0.107199	0.620906	0.769337
AT3G57770	AT3G57770	Protein kinase superfamily protein	-	-	-	-	-	1.67218	0.00106514	0.0128865	1.52614	0.00210716	0.0263999	0.833517	0.0444019	0.153686	-0.142589	0.703704	0.824551
AT3G26040	AT3G26040	HXXXD-type acyl-transferase family protein	-	-	-	-	-	1.66942	0.00030516	0.00701601	0.979073	0.00981182	0.0653224	0.977729	0.0146542	0.0757267	1.08804	0.00768401	0.0422933
AT3G12960	SMP1	-	-	-	-	-	-	1.66693	0.0292069	0.0959908	1.76212	0.030374	0.129236	-0.825735	0.509452	0.693005	-0.904738	0.43875	0.622223
AT5G01740	AT5G01740	Nuclear transport factor 2 (NTF2) family protein	-	-	-	-	-	1.66625	0.0354031	0.109226	3.30307	0.00142394	0.021057	2.10815	0.0122983	0.0676119	2.89111	0.00210602	0.0181005
AT1G09400	AT1G09400	FMN-linked oxidoreductases superfamily protein	-	-	-	-	-	1.6651	0.00167819	0.0162058	0.940826	0.035026	0.140505	1.31004	0.0113489	0.0638964	1.39045	0.0076933	0.0423127
AT2G42885	AT2G42885	Defensin-like (DEFL) family protein	Encodes a defensin-like (DEFL) family protein.	-	-	-	-	1.66183	0.0211466	0.0777155	0.894215	0.378288	0.588404	0	1	1	0	1	1
AT1G08500	ENODL18	early nodulin-like protein 18	-	-	-	-	-	1.66157	0.0124333	0.0546961	1.78331	0.010585	0.0685891	1.66704	0.0173461	0.0846034	1.21662	0.064471	0.176989
AT4G30110	HMA2	heavy metal atpase 2	encodes a protein similar to Zn-ATPase, a P1B-type ATPases transport zinc	-	-	-	-	1.66043	0.00166883	0.0161625	1.75992	0.00102992	0.0176889	-0.414666	0.289784	0.498918	-0.396826	0.307521	0.497149
AT1G03165	AT1G03165	-	-	-	-	-	-	1.65913	0.0213324	0.0781513	0.412863	0.480295	0.671055	0.547512	0.402267	0.604342	-0.372737	0.575193	0.73524
AT3G22460	OASA2	O-acetylserine (thiol) lyase (OAS-TL) isoform A2	Encodes a member of a family of genes with O-acetylserine(thiol)lyase activity.	-	-	-	-	1.65276	0.0111276	0.0509899	1.62127	0.011712	0.073138	0.914998	0.109348	0.271263	0.397903	0.462692	0.64402
AT5G05960	AT5G05960	Bifunctional inhibitor/lipid-transfer protein/seed storage 2S albumin superfamily protein	-	-	-	-	-	1.64572	0.0072078	0.0391712	1.04497	0.0590732	0.195438	0.322713	0.515948	0.698232	-0.16271	0.740633	0.848447
AT1G73480	AT1G73480	alpha/beta-Hydrolases superfamily protein	-	-	-	-	-	1.64487	0.130369	0.262456	1.4438	0.173412	0.371772	2.93507	0.0205341	0.094499	1.60347	0.139205	0.296548
AT1G16510	AT1G16510	SAUR-like auxin-responsive protein family	Encodes a clade III SAUR gene with a distinctive expression pattern in root meristems. It is normally expressed in the quiescent center and cortex/endodermis initials and upon auxin stimulation, the expression is found in the endodermal layer. Overexpression studies suggest roles in cell expansion and auxin transport.	-	-	-	-	1.63922	3.94027e-06	0.0011657	1.67318	4.71693e-06	0.000882903	0.339024	0.0975006	0.251441	0.256593	0.195305	0.368488
AT2G28040	AT2G28040	Eukaryotic aspartyl protease family protein	-	-	-	-	-	1.6355	0.000526035	0.00906274	1.2713	0.00330153	0.0341964	1.5707	0.0012875	0.0159087	2.28629	6.22458e-05	0.00210593
AT5G12050	AT5G12050	-	-	-	-	-	-	1.63509	0.00284097	0.0220636	2.41727	0.000254379	0.00780764	1.11073	0.0194168	0.0911675	1.32856	0.0081568	0.0439558
AT2G15960	AT2G15960	-	-	-	-	-	-	1.6348	0.00114655	0.013407	1.36505	0.00343665	0.0349775	1.38909	0.00309378	0.0274497	0.57965	0.124495	0.275019
AT1G16850	AT1G16850	-	-	-	-	-	-	1.63335	0.0273685	0.0918787	1.38385	0.0512034	0.178444	2.39502	0.00194487	0.0210304	1.29603	0.0445497	0.138257
AT2G19810	OZF1	CCCH-type zinc finger family protein	Encodes Oxidation-related Zinc Finger 1 (OZF1), a plasma membrane protein involved in oxidative stress.	C3H	-	-	leafdata	1.63162	0.00588425	0.0347404	1.12741	0.0334511	0.137032	1.5848	0.0103775	0.0604203	1.35581	0.021164	0.0835354
AT3G07150	AT3G07150	-	-	-	-	-	-	1.6285	0.022398	0.0805631	-0.024625	0.968343	0.984492	-0.663511	0.390912	0.594992	-0.66632	0.370254	0.559449
AT5G65640	bHLH093	beta HLH protein 93	bHLH093/NFL encodes a bHLH transcription factor involved in GA mediated control of flowering time. Mutants are non-flowering in short days and phenotype can be reversed with GA application. Based on the expression of GA biosynthetic genes in the mutant, it likely acts through regulation of GA metabolism. Its expression shows developmental stage and tissue specificity. In short days it is expresse…	bHLH	bHLH	-	-	1.62471	2.86296e-06	0.00100384	1.46016	8.35955e-06	0.00117382	0.789501	0.00145635	0.0173863	0.83133	0.000958072	0.0111017
AT1G69490	NAP	NAC-like, activated by AP3/PI	Encodes a member of the NAC transcription factor gene family. It is expressed in floral primordia and upregulated by AP3 and PI. Its expression is associated with leaf senescence. The mRNA is cell-to-cell mobile.	NAC	NAC	-	GO	1.62361	0.00202787	0.0180431	0.824777	0.0528257	0.182462	1.72451	0.00146116	0.0173997	1.42007	0.00453382	0.0296011
AT3G20100	CYP705A19	cytochrome P450, family 705, subfamily A, polypeptide 19	member of CYP705A The mRNA is cell-to-cell mobile.	-	-	-	-	1.62076	0.000189712	0.00572271	2.37189	1.24379e-05	0.00133807	1.44057	0.000801011	0.0117843	1.25442	0.00201274	0.0175296
AT1G34420	AT1G34420	leucine-rich repeat transmembrane protein kinase family protein	-	-	-	-	-	1.61498	0.00696755	0.0384844	1.17385	0.0314041	0.131994	0.419749	0.417513	0.616534	0.105521	0.835225	0.906432
AT3G16770	EBP	ethylene-responsive element binding protein	Encodes a member of the ERF (ethylene response factor) subfamily B-2 of the plant specific ERF/AP2 transcription factor family (RAP2.3). The protein contains one AP2 domain. There are 5 members in this subfamily including RAP2.2 AND RAP2.12.It is localized to the nucleus and acts as a transcriptional activator through the GCC-box. It has been identified as a suppressor of Bax-induced cell death b…	ERF	AP2-EREBP	-	-	1.61291	4.00974e-06	0.00116801	2.49423	7.47552e-08	0.000101101	1.52374	6.05232e-06	0.000655472	1.5514	5.1419e-06	0.000513452
AT3G03820	SAUR29	SAUR-like auxin-responsive protein family	-	-	-	-	-	1.61248	0.0103227	0.0488259	0.178331	0.737137	0.851435	0.815815	0.123245	0.293414	0.0259894	0.958056	0.977941
AT1G77870	MUB5	membrane-anchored ubiquitin-fold protein 5 precursor	-	-	-	-	-	1.60916	0.033452	0.105143	2.76867	0.00687065	0.0529678	2.32656	0.00490989	0.0371253	2.56495	0.00263614	0.0208129
AT2G30230	AT2G30230	-	-	-	-	-	-	1.60428	0.000194013	0.00574873	0.306627	0.307515	0.520982	0.819727	0.0125083	0.0683896	-0.0748938	0.788869	0.879612
AT4G26220	AT4G26220	S-adenosyl-L-methionine-dependent methyltransferases superfamily protein	Encodes a caffeoyl-coenzyme A O-methyltransferase (CCoAOMT)-like protein with a strong preference for methylating the para position of flavanones and dihydroflavonols, whereas flavones and flavonols are methylated in the meta-position.	-	-	-	-	1.60137	0.0105799	0.049621	1.07418	0.054031	0.185096	0.968244	0.10554	0.264992	0.640042	0.264906	0.452268
AT2G33810	SPL3	squamosa promoter binding protein-like 3	Encodes a member of the SPL (squamosa-promoter binding protein-like)gene family, a novel gene family encoding DNA binding proteins and putative transcription factors. Contains the SBP-box, which encodes the SBP-domain, required and sufficient for interaction with DNA. It binds DNA, may directly regulate AP1, and is involved in regulation of flowering and vegetative phase change. Its temporal expr…	SBP	SBP	-	leafdata	1.59953	1.38775e-07	0.000219577	1.67105	9.0506e-08	0.000102668	0.611511	0.000705172	0.0109447	0.902516	2.89985e-05	0.00135184
AT2G33815	AT2G33815	other RNA	-	-	-	-	-	1.59791	1.39164e-07	0.000219577	1.67175	8.95233e-08	0.000102668	0.611511	0.000701532	0.0109168	0.902516	2.88202e-05	0.00134905
AT3G26350	AT3G26350	-	-	-	-	-	-	1.59566	0.0282228	0.0937852	0.443057	0.485079	0.674784	0.655703	0.374352	0.581018	1.06755	0.148731	0.308675
AT1G53870	AT1G53870	Protein of unknown function (DUF567)	-	-	-	-	-	1.59557	0.0826549	0.192472	0.431753	0.417547	0.621039	1.42589	0.014489	0.0752016	1.07847	0.0481363	0.145268
AT1G53890	AT1G53890	Protein of unknown function (DUF567)	-	-	-	-	-	1.59557	0.0826549	0.192472	0.431753	0.417547	0.621039	1.42589	0.014489	0.0752016	1.07847	0.0481363	0.145268
AT4G02090	AT4G02090	-	-	-	-	-	-	1.59391	0.0321322	0.102017	2.00115	0.0126146	0.0763569	1.93609	0.0391982	0.142542	1.68248	0.0647772	0.177402
AT1G58936	AT1G58936	Inositol-pentakisphosphate 2-kinase family protein	-	-	-	-	-	1.58701	0.0465774	0.131117	2.61426	0.00363593	0.0361809	0.414906	0.600055	0.760531	0.903909	0.24819	0.43279
AT5G22580	AT5G22580	Stress responsive A/B Barrel Domain	-	-	-	-	-	1.58318	5.02182e-05	0.00329007	2.13976	4.74977e-06	0.000882903	0.49143	0.0615494	0.188359	0.526795	0.0469408	0.143097
AT5G15970	KIN2	stress-responsive protein (KIN2) / stress-induced protein (KIN2) / cold-responsive protein (COR6.6) / cold-regulated protein (COR6.6)	Encodes a gene that can be induced by cold and abscisic acid and may be involved in cold acclimation and salt tolerance. The mRNA is cell-to-cell mobile.	-	-	-	-	1.58138	0.0701877	0.172164	1.25003	0.134846	0.320349	3.12447	0.00451892	0.0350798	1.48983	0.0849431	0.213652
AT1G03502	AT1G03502	snoRNA	small nucleolar RNA	-	-	-	-	1.57972	0.00775165	0.0410528	0.378368	0.429136	0.630012	-0.710809	0.163241	0.350957	-1.08613	0.0430637	0.134989
AT1G80570	AT1G80570	RNI-like superfamily protein	-	-	-	-	-	1.57795	0.00486491	0.0309309	1.24714	0.0176948	0.0936373	0.285556	0.57175	0.740459	0.920551	0.079301	0.203674
AT5G16960	AT5G16960	Zinc-binding dehydrogenase family protein	-	-	-	-	-	1.57779	0.00816937	0.0422076	1.92127	0.00228283	0.0278333	1.18097	0.0336818	0.129662	0.723825	0.162341	0.327135
AT1G32450	NRT1.5	nitrate transporter 1.5	Transmembrane nitrate transporter. Involved in xylem transport of nitrate from root to shoot. Induced in response to high and low concentrations of nitrate. Not involved in nitrate uptake. Expressed in root pericycle cells. Also functions as a proton-coupled H+/K+ antiporter for K+ loading into the xylem.	-	-	-	-	1.5761	0.00118144	0.0135901	0.883332	0.0138642	0.0810201	0.179235	0.509707	0.693006	-0.762677	0.0153877	0.0671626
AT1G18990	AT1G18990	Protein of unknown function, DUF593	-	-	-	-	-	1.57501	0.000385185	0.00783212	1.24837	0.00177992	0.0238002	1.1081	0.00572042	0.0411984	1.28106	0.00215531	0.018341
AT1G21400	AT1G21400	Thiamin diphosphate-binding fold (THDP-binding) superfamily protein	-	-	-	-	-	1.57204	1.49121e-05	0.00206091	1.973	2.08835e-06	0.000590162	2.37127	4.95797e-07	0.000184067	2.03425	1.98693e-06	0.00031069
AT1G73066	AT1G73066	Leucine-rich repeat family protein	-	-	-	-	-	1.57047	0.0067405	0.0376807	1.00409	0.0502976	0.176326	1.20104	0.0356136	0.134137	1.34567	0.0206616	0.0821922
AT3G11020	DREB2B	DRE/CRT-binding protein 2B	encodes a member of the DREB subfamily A-2 of ERF/AP2 transcription factor family (DREB2B). The protein contains one AP2 domain. There are eight members in this subfamily including DREB2A.	ERF	AP2-EREBP	-	-	1.57036	0.080351	0.188901	1.70408	0.0641096	0.205078	2.52169	0.0175917	0.0854054	1.39884	0.144419	0.303423
AT1G32700	AT1G32700	PLATZ transcription factor family protein	-	-	-	-	-	1.56611	2.71804e-07	0.000321646	1.16858	4.18211e-06	0.000840256	0.468055	0.00564537	0.0408131	0.700352	0.000339771	0.0057957
AT3G04184	AT3G04184	-	-	-	-	-	-	1.56552	0.000329466	0.00730605	1.27932	0.00157014	0.0222444	0.448372	0.198474	0.393978	1.19603	0.0033098	0.0243181
AT5G28010	AT5G28010	Polyketide cyclase/dehydrase and lipid transport superfamily protein	-	-	-	-	-	1.56391	0.00911337	0.0449981	1.39228	0.010339	0.067433	-0.0020273	0.996183	1	0.159983	0.702944	0.823916
AT1G15050	IAA34	indole-3-acetic acid inducible 34	Belongs to auxin inducible gene family.	-	-	-	-	1.56262	0.0573571	0.150499	2.81378	0.00488769	0.0431237	2.4737	0.00464332	0.035753	4.15158	0.000109289	0.00295086
AT2G16060	HB1	hemoglobin 1	Encodes a class 1 nonsymbiotic hemoglobin induced by low oxygen levels with very high oxygen affinity. It is not likely to be a hemoglobin transporter because of its extremely high affinity for oxygen. Overexpression impairs cold stress-induced nitric oxide (NO) production.	-	-	-	-	1.56143	0.00853929	0.043268	2.2062	0.00142908	0.021057	0.816943	0.158718	0.345446	-0.20431	0.717573	0.833478
AT1G16820	AT1G16820	vacuolar ATP synthase catalytic subunit-related / V-ATPase-related / vacuolar proton pump-related	-	-	-	-	-	1.55959	0.002489	0.0203494	0.928463	0.0371854	0.146019	0.951053	0.0336859	0.129662	-0.164296	0.679797	0.808846
AT1G01310	AT1G01310	CAP (Cysteine-rich secretory proteins, Antigen 5, and Pathogenesis-related 1 protein) superfamily protein	-	-	-	-	-	1.55744	0.0152401	0.0626205	2.38647	0.00134091	0.0204356	0.355514	0.579702	0.745911	1.17788	0.0741964	0.194634
AT1G20120	AT1G20120	GDSL-like Lipase/Acylhydrolase superfamily protein	GDSL-motif esterase/acyltransferase/lipase. Enzyme group with broad substrate specificity that may catalyze acyltransfer or hydrolase reactions with lipid and non-lipid substrates.	-	-	-	-	1.5527	0.0223706	0.0805102	1.9494	0.00624529	0.0501052	1.58547	0.0182311	0.087481	1.06045	0.0882305	0.219233
AT5G54075	U3D	U3D; snoRNA	U3 small nucleolar RNA	-	-	-	-	1.55256	0.00751653	0.0402711	0.862281	0.0890335	0.250261	0.990878	0.0560608	0.177828	-0.380792	0.420906	0.605304
AT5G54070	HSFA9	heat shock transcription factor A9	A member of Heat Stress Transcription Factor (Hsf) family. Not responding to heat stress. Is regulated by the seed-specific transcription factor ABI3. In turn, it regulates other heat stress proteins including Hsp17.4-CI, Hsp17.7-CII and Hsp101 during seed maturation.	HSF	HSF	-	-	1.55256	0.00751574	0.0402711	0.865508	0.0880276	0.248282	0.990878	0.0560572	0.177828	-0.380792	0.420898	0.605304
AT1G44414	AT1G44414	-	-	-	-	-	-	1.54751	0.00326452	0.0239839	1.34599	0.007457	0.0558508	0.536926	0.22872	0.430219	0.617456	0.164646	0.330163
AT1G29460	AT1G29460	SAUR-like auxin-responsive protein family	-	-	-	-	-	1.54345	0.137831	0.272268	2.79414	0.0194821	0.0995076	0.481816	0.51974	0.701008	0.388837	0.600423	0.754123
AT1G09530	PIF3	phytochrome interacting factor 3	Transcription factor interacting with photoreceptors phyA and phyB. Forms a ternary complex in vitro with G-box element of the promoters of LHY, CCA1. Acts as a negative regulator of phyB signalling. It degrades rapidly after irradiation of dark grown seedlings in a process controlled by phytochromes. Does not play a significant role in controlling light input and function of the circadian clockw…	bHLH	bHLH	-	-	1.54174	2.95719e-06	0.00101803	1.39864	6.95599e-06	0.00106214	1.17771	3.48422e-05	0.00179756	1.26706	1.79746e-05	0.00101896
AT5G18661	AT5G18661	-	This gene encodes a small protein and has either evidence of transcription or purifying selection.	-	-	-	-	1.53905	0.290022	0.447837	4.4578	0.0134763	0.0794781	4.42301	0.202089	0.398412	5.78873	0.0588891	0.166369
AT5G53905	AT5G53905	-	-	-	-	-	-	1.53255	0.00938846	0.0458147	0.855656	0.0995936	0.267652	1.00115	0.0597145	0.185107	-0.544388	0.27276	0.460864
AT5G53902	U3B	U3B; snoRNA	U3 small nucleolar RNA	-	-	-	-	1.53255	0.00941744	0.0458734	0.853862	0.100371	0.268724	1.00284	0.0594906	0.184699	-0.544388	0.273025	0.461123
AT1G21050	AT1G21050	Protein of unknown function, DUF617	-	-	-	-	-	1.53151	0.000172365	0.00553138	2.2141	1.0857e-05	0.00126188	1.51375	0.000194316	0.00507473	1.59883	0.000126561	0.0031889
AT1G10810	AT1G10810	NAD(P)-linked oxidoreductase superfamily protein	-	-	-	-	-	1.52824	0.0187333	0.0719172	0.594093	0.296629	0.509746	1.0292	0.114313	0.279026	0.741442	0.238875	0.422347
AT5G57660	BBX6 - COL5	CONSTANS-like 5	-	CO-like	C2C2-CO-like	-	leafdata	1.52362	0.000321787	0.00721388	1.4247	0.000516465	0.0117533	1.44544	0.000460884	0.00853852	1.44277	0.000465943	0.00699617
AT1G69480	AT1G69480	EXS (ERD1/XPR1/SYG1) family protein	-	-	-	-	-	1.52346	0.162644	0.303999	1.49982	0.156025	0.34885	4.24241	0.00547624	0.0402356	2.94453	0.0302577	0.106073
AT5G27660	DEG14	Trypsin family protein with PDZ domain	Encodes a protein with similarity to human PARK13, a mitochondrial protease implicated in Parkinson disease. DEG14 is induced by heat stress and involved in degradation of misfolded proteins.	-	-	-	-	1.5204	0.000268952	0.00660717	-0.0389637	0.896071	0.945667	-0.421556	0.186606	0.3802	-1.3296	0.00132062	0.0135453
AT2G41150	AT2G41150	-	-	-	-	-	-	1.51984	0.00146854	0.0149331	0.971154	0.0200154	0.101167	0.314149	0.418386	0.617197	-0.069192	0.855895	0.919097
AT1G22190	AT1G22190	Integrase-type DNA-binding superfamily protein	The gene encodes a putative transcription factor belongings to the abiotic stress-associated DREB A-6 clade. The mRNA is cell-to-cell mobile.	ERF	AP2-EREBP	-	-	1.49103	0.0226898	0.0811502	0.471147	0.394678	0.60154	0.352501	0.519733	0.701008	-0.197596	0.715562	0.832293
AT5G56544	AT5G56544	-	pseudogene of arginyl-tRNA synthetase	-	-	-	-	1.49051	0.00214258	0.0186517	0.484674	0.201711	0.407641	1.63196	0.001542	0.0180671	1.70797	0.00109857	0.0121568
AT1G72720	AT1G72720	Protein of unknown function (DUF3511)	-	-	-	-	-	1.48671	0.0119621	0.0534177	1.84255	0.00421286	0.0394687	0.393187	0.459846	0.652948	0.103088	0.843597	0.911508
AT3G60930	AT3G60930	transposable element gene	-	-	-	-	-	1.48409	0.00120359	0.0136931	0.88695	0.0228388	0.109168	0.904726	0.021791	0.0980489	0.356987	0.305121	0.494825
AT2G41070	EEL	Basic-leucine zipper (bZIP) transcription factor family protein	Transcription factor homologous to ABI5. Regulates AtEm1 expression by binding directly at the AtEm1 promoter. Located in the nucleus and expressed during seed maturation in the cotyledons and later in the whole embryo.	bZIP	bZIP	-	-	1.481	0.000720131	0.0106606	1.51721	0.000718397	0.0142512	0.791077	0.044617	0.153943	0.683379	0.072751	0.191928
AT1G10070	BCAT-2	branched-chain amino acid transaminase 2	Encodes a chloroplast branched-chain amino acid aminotransferase. Complements the yeast leu/iso-leu/val auxotrophy mutant. Involved in cell wall development.	-	-	-	-	1.47915	0.00293965	0.022589	1.91134	0.000408571	0.0101788	1.85674	0.000513736	0.00913296	2.07032	0.00021781	0.00442302
AT4G14130	XTH15	xyloglucan endotransglucosylase/hydrolase 15	xyloglucan endotransglycosylase-related protein (XTR7)	-	-	-	-	1.47083	0.0445802	0.12732	4.06452	0.000310374	0.00879999	3.69239	0.000940307	0.0130846	6.08589	3.62154e-05	0.00155842
AT1G29465	AT1G29465	-	-	-	-	-	-	1.4582	0.00355654	0.0252674	1.36705	0.00560614	0.0469516	0.857492	0.0424008	0.149475	0.411519	0.285996	0.474671
AT5G52170	HDG7	homeodomain GLABROUS 7	Encodes a homeobox-leucine zipper family protein belonging to the HD-ZIP IV family.	HD-ZIP	Homeobox	-	-	1.45577	0.0131016	0.0565417	0.676109	0.185449	0.386802	1.11091	0.0977023	0.251721	1.72408	0.0139197	0.062781
AT1G15040	GAT1_2.1	Class I glutamine amidotransferase-like superfamily protein	Encodes a nitrogen regulated putative glutamine amidotransferase that represses shoot branching.	-	-	-	-	1.45539	4.71459e-05	0.00315428	0.857466	0.00240152	0.0286521	0.145556	0.526666	0.705875	0.303789	0.195564	0.368768
AT5G45310	AT5G45310	-	-	-	-	-	-	1.45334	7.79871e-06	0.00160501	1.16225	4.80289e-05	0.00292405	0.554869	0.0113491	0.0638964	1.03587	0.000144424	0.00347462
AT5G01700	AT5G01700	Protein phosphatase 2C family protein	-	-	-	-	-	1.45209	0.0041379	0.0278716	0.825835	0.0574818	0.192018	0.881009	0.053236	0.172295	1.02301	0.0279871	0.100476
AT4G14270	AT4G14270	-	Protein containing PAM2 motif which mediates interaction with the PABC domain of polyadenyl binding proteins.	-	-	-	-	1.45201	0.000112523	0.004533	0.790136	0.00798122	0.0581318	0.307122	0.238525	0.442072	0.520209	0.0579468	0.164567
AT1G54575	AT1G54575	-	-	-	-	-	-	1.44879	0.366291	0.523651	2.19326	0.228888	0.437227	3.34131	0.0105597	0.0610869	0.950112	0.40533	0.591805
AT4G29880	PIRL7	plant intracellular ras group-related LRR 7	Encodes PIRL7, a member of the Plant Intracellular Ras-group-related LRRs (Leucine rich repeat proteins). PIRLs are a distinct, plant-specific class of intracellular LRRs that likely mediate protein interactions, possibly in the context of signal transduction.	-	-	-	-	1.4454	0.0476641	0.133045	2.48745	0.00347187	0.0351908	0.447074	0.549906	0.723755	1.02949	0.168359	0.334335
AT5G63375	AT5G63375	-	-	-	-	-	-	1.44359	0.00278762	0.0218185	0.717656	0.0703801	0.217103	1.23829	0.00657347	0.0449972	1.33604	0.00402053	0.0274064
AT2G43010	PIF4	phytochrome interacting factor 4	Isolated as a semidominant mutation defective in red -light responses. Encodes a nuclear localized bHLH protein that interacts with active PhyB protein. Negatively regulates phyB mediated red light responses. Involved in shade avoidance response. Protein abundance is negatively regulated by PhyB.	bHLH	bHLH	-	leafdata	1.44037	0.0636116	0.161408	1.14447	0.132798	0.317836	1.1248	0.126641	0.298051	1.79164	0.026336	0.0963993
AT1G12080	AT1G12080	Vacuolar calcium-binding protein-related	-	-	-	-	-	1.43767	0.000332679	0.00732436	1.10707	0.00244712	0.0287653	-0.0335506	0.905704	0.954769	0.547453	0.0719624	0.190405
AT3G26220	CYP71B3	cytochrome P450, family 71, subfamily B, polypeptide 3	cytochrome P450 monooxygenase	-	-	-	-	1.43503	0.000143047	0.00507201	1.65991	3.26247e-05	0.00236048	1.18518	0.000592718	0.0100022	1.0506	0.00135695	0.0137687
AT4G27450	AT4G27450	Aluminium induced protein with YGL and LRDR motifs	-	-	-	-	-	1.4344	0.000434307	0.00828948	1.63915	0.000169323	0.00604439	1.37471	0.000609285	0.0101373	1.61351	0.00019189	0.00409969
AT5G03552	MIR822A	MIR822a; miRNA	Encodes a microRNA of unknown function. MicroRNAs are regulatory RNAs with a mature length of ~21-nucleotides that are processed from hairpin precursors by Dicer-like enzymes. MicroRNAs can negatively regulate gene expression by attenuating translation or by directing mRNA cleavage. Mature sequence: UGCGGGAAGCAUUUGCACAUG	-	-	-	-	1.43141	0.00655767	0.0371078	0.389799	0.394735	0.60154	0.840275	0.0679834	0.200373	0.933718	0.0458018	0.140903
AT1G24159	AT1G24159	Interleukin-1 receptor-associated kinase 4 protein	-	-	-	-	-	1.42397	0.0388381	0.116076	1.16049	0.0807287	0.235966	6.95941	0.00150193	0.0177104	6.14178	0.00507507	0.0318394
AT5G03890	AT5G03890	-	-	-	-	-	-	1.42183	0.00122914	0.0137962	5.07794	2.13593e-07	0.000183826	4.60887	1.27044e-07	8.5909e-05	4.07171	3.99072e-07	0.000129416
AT3G09455	AT3G09455	-	-	-	-	-	-	1.42105	0.0125206	0.0548928	0.216488	0.64853	0.794038	0.469462	0.339539	0.548598	-0.315349	0.516207	0.687646
AT5G25190	ESE3	Integrase-type DNA-binding superfamily protein	encodes a member of the ERF (ethylene response factor) subfamily B-6 of ERF/AP2 transcription factor family. The protein contains one AP2 domain. There are 12 members in this subfamily including RAP2.11.	ERF	AP2-EREBP	-	-	1.42035	0.000731603	0.0107715	0.59542	0.0688862	0.214345	1.61004	0.00023592	0.00568046	1.21376	0.0016677	0.0156188
AT1G58643	AT1G58643	Inositol-pentakisphosphate 2-kinase family protein	-	-	-	-	-	1.4183	0.0778695	0.184852	2.45242	0.00640911	0.0509232	0.49477	0.5408	0.717505	0.844482	0.291746	0.480822
AT1G59312	AT1G59312	Inositol-pentakisphosphate 2-kinase family protein	-	-	-	-	-	1.4183	0.0778695	0.184852	2.45242	0.00640911	0.0509232	0.49477	0.5408	0.717505	0.844482	0.291746	0.480822
AT3G55646	AT3G55646	-	-	-	-	-	-	1.41632	0.00796564	0.0415772	-0.418509	0.367527	0.579088	-1.72927	0.00160305	0.0185042	-2.25743	0.000242881	0.00467824
AT1G49700	AT1G49700	Plant protein 1589 of unknown function	-	-	-	-	-	1.4124	2.69424e-05	0.00257692	2.10663	1.44746e-06	0.00050025	0.204823	0.363805	0.571168	-0.822101	0.00346646	0.0250416
AT2G19660	AT2G19660	Cysteine/Histidine-rich C1 domain family protein	-	-	-	-	-	1.4102	0.00486883	0.0309454	0.516302	0.248545	0.459387	0.762079	0.123028	0.29297	0.794787	0.10227	0.241181
AT3G21230	4CL5	4-coumarate:CoA ligase 5	The gene encodes a 4-coumarate coenzyme A ligase being able to use sinapate as substrate. The catalytic efficiency was in the following (descending) order: p-coumaric acid, caffeic acid, 5-OH-ferulic acid, ferulic acid and sinapic acid. At4CL5 was unable to use cinnamic acid as substrate. Knockout of At4CL5 (4cl5) revealed no effect on syringyl lignin content indicating that the activity observed…	-	-	-	-	1.4036	0.0303415	0.0983203	1.0754	0.0770291	0.229067	0.231832	0.677502	0.814776	0.20814	0.707028	0.826657
AT5G22270	AT5G22270	-	-	-	-	-	-	1.40242	4.48344e-05	0.00309816	1.99081	1.48648e-06	0.000502591	-0.0621895	0.749275	0.861677	-0.442582	0.0403439	0.129153
AT1G70420	AT1G70420	Protein of unknown function (DUF1645)	-	-	-	-	-	1.39913	0.00122445	0.0137953	1.04999	0.00947632	0.0638183	1.1629	0.00427138	0.0339096	0.166495	0.61434	0.764504
AT1G01640	AT1G01640	BTB/POZ domain-containing protein	Putative role in flower development. Comparison of SALK_011721C to Columbia wild type resulted in a trend toward earlier flowering in the mutant (P=0.1) (Stapleton and Woodruff 2009, personal communication).	-	-	-	-	1.39801	0.00921394	0.0453724	2.34207	0.000222803	0.00715008	1.26909	0.0115755	0.064833	1.20877	0.014362	0.0640476
AT2G20722	AT2G20722	snoRNA	-	-	-	-	-	1.39657	0.026788	0.0906327	-0.0658382	0.908083	0.952881	0.317831	0.646516	0.794383	0.732036	0.274078	0.462142
AT3G26230	CYP71B24	cytochrome P450, family 71, subfamily B, polypeptide 24	putative cytochrome P450	-	-	-	-	1.39469	0.000861561	0.0116105	1.20766	0.00165473	0.0228846	0.979537	0.00606707	0.0428295	0.52963	0.0913598	0.224155
AT2G02100	LCR69	low-molecular-weight cysteine-rich 69	Predicted to encode a PR (pathogenesis-related) protein. Belongs to the plant defensin (PDF) family with the following members: At1g75830/PDF1.1, At5g44420/PDF1.2a, At2g26020/PDF1.2b, At5g44430/PDF1.2c, At2g26010/PDF1.3, At1g19610/PDF1.4, At1g55010/PDF1.5, At2g02120/PDF2.1, At2g02100/PDF2.2, At2g02130/PDF2.3, At1g61070/PDF2.4, At5g63660/PDF2.5, At2g02140/PDF2.6, At5g38330/PDF3.1 and At4g30070/PDF…	-	-	-	-	1.39338	0.0190462	0.0727205	1.10561	0.048376	0.172495	1.14562	0.0445772	0.153935	1.01489	0.0676885	0.182696
AT1G43910	AT1G43910	P-loop containing nucleoside triphosphate hydrolases superfamily protein	-	-	-	-	-	1.39336	0.00124318	0.0138316	2.11393	5.69591e-05	0.003166	0.281319	0.379213	0.585247	-0.593505	0.0816036	0.207728
AT1G02350	AT1G02350	protoporphyrinogen oxidase-related	-	-	-	-	-	1.38804	0.0049545	0.0312175	0.896108	0.0409087	0.155259	0.735145	0.0740291	0.21035	0.573655	0.148189	0.308161
AT3G05550	AT3G05550	Hypoxia-responsive family protein	-	-	-	-	-	1.38448	0.0160733	0.0649725	0.242814	0.640585	0.788522	-0.151676	0.788751	0.888043	-1.4985	0.026848	0.0977579
AT1G19310	AT1G19310	RING/U-box superfamily protein	-	-	C3H	-	-	1.38371	0.0214186	0.0782752	1.18536	0.0388166	0.14996	0.0929907	0.853019	0.925562	0.107017	0.830357	0.90351
AT2G05995	AT2G05995	other RNA	-	-	-	-	-	1.37754	0.0047152	0.0303252	1.64518	0.00162072	0.0226471	0.149486	0.694884	0.826724	-0.15672	0.679532	0.808726
AT1G64660	MGL	methionine gamma-lyase	Encodes a functional methionine gamma-lyase, a cytosolic enzyme catalyzes the degradation of methionine into methanethiol, alpha-ketobutyrate and ammonia. The catabolism of excess methionine is important to methionine homeostasis. The mRNA is cell-to-cell mobile.	-	-	-	-	1.36677	0.00114161	0.0134006	1.58573	0.000424545	0.0104259	1.51596	0.000798613	0.0117581	1.73502	0.000280847	0.00514271
AT5G27247	AT5G27247	-	This gene encodes a small protein and has either evidence of transcription or purifying selection.	-	-	-	-	1.36343	0.187037	0.333493	-0.325081	0.695648	0.826073	2.98041	0.0291368	0.118045	4.21653	0.00260049	0.0206544
AT1G07985	AT1G07985	Expressed protein	-	-	-	-	-	1.36169	0.00108209	0.0130499	1.62368	0.000311397	0.00879999	2.1354	0.000396392	0.00772944	1.946	0.000719311	0.00922186
AT1G67600	AT1G67600	Acid phosphatase/vanadium-dependent haloperoxidase-related protein	-	-	-	-	-	1.3601	0.00124098	0.0138316	0.918338	0.0150513	0.0854003	0.679319	0.0557121	0.177167	0.518696	0.127469	0.279502
AT5G04180	ACA3	alpha carbonic anhydrase 3	-	-	-	-	-	1.35996	0.00357448	0.025348	1.62162	0.00136063	0.020622	0.350464	0.376205	0.582703	0.86667	0.0399271	0.128284
AT1G28330	DYL1	dormancy-associated protein-like 1	dormancy-associated protein (DRM1)	-	-	-	-	1.35754	0.0152661	0.0626866	1.01798	0.0499101	0.175465	-0.0018912	0.996703	1	0.95147	0.0639082	0.176074
AT3G52160	KCS15	3-ketoacyl-CoA synthase 15	Encodes KCS15, a member of the 3-ketoacyl-CoA synthase family involved in the biosynthesis of VLCFA (very long chain fatty acids).	-	-	-	-	1.35392	0.0302502	0.0981588	0.830697	0.148781	0.339094	0.829134	0.212502	0.410599	1.64917	0.0198074	0.0798893
AT2G38823	AT2G38823	-	-	-	-	-	-	1.35277	0.000505412	0.00883914	0.869525	0.00917491	0.0628274	1.06138	0.00331115	0.0285235	1.05824	0.00322012	0.0239004
AT2G40940	ERS1	ethylene response sensor 1	Ethylene receptor, subfamily 1. Has histidine kinase activity.	-	-	-	leafdata	1.35235	1.82104e-06	0.000817799	1.31478	2.3893e-06	0.00063888	0.743143	0.000321049	0.00680184	0.841813	0.000116975	0.00304528
AT1G67710	ARR11	response regulator 11	Encodes an Arabidopsis response regulator (ARR) protein that acts in concert with other type-B ARRs in the cytokinin signaling pathway. Affects ABA-JA crosstalk.	ARR-B	ARR-B	-	-	1.35219	0.00745488	0.0400655	1.98343	0.000611118	0.012977	0.227902	0.59071	0.754231	0.30628	0.467213	0.647884
AT2G17290	CPK6	Calcium-dependent protein kinase family protein	Encodes calcium dependent protein kinase 6 (CPK6), a member of the Arabidopsis CDPK gene family. CDPKs contain an intrinsic Ca2+-activation domain with four EF hand Ca2+-binding sites. CDPKs protein kinases have been proposed to function in multiple plant signal transduction pathways downstream of [Ca2+]cyt elevations, thus transducing various physiological responses. CPK6 is expressed in both gu…	-	-	-	-	1.35178	0.00588137	0.0347342	0.750278	0.0769848	0.228999	0.567039	0.165952	0.354644	-0.16916	0.664189	0.798337
AT2G43930	AT2G43930	Protein kinase superfamily protein	-	-	-	-	-	1.35151	0.00240169	0.0199446	0.563418	0.127952	0.310741	1.09927	0.0121041	0.0671292	1.17133	0.00794926	0.0431759
AT5G23600	AT5G23600	RNA 2'-phosphotransferase, Tpt1 / KptA family	-	-	-	-	-	1.34815	0.000974316	0.0122821	0.97089	0.00768354	0.0568282	0.0127068	0.967386	0.986454	0.117166	0.702559	0.823674
AT3G25990	AT3G25990	Homeodomain-like superfamily protein	-	Trihelix	Trihelix	-	-	1.34455	0.0131623	0.0567428	1.71711	0.00301974	0.0323759	1.38489	0.0145103	0.0752706	1.16557	0.0316603	0.10935
AT1G13990	AT1G13990	-	-	-	-	-	-	1.34334	0.0012794	0.0140107	1.47492	0.000709855	0.0141627	1.32095	0.00112165	0.0145202	0.288898	0.352812	0.543984
AT1G09610	GXM3	Protein of unknown function (DUF579)	-	-	-	-	-	1.33938	0.0144883	0.0603965	0.796578	0.119308	0.29729	-0.0521034	0.925009	0.964827	-0.137342	0.798653	0.885397
AT1G10140	AT1G10140	Uncharacterised conserved protein UCP031279	-	-	-	-	-	1.33774	0.00246578	0.0202284	1.51607	0.00104603	0.0177689	1.23354	0.00328221	0.0284418	1.39669	0.00139901	0.0140378
AT3G12710	AT3G12710	DNA glycosylase superfamily protein	-	-	-	-	-	1.33653	0.000140033	0.00502293	0.62634	0.0199978	0.101105	0.706316	0.010352	0.0603929	0.963513	0.00147298	0.014458
AT5G63905	AT5G63905	-	-	-	-	-	-	1.33618	0.00115347	0.0134207	0.841915	0.0183836	0.0958355	0.366099	0.251024	0.456856	-0.231425	0.459575	0.641196
AT4G00670	AT4G00670	Remorin family protein	-	-	-	-	-	1.33543	0.00602583	0.0351488	1.16145	0.0126974	0.076615	-0.744198	0.0973467	0.251078	-0.780708	0.0782241	0.201674
AT3G23260	AT3G23260	F-box and associated interaction domains-containing protein	-	-	-	-	-	1.33113	0.000992375	0.0124024	0.920173	0.0100663	0.0662315	0.857255	0.018403	0.0879459	0.765651	0.0299049	0.105245
AT5G54490	PBP1	pinoid-binding protein 1	Encodes a PINOID (PID)-binding protein containing putative EF-hand calcium-binding motifs. The interaction is dependent on the presence of calcium. mRNA expression is up-regulated by auxin. Not a phosphorylation target of PID, likely acts upstream of PID to regulate the activity of this protein in response to changes in calcium levels.	-	-	-	leafdata	1.32709	0.0155487	0.0635026	0.424754	0.374216	0.585159	0.516813	0.282616	0.491508	-0.466412	0.331423	0.522713
AT4G26080	ABI1	Protein phosphatase 2C family protein	Involved in abscisic acid (ABA) signal transduction. Negative regulator of ABA promotion of stomatal closure.	-	-	-	leafdata	1.32702	0.0217797	0.0790339	0.997994	0.0642936	0.205324	0.409328	0.404959	0.606159	0.457913	0.353743	0.544845
AT1G79330	MC5	metacaspase 5	Metacaspase AtMCPb2/AMC6. Caspase family protein. Arginine/lysine-specific cysteine protease activity. Induces apoptosis in yeast. Contains Pfam domain, PF00656: ICE-like protease (caspase) p20 domain. Arabidopsis contains three type I MCP genes (MCP1a-c) and six type II MCP genes (MCP2a<d4><c7><f4>f): AtMCP1a/At5g64240, AtMCP1b/At1g02170, AtMCP1c/At4g25110, AtMCP2a/At1g79310, AtMCP2b/At1g79330, …	-	-	-	-	1.32147	0.0150373	0.0619946	0.500258	0.285041	0.498389	0.685225	0.219304	0.418832	0.819038	0.137768	0.294546
AT4G29190	OZF2	Zinc finger C-x8-C-x5-C-x3-H type family protein	-	C3H	-	-	leafdata	1.321	0.00191279	0.0174707	0.73395	0.0396401	0.152117	1.36732	0.00170664	0.0193147	1.09701	0.00626737	0.0364679
AT1G64820	AT1G64820	MATE efflux family protein	-	-	-	-	-	1.31913	0.169695	0.312612	2.15059	0.0440702	0.162719	3.29213	0.0224321	0.0997954	2.49796	0.0733423	0.193004
AT1G73065	AT1G73065	-	-	-	-	-	-	1.3189	0.011686	0.0525545	0.57771	0.194098	0.398872	1.28057	0.0226355	0.100488	1.42815	0.0119488	0.0565172
AT2G17036	AT2G17036	F-box family protein with a domain of unknown function (DUF295)	-	-	-	-	-	1.31702	0.000229021	0.00615618	0.849966	0.00471397	0.0421608	1.16899	0.000968206	0.0133372	1.6082	7.13385e-05	0.00225873
AT5G51105	AT5G51105	Protein of unknown function (DUF1278)	-	-	-	-	-	1.31688	0.0637883	0.161704	2.26729	0.00600889	0.0489133	1.10149	0.140849	0.319191	-0.356671	0.630064	0.775465
AT3G29575	AFP3	ABI five binding protein 3	-	-	-	-	leafdata	1.31652	0.0481461	0.13398	1.24751	0.0580787	0.19333	3.30197	0.000872626	0.0124697	3.14528	0.00114486	0.012375
AT5G60610	AT5G60610	F-box/RNI-like superfamily protein	-	-	-	-	-	1.31269	0.0180698	0.0702533	2.23734	0.000750637	0.0145267	0.63619	0.249544	0.455019	0.820537	0.136479	0.292982
AT1G75440	UBC16	ubiquitin-conjugating enzyme 16	-	-	-	-	-	1.3103	0.00682961	0.0380665	1.6731	0.00137658	0.0207137	0.73612	0.0727232	0.208154	0.413312	0.283365	0.472171
AT2G39980	AT2G39980	HXXXD-type acyl-transferase family protein	-	-	-	-	-	1.3066	0.000726193	0.0107066	1.80476	6.69962e-05	0.00346586	2.21289	1.3372e-05	0.00101681	2.43246	6.19552e-06	0.000565352
AT2G15830	AT2G15830	-	-	-	-	-	-	1.30323	0.000998621	0.0124384	1.15615	0.00145375	0.0212122	1.82535	3.03095e-05	0.00167274	1.26783	0.000557653	0.00789133
AT5G03553	AT5G03553	-	-	-	-	-	-	1.30205	0.00803754	0.041797	0.332404	0.45199	0.648208	0.895831	0.045068	0.154895	1.01248	0.0265842	0.0971334
AT3G16030	CES101	lectin protein kinase family protein	-	-	-	-	-	1.29749	0.00149223	0.0150688	0.526289	0.105936	0.276705	-0.55565	0.0879807	0.236158	-0.873007	0.0136237	0.0618366
AT3G26200	CYP71B22	cytochrome P450, family 71, subfamily B, polypeptide 22	putative cytochrome P450 The mRNA is cell-to-cell mobile.	-	-	-	-	1.28864	0.0011285	0.0133045	1.5453	0.000317052	0.00890662	-0.516211	0.109517	0.271484	-0.774108	0.0242666	0.0911454
AT5G08260	scpl35	serine carboxypeptidase-like 35	-	-	-	-	-	1.2878	0.000543329	0.00924293	1.44838	0.000242221	0.00755553	-0.69492	0.023365	0.102477	-0.862383	0.00778623	0.0426329
AT1G21550	AT1G21550	Calcium-binding EF-hand family protein	-	-	-	-	-	1.28367	0.0198349	0.0746627	0.96757	0.0691368	0.214758	-0.289554	0.591427	0.754695	-1.57521	0.0158122	0.0683797
AT4G35770	SEN1	Rhodanese/Cell cycle control phosphatase superfamily protein	Senescence-associated gene that is strongly induced by phosphate starvation. Transcripts are differentially regulated at the level of mRNA stability at different times of day. mRNAs are targets of the mRNA degradation pathway mediated by the downstream (DST) instability determinant.	-	-	-	leafdata	1.28236	0.00272422	0.0214918	0.999642	0.0121002	0.0744814	0.75854	0.052271	0.170403	1.35502	0.00272285	0.0213123
AT3G03470	CYP89A9	cytochrome P450, family 87, subfamily A, polypeptide 9	member of CYP89A	-	-	-	-	1.28177	0.00118241	0.0135931	1.5945	0.000153677	0.00569883	1.44316	0.000254103	0.00593027	0.579777	0.0526878	0.153973
AT2G01818	AT2G01818	PLATZ transcription factor family protein	-	-	-	-	-	1.28073	0.0256205	0.0878008	-0.639072	0.258336	0.469509	0.834377	0.158069	0.344325	-0.119114	0.835613	0.906551
AT3G23030	IAA2	indole-3-acetic acid inducible 2	auxin inducible gene expressed in the nucleus	-	-	-	leafdata	1.27914	8.53178e-06	0.00171852	1.60781	1.05799e-06	0.000426213	0.907808	0.000158398	0.00452353	0.702056	0.00112149	0.012238
AT4G38650	AT4G38650	Glycosyl hydrolase family 10 protein	-	-	-	-	-	1.27415	0.000175514	0.00556697	0.5154	0.0490407	0.174112	0.0558499	0.823084	0.908907	0.0957444	0.697819	0.821048
AT4G28390	AAC3	ADP/ATP carrier 3	Encodes a mitochondrial ADP/ATP carrier protein. Shown in heterologous systems to be located in the plasma membrane. Has comparable affinity for ADP and ATP (in E.coli).	-	-	-	-	1.27369	0.00150319	0.015131	2.13739	3.60864e-05	0.00249365	0.846021	0.0185043	0.0881804	0.223762	0.477374	0.656842
AT1G29357	AT1G29357	other RNA	-	-	-	-	-	1.26757	1.72021e-05	0.0021735	0.713957	0.00157076	0.0222444	0.983938	0.000152992	0.00444969	1.29454	1.40822e-05	0.000894571
AT4G21515	AT4G21515	-	-	-	-	-	-	1.26661	0.02641	0.0897269	0.769664	0.144914	0.334611	0.992613	0.0634673	0.192256	1.67426	0.00481436	0.0308181
AT1G19397	AT1G19397	-	-	-	-	-	-	1.26631	0.000140602	0.00502293	1.02256	0.000735921	0.0144393	0.676664	0.012165	0.0672057	0.874359	0.00249532	0.0201306
AT5G65207	AT5G65207	-	-	-	-	-	-	1.2636	0.000361181	0.00767459	0.553962	0.0456851	0.166251	1.10224	0.00117595	0.0149835	0.780123	0.0100288	0.0504938
AT4G27460	CBSX5	Cystathionine beta-synthase (CBS) family protein	-	-	-	-	-	1.26307	0.00888445	0.0443262	1.06853	0.0223094	0.107839	1.14831	0.026561	0.111433	1.41385	0.00835623	0.0446065
AT4G03960	PFA-DSP4	Phosphotyrosine protein phosphatases superfamily protein	Encodes an atypical dual-speci&#64257;city phosphatase involved in the negative regulation of defense response to a bacterial pathogen, P. syringae pv. tomato.	-	-	-	-	1.26303	0.000108704	0.00447477	1.22553	0.000172793	0.00611527	0.240354	0.296903	0.506767	-0.119644	0.595033	0.749991
AT4G16515	RGF6	-	Encodes a root meristem growth factor (RGF). Belongs to a family of functionally redundant homologous peptides that are secreted, tyrosine-sulfated, and expressed mainly in the stem cell area and the innermost layer of central columella cells. RGFs are required for maintenance of the root stem cell niche and transit amplifying cell proliferation. Members of this family include: At5g60810 (RGF1), …	-	-	-	-	1.26073	0.00015077	0.00523793	1.24774	0.000237989	0.00748518	0.624376	0.0153113	0.0779313	0.525706	0.0334786	0.113599
AT2G31585	AT2G31585	other RNA	-	-	-	-	-	1.2553	0.00105909	0.0128543	1.06834	0.00296494	0.0321708	0.750882	0.021081	0.0959021	0.732065	0.0232149	0.0887444
AT5G01600	FER1	ferretin 1	Encodes a ferretin protein that is targeted to the chloroplast. Member of a Ferritin gene family. Gene expression is induced in response to iron overload and by nitric oxide. Expression of the gene is downregulated in the presence of paraquat, an inducer of photoxidative stress.	-	-	-	GO + leafdata	1.25509	0.000590094	0.00966714	1.43293	0.000226849	0.00723092	0.466769	0.0908697	0.2407	0.122454	0.632883	0.777454
AT2G13960	AT2G13960	Homeodomain-like superfamily protein	-	MYB_related	MYB-related	-	-	1.25485	0.0065213	0.0369684	0.739481	0.0857718	0.243958	0.938554	0.0390726	0.142269	0.873074	0.0493455	0.147787
AT1G68620	AT1G68620	alpha/beta-Hydrolases superfamily protein	-	-	-	-	-	1.25314	0.00875274	0.0438864	1.55197	0.00259624	0.0297202	1.98913	0.000950738	0.0131588	2.10345	0.000580628	0.00807167
AT2G28400	AT2G28400	Protein of unknown function, DUF584	-	-	-	-	-	1.2531	0.0339472	0.10617	0.916445	0.0978704	0.265171	2.29077	0.00188843	0.0205846	1.75142	0.0079932	0.0433028
AT4G16770	AT4G16770	2-oxoglutarate (2OG) and Fe(II)-dependent oxygenase superfamily protein	-	-	-	-	-	1.25235	2.2247e-05	0.00235272	2.65981	2.35018e-08	4.94426e-05	2.03678	2.22686e-07	0.000120467	2.54444	2.70703e-08	3.94268e-05
AT2G14900	AT2G14900	Gibberellin-regulated family protein	-	-	-	-	leafdata	1.25197	0.00554665	0.0335016	0.629913	0.129792	0.313735	0.553966	0.186496	0.380057	0.676709	0.108557	0.250876
AT1G07300	AT1G07300	josephin protein-related	-	-	-	-	-	1.24733	0.000403497	0.00800509	0.317625	0.217413	0.424775	0.241271	0.348504	0.557406	0.45385	0.0898521	0.221836
AT3G57072	AT3G57072	-	This gene encodes a small protein and has either evidence of transcription or purifying selection.	-	-	-	-	1.24732	0.166304	0.308827	2.41257	0.0164861	0.0899123	0.219936	0.796223	0.892238	0.392689	0.633857	0.777804
AT1G80625	AT1G80625	-	-	-	-	-	-	1.24721	0.0170905	0.067967	0.351532	0.442572	0.641069	0.699733	0.167388	0.356505	0.662737	0.182003	0.35196
AT1G29355	AT1G29355	-	-	-	-	-	-	1.24688	2.28124e-05	0.00237324	0.702347	0.0019489	0.0251779	0.981878	0.000176838	0.00483153	1.29569	1.60706e-05	0.000953861
AT1G65240	AT1G65240	Eukaryotic aspartyl protease family protein	-	-	-	-	-	1.24537	0.0228584	0.0815067	1.40436	0.0119563	0.074005	0.258599	0.595966	0.757469	0.197775	0.681696	0.809898
AT3G09390	MT2A	metallothionein 2A	metallothionein, binds to and detoxifies excess copper and other metals, limiting oxidative damage	-	-	-	-	1.24338	2.16805e-05	0.00234983	1.37592	9.02818e-06	0.00118708	1.10584	5.97952e-05	0.00250767	1.0946	6.49251e-05	0.00214536
AT1G79240	AT1G79240	pre-tRNA	-	-	-	-	-	1.24301	0.134345	0.267559	0.100625	0.88614	0.940479	2.53641	0.12112	0.290317	3.66164	0.01791	0.0743497
AT3G02515	SADHU6-1	transposable element gene	Member of Sadhu non-coding retrotransposon family	-	-	-	-	1.23988	0.00333278	0.0242886	1.66461	0.000495489	0.0114131	0.805045	0.037528	0.13851	0.314127	0.37305	0.562457
AT1G74490	AT1G74490	Protein kinase superfamily protein	-	-	-	-	-	1.22794	0.0141444	0.0593946	0.864285	0.0660547	0.208829	1.96376	0.0134009	0.0715948	1.96824	0.011395	0.0546896
AT5G42825	AT5G42825	-	-	-	-	-	-	1.22745	2.5004e-05	0.00247866	0.966163	0.000187851	0.00649045	0.728151	0.00155506	0.01816	0.451006	0.0244499	0.0915976
AT3G29140	AT3G29140	-	-	-	-	-	-	1.22731	0.0238273	0.0838563	0.830891	0.101796	0.270649	0.362612	0.45831	0.651572	0.490259	0.315215	0.505744
AT1G71030	MYBL2	MYB-like 2	Encodes a putative myb family transcription factor. In contrast to most other myb-like proteins its myb domain consists of a single repeat. A proline-rich region potentially involved in transactivation is found in the C-terminal part of the protein. Its transcript accumulates mainly in leaves.	MYB_related	MYB-related	-	leafdata	1.22679	0.00416855	0.0280181	1.12653	0.00699659	0.0535463	1.56375	0.000937716	0.0130742	2.04244	0.000134203	0.00330716
AT1G52827	CDT1	cadmium tolerance 1	Cysteine-rich protein that confers cadmium tolerance to yeast. Homologs are also found in rice, Brassica rapa and pine.	-	-	-	leafdata	1.22673	0.00774142	0.0410347	1.43254	0.0037163	0.0365692	1.65319	0.000989415	0.0134484	0.994603	0.0185077	0.0759647
AT4G22370	AT4G22370	-	-	-	-	-	-	1.22621	0.00686341	0.0381654	0.500097	0.204494	0.410549	0.262624	0.506432	0.690885	0.22876	0.556669	0.720042
AT2G42800	RLP29	receptor like protein 29	-	-	-	-	-	1.22496	0.0185337	0.0713681	1.61915	0.0104081	0.0677447	0.126606	0.880448	0.940793	1.36288	0.0741602	0.194615
AT1G01725	AT1G01725	-	-	-	-	-	-	1.22459	0.00684432	0.0381148	1.11595	0.011413	0.0720553	1.02793	0.0177784	0.0860472	0.295649	0.428395	0.612399
AT4G19200	AT4G19200	proline-rich family protein	-	-	-	-	-	1.22449	0.00490332	0.0310866	0.902351	0.0226872	0.108981	0.00106355	0.997468	1	-0.366162	0.290867	0.480272
AT4G31510	AT4G31510	-	-	-	-	-	-	1.22239	4.76151e-06	0.00123742	0.526017	0.00395729	0.0380535	0.394892	0.0210767	0.0959021	0.284906	0.0769044	0.199058
AT4G02005	AT4G02005	other RNA	-	-	-	-	-	1.22018	0.0111165	0.0509637	-0.541276	0.198233	0.403758	0.975185	0.0496892	0.165229	1.74374	0.00200961	0.0175184
AT4G14746	AT4G14746	-	-	-	-	-	-	1.21892	0.0129691	0.0561016	1.37788	0.00619536	0.0498525	0.473469	0.234673	0.437203	-0.268413	0.489558	0.667151
AT1G62380	ACO2	ACC oxidase 2	Encodes a protein similar to 1-aminocyclopropane-1-carboxylic oxidase (ACC oxidase). Expression of the AtACO2 transcripts is affected by ethylene.	-	-	-	leafdata	1.2187	1.81577e-05	0.0021735	1.59686	1.57697e-06	0.000523831	0.725315	0.00114858	0.014714	0.971622	0.000122007	0.00313018
AT5G56550	OXS3	oxidative stress 3	Encodes OXIDATIVE STRESS 3 (OXS3)&#65292; involved in tolerance to heavy metals and oxidative stress.	-	-	-	-	1.21599	0.00457945	0.0296943	0.11008	0.740897	0.853761	1.25388	0.00416528	0.0333469	1.53436	0.00119154	0.0127102
AT3G20810	JMJD5	2-oxoglutarate (2OG) and Fe(II)-dependent oxygenase superfamily protein	JMJD5 encodes a protein which contains a jumonji-C (jmjC) domain. jmjd5 mutant plants have a short-period circadian phenotype. JMJD5 has histone demethylase activity and interacts with EFM to repress FT.	-	-	-	-	1.20645	0.00124526	0.0138316	1.89141	3.86663e-05	0.00259325	0.947919	0.00639341	0.0442482	1.32879	0.000657319	0.00872157
AT1G49530	GGPS6	geranylgeranyl pyrophosphate synthase 6	encodes a mitochondria-targeted geranylgeranyl pyrophosphate synthase	-	-	-	-	1.20317	0.00209197	0.0183529	0.880498	0.013125	0.0782952	0.753542	0.0329305	0.127872	1.0365	0.00612697	0.0359604
AT1G03170	FAF2	Protein of unknown function (DUF3049)	A member of the FAF family proteins encoded by the FANTASTIC FOUR (FAF) genes: AT4G02810 (FAF1), AT1G03170 (FAF2), AT5G19260 (FAF3) and AT3G06020 (FAF4). FAFs have the potential to regulate shoot meristem size in Arabidopsis thaliana. FAFs can repress WUS, which ultimately leads to an arrest of meristem activity in FAF overexpressing lines.	-	-	-	-	1.20203	0.0609839	0.156757	1.86111	0.0100435	0.0661669	1.45331	0.0499201	0.165614	1.48918	0.0426078	0.134009
AT5G59220	HAI1	highly ABA-induced PP2C gene 1	Encodes a member of the PP2C family (Clade A protein phosphatases type 2C). Functions as a negative regulator of osmotic stress and ABA signaling.	-	-	-	GO + leafdata	1.20108	0.111343	0.236421	0.879115	0.226171	0.434489	2.40265	0.0106665	0.0613937	2.11431	0.0188407	0.0769897
AT5G03230	AT5G03230	Protein of unknown function, DUF584	-	-	-	-	-	1.20051	0.000209687	0.00589927	0.903411	0.00194491	0.0251709	1.66337	1.47709e-05	0.001084	1.43265	5.22672e-05	0.00189584
AT2G26511	-	-	-	-	-	-	-	1.19979	0.000784457	0.0110716	0.609686	0.0396673	0.152191	1.12573	0.00167261	0.0190549	0.800875	0.0127457	0.0592214
AT5G57670	AT5G57670	Protein kinase superfamily protein	-	-	-	-	-	1.19905	0.0109137	0.0504359	2.48934	8.2608e-05	0.00386347	3.69875	4.76157e-06	0.000568556	3.06389	2.40952e-05	0.00120693
AT2G21195	AT2G21195	-	-	-	-	-	-	1.19891	2.06936e-05	0.00233221	0.848393	0.000418491	0.0103578	0.0964802	0.579404	0.745828	-0.184008	0.298397	0.48828
AT1G80920	J8	Chaperone DnaJ-domain superfamily protein	A nuclear encoded soluble protein found in the chloroplast stroma. Negatively regulated by light and has rapid turnover in darkness.	-	-	-	-	1.19809	0.00124553	0.0138316	0.596379	0.0480595	0.171723	1.01716	0.00360552	0.0301597	0.849632	0.0099022	0.0500399
AT5G46915	AT5G46915	transcriptional factor B3 family protein	-	-	-	-	-	1.19218	0.0342838	0.106958	1.85337	0.0102823	0.0671094	2.06593	0.0184253	0.0879862	2.12843	0.0134151	0.0612642
AT2G18115	AT2G18115	-	-	-	-	-	-	1.18801	0.193887	0.341677	3.58384	0.00259188	0.0297062	2.36376	0.0615312	0.188359	1.97436	0.108327	0.250711
AT2G23170	GH3.3	Auxin-responsive GH3 family protein	encodes an IAA-amido synthase that conjugates Asp and other amino acids to auxin in vitro.	-	-	-	-	1.18492	0.000325208	0.00724409	5.57937	1.52139e-09	9.72696e-06	3.47711	5.22238e-08	5.20424e-05	4.108	1.22995e-08	2.32879e-05
AT5G44582	AT5G44582	-	-	-	-	-	-	1.18323	0.000123241	0.00469238	0.507714	0.0270183	0.120709	0.571191	0.0154345	0.0783854	0.134646	0.510327	0.683686
AT4G36850	AT4G36850	PQ-loop repeat family protein / transmembrane family protein	-	-	-	-	-	1.18138	0.000954124	0.0121404	0.749774	0.0140348	0.0815597	0.478919	0.0860707	0.233071	-0.0931428	0.718037	0.833762
AT3G23470	AT3G23470	Cyclopropane-fatty-acyl-phospholipid synthase	-	-	-	-	-	1.17787	0.0209087	0.0771857	0.120435	0.781359	0.879567	0.267372	0.539087	0.716135	0.293713	0.498701	0.674795
AT3G07350	AT3G07350	Protein of unknown function (DUF506)	-	-	-	-	-	1.17465	0.00125243	0.0138757	0.561327	0.0580482	0.193269	1.43472	0.00031953	0.00679773	1.19585	0.00115132	0.0123874
AT5G44578	AT5G44578	-	-	-	-	-	-	1.17276	0.0200923	0.0752704	1.51369	0.00653799	0.0516008	0.889989	0.0604357	0.18661	-0.277565	0.533064	0.701607
AT3G05675	AT3G05675	BTB/POZ domain-containing protein	-	-	-	-	-	1.17131	0.0192178	0.0731839	1.12112	0.0245516	0.113825	1.09527	0.0287868	0.117114	0.177245	0.68406	0.811251
AT5G45350	AT5G45350	proline-rich family protein	-	-	-	-	-	1.17013	0.00672351	0.0376525	0.992392	0.0152635	0.085857	0.235756	0.489886	0.676708	-0.120538	0.721214	0.835912
AT5G16023	RTFL18	ROTUNDIFOLIA like 18	Encodes a plant peptide that could be involved in the coordination of socket cell development in wild-type plants.	-	-	-	-	1.1695	0.522263	0.659631	0.335759	0.839508	0.91352	9.71905	0.00167921	0.019107	10.1962	0.00105724	0.0118661
AT4G36770	AT4G36770	UDP-Glycosyltransferase superfamily protein	-	-	-	-	-	1.1675	0.0446151	0.127374	1.58143	0.0114756	0.0723318	0.891749	0.135758	0.311488	0.99571	0.0957559	0.230624
AT4G35110	AT4G35110	Arabidopsis phospholipase-like protein (PEARLI 4) family	-	-	-	-	-	1.1657	0.00716444	0.0390418	0.414165	0.252553	0.463695	0.218131	0.53593	0.713292	-0.550175	0.137595	0.294443
AT4G31740	AT4G31740	Sec1/munc18-like (SM) proteins superfamily	-	-	-	-	-	1.16175	0.148936	0.286989	2.43478	0.0117059	0.0731344	1.35758	0.134454	0.309666	1.15044	0.195032	0.368315
AT5G01595	AT5G01595	other RNA	-	-	-	-	-	1.16152	0.000219431	0.00600392	1.1661	0.000213525	0.00698253	0.389998	0.0892986	0.238037	0.233473	0.286298	0.475089
AT1G19396	AT1G19396	-	-	-	-	-	-	1.15833	0.000900023	0.0118399	1.07414	0.00154186	0.0220496	0.823886	0.00955055	0.0575539	0.955881	0.00377708	0.0265166
AT3G43840	AT3G43840	3-oxo-5-alpha-steroid 4-dehydrogenase family protein	-	-	-	-	-	1.15766	0.0463246	0.130639	0.149912	0.776724	0.87622	1.72475	0.0235554	0.103145	1.71736	0.0222777	0.086365
AT5G18540	AT5G18540	-	-	-	-	-	-	1.15654	0.0149947	0.0618807	1.0201	0.0317288	0.132704	-0.310463	0.487476	0.675389	0.264434	0.542151	0.708963
AT5G27893	AT5G27893	-	-	-	-	-	-	1.15629	0.0233433	0.0825826	0.790357	0.100031	0.268262	0.895411	0.309036	0.51911	2.11461	0.0136254	0.0618366
AT2G38530	LTP2	lipid transfer protein 2	Involved in lipid transfer between membranes and plays a role in maintaining the integrity of the cuticle-cell wall interface. Belongs to a family of Lipid transfer proteins. Sequence similarity to other plant/Arabidopsis LPT genes but highest similarity to LPT1. Stress and pathogen-inducible motifs found in the upstream region. Expressed in flower, leaves and siliques but absent in roots. Predic…	-	-	-	leafdata	1.15586	0.00750448	0.0402506	4.02911	2.89573e-06	0.000712048	4.28547	2.2601e-06	0.000372909	4.02278	3.59163e-06	0.000419777
AT1G75770	AT1G75770	-	-	-	-	-	-	1.15508	3.55284e-05	0.00275869	0.798731	0.000750982	0.0145267	0.531388	0.0118973	0.0662542	0.666715	0.0029574	0.0225334
AT3G54363	AT3G54363	-	This gene encodes a small protein and has either evidence of transcription or purifying selection.	-	-	-	-	1.15323	0.00358442	0.0253836	0.669193	0.0542301	0.185459	0.389258	0.231217	0.433421	-0.230824	0.4681	0.64864
AT1G71330	NAP5	non-intrinsic ABC protein 5	member of NAP subfamily	-	-	-	-	1.15304	0.0138617	0.0585583	0.989586	0.0274183	0.121527	0.603898	0.165943	0.354644	0.827914	0.0646648	0.177341
AT4G23420	AT4G23420	NAD(P)-binding Rossmann-fold superfamily protein	-	-	-	-	-	1.15046	0.0188063	0.0720952	0.526651	0.236726	0.445057	0.752177	0.109662	0.271734	0.198159	0.653395	0.791009
AT1G56010	NAC1	NAC domain containing protein 1	Encodes a transcription factor involved in shoot apical meristem formation and auxin-mediated lateral root formation. The gene is thought not to be involved in stress responses (NaCl, auxins, ethylene). NAC1 (NAC1)	NAC	NAC	-	leafdata	1.15023	0.000959349	0.0121826	0.913918	0.00437059	0.0403924	0.130917	0.614979	0.77082	0.129169	0.617146	0.766611
AT4G25260	AT4G25260	Plant invertase/pectin methylesterase inhibitor superfamily protein	-	-	-	-	-	1.15004	0.00168847	0.016286	1.07067	0.00270955	0.0304287	1.31763	0.000696305	0.01091	1.70986	9.62168e-05	0.00274777
AT2G27340	AT2G27340	N-acetylglucosaminylphosphatidylinositol de-N-acetylase family protein	-	-	-	-	-	1.14972	6.50249e-05	0.00382695	0.325685	0.101258	0.269992	0.0280612	0.885676	0.943426	0.315468	0.121492	0.270881
AT1G21680	AT1G21680	DPP6 N-terminal domain-like protein	-	-	-	-	-	1.14792	6.55897e-05	0.00382695	1.45239	7.69483e-06	0.00112941	0.915689	0.000358516	0.00724636	0.580598	0.00772771	0.0424501
AT4G32340	AT4G32340	Tetratricopeptide repeat (TPR)-like superfamily protein	-	-	-	-	GO	1.14776	0.00089313	0.0117977	0.764778	0.011833	0.0735443	-0.0330856	0.893831	0.948435	-0.186727	0.456424	0.638604
AT2G14878	AT2G14878	-	-	-	-	-	-	1.14516	0.000401679	0.00798886	0.949547	0.00153841	0.022026	0.750099	0.00667018	0.0454129	0.492322	0.0490033	0.147041
AT4G21480	STP12	sugar transporter protein 12	Putative sugar transporter. Expressed in nematode-induced root syncytia.	-	-	-	-	1.14513	0.000505455	0.00883914	0.993487	0.00140018	0.0208563	0.750244	0.0101492	0.0596598	0.895273	0.00336995	0.0246646
AT2G22730	AT2G22730	Major facilitator superfamily protein	-	-	-	-	-	1.14439	0.00149763	0.0151072	0.434408	0.132347	0.317276	0.482989	0.111295	0.274213	1.0878	0.00240611	0.0196962
AT5G10965	AT5G10965	-	-	-	-	-	-	1.14336	0.0199744	0.0750028	0.512166	0.264542	0.476261	-0.575903	0.366832	0.573779	-0.220298	0.701838	0.823436
AT2G43530	AT2G43530	Scorpion toxin-like knottin superfamily protein	Encodes a defensin-like (DEFL) family protein. The mRNA is cell-to-cell mobile.	-	-	-	-	1.14329	0.000133598	0.00491172	1.10671	0.000186406	0.00646411	0.346922	0.10886	0.270493	-0.113826	0.577387	0.736873
AT4G10270	AT4G10270	Wound-responsive family protein	Member of the wound-induced polypeptide (WIP) family.	-	-	-	-	1.14209	0.0128595	0.0558204	1.52648	0.00333543	0.0344158	-0.0531215	0.904639	0.954124	-0.433067	0.335654	0.527059
AT2G24300	AT2G24300	Calmodulin-binding protein	-	-	-	-	-	1.14197	0.00135018	0.0143736	0.701083	0.0228539	0.109168	0.652619	0.037792	0.139186	0.886076	0.00802429	0.0434464
AT1G28070	AT1G28070	-	-	-	-	-	-	1.1396	0.00264027	0.0210311	1.10588	0.00377926	0.0369229	0.874332	0.0174026	0.0848137	0.669179	0.0538683	0.156337
AT2G46270	GBF3	G-box binding factor 3	encodes a bZIP G-box binding protein whose expression is induced by ABA. It has been shown to bind to Adh that contains the G-box and is induced by cold and water deprivation. GBF3 has been shown to be expressed mostly in the root and dark-grown leaves. GBF3 can act as homodimers and as heterodimers with GFB1, GBF2 and GBF4. In addition, GBF3?<ed>?<U+00BB>s DNA binding activity is enhanced by GIP…	bZIP	bZIP	-	-	1.13761	0.00280579	0.0218801	0.852886	0.0137717	0.0806396	2.15375	4.33481e-05	0.00209911	2.15661	4.17037e-05	0.00167049
AT4G10240	BBX23	B-box zinc finger family protein	-	DBB	-	-	-	1.13745	0.46915	0.615158	8.10179	0.00167429	0.0230386	2.34505	0.0891986	0.237897	4.31404	0.00366836	0.0259748
AT3G15420	AT3G15420	Transcription factor TFIIIC, tau55-related protein	-	-	-	-	-	1.13599	0.000179008	0.00560017	0.494562	0.0370957	0.14575	0.215152	0.329902	0.539381	-0.000402446	0.998493	1
AT3G12820	MYB10	myb domain protein 10	Member of the R2R3 factor gene family.	MYB	MYB	-	-	1.13535	0.0211055	0.0776697	1.38363	0.0135623	0.0797975	1.25629	0.0121488	0.0671804	2.1495	0.000348507	0.00586865
AT3G02480	AT3G02480	Late embryogenesis abundant protein (LEA) family protein	-	-	-	-	-	1.13495	0.346241	0.503822	1.50199	0.263742	0.475364	4.75264	0.0137251	0.0725953	1.92171	0.279383	0.467871
AT4G02280	SUS3	sucrose synthase 3	Encodes a protein with sucrose synthase activity (SUS3). It appears to be important for sucrose metabolism in developing seeds, especially during the late maturation phase, about 18 days after flowering.	-	-	-	-	1.13479	0.0136876	0.0581339	0.811643	0.0456772	0.166251	1.84142	0.000452865	0.0084645	1.88256	0.000369318	0.00608058
AT5G17860	CAX7	calcium exchanger 7	-	-	-	-	-	1.13451	0.270687	0.427383	2.24694	0.029087	0.125853	3.44515	0.00314975	0.0277641	1.05848	0.26153	0.448161
AT5G27920	AT5G27920	F-box family protein	-	-	-	-	-	1.13304	8.47803e-05	0.00416011	0.477273	0.0260225	0.118014	0.45155	0.0363439	0.13577	0.593698	0.00930716	0.0479489
AT5G05435	AT5G05435	other RNA	-	-	-	-	-	1.13294	0.000260793	0.00652614	0.445159	0.0628303	0.202713	-0.00896003	0.967264	0.986384	-0.345593	0.133617	0.288737
AT5G45115	AT5G45115	-	-	-	-	-	-	1.13193	0.00580485	0.0344651	0.0951199	0.784795	0.881126	-0.89116	0.0251365	0.10741	-0.744433	0.0492049	0.147439
AT3G15540	IAA19	indole-3-acetic acid inducible 19	Primary auxin-responsive gene. Involved in the regulation stamen filaments development.	-	-	-	leafdata	1.12413	4.14028e-05	0.00300506	1.41355	4.20765e-06	0.000840256	0.755217	0.000626917	0.0102505	0.753357	0.000623887	0.00845485
AT5G53740	AT5G53740	-	-	-	-	-	-	1.1238	0.00557363	0.0336194	0.901661	0.0233783	0.110606	0.933091	0.0170079	0.083687	-0.910133	0.0212989	0.0838754
AT3G24020	AT3G24020	Disease resistance-responsive (dirigent-like protein) family protein	-	-	-	-	-	1.12284	0.0285368	0.0945103	0.44173	0.334161	0.546617	1.17707	0.0276047	0.113684	0.954616	0.0620607	0.172759
AT3G20470	GRP5	glycine-rich protein 5	encodes a glycine-rich protein that is expressed more abundantly in immature seed pods than in stems and leaves. Expression is not detected in roots or flowers.	-	-	-	-	1.12139	0.0158129	0.0642216	0.318016	0.442785	0.6412	-1.40097	0.00500681	0.0376485	-1.36897	0.00539556	0.0331472
AT1G13670	AT1G13670	-	-	-	-	-	-	1.12099	0.0922577	0.208127	1.39775	0.059899	0.196931	2.01301	0.0538004	0.173388	3.40532	0.00218139	0.0184551
AT3G45590	SEN1	splicing endonuclease 1	Encodes a catalytic subunit of tRNA splicing endonuclease.	-	-	-	-	1.12047	0.00250247	0.0204319	0.669146	0.0449152	0.16446	0.233587	0.442474	0.638996	0.0416684	0.888634	0.938813
AT1G46554	AT1G46554	other RNA	-	-	-	-	-	1.11817	0.0066799	0.0374858	0.777138	0.0409371	0.1553	0.923838	0.0204696	0.0944477	0.674186	0.0721291	0.190792
AT5G59720	HSP18.2	heat shock protein 18.2	encodes a low molecular weight heat shock protein that contains the heat shock element in the promoter region. Expression is induced in response to heat shock.	-	-	-	-	1.11755	0.0251389	0.0867003	0.935117	0.0522636	0.181138	0.724806	0.161236	0.348483	0.95456	0.0685418	0.184447
AT5G13870	XTH5	xyloglucan endotransglucosylase/hydrolase 5	EXGT-A4, endoxyloglucan transferase,	-	-	-	-	1.11688	0.000196112	0.00575688	0.266791	0.215295	0.42226	0.492595	0.0384518	0.140688	0.226561	0.299401	0.489032
AT1G23830	AT1G23830	-	-	-	-	-	-	1.11682	0.051952	0.141107	1.28105	0.0325506	0.134721	-1.90183	0.0026137	0.0249888	-2.52367	0.00038275	0.00621627
AT4G01510	ARV2	Arv1-like protein	-	-	-	-	-	1.11391	0.0053556	0.0328165	0.404034	0.236797	0.445102	0.355023	0.304867	0.514332	0.392766	0.254777	0.43994
AT1G13750	AT1G13750	Purple acid phosphatases superfamily protein	Encodes a purple acid phosphatase whose expression is responsive to both phosphate (Pi) and phosphite (Phi) in roots.	-	-	-	-	1.11302	0.0561668	0.148487	1.45012	0.0191793	0.0983057	0.406585	0.447914	0.643411	-0.443897	0.412434	0.598093
AT4G39955	AT4G39955	alpha/beta-Hydrolases superfamily protein	-	-	-	-	-	1.10899	0.0439652	0.12628	1.6373	0.00613906	0.0495469	0.857449	0.0741769	0.21047	0.595055	0.195132	0.368431
AT5G14360	AT5G14360	Ubiquitin-like superfamily protein	-	-	-	-	-	1.10794	0.0437824	0.125984	1.10667	0.0461769	0.167461	1.69403	0.00860917	0.0537441	2.30197	0.00111823	0.012238
AT5G63650	SNRK2.5	SNF1-related protein kinase 2.5	encodes a member of SNF1-related protein kinases (SnRK2) whose activity is activated by ionic (salt) and non-ionic (mannitol) osmotic stress.	-	-	-	-	1.10719	0.000529477	0.00911374	2.23746	1.74926e-06	0.000538306	4.58205	7.33148e-09	2.22573e-05	5.25643	2.0239e-09	7.66412e-06
AT5G15260	AT5G15260	Ribosomal protein L34e superfamily protein	-	-	-	-	-	1.10713	0.00121285	0.0137173	0.48215	0.0821274	0.238168	0.909632	0.00448499	0.0349103	0.617145	0.0331118	0.112645
AT3G14395	AT3G14395	-	Novel gene of unknown functio that is conserved among monocots and dicots. Potentially associated with plant responses to spider mite feeding (PMID:28649257).	-	-	-	-	1.10665	0.174379	0.318052	2.37014	0.0191107	0.0981819	2.00963	0.043629	0.152251	1.13114	0.233992	0.416431
AT3G05890	RCI2B	Low temperature and salt responsive protein family	-	-	-	-	-	1.10312	0.0667782	0.166695	0.180438	0.742301	0.854546	2.43626	0.00211739	0.0220886	3.10069	0.000480178	0.00714194
AT2G26355	AT2G26355	other RNA	Natural antisense transcript overlaps with AT2G26360. The RNA is cell-to-cell mobile.	-	-	-	-	1.10257	4.98457e-05	0.00327701	0.897828	0.000281063	0.00831508	0.814704	0.000626367	0.0102505	0.6287	0.00366561	0.0259748
AT2G44280	AT2G44280	Major facilitator superfamily protein	-	-	-	-	-	1.10221	0.00319016	0.0236409	0.232126	0.439021	0.637994	0.670293	0.0508571	0.167403	0.817359	0.020946	0.0829344
AT3G23255	AT3G23255	-	-	-	-	-	-	1.10191	6.93851e-06	0.00149457	0.506359	0.00328788	0.0341111	0.848222	7.63564e-05	0.00290892	0.80888	0.000109725	0.00295523
AT3G18145	AT3G18145	-	-	-	-	-	-	1.10183	0.000796122	0.0111614	0.549052	0.046232	0.167532	0.751169	0.021216	0.0963088	1.20423	0.00107312	0.0119731
AT5G48412	AT5G48412	-	-	-	-	-	-	1.09673	0.000145837	0.00510403	1.01253	0.000275673	0.00816837	0.340306	0.0991257	0.253716	0.412106	0.0516356	0.152044
AT5G57240	ORP4C	OSBP(oxysterol binding protein)-related protein 4C	-	-	-	-	-	1.09649	0.00200641	0.0179704	2.0373	2.06796e-05	0.00179609	1.19349	0.00198585	0.0213153	1.68592	0.000138723	0.00337175
AT5G42460	AT5G42460	F-box and associated interaction domains-containing protein	-	-	-	-	-	1.0931	0.00451524	0.0293382	0.571031	0.0860323	0.244511	0.134715	0.650815	0.796884	0.111542	0.705676	0.826089
AT5G02540	AT5G02540	NAD(P)-binding Rossmann-fold superfamily protein	-	-	-	-	-	1.09136	0.000741107	0.010844	3.03145	1.90952e-07	0.000180774	4.6606	6.00672e-09	2.22573e-05	5.48139	1.76208e-09	7.66412e-06
AT3G59940	AT3G59940	Galactose oxidase/kelch repeat superfamily protein	Encodes a member of a family of F-box proteins, called the KISS ME DEADLY (KMD) family, that targets type-B ARR proteins for degradation and is involved in the negative regulation of the cytokinin response. Also named as KFB50, a member of a group of Kelch repeat F-box proteins that negatively regulate phenylpropanoid biosynthesis by targeting the phenypropanoid biosynthesis enzyme phenylalanine …	-	-	-	leafdata	1.09025	0.0355364	0.109495	0.900619	0.0693764	0.215128	0.454508	0.320994	0.530849	1.18765	0.0242909	0.0911824
AT5G03270	LOG6	lysine decarboxylase family protein	-	-	-	-	-	1.08993	0.0063421	0.0363113	0.364303	0.283852	0.497262	-0.299303	0.468765	0.660043	0.749392	0.0670079	0.18147
AT2G39705	RTFL8	ROTUNDIFOLIA like 8	-	-	-	-	-	1.08917	0.000562289	0.00941632	0.255574	0.294286	0.507446	0.384397	0.159779	0.346337	0.708635	0.0159412	0.0686903
AT1G50520	CYP705A27	cytochrome P450, family 705, subfamily A, polypeptide 27	member of CYP705A The mRNA is cell-to-cell mobile.	-	-	-	-	1.08864	0.00494298	0.0311864	0.259968	0.413496	0.617245	-0.5862	0.0896631	0.23864	-0.232834	0.463878	0.644912
AT1G19330	AT1G19330	-	-	-	-	-	-	1.08793	0.00766729	0.0408263	0.418071	0.222011	0.429812	0.365685	0.290306	0.49948	0.538424	0.130184	0.283715
AT2G38830	AT2G38830	Ubiquitin-conjugating enzyme/RWD-like protein	-	-	-	-	-	1.08731	6.23913e-05	0.00371484	0.756618	0.00112622	0.0185982	1.05441	0.000105401	0.00351349	1.11483	6.2775e-05	0.00211265
AT5G06370	AT5G06370	NC domain-containing protein-related	PSE1 is a single copy gene that is induced in response to lead and confers increased tolerance to lead when overexpressed. It is localized to the cytoplasm. The protein has an NC domain. PSE1 appears to regulate tolerance via a GSH dependent phytochelatin synthesis pathway.	-	-	-	-	1.08712	1.843e-05	0.0021735	1.11016	1.55886e-05	0.00148318	0.752917	0.000398904	0.00775446	0.660264	0.00104775	0.0117943
AT2G41342	AT2G41342	-	-	-	-	-	-	1.08633	0.00942456	0.0458883	0.892144	0.0274261	0.121527	-1.00607	0.0379319	0.139457	-0.948484	0.0397331	0.127873
AT3G28750	AT3G28750	-	-	-	-	-	-	1.08609	0.0256009	0.0878008	0.0946096	0.824482	0.904551	0.0938109	0.856263	0.927271	0.50021	0.320077	0.510645
AT4G15953	AT4G15953	Maternally expressed gene (MEG) family protein	Encodes a Maternally expressed gene (MEG) family protein	-	-	-	-	1.08452	0.0171557	0.0680979	0.62127	0.154076	0.346003	-0.130957	0.765277	0.871774	-0.564628	0.213066	0.390949
AT3G44798	AT3G44798	other RNA	-	-	-	-	-	1.08255	9.64004e-06	0.0018209	0.747248	0.000260623	0.00791865	0.845118	9.79077e-05	0.00338282	0.802494	0.000145471	0.00348651
AT5G52760	AT5G52760	Copper transport protein family	-	-	-	-	-	1.08239	0.0748542	0.180019	-0.162567	0.788354	0.883737	-0.719116	0.212129	0.410229	-2.12618	0.00340243	0.0247871
AT2G15220	AT2G15220	Plant basic secretory protein (BSP) family protein	-	-	-	-	-	1.08153	0.229297	0.382511	0.669839	0.472203	0.665329	-3.0206	0.0331444	0.128361	-4.48023	0.00732769	0.0408788
AT2G01300	AT2G01300	-	-	-	-	-	-	1.08073	0.00443014	0.0290545	-0.144764	0.627968	0.780027	0.476316	0.110191	0.272398	0.543026	0.0722387	0.190952
AT2G45360	AT2G45360	Protein of unknown function (DUF1442)	-	-	-	-	-	1.08003	0.00195875	0.0177535	0.877393	0.00715031	0.0543057	0.811076	0.0130932	0.0703479	0.812218	0.0123617	0.0579059
AT4G40042	AT4G40042	Microsomal signal peptidase 12 kDa subunit (SPC12)	-	-	-	-	-	1.07722	0.000952163	0.0121288	0.698242	0.016872	0.0910644	0.333458	0.199434	0.395338	-0.132996	0.595575	0.750374
AT1G79245	AT1G79245	-	-	-	-	-	-	1.07581	0.120196	0.248422	0.00754907	0.990465	0.994969	0.854132	0.204234	0.401054	1.75388	0.0236197	0.0897226
AT5G47370	HAT2	Homeobox-leucine zipper protein 4 (HB-4) / HD-ZIP protein	homeobox-leucine zipper genes induced by auxin, but not by other phytohormones. Plays opposite roles in the shoot and root tissues in regulating auxin-mediated morphogenesis.	HD-ZIP	Homeobox	-	leafdata	1.07529	0.000481587	0.00867253	2.03503	2.80678e-06	0.000699258	-0.0496225	0.817455	0.905229	0.172928	0.426724	0.610967
AT3G48790	AT3G48790	Pyridoxal phosphate (PLP)-dependent transferases superfamily protein	-	-	-	-	-	1.07491	0.000121158	0.00466262	0.591101	0.00838812	0.0597316	0.471691	0.0265503	0.111415	0.57078	0.00984102	0.0498875
AT4G34080	AT4G34080	Plant protein of unknown function (DUF641)	-	-	-	-	-	1.07476	0.0102941	0.0487386	0.209589	0.552231	0.725522	0.365948	0.349363	0.557931	0.532976	0.175581	0.3438
AT3G44990	XTH31	xyloglucan endo-transglycosylase-related 8	Encodes a xyloglucan endotransglycosylase/hydrolase. Protein sequence and phylogenetic analysis indicates that this enzyme resides in Group III-A of the XTH family, with high similarity to Tropaeolum majus (nasturtium) xyloglucanase 1 (TmNXG1).Enzyme kinetic analysis indicates predominant xyloglucan endo-hydrolase activity (EC 3.2.1.151) with only limited potential to act as a xyloglucan endo-tra…	-	-	-	-	1.07317	0.0113095	0.0515117	1.70967	0.000321025	0.00895895	1.95416	6.48421e-05	0.00262091	1.43906	0.000631688	0.00849458
AT1G49032	AT1G49032	-	-	-	-	-	-	1.07206	0.00728559	0.039413	0.691666	0.0521478	0.180907	0.426958	0.196143	0.391541	0.173438	0.584412	0.74178
AT3G26840	PES2	Esterase/lipase/thioesterase family protein	Encodes a protein with phytyl ester synthesis and diacylglycerol acyltransferase activities that is involved in the deposition of free phytol and free fatty acids in the form of phytyl esters in chloroplasts, a process involved in maintaining the integrity of the photosynthetic membrane during abiotic stress and senescence.	-	-	-	-	1.07169	0.0139983	0.0589508	0.86704	0.0411129	0.15572	-1.11387	0.0135805	0.0721475	-0.612271	0.123265	0.273226
AT1G52565	AT1G52565	-	-	-	-	-	-	1.07169	0.00307107	0.0230725	1.13603	0.00168917	0.0231687	1.53213	0.000123814	0.00389118	1.31701	0.000397454	0.00637206
AT4G19390	AT4G19390	Uncharacterised protein family (UPF0114)	-	-	-	-	-	1.07138	0.00170106	0.0163452	0.735686	0.0154743	0.0864023	0.0533962	0.837202	0.916954	0.0406878	0.875026	0.931322
AT1G74480	RKD2	RWP-RK domain-containing protein	-	Nin-like	AtRKD	-	-	1.06927	0.011808	0.0529041	0.573743	0.128375	0.311382	0.579469	0.146436	0.327733	0.573408	0.146383	0.305919
AT1G72360	ERF73	Integrase-type DNA-binding superfamily protein	Encodes a member of the ERF (ethylene response factor) subfamily B-2 of ERF/AP2 transcription factor family. The protein contains one AP2 domain. There are 5 members in this subfamily including RAP2.2 AND RAP2.12.	ERF	AP2-EREBP	-	-	1.06813	0.0083354	0.0426789	0.841959	0.0269915	0.120618	0.442113	0.212091	0.410229	0.074785	0.825925	0.900969
AT5G09980	PROPEP4	elicitor peptide 4 precursor	-	-	-	-	-	1.06634	0.0310316	0.099771	-0.878832	0.0853063	0.243129	5.68919	0.00229808	0.02312	6.11741	0.000835458	0.0101466
AT2G46640	AT2G46640	-	Encodes TAC1 (Tiller Angle Control 1). Influences axillary branch growth angle. Inflorescence stems of TAC1 mutants are vertically oriented and have axillary shoots with narrow branch angles.	-	-	-	-	1.06571	0.0261113	0.0889514	-0.180598	0.662149	0.802838	-0.636258	0.100025	0.255229	-0.303843	0.40159	0.588204
AT1G56220	AT1G56220	Dormancy/auxin associated family protein	-	-	-	-	-	1.06525	1.22738e-06	0.000661283	0.922916	4.71814e-06	0.000882903	0.341751	0.00955415	0.0575539	0.422219	0.00265717	0.0209106
AT4G28040	UMAMIT33	nodulin MtN21 /EamA-like transporter family protein	nodulin MtN21-like transporter family protein	-	-	-	-	1.06375	0.0239081	0.0840365	0.84633	0.0611581	0.199573	-0.0589887	0.887254	0.944309	-0.0496799	0.903853	0.948335
AT5G53830	AT5G53830	VQ motif-containing protein	-	-	-	-	-	1.06289	0.000780171	0.0110402	0.427009	0.0892851	0.250745	0.0284785	0.908012	0.955786	0.529628	0.0472305	0.14361
AT3G04700	AT3G04700	Protein of unknown function (DUF1685)	-	-	-	-	-	1.0627	0.010998	0.0506192	0.676178	0.0806134	0.235966	0.550264	0.188293	0.382896	1.05222	0.0188532	0.0769897
AT2G43590	AT2G43590	Chitinase family protein	-	-	-	-	-	1.06187	0.00034585	0.00747526	0.683689	0.0074496	0.0558175	1.51223	2.36701e-05	0.00144571	0.422695	0.0719008	0.190321
AT1G19340	AT1G19340	Methyltransferase MT-A70 family protein	-	-	-	-	-	1.05966	0.00178494	0.0167556	0.34126	0.206383	0.413068	-0.210787	0.436041	0.633177	0.0943015	0.720944	0.83565
AT5G09440	EXL4	EXORDIUM like 4	-	-	-	-	leafdata	1.05935	0.0157941	0.0641592	2.09222	0.000257482	0.00788803	2.32581	0.000104933	0.0035134	2.42395	7.44731e-05	0.00234189
AT1G16825	AT1G16825	Reticulon family protein	-	-	-	-	-	1.05811	0.00545524	0.0331587	0.769584	0.0298956	0.127813	-0.129958	0.686204	0.820965	0.0166156	0.958173	0.977943
AT2G41505	AT2G41505	-	-	-	-	-	-	1.05752	0.0202244	0.075496	0.195094	0.642722	0.789532	2.79266	8.44223e-05	0.00309778	2.39849	0.000278798	0.00512005
AT2G24040	AT2G24040	Low temperature and salt responsive protein family	-	-	-	-	-	1.05736	0.0023578	0.0197796	0.330974	0.233903	0.442507	0.735914	0.0170585	0.0838051	0.248496	0.359474	0.549914
AT2G37678	FHY1	far-red elongated hypocotyl 1	Positive regulator of photomorphogenesis in far-red light. Most abundant in young seedlings in the dark. Downregulated in the light and older as plants develop. Localized in the nucleus and the cytoplasm. Nuclear localization strongest in the dark. Degraded through the 26S proteasome. Regulated by PHYA. It is specifically required for the light-regulated nuclear accumulation of phyA ( but not phy…	-	-	-	-	1.05442	0.000210508	0.00591029	0.734767	0.00319695	0.0334981	0.18891	0.356548	0.564578	0.0228827	0.908853	0.951486
AT5G02760	AT5G02760	Protein phosphatase 2C family protein	Encodes a phosphatase that functions in sustaining proper leaf longevity and preventing early senescence by suppressing or perturbing SARK-mediated senescence signal transduction.	-	-	-	-	1.05069	0.0367043	0.111892	2.17565	0.000840334	0.01555	0.978494	0.0433599	0.151864	1.36678	0.0101069	0.0506656
AT2G40085	AT2G40085	-	-	-	-	-	-	1.05016	0.00219666	0.0189224	0.275541	0.322853	0.535393	-0.125255	0.647633	0.794949	-0.414848	0.14778	0.307809
AT2G40970	MYBC1	Homeodomain-like superfamily protein	-	G2-like	G2-like	-	-	1.04692	0.000251891	0.00646247	1.19206	9.56851e-05	0.00422469	1.17427	0.000124785	0.00390527	1.31627	4.56702e-05	0.00175044
AT1G19840	AT1G19840	SAUR-like auxin-responsive protein family	-	-	-	-	-	1.04666	0.0165762	0.0665224	0.098128	0.812494	0.897431	0.872161	0.0512366	0.168156	0.0758675	0.851946	0.916831
AT3G47160	AT3G47160	RING/U-box superfamily protein	-	-	-	-	-	1.04517	0.0172172	0.0682704	0.53388	0.176474	0.375476	0.333025	0.398373	0.601115	0.264463	0.497391	0.673661
AT3G10020	AT3G10020	-	-	-	-	-	-	1.04442	0.0205357	0.0761972	1.00936	0.0249531	0.11489	1.11218	0.0252413	0.107605	1.47769	0.00561631	0.0340831
AT5G25210	AT5G25210	-	-	-	-	YES, domain I2	-	1.04204	0.00102729	0.0126221	0.301595	0.223547	0.431419	0.614332	0.0265474	0.111415	0.415349	0.109451	0.252203
AT1G18570	MYB51	myb domain protein 51	Encodes a member of the R2R3-MYB transcription family. Involved in indole glucosinolate biosynthesis. The mRNA is cell-to-cell mobile.	MYB	MYB	-	-	1.04166	0.00721311	0.039172	0.355953	0.276425	0.489051	-1.29938	0.0013637	0.0165091	-1.55067	0.000384454	0.00621627
AT4G01897	AT4G01897	-	-	-	-	-	-	1.04018	0.00349439	0.0250143	0.3383	0.253167	0.464355	0.350463	0.232739	0.435417	-0.199357	0.486742	0.664694
AT1G15800	AT1G15800	-	-	-	-	-	-	1.03823	0.000977643	0.0122995	0.547368	0.0370344	0.145612	0.480173	0.0676764	0.199779	0.764283	0.00786977	0.0429289
AT1G56150	AT1G56150	SAUR-like auxin-responsive protein family	-	-	-	-	-	1.03523	0.00302171	0.0229245	1.60523	0.000176409	0.00620841	0.0476062	0.858576	0.928611	0.585687	0.0474362	0.143971
AT2G29310	AT2G29310	NAD(P)-binding Rossmann-fold superfamily protein	-	-	-	-	-	1.0346	0.000525223	0.00905699	0.330715	0.148679	0.338971	0.970864	0.000889099	0.012591	0.912227	0.0013517	0.0137449
AT5G52900	MAKR6	-	Encodes a member of the MAKR (MEMBRANE-ASSOCIATED KINASE REGULATOR) gene family. MAKRs have putative kinase interacting motifs and membrane localization signals. Known members include: AT5G26230 (MAKR1), AT1G64080 (MAKR2), AT2G37380 (MAKR3), AT2G39370 (MAKR4), AT5G52870 (MAKR5) and AT5G52900 (MAKR6).	-	-	-	-	1.03353	0.00105468	0.0128416	1.96653	6.53201e-06	0.00102213	1.59696	2.56486e-05	0.00152235	1.29074	0.000147927	0.00352308
AT2G42870	PAR1	phy rapidly regulated 1	Encodes PHYTOCHROME RAPIDLY REGULATED1 (PAR1), an atypical basic helix-loop-helix (bHLP) protein. Closely related to PAR2 (At3g58850). Up regulated after simulated shade perception. Acts in the nucleus to control plant development and as a negative regulator of shade avoidance response. Functions as transcriptional repressor of auxin-responsive genes SAUR15 (AT4G38850) and SAUR68 (AT1G29510).	-	-	-	leafdata	1.0334	0.0279654	0.0932709	0.808878	0.0733687	0.222018	2.89761	9.85183e-05	0.00339154	3.67336	1.58184e-05	0.000941842
AT3G22410	AT3G22410	Sec14p-like phosphatidylinositol transfer family protein	-	-	-	-	-	1.03285	0.000692662	0.0104751	1.70066	1.40221e-05	0.00144836	1.5114	7.99178e-05	0.00299636	1.31071	0.00024099	0.00467032
AT4G20380	LSD1	LSD1 zinc finger family protein	LSD1 monitors a superoxide-dependent signal and negatively regulates a plant cell death pathway. contains zinc-finger motifs. LSD1 negatively regulates a basal defense pathway that can act upstream or independently of both NIM1/NPR1 function and SA accumulation following avirulent or virulent pathogen challenge	LSD	-	-	leafdata	1.02874	0.000213054	0.00592359	0.727303	0.00262161	0.0298123	0.741413	0.00236225	0.0235033	0.62755	0.00662137	0.0379102
AT4G04223	AT4G04223	other RNA	-	-	-	-	-	1.02847	0.000465135	0.00856203	0.568441	0.0191704	0.0982976	0.266689	0.210199	0.407753	-0.145646	0.4816	0.660435
AT4G27300	AT4G27300	S-locus lectin protein kinase family protein	-	-	-	-	-	1.0281	0.0174946	0.0689801	1.26198	0.0050325	0.0438247	-1.38537	0.00250098	0.0243119	-1.63656	0.000783562	0.00975408
AT4G27950	CRF4	cytokinin response factor 4	Encodes a member of the ERF (ethylene response factor) subfamily B-5 of ERF/AP2 transcription factor family. The protein contains one AP2 domain. There are 7 members in this subfamily. CRF proteins relocalize to the nucleus in response to cytokinin.	ERF	AP2-EREBP	-	GO	1.02778	0.0303036	0.0982482	0.200683	0.638474	0.787497	0.621365	0.190907	0.385808	-0.617971	0.202654	0.378067
AT1G12790	AT1G12790	-	-	-	-	-	-	1.02428	0.00072638	0.0107066	0.572413	0.023134	0.109945	0.9095	0.00166205	0.0189973	0.888316	0.00189389	0.0168952
AT5G60910	AGL8	AGAMOUS-like 8	MADS box gene negatively regulated by APETALA1	MIKC_MADS	MADS	-	leafdata	1.02186	0.00235703	0.0197796	1.96619	1.55875e-05	0.00148318	1.67278	8.99087e-05	0.0032059	0.609909	0.04949	0.148172
AT4G18395	AT4G18395	-	-	-	-	-	-	1.02101	0.0275813	0.0924127	1.1745	0.0151356	0.0855453	0.384039	0.366511	0.573608	0.0357546	0.931292	0.964346
AT1G78895	AT1G78895	Reticulon family protein	-	-	-	-	-	1.02062	0.000489782	0.00872393	0.755546	0.00401854	0.038389	0.60903	0.0137206	0.0725953	0.314371	0.155933	0.318254
AT2G29525	AtIPCS3	Arabidopsis Inositol phosphorylceramide synthase 3	Inositol phosphorylceramide synthase	-	-	-	-	1.01919	0.00238866	0.0199101	0.572684	0.0498021	0.175433	0.465608	0.102184	0.259004	0.48913	0.0859341	0.215136
AT2G37760	AKR4C8	NAD(P)-linked oxidoreductase superfamily protein	Encodes an NADPH-dependent aldo-keto reductase that can act on a wide variety of substrates in vitro including aliphatic and aromatic aldehydes and steroids. Transcript levels for this gene are up-regulated in response to cold, salt, and drought stress.	-	-	-	-	1.01894	0.108192	0.231757	1.43376	0.0104907	0.0681407	1.43941	0.00522443	0.038914	-0.15592	0.702416	0.823655
AT5G04880	AT5G04880	-	pseudogene of ABC transporter family protein	-	-	-	-	1.01726	6.4043e-06	0.00144356	0.770477	7.37577e-05	0.00365583	0.888437	2.34838e-05	0.00143897	0.809318	5.16339e-05	0.00188374
AT4G15950	NRPD4	RNA polymerase II, Rpb4, core protein	Non-catalytic subunit common to Nuclear DNA-dependent RNA polymerases IV and V; homologous to budding yeast RPB4. Role in gene silencing. Required for RNA-directed DNA methylation.	-	-	-	-	1.01634	6.00408e-06	0.00140347	0.654952	0.000325848	0.00899069	-0.221685	0.125669	0.296502	0.0336665	0.801415	0.8868
AT4G11360	RHA1B	RING-H2 finger A1B	Encodes a putative RING-H2 finger protein RHA1b. The mRNA is cell-to-cell mobile.	-	-	-	-	1.01328	0.000145391	0.00510382	0.993993	0.00017793	0.00621574	-0.0394718	0.825517	0.910477	0.156706	0.387371	0.576067
AT2G42530	COR15B	cold regulated 15b	Encodes COR15B, a protein that protects chloroplast membranes during freezing.	-	-	-	GO + leafdata	1.01172	0.175002	0.31888	1.419	0.0668523	0.210522	4.56154	0.000285651	0.00637045	2.95152	0.00315656	0.0235578
AT5G64880	AT5G64880	-	-	-	-	-	-	1.01036	9.16575e-05	0.00423008	0.317226	0.0829882	0.239491	0.316965	0.0838731	0.228727	0.196881	0.260451	0.446966
AT1G01750	ADF11	actin depolymerizing factor 11	-	-	-	-	-	1.00997	0.0106038	0.0496533	1.19105	0.00372002	0.0365692	1.12548	0.00793874	0.0512138	1.28079	0.00338391	0.0247187
AT3G48580	XTH11	xyloglucan endotransglucosylase/hydrolase 11	-	-	-	-	leafdata	1.00987	0.0514251	0.140038	0.366219	0.437536	0.637044	1.44602	0.021561	0.0973611	1.28198	0.0343235	0.115555
AT5G66280	GMD1	GDP-D-mannose 4,6-dehydratase 1	GDP-D-mannose 4,6-dehydratase	-	-	-	-	1.00883	0.00469065	0.0301982	0.856401	0.0131824	0.0784687	1.08332	0.00531767	0.0394221	0.878815	0.0162352	0.0694609
AT3G23480	AT3G23480	Cyclopropane-fatty-acyl-phospholipid synthase	-	-	-	-	-	1.00788	0.00217473	0.0188106	0.411064	0.124382	0.305018	0.206833	0.417168	0.616312	0.330208	0.205204	0.381101
AT1G03610	AT1G03610	Protein of unknown function (DUF789)	-	-	-	-	-	1.00704	0.000778749	0.0110402	0.628742	0.0138979	0.0811017	0.945784	0.00121472	0.0153535	1.08872	0.000438942	0.00671133
AT5G10970	AT5G10970	C2H2 and C2HC zinc fingers superfamily protein	-	C2H2	C2H2	-	-	1.00701	0.00907135	0.0449273	0.381313	0.26008	0.471727	0.39288	0.299269	0.508786	1.00612	0.0152275	0.0667129
AT5G38895	AT5G38895	RING/U-box superfamily protein	-	-	C3H	-	-	1.00661	0.00141861	0.0147213	0.718949	0.0121001	0.0744814	0.473578	0.0709163	0.205197	0.203715	0.40574	0.592183
AT2G01540	AT2G01540	Calcium-dependent lipid-binding (CaLB domain) family protein	-	-	-	-	-	1.00609	0.000752083	0.0108746	1.00498	0.000884585	0.0159983	0.444586	0.0652172	0.195514	0.131181	0.555583	0.719177
AT5G01940	AT5G01940	eukaryotic translation initiation factor 2B family protein / eIF-2B family protein	-	-	-	-	-	1.00263	0.022669	0.0811217	0.620816	0.12941	0.313131	0.326007	0.404861	0.606159	-0.183556	0.634597	0.778066
AT5G66170	STR18	sulfurtransferase 18	Encodes a thiosulfate sulfurtransferase/rhodanese.	-	-	-	-	1.00051	0.000540722	0.00921515	1.07818	0.000375639	0.00970703	-0.209357	0.403158	0.60496	0.385815	0.12144	0.27083
AT3G04720	PR4	pathogenesis-related 4	Encodes a protein similar to the antifungal chitin-binding protein hevein from rubber tree latex. mRNA levels increase in response to ethylene and turnip crinkle virus infection. The mRNA is cell-to-cell mobile.	-	-	-	-	0.998636	0.0560964	0.148404	1.74428	0.00332232	0.034318	-3.11714	1.88283e-05	0.00129635	-3.41627	8.89387e-06	0.000676291
AT2G29330	TRI	tropinone reductase	-	-	-	-	-	0.99856	0.0218224	0.0791393	0.942206	0.0266792	0.12013	-0.0417575	0.905315	0.954608	-0.164506	0.638917	0.780922
AT1G49170	AT1G49170	Protein of unknown function (DUF167)	-	-	-	-	-	0.997476	0.000249077	0.00642511	0.612791	0.00834699	0.0595718	0.414224	0.0502892	0.166261	-0.0401442	0.83438	0.905909
AT5G03240	UBQ3	polyubiquitin 3	encodes ubiquitin that is attached to proteins destined for degradation. UBQ3 is most homologous with UBQ4, and is expressed in higher levels in vegetative tissue but lower levels in flowers than UBQ4. UBQ3 encodes different number of ubiquitins in different ecotypes. UBQ3 transcript level is modulated by UV-B and light/dark treatments.	-	-	-	-	0.993561	1.83769e-05	0.0021735	1.18908	3.61651e-06	0.000767887	1.12053	6.22839e-06	0.000662018	0.868488	5.90334e-05	0.0020434
AT4G29735	AT4G29735	-	-	-	-	-	-	0.992266	1.32718e-06	0.000661283	0.789242	1.18893e-05	0.00130123	0.604193	0.000121021	0.00383543	0.145658	0.183937	0.35411
AT1G66590	COX19-1	cytochrome c oxidase 19-1	-	-	-	-	-	0.991392	0.000343718	0.00746325	0.298326	0.159499	0.353874	-0.104655	0.598224	0.758862	-0.758197	0.00258109	0.0205597
AT1G35190	AT1G35190	2-oxoglutarate (2OG) and Fe(II)-dependent oxygenase superfamily protein	-	-	-	-	-	0.990869	0.000553332	0.00935116	0.773161	0.00354707	0.0357121	-0.236386	0.252808	0.458712	-0.950659	0.000584735	0.00811089
AT2G22980	SCPL13	serine carboxypeptidase-like 13	-	-	-	-	-	0.990286	0.00228401	0.0193779	0.113062	0.649306	0.794576	-0.0439466	0.859405	0.92899	0.361662	0.165205	0.33062
AT3G23150	ETR2	Signal transduction histidine kinase, hybrid-type, ethylene sensor	Involved in ethylene perception in Arabidopsis The mRNA is cell-to-cell mobile.	-	-	-	-	0.990281	0.0265282	0.0900154	2.09691	0.000387509	0.00982208	2.0311	0.000454199	0.00847271	1.92757	0.000644159	0.00862608
AT5G15930	PAM1	plant adhesion molecule 1	Encodes a putative plant adhesion molecule.	-	-	-	-	0.989437	0.000373621	0.00777377	0.625851	0.00828395	0.0593224	0.496753	0.0278396	0.114367	0.124466	0.535908	0.703813
AT4G21850	MSRB9	methionine sulfoxide reductase B9	-	-	-	-	-	0.989016	0.0215377	0.0785359	0.282981	0.477208	0.668808	-1.56181	0.0154585	0.0783854	-0.202122	0.670244	0.802077
AT5G07960	AT5G07960	-	-	-	-	-	-	0.988841	6.89173e-07	0.000569967	0.649383	3.71236e-05	0.00252224	0.466402	0.0005801	0.00991301	0.245881	0.0274474	0.0991482
AT2G22955	AT2G22955	other RNA	-	-	-	-	-	0.988507	0.214166	0.36512	-1.40119	0.11438	0.289451	-2.24635	0.0172295	0.0842735	-1.66356	0.0501808	0.149421
AT2G22960	AT2G22960	alpha/beta-Hydrolases superfamily protein	Encodes a putative flavonol-phenylacyltransferase. Some accessions (e.g. C24) contain a full length protein that produces high levels of saiginols compared to Col which is non producing. The producer strains also appear to be more resistant to UV-B irradiation.	-	-	-	-	0.988507	0.214166	0.36512	-1.40119	0.11438	0.289451	-2.24635	0.0172295	0.0842735	-1.66356	0.0501808	0.149421
AT3G60550	CYCP3;2	cyclin p3;2	-	-	-	YES	-	0.986864	0.0183806	0.0709648	-0.728648	0.107806	0.278997	0.180402	0.714164	0.838728	1.10206	0.0303112	0.106182
AT5G25350	EBF2	EIN3-binding F box protein 2	Arabidopsis thaliana EIN3-binding F-box protein 2 (EBF2) mRNA. Part of the SCF complex, it is located in the nucleus and is involved in the ethylene-response pathway.	-	-	-	-	0.986435	0.00550626	0.0333511	1.29533	0.00103605	0.0177082	0.986843	0.00526556	0.0391609	1.09771	0.00276351	0.0214973
AT1G34317	AT1G34317	-	-	-	-	-	-	0.98402	0.317857	0.475041	-0.469146	0.657662	0.800114	-3.08145	0.0144195	0.0750258	-1.06776	0.246068	0.430398
AT3G48115	AT3G48115	other RNA	-	-	-	-	-	0.98239	4.21932e-06	0.00119237	0.694581	9.12477e-05	0.00413902	0.521961	0.00088029	0.0125225	0.366331	0.00863119	0.0456616
AT5G08210	MIR834A	MIR834a; miRNA	Encodes a microRNA of unknown function. MicroRNAs are regulatory RNAs with a mature length of ~21-nucleotides that are processed from hairpin precursors by Dicer-like enzymes. MicroRNAs can negatively regulate gene expression by attenuating translation or by directing mRNA cleavage. Mature sequence: UGGUAGCAGUAGCGGUGGUAA	-	-	-	-	0.98053	0.0276656	0.0925804	0.202463	0.61403	0.770447	0.855563	0.0611138	0.187665	1.1707	0.0150023	0.0660866
AT2G04690	AT2G04690	Pyridoxamine 5'-phosphate oxidase family protein	-	-	-	-	-	0.980432	0.000152953	0.00526458	0.607133	0.00477316	0.0425094	0.524177	0.0111637	0.0631796	0.326348	0.0831649	0.210598
AT3G13910	AT3G13910	Protein of unknown function (DUF3511)	-	-	-	-	-	0.97947	0.000844659	0.0114643	0.768154	0.0061949	0.0498525	0.278225	0.226808	0.427908	-0.405459	0.090066	0.22219
AT1G09995	AT1G09995	DNA repair DEAD helicase RAD3/XP-D subfamily protein	-	-	-	-	-	0.979409	0.00605397	0.0352315	0.408023	0.186936	0.388993	0.162809	0.593406	0.756032	0.0363947	0.903625	0.948248
AT1G68030	AT1G68030	RING/FYVE/PHD zinc finger superfamily protein	-	-	-	-	-	0.978087	0.0232418	0.082313	1.0923	0.0148108	0.0844347	-0.021427	0.959257	0.983448	0.272313	0.508097	0.681953
AT4G15760	MO1	monooxygenase 1	Encodes a protein with similarity to monooxygenases that are known to degrade salicylic acid (SA).	-	-	-	-	0.976872	0.000140543	0.00502293	0.322416	0.0800023	0.234933	-0.0493806	0.771047	0.875544	0.180622	0.298299	0.488242
AT3G26135	AT3G26135	-	-	-	-	-	-	0.97615	0.0134005	0.05743	-0.185382	0.606857	0.765803	0.0687347	0.838853	0.917659	-0.00987005	0.97646	0.988309
AT5G27250	AT5G27250	transposable element gene	-	-	-	-	-	0.975517	0.000751964	0.0108746	0.179395	0.405487	0.61032	1.00311	0.000622077	0.0102243	0.992182	0.000648374	0.00865139
AT5G57780	P1R1	-	Encodes a atypical member of the bHLH (basic helix-loop-helix) family transcriptional factors.	-	-	-	leafdata	0.974709	0.0397096	0.11781	0.899444	0.0591144	0.195506	1.0409	0.0335534	0.129403	1.18551	0.0184914	0.0759305
AT1G22403	AT1G22403	other RNA	-	-	-	-	-	0.974522	0.00200161	0.0179444	0.0809009	0.741241	0.85395	0.186027	0.462631	0.655305	0.532339	0.0503804	0.14982
AT1G32190	AT1G32190	alpha/beta-Hydrolases superfamily protein	-	-	-	-	-	0.971626	0.0023644	0.0198107	1.21868	0.000574389	0.0125294	1.90046	3.96989e-05	0.00198174	2.10755	1.4368e-05	0.000900175
AT5G49120	AT5G49120	Protein of unknown function (DUF581)	-	-	-	-	-	0.971527	0.0137128	0.0582021	0.956944	0.0202668	0.101948	-0.468144	0.445983	0.641903	-0.213681	0.689872	0.815715
AT3G06760	AT3G06760	Drought-responsive family protein	-	-	-	-	-	0.971228	0.0308525	0.0993303	0.387109	0.329815	0.542501	1.00386	0.027206	0.113039	0.510285	0.209866	0.387026
AT5G44580	AT5G44580	-	-	-	-	-	-	0.969653	0.00124373	0.0138316	0.757902	0.00569533	0.0474837	0.775687	0.00493086	0.0371956	0.365007	0.122093	0.271679
AT2G42610	LSH10	Protein of unknown function (DUF640)	-	-	-	-	-	0.969576	0.00923394	0.0454347	0.037737	0.91674	0.957637	-1.19596	0.00342068	0.0290379	-1.53023	0.000622134	0.00844962
AT5G02690	AT5G02690	-	-	-	-	-	-	0.969392	0.00788232	0.0414101	-0.116411	0.698888	0.827974	0.620051	0.0672994	0.19935	0.92003	0.0113978	0.0546896
AT1G77890	AT1G77890	DNA-directed RNA polymerase II protein	-	-	-	-	-	0.969198	0.00411617	0.0278044	0.125337	0.643431	0.789958	0.765248	0.0167495	0.0827382	0.800721	0.0129683	0.0599129
AT5G10140	FLC	K-box region and MADS-box transcription factor family protein	MADS-box protein encoded by FLOWERING LOCUS C - transcription factor that functions as a repressor of floral transition and contributes to temperature compensation of the circadian clock. Expression is downregulated during cold treatment. Vernalization, FRI and the autonomous pathway all influence the state of FLC chromatin. Both maternal and paternal alleles are reset by vernalization, but their…	MIKC_MADS	MADS	-	leafdata	0.967167	0.0011279	0.0133045	1.04885	0.000781511	0.0149152	0.453779	0.0626982	0.190611	-0.0914176	0.683356	0.810803
AT5G18310	AT5G18310	-	-	-	-	-	-	0.966518	0.0104381	0.0491509	0.623709	0.0690378	0.214594	-0.0215638	0.945086	0.976299	-0.39125	0.228731	0.410269
AT4G33940	AT4G33940	RING/U-box superfamily protein	-	-	C3H	-	-	0.966374	0.00984995	0.0473588	0.576532	0.0848824	0.242631	0.365321	0.258871	0.465502	0.147818	0.637053	0.779901
AT4G26550	AT4G26550	Got1/Sft2-like vescicle transport protein family	-	-	-	-	-	0.96561	0.000109367	0.00447477	0.613808	0.0031932	0.0334981	0.527218	0.0090821	0.0557408	0.282701	0.115304	0.261306
AT4G31030	AT4G31030	Putative membrane lipoprotein	-	-	-	-	-	0.965404	0.00146197	0.0149331	0.314243	0.19122	0.394914	-0.0122936	0.958082	0.98263	-0.124324	0.594571	0.749608
AT3G14560	AT3G14560	-	-	-	-	-	-	0.964621	0.0760895	0.181973	1.54173	0.0119257	0.0739847	0.0339343	0.942178	0.974659	0.0839759	0.856354	0.919443
AT4G27850	AT4G27850	Glycine-rich protein family	-	-	-	-	-	0.964488	0.0150456	0.0620044	0.53071	0.13412	0.319466	-0.00380815	0.991111	0.998122	0.743781	0.0447829	0.138701
AT1G31950	AT1G31950	Terpenoid cyclases/Protein prenyltransferases superfamily protein	-	-	-	-	-	0.962669	0.00414079	0.0278784	0.541607	0.0672108	0.211215	-0.649358	0.0561882	0.177993	0.0340978	0.907931	0.950817
AT1G23050	AT1G23050	hydroxyproline-rich glycoprotein family protein	-	-	-	-	-	0.962526	0.0568683	0.149756	0.740768	0.117346	0.294242	2.0107	0.000818836	0.0119352	2.66538	0.000102	0.00284427
AT1G23052	AT1G23052	-	-	-	-	-	-	0.962526	0.0568683	0.149756	0.740768	0.117346	0.294242	2.0107	0.000818836	0.0119352	2.66538	0.000102	0.00284427
AT1G78460	AT1G78460	SOUL heme-binding family protein	-	-	-	-	-	0.961917	0.00129281	0.0140651	1.08883	0.000604495	0.0128988	-1.13673	0.00032116	0.00680184	-1.5014	3.32371e-05	0.0014738
AT1G23149	-	-	-	-	-	-	-	0.961472	0.0273017	0.0917356	0.334146	0.411666	0.615727	-0.22947	0.578015	0.745209	-0.826519	0.0653848	0.17854
AT4G27740	AT4G27740	Yippee family putative zinc-binding protein	-	-	-	-	-	0.960592	7.89794e-05	0.00406794	0.569354	0.0039942	0.0382301	0.214763	0.187438	0.38153	0.0177319	0.909213	0.951669
AT1G65370	AT1G65370	TRAF-like family protein	-	-	-	-	-	0.960484	0.00010578	0.00447477	0.417733	0.0267889	0.120271	-0.809499	0.00076097	0.0113719	-0.168098	0.339571	0.530132
AT1G52820	AT1G52820	2-oxoglutarate (2OG) and Fe(II)-dependent oxygenase superfamily protein	-	-	-	-	-	0.959585	0.030816	0.0992485	0.416151	0.288869	0.502107	0.754179	0.0784003	0.218556	0.739191	0.0807929	0.206581
AT1G69260	AFP1	ABI five binding protein	-	-	-	-	leafdata	0.959085	0.0105564	0.0495475	0.569557	0.0894226	0.250945	0.951488	0.0116373	0.0650165	0.405679	0.215399	0.393626
AT4G34881	AT4G34881	-	-	-	-	-	-	0.958859	1.71819e-06	0.000814434	0.706408	2.82256e-05	0.00219026	0.246273	0.0339284	0.130067	0.217991	0.0550583	0.15872
AT3G59320	AT3G59320	Eukaryotic protein of unknown function (DUF914)	-	-	-	-	-	0.958729	0.000432862	0.0082786	-0.0190645	0.922003	0.960576	0.486319	0.0285228	0.11629	0.700629	0.00393745	0.0271521
AT2G25590	AT2G25590	Plant Tudor-like protein	-	-	-	-	-	0.958339	0.00263701	0.0210228	0.572844	0.0399942	0.152856	0.41273	0.125936	0.296945	0.874845	0.00489786	0.0311639
AT4G27900	AT4G27900	CCT motif family protein	-	-	-	-	-	0.955772	0.00335521	0.024388	1.10648	0.00139993	0.0208563	-0.255601	0.33394	0.543665	0.111184	0.666226	0.799407
AT5G03770	KDTA	KDO transferase A	Encodes a putative KDO (3-deoxy-D-manno-octulosonate) transferase	-	-	-	-	0.953009	0.000395816	0.00792217	0.750477	0.00226242	0.027708	0.444157	0.0416147	0.147691	0.669352	0.00502812	0.0316603
AT3G49160	AT3G49160	pyruvate kinase family protein	Expression of the gene is downregulated in the presence of paraquat, an inducer of photoxidative stress.	-	-	-	-	0.952373	0.00584602	0.0345901	0.692787	0.0287023	0.124843	1.28037	0.000964203	0.0132966	1.06061	0.00322531	0.0239014
AT3G62570	AT3G62570	Tetratricopeptide repeat (TPR)-like superfamily protein	-	-	-	-	-	0.952306	0.005469	0.033205	0.0982551	0.7274	0.845515	0.865352	0.0146738	0.0758072	1.1079	0.00320699	0.0238309
AT2G35820	AT2G35820	ureidoglycolate hydrolases	-	-	-	-	-	0.951589	3.35425e-05	0.00271738	1.30602	1.90365e-06	0.000546116	1.13273	7.11825e-06	0.000720732	0.760919	0.000216717	0.00442027
AT2G36900	MEMB11	membrin 11	member of Membrin Gene Family	-	-	-	-	0.950224	3.21763e-06	0.00106518	0.85509	8.70302e-06	0.00117382	1.10824	7.83362e-07	0.000231753	0.730814	3.58117e-05	0.00155518
AT5G47650	NUDT2	nudix hydrolase homolog 2	Encodes an ADP-ribose pyrophosphatase that confers enhanced tolerance to oxidative stress.	-	-	-	-	0.949801	0.000115491	0.00458505	1.01355	6.43821e-05	0.00339286	0.518023	0.00785939	0.0509987	0.436345	0.0192649	0.0781912
AT1G67195	MIR414	MIR414 (MICRORNA 414)	miRNA (MIR414). Has been identified as a translated small open reading frame by ribosome profiling.	-	-	-	-	0.949618	0.000128744	0.00483659	0.58551	0.00435807	0.0403269	0.843786	0.000359599	0.00724773	0.459001	0.0175249	0.073265
AT3G48390	AT3G48390	MA3 domain-containing protein	-	-	-	-	-	0.948918	0.0255864	0.0878008	0.462859	0.218696	0.425968	0.669488	0.0900512	0.239302	0.881609	0.0314418	0.108813
AT1G68945	AT1G68945	-	-	-	-	-	-	0.948404	0.000119595	0.00462127	0.72181	0.00103162	0.0176889	1.10928	3.37429e-05	0.00176293	0.342458	0.0580248	0.164714
AT4G04692	AT4G04692	-	-	-	-	-	-	0.948094	0.000403076	0.00800509	0.510633	0.0194778	0.0995076	0.376526	0.0681793	0.200638	0.33881	0.0958119	0.230714
AT4G19645	AT4G19645	TRAM, LAG1 and CLN8 (TLC) lipid-sensing domain containing protein	-	-	-	-	-	0.946886	0.0168561	0.0672991	-0.220004	0.529226	0.708053	0.796293	0.0584235	0.182657	-0.235247	0.552154	0.716507
AT4G20930	AT4G20930	6-phosphogluconate dehydrogenase family protein	Encodes a 3-hydroxyisobutyrate dehydrogenase.	-	-	-	-	0.945801	0.000522558	0.00901925	0.846318	0.00126601	0.0198269	1.11521	0.000173772	0.00481022	0.679885	0.00567188	0.0343214
AT4G30660	AT4G30660	Low temperature and salt responsive protein family	-	-	-	-	-	0.942958	0.00136408	0.0144395	0.384894	0.120872	0.299444	0.181437	0.439962	0.636752	0.175608	0.450976	0.633911
AT4G02075	PIT1	RING/FYVE/PHD zinc finger superfamily protein	-	-	-	-	-	0.942283	0.00350209	0.0250329	0.859302	0.00963518	0.0644866	0.26108	0.313625	0.523574	-0.0753062	0.7656	0.865012
AT1G09800	AT1G09800	Pseudouridine synthase family protein	-	-	-	-	-	0.942134	0.0171527	0.0680979	0.835792	0.0332707	0.136652	0.418385	0.241233	0.445349	-1.33635	0.0030839	0.0231996
AT4G16910	AT4G16910	transposable element gene	-	-	-	-	-	0.941132	0.00191718	0.0175024	0.265007	0.273473	0.485507	1.09125	0.00111828	0.0145124	1.25483	0.000360888	0.00598865
AT5G56220	AT5G56220	P-loop containing nucleoside triphosphate hydrolases superfamily protein	-	-	-	-	-	0.94073	0.00778757	0.0411285	1.9147	7.13289e-05	0.00359186	1.71908	0.00020849	0.00530373	2.06207	4.56641e-05	0.00175044
AT5G58310	MES18	methyl esterase 18	Encodes a protein shown to have methyl IAA esterase activity in vitro. This protein does not act on methyl JA, MeSA, MeGA4, or MEGA9 in vitro.	-	-	-	-	0.938043	0.0319295	0.101742	1.50894	0.00231267	0.0281054	-0.874945	0.0321285	0.125947	-1.00584	0.0166363	0.0705151
AT1G29770	AT1G29770	Haloacid dehalogenase-like hydrolase (HAD) superfamily protein	-	-	-	-	-	0.937791	0.0122031	0.0541111	0.618057	0.0761995	0.227829	0.552977	0.124353	0.294646	0.431154	0.216658	0.395279
AT3G53990	AT3G53990	Adenine nucleotide alpha hydrolases-like superfamily protein	Encodes universal stress protein (USP). Functions as a molecular chaperone under heat shock and oxidative stress conditions. Chaperone activity and assembly into complexes is redox regulated.	-	-	-	-	0.937188	0.00665898	0.0374396	0.352626	0.222294	0.43007	0.239046	0.39736	0.599826	-0.0457166	0.868893	0.927555
AT4G38400	EXLA2	expansin-like A2	member of EXPANSIN-LIKE. Naming convention from the Expansin Working Group (Kende et al, 2004. Plant Mol Bio)	-	-	-	-	0.937135	0.0111443	0.0510295	0.226283	0.468719	0.662371	0.328838	0.299702	0.509155	0.443614	0.167835	0.333801
AT1G53160	SPL4	squamosa promoter binding protein-like 4	Encodes a member of the SPL (squamosa-promoter binding protein-like)gene family, a novel gene family encoding DNA binding proteins and putative transcription factors. Contains the SBP-box, which encodes the SBP-domain, required and sufficient for interaction with DNA. It is involved in regulation of flowering and vegetative phase change. Its temporal expression is regulated by the microRNA miR156…	SBP	SBP	-	leafdata	0.936494	0.0059715	0.0349713	0.148264	0.604619	0.764358	-0.657421	0.0322929	0.126187	-1.18993	0.00110192	0.0121719
AT4G02970	AT7SL-1	7SL RNA1	Signal recognition particle. Type 4 of RNA polymerase III dependent genes.	-	-	-	-	0.932486	9.10431e-05	0.00423008	0.921224	0.000108946	0.00461471	-0.102814	0.514411	0.697019	-0.838726	0.000219703	0.00444904
AT4G28830	AT4G28830	S-adenosyl-L-methionine-dependent methyltransferases superfamily protein	-	-	-	-	-	0.932106	1.27039e-05	0.00199496	0.792304	5.76104e-05	0.00317564	0.867734	2.9619e-05	0.00166412	0.593118	0.000649892	0.00865943
AT3G26395	AT3G26395	-	-	-	-	-	-	0.931869	0.00145107	0.0148866	0.698238	0.00909533	0.0625245	0.374446	0.113932	0.278527	-0.111343	0.618124	0.767145
AT5G54080	HGO	homogentisate 1,2-dioxygenase	Encodes a homogentisate 1,2-dioxygenase that can convert homogentisate to malylacetoacetate and is likely to be involved in tyrosine catabolism.	-	-	-	-	0.931728	0.000383721	0.00783212	0.899391	0.000488918	0.0113478	1.03072	0.000170478	0.0047749	0.951398	0.000317796	0.00554065
AT1G14890	AT1G14890	Plant invertase/pectin methylesterase inhibitor superfamily protein	-	-	-	-	-	0.931062	4.83932e-05	0.00320376	1.12778	1.08634e-05	0.00126188	1.38801	2.03933e-06	0.000358655	1.72727	2.39174e-07	0.000100634
AT5G21940	AT5G21940	-	-	-	-	-	-	0.931004	0.00160746	0.0158519	-0.0167366	0.939882	0.969843	0.877281	0.00240443	0.0237483	0.879104	0.00236764	0.0194486
AT1G06250	AT1G06250	alpha/beta-Hydrolases superfamily protein	-	-	-	-	-	0.929918	0.00682946	0.0380665	0.588566	0.0568416	0.190789	0.481415	0.130538	0.304086	0.987216	0.00605173	0.0357292
AT5G18110	NCBP	novel cap-binding protein	-	-	-	-	-	0.927805	3.65275e-05	0.00280005	0.955828	2.85292e-05	0.00220478	0.961448	2.75777e-05	0.00159194	0.851328	7.7913e-05	0.002381
AT3G50810	AT3G50810	Uncharacterised protein family (UPF0497)	-	-	-	-	-	0.927743	0.00646242	0.0367851	0.229964	0.417336	0.620873	0.259602	0.358408	0.566121	0.279711	0.321061	0.511957
AT1G56612	AT1G56612	other RNA	-	-	-	-	-	0.92752	0.00106142	0.0128744	0.55486	0.0223607	0.107978	0.742178	0.00509252	0.0381416	0.489345	0.0406964	0.129875
AT1G22470	AT1G22470	-	-	-	-	-	-	0.927081	0.0415499	0.121443	-0.570137	0.212191	0.418707	-0.19285	0.63525	0.786547	-1.20302	0.0127223	0.0591699
AT5G47960	RABA4C	RAB GTPase homolog A4C	Encodes a small molecular weight g-protein.	-	-	-	-	0.926609	0.144158	0.280522	0.100336	0.870287	0.931382	-0.044487	0.940931	0.973955	-1.63165	0.0226251	0.0871405
AT1G79660	AT1G79660	-	-	-	-	-	-	0.926421	0.00279611	0.0218586	0.633176	0.0232757	0.11032	0.592838	0.0305328	0.121938	0.197191	0.422486	0.607024
AT3G60520	AT3G60520	-	-	-	-	-	-	0.926072	0.00284697	0.0221011	0.514985	0.0564106	0.19003	0.162445	0.516409	0.698735	0.148963	0.548342	0.713658
AT5G64260	EXL2	EXORDIUM like 2	-	-	-	-	leafdata	0.925289	0.0437591	0.125936	0.71752	0.101553	0.270284	1.18572	0.0162936	0.0810568	1.0123	0.0322103	0.110604
AT4G16480	INT4	inositol transporter 4	Encodes a high affinity H+:<i>myo</i>-inositol symporter. The only other compound shown to be transported was pinitol, a methylated derivative of <i>myo</i>-inositol. The mRNA is cell-to-cell mobile.	-	-	-	-	0.924047	0.0116521	0.0524962	0.960128	0.00963243	0.0644866	0.507048	0.122841	0.292709	0.450374	0.163709	0.328877
AT5G66400	RAB18	Dehydrin family protein	Belongs to the dehydrin protein family, which contains highly conserved stretches of 7-17 residues that are repetitively scattered in their sequences, the K-, S-, Y- and lysine rich segments. ABA- and drought-induced glycine-rice dehydrin protein. The ABA-induced expression of RAB18 was reduced following ACC application, indicating that ethylene inhibits the ABA signaling pathway. RAB18 is also e…	-	-	-	leafdata	0.923256	0.134942	0.26841	1.6814	0.0110349	0.0703246	1.58673	0.0128524	0.0696273	0.731699	0.187318	0.358324
AT5G62575	SDH7	-	Encodes subunit 7 of mitochondrial complex II (succinate dehydrogenase complex) and participates in the respiratory chain. It contributes to anchoring succinate dehydrogenase to the inner mitochondrial membrane. The mRNA is cell-to-cell mobile.	-	-	-	-	0.922503	7.3832e-05	0.00400031	0.833473	0.000197466	0.00673661	0.346643	0.0417649	0.147999	-0.261758	0.109506	0.252297
AT3G05700	AT3G05700	Drought-responsive family protein	Encodes a DNA binding protein with transcription activation activity. It is expressed in response to osmotic, drought and ABA stress.	-	-	-	-	0.921494	0.00890653	0.0444013	0.898899	0.0106798	0.0689255	0.762911	0.0240276	0.10431	-0.112193	0.703645	0.824534
AT1G69543	AT1G69543	-	Pseudogene of AT1G74220	-	-	-	-	0.920886	0.0268607	0.0907854	1.01847	0.0158799	0.0877786	0.0602113	0.876936	0.939082	0.22295	0.562038	0.724821
AT1G17870	EGY3	ethylene-dependent gravitropism-deficient and yellow-green-like 3	S2P-like putative metalloprotease, also contain transmembrane helices near their C-termini and many of them, five of seven, contain a conserved zinc-binding motif HEXXH. Homolog of EGY1. Each of the EGY1 and EGY-like proteins share two additional highly conserved motifs, the previously reported NPDG motif (aa 442<d4><c7><f4>454 in EGY1, Rudner et al., 1999) and a newly defined GNLR motif (aa 171<…	-	-	-	-	0.919972	0.0262225	0.0892177	0.360607	0.331113	0.543691	-0.283195	0.45155	0.646382	-0.372836	0.322589	0.513614
AT2G23945	AT2G23945	Eukaryotic aspartyl protease family protein	-	-	-	-	-	0.919867	0.0111275	0.0509899	0.0434602	0.887916	0.941257	0.0677798	0.831512	0.913375	-0.0816155	0.795943	0.883945
AT1G07170	AT1G07170	PHF5-like protein	Similar to human splicing factor 3b, 14 kda subunit, SF3b14b.	-	-	-	-	0.916891	0.000106906	0.00447477	0.395687	0.0271862	0.121091	0.130814	0.417656	0.616589	-0.00704709	0.964461	0.981621
AT5G02502	AT5G02502	Oligosaccaryltransferase	-	-	-	-	-	0.916128	0.000353753	0.00760269	0.415602	0.043478	0.161508	0.374421	0.0623838	0.190032	-0.226719	0.234359	0.416887
AT3G16430	JAL31	jacalin-related lectin 31	Encodes a protein that increases the beta-glucosidase activities of three scopolin glucosidases in vitro.	-	-	-	-	0.91519	0.0517064	0.140642	-0.203016	0.662287	0.802903	-3.49291	6.93639e-05	0.00275911	-2.37218	0.000519783	0.00752989
AT1G13245	RTFL17	ROTUNDIFOLIA like 17	-	-	-	-	-	0.914163	0.0131554	0.0567262	0.487963	0.134151	0.319499	0.92206	0.0121676	0.0672057	0.777149	0.0270073	0.0981491
AT3G26134	AT3G26134	-	-	-	-	-	-	0.912396	0.0261584	0.0890478	-0.21521	0.576381	0.742979	0.0640433	0.859539	0.92899	-0.0306057	0.931957	0.964772
AT1G52190	AT1G52190	Major facilitator superfamily protein	Encodes a low affinity nitrate transporter that is expressed in the plasma membrane and found in the phloem of the major veins of leaves. It is responsible for nitrate redistribution to young leaves.	-	-	-	-	0.911513	0.00154505	0.015459	0.697045	0.00793648	0.0579743	0.343465	0.131719	0.305682	0.339452	0.135477	0.291326
AT5G53550	YSL3	YELLOW STRIPE like 3	-	-	-	-	-	0.911435	0.000339819	0.00743831	0.313325	0.101734	0.270614	-0.313154	0.102624	0.259775	-0.331985	0.0852048	0.214075
AT1G65420	NPQ7	Protein of unknown function (DUF565)	Chloroplast localized YCF20-like gene involved in nonphotochemical quenching. Has overlapping functions with npq6.	-	-	-	-	0.906215	0.000182066	0.00560681	0.486931	0.0121091	0.0745047	0.119435	0.476768	0.666033	0.140348	0.404384	0.591243
AT2G18010	AT2G18010	SAUR-like auxin-responsive protein family	-	-	-	-	-	0.904879	0.404759	0.55862	3.52498	0.0550759	0.187045	1.64435	0.0622265	0.189756	2.01529	0.0274911	0.0992405
AT5G03830	AT5G03830	CDK inhibitor P21 binding protein	-	-	-	-	-	0.904424	0.0171193	0.0680387	0.0734818	0.820162	0.901688	0.826296	0.0300675	0.120844	1.15372	0.00530239	0.0327876
AT1G08890	AT1G08890	Major facilitator superfamily protein	-	-	C2H2	-	-	0.904286	0.0201274	0.0753147	0.275824	0.414969	0.618664	0.181512	0.575614	0.743562	0.244469	0.451646	0.634504
AT2G22970	SCPL11	serine carboxypeptidase-like 11	-	-	-	-	-	0.902437	0.00082445	0.0113668	0.124154	0.545519	0.720383	-0.786234	0.0020958	0.0219844	-0.708669	0.00395919	0.0272396
AT1G17410	AT1G17410	Nucleoside diphosphate kinase family protein	-	-	-	-	-	0.901917	0.000290632	0.00689578	0.553968	0.00835024	0.0595718	0.638629	0.00388492	0.0317056	0.457412	0.0234639	0.0893357
AT1G03430	AHP5	histidine-containing phosphotransfer factor 5	Encodes AHP5, one of the six Arabidopsis thaliana histidine phosphotransfer proteins (AHPs). AHPs function as redundant positive regulators of cytokinin signaling. Members of the AHP gene family include: AT3G21510 (AHP1), AT3G29350 (AHP2), AT5G39340 (AHP3), AT3G16360 (AHP4), AT1G03430 (AHP5) and AT1G80100 (AHP6).	-	-	-	-	0.901665	0.00129976	0.0140868	-0.0870707	0.681725	0.816625	0.508931	0.0326528	0.127185	0.346529	0.122248	0.271863
AT2G41515	AT2G41515	-	-	-	-	-	-	0.899082	0.114899	0.241294	0.757614	0.205615	0.412103	2.42586	0.0019636	0.0211725	2.09415	0.00477865	0.030702
AT5G56100	AT5G56100	glycine-rich protein / oleosin	-	-	-	-	-	0.898935	0.000191981	0.00572271	0.652626	0.00203066	0.0258565	0.919906	0.000153958	0.00445725	0.689736	0.00135385	0.0137521
AT4G01680	MYB55	myb domain protein 55	Encodes a putative transcription factor (MYB55).	MYB	MYB	-	-	0.898644	0.00932665	0.0456579	1.00664	0.00602418	0.0489746	0.962912	0.00977804	0.0583478	1.4665	0.000574418	0.0080266
AT1G12780	UGE1	UDP-D-glucose/UDP-D-galactose 4-epimerase 1	Encodes a UDP-glucose epimerase that catalyzes the interconversion of the sugar nucleotides UDP-glucose UDP-galactose via a UDP-4-keto-hexose intermediate. Responsive to stress.	-	-	-	-	0.897839	8.60348e-07	0.000598811	0.702912	8.4092e-06	0.00117382	0.607604	3.0077e-05	0.00167274	0.313623	0.00457193	0.0297576
AT4G17900	AT4G17900	PLATZ transcription factor family protein	-	-	-	-	-	0.895502	0.00689238	0.0382924	0.610532	0.0425736	0.159306	-0.276324	0.318024	0.528032	-0.341172	0.222901	0.40298
AT5G15120	AT5G15120	Protein of unknown function (DUF1637)	-	-	-	-	-	0.895414	0.00780069	0.0411679	2.85158	1.84198e-06	0.000538306	1.67623	0.0003291	0.00690052	-0.924162	0.0257676	0.0950137
AT2G10930	AT2G10930	-	-	-	-	-	-	0.894395	0.0766731	0.183022	0.657363	0.209276	0.415599	6.06328	0.00088669	0.0125852	5.19325	0.00384576	0.0268
AT2G17710	AT2G17710	-	-	-	-	-	-	0.891627	0.0274603	0.0921051	0.750024	0.0549499	0.18679	0.40717	0.276821	0.484859	0.539323	0.155298	0.317402
AT2G19250	AT2G19250	-	-	-	-	-	-	0.891461	0.000189453	0.00572271	0.250547	0.147047	0.337254	0.344548	0.0601639	0.186043	0.52029	0.00877525	0.0461145
AT5G38860	BIM3	BES1-interacting Myc-like protein 3	Encodes BES1-INTERACTING MYC-LIKE 3 (BIM3), a PAR1 (PHYTOCHROME RAPIDLY REGULATED 1)-interacting protein that positively modulates the shade avoidance syndrome in Arabidopsis seedlings.	bHLH	bHLH	-	-	0.890765	9.19518e-05	0.00423008	0.485989	0.00723824	0.0547721	0.793766	0.000303275	0.00659266	0.646384	0.00135286	0.0137494
AT1G21770	AT1G21770	Acyl-CoA N-acyltransferases (NAT) superfamily protein	-	-	-	-	-	0.890117	2.16834e-05	0.00234983	1.10241	3.21331e-06	0.000738336	0.8918	2.17973e-05	0.0013896	0.397362	0.00864097	0.0456623
AT4G07950	AT4G07950	DNA-directed RNA polymerase, subunit M, archaeal	-	-	-	-	-	0.890101	1.07247e-05	0.00183046	0.674242	0.000132093	0.00513562	0.178956	0.155341	0.340605	-0.143194	0.246327	0.430611
AT2G04240	XERICO	RING/U-box superfamily protein	Encodes a small protein with an N-terminal trans-membrane domain and a RING-H2 zinc finger motif located at the C-terminus. Gene expression is induced by salt and osmotic stress. Transcrips levels are induced by DELLA proteins and repressed by gibberellic acid. Involved in ABA metabolism.	-	C3H	-	leafdata	0.890028	0.000895514	0.0118158	0.238612	0.248923	0.45986	0.123543	0.533411	0.711193	0.13905	0.482603	0.661475
AT3G05160	AT3G05160	Major facilitator superfamily protein	-	-	C2H2	-	-	0.889695	0.000114628	0.00456918	0.623461	0.00168471	0.0231315	0.402154	0.0215125	0.0971888	0.733143	0.000515224	0.00749399
AT3G52105	AT3G52105	-	-	-	-	-	-	0.888719	0.000118488	0.0046193	0.503543	0.00750897	0.0559148	0.414004	0.0220539	0.098646	0.343395	0.0478082	0.14467
AT4G30662	AT4G30662	-	-	-	-	-	-	0.8881	0.0304258	0.0984525	0.722369	0.0811366	0.236527	0.401873	0.299963	0.509369	0.0790597	0.833588	0.905516
AT3G15990	SULTR3;4	sulfate transporter 3;4	Encodes sulfate transporter Sultr3;4.	-	-	-	-	0.885642	0.0464848	0.130915	0.532927	0.214212	0.420866	-1.24545	0.022008	0.0985571	-1.19511	0.0225283	0.0869094
AT5G38865	AT5G38865	-	-	-	-	-	-	0.883257	0.000562472	0.00941632	0.901762	0.000489777	0.0113506	0.317144	0.121132	0.290317	0.314762	0.120571	0.269463
AT1G68290	ENDO2	endonuclease 2	Encodes an endonuclease ENDO2. ENDO2 purified from transgenic Arabidopsis digests RNA, ssDNA, and dsDNA, with a substrate preference for ssDNA and RNA. ENDO2 produced and purified from Nicotiana benthamiana expression showed no demonstrable endonuclease activity, either towards single stranded DNA or mismatches, in vitro.	-	-	-	-	0.881721	0.00767424	0.0408501	0.484072	0.0965852	0.262909	-0.115593	0.672654	0.811367	-0.181035	0.507988	0.681953
AT2G29340	AT2G29340	NAD-dependent epimerase/dehydratase family protein	-	-	-	-	-	0.8816	0.00082492	0.0113668	0.955483	0.000428684	0.0105003	-0.0438498	0.818947	0.906134	-0.298916	0.138946	0.296228
AT2G31200	ADF6	actin depolymerizing factor 6	Encodes actin depolymerizing factor 6 (ADF6). The mRNA is cell-to-cell mobile.	-	-	-	-	0.88054	0.00979054	0.0471613	0.898823	0.00904244	0.0624548	0.458485	0.125223	0.29589	-0.23797	0.404959	0.59146
AT4G00905	AT4G00905	NC domain-containing protein-related	-	-	-	-	-	0.879227	0.00552929	0.0334371	-0.0811171	0.760103	0.866662	-0.323317	0.238878	0.442468	-0.0868974	0.740068	0.848153
AT5G04190	PKS4	phytochrome kinase substrate 4	Encodes phytochrome kinase substrate 4, a phytochrome signaling component involved in phototropism. It is phosphorylated in a phot1-dependent manner in vitro. Phosphorylation is transient and regulated by a type 2- protein phosphatase.	-	-	-	-	0.878239	0.0818949	0.191314	0.856574	0.0843639	0.241839	1.2851	0.0177208	0.085856	1.73369	0.00366419	0.0259748
AT1G27980	DPL1	dihydrosphingosine phosphate lyase	-	-	-	-	-	0.877861	9.15024e-05	0.00423008	1.07074	1.84934e-05	0.00165455	0.15485	0.307533	0.517493	0.0429758	0.77083	0.868847
AT5G51170	AT5G51170	-	-	-	-	-	-	0.876372	0.00166335	0.0161176	0.583996	0.0193681	0.0991124	0.278912	0.215186	0.41392	0.322918	0.153523	0.314862
AT1G24600	AT1G24600	-	-	-	-	-	-	0.873525	0.0222544	0.0802701	0.499643	0.145418	0.335089	0.661781	0.0693424	0.202488	0.775624	0.036621	0.121115
AT5G55000	FIP2	potassium channel tetramerisation domain-containing protein / pentapeptide repeat-containing protein	FH protein interacting protein FIP2	-	-	-	-	0.873207	7.79151e-05	0.00406794	0.408436	0.0153578	0.0860564	0.51425	0.00415805	0.0333172	0.13049	0.375962	0.565564
AT4G12970	STOMAGEN	stomagen	Encodes a cysteine-rich peptide, a secretory factor that is produced in the mesophyll cells and acts on the epidermis to increase stomatal formation. Its mature form is a 45-aa peptide with three intramolecular disulfide bonds. It is proposed that STOMAGEN increases stomatal number by competing with two negative regulators of stomatal density, EPF1 and EPF2. STOMAGEN has been shown to compete wit…	-	-	-	-	0.871189	9.76878e-05	0.00435755	0.695397	0.000601515	0.0128546	0.579128	0.00245001	0.0240418	0.633143	0.00130034	0.0134246
AT1G72840	AT1G72840	Disease resistance protein (TIR-NBS-LRR class)	-	-	-	-	-	0.870384	0.0038384	0.0265339	-0.287843	0.24712	0.457557	0.0874692	0.714075	0.838677	0.274463	0.260202	0.446595
AT1G26440	UPS5	ureide permease 5	uptake assays in a yeast mutant indicated this splice variant is not a cellular importer for allantoin, uracil or xanthine	-	-	-	-	0.869947	0.000201479	0.00577394	0.423967	0.0209558	0.103768	-0.156854	0.337746	0.546889	0.0456804	0.774165	0.870818
AT1G15120	AT1G15120	Ubiquinol-cytochrome C reductase hinge protein	-	-	-	-	-	0.867231	0.000752692	0.0108746	0.162449	0.400199	0.606335	-0.0761328	0.688978	0.822776	-0.527225	0.0164905	0.0700699
AT4G16892	AT4G16892	other RNA	-	-	-	-	-	0.867	0.00163966	0.0160441	0.583478	0.0169377	0.0912113	0.448816	0.0648918	0.194778	0.713129	0.0071167	0.0399462
AT1G15885	AT1G15885	-	-	-	-	-	-	0.866301	0.000553642	0.00935116	0.0407643	0.824425	0.904541	-0.0762768	0.682676	0.818502	-0.0196311	0.915194	0.955252
AT5G63690	AT5G63690	Nucleic acid-binding, OB-fold-like protein	-	-	-	-	-	0.866166	0.0255803	0.0878008	0.741149	0.0518966	0.180262	0.12352	0.730097	0.84865	0.317422	0.375978	0.565564
AT5G61250	GUS1	glucuronidase 1	Belongs to the plant glycoside hydrolase family 79. Encodes a protein with several posttranslational modification sites including O-&#946;-GlcNAc attachment sites and serine-, threonine- and tyrosine-phosphorylation sites, suggesting that this protein is extensively modified posttranslationally. The protein is predicted (WoLF PSORT program) to be secreted.	-	-	-	-	0.866137	0.0232572	0.0823396	0.903136	0.0195636	0.0995955	0.437633	0.21056	0.408061	-0.0687185	0.838079	0.90845
AT4G10910	AT4G10910	-	-	-	-	-	-	0.865345	0.114469	0.240844	0.621213	0.249422	0.460328	1.35429	0.0533461	0.172521	2.49555	0.00168807	0.0157138
AT3G12490	CYSB	cystatin B	Encodes a protein with cysteine proteinase inhibitor activity. Overexpression increases tolerance to abiotic stressors (i.e.salt,osmotic, cold stress).	-	-	-	-	0.865311	7.91103e-05	0.00406794	1.18164	5.30557e-06	0.000921611	0.478302	0.00611119	0.0430268	0.159469	0.27976	0.468262
AT2G25900	ATCTH	Zinc finger C-x8-C-x5-C-x3-H type family protein	Encodes a protein with two tandem-arrayed CCCH-type zinc fingers that binds RNA and is involved in RNA turnover. The mRNA is cell-to-cell mobile.	C3H	-	-	leafdata	0.86494	0.00199655	0.0179357	0.150632	0.487789	0.676747	0.677994	0.00892577	0.0551249	0.930444	0.00124688	0.0130873
AT4G35160	AT4G35160	O-methyltransferase family protein	Encodes a cytosolic N-acetylserotonin O-methyltransferase that can convert N-acetylserotonin to melatonin and serotonin to 5-methoxytryptamine in the process of melatonin synthesis. It does not have caffeic acid O- methyltransferase activity.	-	-	-	-	0.863671	0.397162	0.552322	3.4624	0.017886	0.0942274	1.91969	0.225824	0.426808	1.23048	0.438326	0.621852
AT1G73890	AT1G73890	Bifunctional inhibitor/lipid-transfer protein/seed storage 2S albumin superfamily protein	-	-	-	-	-	0.862965	0.0178581	0.069732	0.604156	0.0731628	0.221607	0.275519	0.414464	0.614301	0.549218	0.114631	0.260305
AT3G24730	AT3G24730	mRNA splicing factor, thioredoxin-like U5 snRNP	-	-	-	YES	-	0.862906	0.000664828	0.010301	0.522053	0.016483	0.0899123	0.116467	0.540775	0.717505	0.111917	0.554074	0.718019
AT5G56520	AT5G56520	-	-	-	-	-	-	0.86271	4.19e-05	0.00300506	0.633588	0.000509309	0.0116464	0.709153	0.000283378	0.0063378	0.925015	2.82291e-05	0.00133622
AT4G23060	IQD22	IQ-domain 22	-	-	-	-	-	0.862503	0.0894864	0.203646	0.51561	0.280651	0.493247	1.57973	0.00783467	0.0509065	1.06979	0.0439052	0.136795
AT4G05070	AT4G05070	Wound-responsive family protein	Member of the wound-induced polypeptide (WIP) family. Positively regulates plant resistance against Pst DC3000 by enhancing PTI responses.	-	-	-	-	0.862491	0.00745068	0.0400543	0.155745	0.555114	0.727689	0.744998	0.0159199	0.0798482	0.270068	0.314815	0.505289
AT3G22910	AT3G22910	ATPase E1-E2 type family protein / haloacid dehalogenase-like hydrolase family protein	-	-	-	-	-	0.862113	0.165063	0.307246	-0.0679379	0.910939	0.954633	-0.365273	0.561857	0.732902	-2.11249	0.00891435	0.0466384
AT5G60460	AT5G60460	Preprotein translocase Sec, Sec61-beta subunit protein	-	-	-	-	-	0.860762	0.00773973	0.0410347	0.506752	0.0874861	0.247122	-0.120877	0.667737	0.808369	0.385227	0.180687	0.35044
AT2G26220	AT2G26220	-	-	-	-	-	-	0.859858	0.0298021	0.0972522	0.208655	0.52674	0.706418	1.40589	0.00155883	0.0181854	1.25317	0.00318979	0.023759
AT4G31351	AT4G31351	-	This gene encodes a small protein and has either evidence of transcription or purifying selection.	-	-	-	-	0.858863	0.0801963	0.188649	1.27796	0.015509	0.0865196	0.492712	0.27576	0.483851	-0.0359704	0.934533	0.966382
AT1G07020	AT1G07020	-	-	-	-	-	-	0.857392	0.000181878	0.00560681	0.462559	0.0130659	0.0780902	0.157298	0.335144	0.544517	-0.272147	0.109001	0.251594
AT4G17420	AT4G17420	Tryptophan RNA-binding attenuator protein-like	-	-	-	-	leafdata	0.857229	0.000167134	0.00542799	0.625975	0.00195906	0.0252504	0.84007	0.000212467	0.00533535	0.809754	0.000275373	0.0050719
AT1G69410	ELF5A-3	eukaryotic elongation factor 5A-3	Encodes eIF5A-2, a putative eukaryotic translation initiation factor. There are three eIF5A coding genes in Arabidopsis: eIF5A-1/At1g13950, eIF5A-2/At1g26630 and eIF5A-3/At1g69410.	-	-	-	-	0.856794	0.000596729	0.00970658	0.89851	0.000400816	0.010059	0.929076	0.000280005	0.00628154	0.199002	0.277831	0.466062
AT5G58220	TTL	transthyretin-like protein	Encodes a transthyretin-like S-allantoin synthase protein that catalyzes two steps in the allantoin biosynthesis pathway by acting as a hydroxyisourate hydrolase and a 2-oxo-4-hydroxy-4-carboxy-5-ureidoimidazoline (OHCU) decarboxylase. Two alternatively spliced versions of the transcript give rise to a longer peroxisomally-targeted protein (AT5G58220.1 (called TTL1-)) and a slightly shorter cytop…	-	-	-	leafdata	0.855961	4.50983e-05	0.0031024	1.09642	5.01028e-06	0.000909981	0.478767	0.00369116	0.0306394	0.244345	0.0858669	0.215025
AT4G05150	AT4G05150	Octicosapeptide/Phox/Bem1p family protein	-	-	-	-	-	0.855099	0.000778639	0.0110402	0.740123	0.0021237	0.0265589	1.16956	6.50093e-05	0.00262091	0.911514	0.000475816	0.00709937
AT4G34530	CIB1	cryptochrome-interacting basic-helix-loop-helix 1	Encodes a transcription factor CIB1 (cryptochrome-interacting basic-helix-loop-helix). CIB1 interacts with CRY2 (cryptochrome 2) in a blue light-specific manner in yeast and Arabidopsis cells, and it acts together with additional CIB1-related proteins to promote CRY2-dependent floral initiation. CIB1 positively regulates FT expression.	bHLH	bHLH	-	-	0.854778	0.00775878	0.0410528	0.995688	0.00305861	0.0326631	1.65502	8.02325e-05	0.00300189	2.15293	9.40674e-06	0.000695731
AT1G17700	PRA1.F1	prenylated RAB acceptor 1.F1	-	-	-	-	-	0.852939	0.13013	0.262087	1.95582	0.00946094	0.0638074	0.736349	0.207912	0.405232	0.735009	0.203791	0.37937
AT3G55840	AT3G55840	Hs1pro-1 protein	-	-	-	-	-	0.851611	0.000428126	0.00824633	0.536504	0.00911212	0.0625558	0.143442	0.414953	0.614767	0.135097	0.440153	0.623745
AT2G27190	PAP12	purple acid phosphatase 12	Encodes a root-secreted purple acid phosphatase involved in extracellular phosphate-scavenging.	-	-	-	leafdata	0.850758	0.000225093	0.00611426	0.731362	0.000801954	0.0151244	-0.385809	0.0321651	0.12601	-0.110559	0.49164	0.668526
AT1G32210	ATDAD1	Defender against death (DAD family) protein	Encodes protein involved in suppression of apoptosis. Complements a mammalian apoptosis suppressor mutation.	-	-	-	-	0.850297	0.00291538	0.0224481	0.245262	0.288667	0.501893	0.149226	0.51238	0.695391	-0.0488044	0.828401	0.90246
AT4G28150	AT4G28150	Protein of unknown function (DUF789)	-	-	-	-	-	0.850107	0.00242657	0.0200194	0.307118	0.178206	0.377845	0.355941	0.140014	0.317868	0.972195	0.00111378	0.012238
AT4G18120	ML3	MEI2-like 3	A member of mei2-like gene family, predominantly plant-based family of genes encoding RNA binding proteins with characteristic presence of a highly conserved RNA binding motif first described in the mei2 gene of the fission yeast S. pombe. In silico analyses reveal nine mei2 -like genes in A. thaliana. They were grouped into four distinct clades, based on overall sequence similarity and subfamily…	-	-	-	-	0.849839	0.000151823	0.0052443	0.344019	0.0408971	0.155259	0.523939	0.00508879	0.0381287	0.850592	0.00015546	0.00363392
AT5G65740	AT5G65740	zinc ion binding	-	-	-	-	-	0.849708	0.000113863	0.0045627	0.455938	0.00896109	0.0620817	0.472804	0.00839839	0.0528993	0.850885	0.000128453	0.00320016
AT5G16480	PFA-DSP5	Phosphotyrosine protein phosphatases superfamily protein	Encodes an atypical dual-speci&#64257;city phosphatase.	-	-	-	-	0.848977	5.09771e-06	0.00127167	0.428789	0.00152597	0.0218884	0.47768	0.00073482	0.0111842	0.310301	0.0114439	0.054812
AT4G16857	AT4G16857	-	-	-	-	-	-	0.848863	0.0316218	0.10108	0.796825	0.0367402	0.144982	0.840586	0.0362069	0.135483	1.08183	0.010149	0.0507423
AT5G07000	ST2B	sulfotransferase 2B	Encodes a member of the sulfotransferase family of proteins. Although it has 85% amino acid identity with ST2A (At5g07010), this protein is not able to transfer a sulfate group to 11- or 12-hydroxyjasmonic acid in vitro. It may be able to act on structurally related jasmonates.	-	-	-	-	0.848165	0.100639	0.220569	1.26148	0.0233043	0.110366	1.76266	0.00324391	0.0282522	2.0319	0.00133761	0.013653
AT5G59510	RTFL5	ROTUNDIFOLIA like 5	-	-	-	-	-	0.848056	0.3498	0.50748	1.81411	0.0433962	0.161421	3.37999	0.00176141	0.0196991	2.61165	0.00797596	0.0432589
AT4G21192	AT4G21192	Cytochrome c oxidase biogenesis protein Cmc1-like	-	-	-	-	-	0.847964	0.000837039	0.0114029	0.198797	0.310398	0.523851	0.0939474	0.623348	0.777611	-0.278064	0.162922	0.327792
AT1G10560	PUB18	plant U-box 18	Encodes a protein containing a UND, a U-box, and an ARM domain. This protein has E3 ubiquitin ligase activity based on in vitro assays.	-	-	-	-	0.847226	0.0654144	0.164374	0.877645	0.0569923	0.191024	1.08481	0.0242784	0.104944	1.39421	0.00705664	0.0397413
AT1G12400	AT1G12400	Nucleotide excision repair, TFIIH, subunit TTDA	-	-	-	-	-	0.847197	0.012743	0.0555294	-0.0278527	0.924029	0.961506	0.00639824	0.982459	0.993372	-0.206747	0.480253	0.659064
AT1G53030	AT1G53030	Cytochrome C oxidase copper chaperone (COX17)	encodes a copper chaperone, can functional complements the yeast COX17 null mutant. May play a role in the delivery of copper to mitochondria. Expressed in roots and thus may also play a role in copper transport in the roots.	-	-	-	-	0.846261	0.00170916	0.0163963	0.723588	0.0054966	0.0464818	0.554383	0.0220804	0.0987411	-0.0329071	0.876532	0.932173
AT1G75450	CKX5	cytokinin oxidase 5	This gene used to be called AtCKX6. It encodes a protein whose sequence is similar to cytokinin oxidase/dehydrogenase, which catalyzes the degradation of cytokinins.	-	-	-	leafdata	0.846238	0.00624361	0.0359238	2.31142	3.17506e-06	0.000738336	2.22637	4.22864e-06	0.000526744	2.38694	2.26876e-06	0.000329162
AT5G45760	AT5G45760	Transducin/WD40 repeat-like superfamily protein	-	-	-	-	-	0.843734	0.000128094	0.00482173	0.476914	0.00748646	0.0559148	0.634368	0.00143334	0.0171874	0.819712	0.000196482	0.00414841
AT4G30550	GGP3	Class I glutamine amidotransferase-like superfamily protein	-	-	-	-	-	0.843473	7.94939e-05	0.00406794	0.81379	0.000108619	0.00461471	0.541838	0.00231643	0.0232675	0.317031	0.040382	0.12922
AT1G45976	SBP1	S-ribonuclease binding protein 1	-	-	-	-	-	0.843447	8.01489e-05	0.00407941	0.717367	0.000302764	0.00879999	0.782542	0.000163259	0.00462747	0.805892	0.000124883	0.00318516
AT3G10572	APEM9	3-phosphoinositide-dependent protein kinase-1, putative	APEM9 is required for both PTS1- and PTS2-dependent protein transport. APEM9 interacts with PEX6 in BiFC assay and mating-based Split ubiquitin system. BiFC data shows that APEM9 is required for peroxisomal localization of PEX1-PEX6 complex. These results indicate that APEM9 functions like mammalian PEX26 and yeast PEX15.	-	-	-	-	0.84183	0.000138276	0.00500595	0.80102	0.000210904	0.00694479	0.600491	0.00186941	0.0205025	0.524466	0.00441835	0.0290577
AT5G27860	AT5G27860	-	-	-	-	-	-	0.841297	3.32365e-05	0.00271738	0.451939	0.00383776	0.0372445	0.446027	0.00433966	0.034187	0.534263	0.00129045	0.0133662
AT1G01715	AT1G01715	-	-	-	-	-	-	0.841274	0.0234653	0.0829212	0.694766	0.0554313	0.187871	1.51294	0.00162807	0.0186937	0.808069	0.0478281	0.144707
AT1G70590	AT1G70590	F-box family protein	-	-	-	-	-	0.840778	0.00106292	0.0128842	0.374209	0.0726785	0.221202	0.749447	0.00247827	0.02415	0.574326	0.0118988	0.0563369
AT3G58850	PAR2	phy rapidly regulated 2	Encodes PHYTOCHROME RAPIDLY REGULATED2 (PAR2), an atypical basic helix-loop-helix (bHLP) protein. Closely related to PAR1 (At2g42870). Up regulated after simulated shade perception. Acts in the nucleus to control plant development and as a negative regulator of shade avoidance response. Functions as transcriptional repressor of auxin-responsive genes SAUR15 (AT4G38850) and SAUR68 (AT1G29510).	-	-	-	leafdata	0.840411	0.00619326	0.0357292	0.292024	0.272738	0.484723	0.76003	0.0107151	0.0615341	0.198548	0.43594	0.619522
AT5G03050	AT5G03050	-	-	-	-	-	-	0.839716	5.87888e-05	0.00358963	0.402639	0.0109673	0.0700118	0.909535	2.73408e-05	0.00158795	0.553997	0.00140776	0.0140954
AT3G03310	LCAT3	lecithin:cholesterol acyltransferase 3	-	-	-	-	-	0.839506	0.00029721	0.00693692	0.694709	0.00135106	0.0204976	0.907489	0.000201468	0.00520408	0.50854	0.010241	0.0510555
AT5G54569	AT5G54569	other RNA	-	-	-	-	-	0.837675	0.000542866	0.00924293	0.431339	0.0303952	0.129268	0.593851	0.00684996	0.0463204	0.701702	0.00229653	0.0190712
AT1G75060	AT1G75060	-	-	-	-	-	-	0.837198	0.00328295	0.0240903	0.00349413	0.987828	0.993864	0.0281619	0.911475	0.957813	0.444602	0.0929333	0.226558
AT1G15125	AT1G15125	S-adenosyl-L-methionine-dependent methyltransferases superfamily protein	-	-	-	-	-	0.837183	0.107051	0.229886	2.29499	0.00105382	0.0178166	-2.92683	0.00017124	0.0047776	-3.98936	2.23399e-05	0.0011717
AT3G54960	PDIL1-3	PDI-like 1-3	Encodes a protein disulfide isomerase-like (PDIL) protein, a member of a multigene family within the thioredoxin (TRX) superfamily. Transcript levels for this gene are up-regulated in response to three different chemical inducers of ER stress (dithiothreitol, beta-mercaptoethanol, and tunicamycin). Neither AtIRE1-2 nor AtbZIP60 appear to be required for this response.	-	-	-	-	0.836503	0.00211104	0.0184963	1.00774	0.00062343	0.0130886	0.641678	0.0127501	0.0692513	0.421443	0.0750466	0.195919
AT1G75590	AT1G75590	SAUR-like auxin-responsive protein family	-	-	-	-	-	0.836314	0.168714	0.311446	0.305211	0.710656	0.835023	2.4669	0.00150221	0.0177104	2.18204	0.00323549	0.0239487
AT5G02140	AT5G02140	Pathogenesis-related thaumatin superfamily protein	-	-	-	-	-	0.835577	0.0181565	0.0704601	0.81798	0.0215271	0.105567	1.0329	0.00678509	0.0459967	0.738646	0.0353705	0.118192
AT5G01350	AT5G01350	-	-	-	-	-	-	0.834665	5.68034e-06	0.00136141	0.830217	6.0962e-06	0.000978181	0.338249	0.00661407	0.045169	0.0687573	0.508315	0.682101
AT1G53410	AT1G53410	pre-tRNA	-	-	-	-	-	0.83438	0.172583	0.315902	0.433697	0.473221	0.66592	1.7284	0.0182371	0.087481	2.04063	0.00688915	0.0390419
AT3G29170	AT3G29170	Eukaryotic protein of unknown function (DUF872)	-	-	-	-	-	0.834277	0.012841	0.0557769	0.466007	0.126193	0.308017	0.568584	0.0697737	0.203277	0.0206448	0.942789	0.969834
AT2G24110	AT2G24110	-	-	-	-	-	-	0.833273	0.0460615	0.13011	0.577602	0.159236	0.353597	-1.75623	0.00423508	0.0337062	-0.944653	0.0536948	0.15602
AT5G05950	MEE60	maternal effect embryo arrest 60	-	-	-	-	-	0.832164	1.74307e-05	0.0021735	0.441473	0.00291177	0.031776	0.232393	0.070021	0.203778	0.114233	0.342099	0.532862
AT3G02070	AT3G02070	Cysteine proteinases superfamily protein	-	-	-	-	-	0.831655	0.00908454	0.04495	0.35034	0.201938	0.407893	0.773464	0.0139675	0.0733999	0.540428	0.0640609	0.176305
AT1G30845	AT1G30845	-	-	-	-	-	-	0.830597	0.00528206	0.0325343	0.140673	0.57602	0.742692	0.298967	0.241465	0.445666	0.00731285	0.976236	0.988162
AT2G46610	RS31a	RNA-binding (RRM/RBD/RNP motifs) family protein	Barta et al (2010) have proposed a nomenclature for Serine/Arginine-Rich Protein Splicing Factors (SR proteins): Plant Cell. 2010, 22:2926.	-	-	-	leafdata	0.830135	0.00481594	0.0307845	0.512825	0.0538474	0.1847	0.204486	0.41533	0.614944	0.397225	0.125704	0.276819
AT5G14920	AT5G14920	Gibberellin-regulated family protein	Encodes a GASA domain containing protein that regulates increases in plant growth through GA-induced and DELLA-dependent signal transduction and that can increase abiotic stress resistance by reducing ROS accumulation.	-	-	-	-	0.82998	0.0104329	0.0491486	2.16817	1.39184e-05	0.00144797	1.37449	0.00045009	0.00843996	2.69095	2.39359e-06	0.000340753
AT1G10210	MPK1	mitogen-activated protein kinase 1	Encodes ATMPK1.	-	-	-	-	0.829873	0.000100981	0.00443232	0.470418	0.00597874	0.0487727	0.202309	0.175464	0.366941	0.331867	0.0359358	0.119503
AT5G26040	HDA2	histone deacetylase 2	Class III RPD3 type protein. Encodes HDA2, a member of the histone deacetylase family proteins.	-	-	-	-	0.82829	0.012639	0.0552418	0.187258	0.512158	0.694691	0.13629	0.632059	0.784028	0.0213396	0.939655	0.968149
AT4G26400	AT4G26400	RING/U-box superfamily protein	-	-	-	-	-	0.827777	3.1013e-05	0.00267961	0.572996	0.000623683	0.0130886	0.726934	9.57818e-05	0.00335413	0.687515	0.000150937	0.00355896
AT5G44572	AT5G44572	-	-	-	-	-	-	0.82682	0.00568716	0.0339313	-0.00941274	0.969914	0.984955	-0.294985	0.361458	0.568905	-0.281356	0.365084	0.555167
AT1G20690	AT1G20690	SWI-SNF-related chromatin binding protein	-	-	-	-	-	0.823677	0.00718458	0.0390787	0.591289	0.039101	0.150567	0.934474	0.00860501	0.0537359	0.690307	0.0362655	0.12038
AT1G07745	RAD51D	homolog of RAD51 D	Is a suppressor of SNI1. Encodes a member of the RecA/RAD51 family of DNA recombination and repair proteins. Both RAD51 and SNI1 have a dual role in pathogen-related gene transcription and somatic homologous recombination.	-	-	-	-	0.823202	0.000195032	0.00575688	0.426646	0.0157143	0.0871779	0.535586	0.00494626	0.0372379	0.547426	0.00415825	0.0279771
AT3G59350	AT3G59350	Protein kinase superfamily protein	-	-	-	-	-	0.823197	0.000305079	0.00701601	0.631449	0.00203818	0.0259348	0.187505	0.252915	0.458863	0.408653	0.0237654	0.0900668
AT2G32795	AT2G32795	other RNA	-	-	-	-	-	0.822282	0.00030242	0.00700003	0.53862	0.00622303	0.0499689	0.266044	0.120733	0.289728	0.130251	0.42476	0.60926
AT5G47830	AT5G47830	-	-	-	-	-	-	0.821853	3.79332e-05	0.00285011	0.425026	0.00557255	0.0468104	0.582676	0.000690029	0.0108514	0.308234	0.0298318	0.105105
AT2G42790	CSY3	citrate synthase 3	Encodes a peroxisomal citrate synthase that is expressed throughout seedling and shoot development.	-	-	-	-	0.821831	0.000125507	0.00475269	0.731743	0.000330184	0.00906522	0.803389	0.000153951	0.00445725	0.518441	0.00370161	0.0261545
AT2G42890	ML2	MEI2-like 2	A member of mei2-like gene family, predominantly plant-based family of genes encoding RNA binding proteins with characteristic presence of a highly conserved RNA binding motif first described in the mei2 gene of the fission yeast S. pombe. In silico analyses reveal nine mei2 -like genes in A. thaliana. They were grouped into four distinct clades, based on overall sequence similarity and subfamily…	-	-	-	-	0.821356	0.00132279	0.0142245	0.92631	0.000515698	0.01175	1.23842	4.99642e-05	0.00224708	1.35819	2.22738e-05	0.0011717
AT5G10570	AT5G10570	basic helix-loop-helix (bHLH) DNA-binding superfamily protein	Encodes a myo-inositol hexakisphosphate kinase.	bHLH	bHLH	-	-	0.821352	0.0220943	0.0799107	0.631502	0.0662819	0.209413	0.00102664	0.997371	1	0.0423621	0.891056	0.940427
AT1G20691	AT1G20691	-	-	-	-	-	-	0.820333	0.00899784	0.0447048	0.582362	0.0478619	0.17121	0.924581	0.0110901	0.0629207	0.701213	0.039255	0.126641
AT5G54570	BGLU41	beta glucosidase 41	-	-	-	-	-	0.82015	0.000840252	0.0114291	0.396765	0.0498593	0.175465	0.626408	0.00623172	0.043599	0.708655	0.00275525	0.0214859
AT5G02680	AT5G02680	-	-	-	-	-	-	0.819974	0.000331662	0.00731604	0.0578162	0.720085	0.840625	0.713838	0.0011331	0.0146145	0.949609	0.000117535	0.0030485
AT4G03935	AT4G03935	other RNA	-	-	-	-	-	0.819483	0.000750063	0.0108746	0.193814	0.292065	0.505414	0.594628	0.00720316	0.0480397	0.491454	0.0193461	0.0784197
AT3G28918	AT3G28918	-	-	-	-	-	-	0.819325	0.031221	0.100176	0.0712908	0.832135	0.909264	0.915612	0.0229204	0.10132	1.315	0.00300578	0.0227646
AT3G49230	AT3G49230	-	-	-	-	-	-	0.818706	0.218866	0.37053	1.76369	0.0172406	0.0922129	0.429837	0.52407	0.704383	0.845432	0.212595	0.390273
AT1G04310	ERS2	ethylene response sensor 2	encodes an ethylene receptor related to bacterial two-component histidine kinases.	-	-	-	-	0.818114	0.00166071	0.0161034	1.24361	6.739e-05	0.00347674	1.36182	3.46291e-05	0.00179635	1.52309	1.26031e-05	0.000840234
AT5G62865	AT5G62865	-	-	-	-	-	-	0.81757	0.00359398	0.0254007	0.377689	0.113455	0.288114	0.208625	0.353519	0.56217	-0.118532	0.59208	0.747711
AT3G03020	AT3G03020	-	-	-	-	-	-	0.817164	0.0115967	0.0523913	0.478068	0.100702	0.269279	0.120364	0.661348	0.803823	0.0207045	0.939415	0.968149
AT3G12300	BUG22	-	Similar to Bug22p in Paramecium, a conserved centrosomal/ciliary protein. This protein is widespread in eukaryotes harboring centrioles/cilia at some stage of their life cycles. Among eukaryotes devoid of centrioles/cilia, plants possess BUG22 genes whereas some fungi (at least ascomycetes) do not.	-	-	-	-	0.816797	0.00709048	0.0388571	0.563018	0.0444145	0.163512	0.90681	0.00432268	0.034145	0.381101	0.154501	0.316455
AT1G02750	AT1G02750	Drought-responsive family protein	-	-	-	-	-	0.815854	0.00205142	0.0181249	0.658457	0.00823454	0.0590586	0.725206	0.0048493	0.0368446	0.340046	0.124424	0.274895
AT4G23000	AT4G23000	Calcineurin-like metallo-phosphoesterase superfamily protein	-	-	-	-	-	0.81574	0.0144569	0.060279	0.117562	0.68417	0.818118	-0.129931	0.674486	0.812646	0.496936	0.119381	0.267689
AT2G40670	RR16	response regulator 16	response regulator 16	-	-	-	-	0.815548	0.00952416	0.0462452	0.0921553	0.721259	0.841321	-0.241119	0.358133	0.565989	-0.381272	0.158406	0.321843
AT4G18530	AT4G18530	Protein of unknown function (DUF707)	-	-	-	-	-	0.814999	0.0303877	0.0984027	0.547523	0.12324	0.303042	0.5313	0.139889	0.317726	0.427294	0.22441	0.405012
AT3G07200	AT3G07200	RING/U-box superfamily protein	-	-	C3H	-	-	0.813488	0.000379229	0.00783212	0.566702	0.00492901	0.0433268	0.440579	0.0202576	0.0938315	0.214457	0.210773	0.388095
AT4G28070	AT4G28070	AFG1-like ATPase family protein	-	-	-	-	-	0.813023	0.00124236	0.0138316	0.511995	0.020226	0.101851	0.437453	0.0474217	0.160165	0.534248	0.0189783	0.0773263
AT2G45920	AT2G45920	U-box domain-containing protein	-	-	-	-	-	0.81138	4.55366e-05	0.0031126	0.431288	0.00496231	0.0435169	0.849744	3.79211e-05	0.00190957	1.12672	2.75277e-06	0.000360242
AT5G14410	AT5G14410	-	-	-	-	-	-	0.811364	0.0157694	0.0641206	0.505321	0.103004	0.272624	-0.0156144	0.95673	0.981669	0.17929	0.535083	0.703071
AT2G25490	EBF1	EIN3-binding F box protein 1	Encodes an F-box protein involved in the ubiquitin/proteasome-dependent proteolysis of EIN3. The mRNA is cell-to-cell mobile.	-	-	-	-	0.811008	0.000446008	0.00838601	0.528641	0.00802858	0.0582872	0.701896	0.00129312	0.0159608	0.558365	0.00566671	0.034312
AT5G53650	AT5G53650	-	-	-	-	-	-	0.810326	1.38679e-05	0.00203546	0.539379	0.000469473	0.0110761	0.541625	0.000453975	0.00847271	0.0678862	0.544321	0.710819
AT1G55530	AT1G55530	RING/U-box superfamily protein	-	-	-	-	-	0.810032	0.000261624	0.006528	0.902713	0.00011159	0.00469521	0.476255	0.00977705	0.0583478	0.436978	0.0152596	0.0667573
AT1G22985	CRF7	Integrase-type DNA-binding superfamily protein	encodes a member of the ERF (ethylene response factor) subfamily B-5 of ERF/AP2 transcription factor family. The protein contains one AP2 domain. There are 7 members in this subfamily.	ERF	AP2-EREBP	-	-	0.809941	0.00320035	0.0237071	0.51499	0.0381449	0.148303	0.28299	0.222252	0.422756	-0.0704301	0.752275	0.856221
AT5G40300	AT5G40300	Uncharacterised protein family (UPF0497)	-	-	-	-	-	0.809503	0.000484194	0.00868156	0.1437	0.403047	0.608397	0.202929	0.247997	0.452978	-0.0988504	0.562925	0.725606
AT2G40710	AT2G40710	Haemolysin-III related integral membrane protein	-	-	-	-	-	0.808449	0.019138	0.0729679	0.181828	0.538938	0.715485	1.33247	0.00123607	0.0155197	1.08527	0.00460014	0.0299104
AT3G08900	RGP3	reversibly glycosylated polypeptide 3	RGP3 is a UDP-arabinose mutase that catalyzes the interconversion between the pyranose and furanose forms of UDP-L-arabinose. It is a reversibly autoglycosylated protein. Fluorescently-tagged RGP3 is found in the cytosol and associated with Golgi-like particles when expressed in tobacco leaves. An RGP3-YFP fusion protein under the control a native promoter can be found in the endosperm of Arabido…	-	-	-	-	0.807971	0.0181105	0.070371	0.602083	0.0630756	0.20316	0.176427	0.558246	0.730163	-0.14792	0.621105	0.769432
AT2G38820	AT2G38820	Protein of unknown function (DUF506)	-	-	-	-	-	0.807883	0.000314862	0.00713169	0.337414	0.0500932	0.175804	0.394538	0.0268589	0.112141	0.385376	0.0294356	0.104097
AT3G55580	AT3G55580	Regulator of chromosome condensation (RCC1) family protein	TCF1 encodes a member of the RCC1 gene family and is required for chromatin based gene regulation of cold responsive genes in a CBF-independent manner. It is expressed in response to cold but not ABA.	-	-	-	-	0.807712	0.0815653	0.190873	0.608135	0.166801	0.363431	1.7643	0.002112	0.022081	1.18468	0.0182839	0.0753537
AT3G49551	AT3G49551	-	This gene encodes a small protein and has either evidence of transcription or purifying selection.	-	-	-	-	0.807313	0.110758	0.235654	0.017518	0.969909	0.984955	0.573448	0.292987	0.502575	1.66334	0.00666773	0.038095
AT3G10040	AT3G10040	sequence-specific DNA binding transcription factors	Encodes HRA1 (HYPOXIA RESPONSE ATTENUATOR1), a low oxygen-inducible transcription factor.	Trihelix	-	-	-	0.806727	0.00350579	0.0250367	2.01257	2.74967e-06	0.000694389	0.510881	0.0561467	0.177976	0.345674	0.171185	0.33812
AT3G03180	AT3G03180	Got1/Sft2-like vescicle transport protein family	-	-	-	-	-	0.806188	0.00188054	0.017302	0.398541	0.0719941	0.219896	0.0785684	0.700593	0.830186	0.0232044	0.908662	0.951371
AT1G09794	AT1G09794	Cox19 family protein (CHCH motif)	-	-	-	-	-	0.805891	0.0364291	0.11134	0.98631	0.0172146	0.0921588	-0.182122	0.6009	0.761181	-0.394422	0.265779	0.453194
AT4G04925	AT4G04925	-	-	-	-	-	-	0.805398	0.00309655	0.0231283	0.566412	0.0218864	0.106748	0.117317	0.58723	0.75146	-0.118062	0.584444	0.74178
AT1G13448	AT1G13448	other RNA	-	-	-	-	-	0.804729	0.00618083	0.035701	0.932157	0.00247052	0.0289283	0.810492	0.00489005	0.0370205	0.872878	0.00298576	0.0226583
AT5G05690	CPD	Cytochrome P450 superfamily protein	Encodes a member of the CP90A family, a cytochrome P450 monooxygenase which converts 6-deoxocathasterone to 6-deoxoteasterone in the late C6 oxidation pathway and cathasterone to teasterone in the early C6 oxidation pathway of brassinolide biosynthesis. Expressed in cotyledons and leaves. Mutants display de-etiolation and derepression of light-induced genes in the dark, dwarfism, male sterility a…	-	-	-	leafdata	0.803551	7.01263e-05	0.00393701	1.2834	1.03281e-06	0.000425115	1.42524	3.81245e-07	0.000153585	1.32027	7.8619e-07	0.000183112
AT5G49170	AT5G49170	-	-	-	-	-	-	0.803161	0.00155225	0.015489	0.173304	0.391377	0.598542	0.467821	0.0368994	0.137045	0.629154	0.00833378	0.0445485
AT3G55770	WLIM2b	GATA type zinc finger transcription factor family protein	Encodes a member of the Arabidopsis LIM proteins: a family of actin bundlers with distinct expression patterns. WLIM1, WLIM2a, and WLIM2b are widely expressed, whereas PLIM2a, PLIM2b, and PLIM2c are predominantly expressed in pollen. Regulates actin cytoskeleton organization.	-	-	-	-	0.80301	2.01907e-05	0.00229087	0.781648	2.56388e-05	0.00207109	0.981593	3.26394e-06	0.000452275	0.898636	7.35479e-06	0.000616184
AT3G59330	AT3G59330	Eukaryotic protein of unknown function (DUF914)	-	-	-	-	-	0.802699	0.00976474	0.0470686	-0.127164	0.627127	0.77934	0.445318	0.113207	0.277148	0.64615	0.0290946	0.103231
AT1G15700	ATPC2	ATPase, F1 complex, gamma subunit protein	One of two genes that encode the gamma subunit of Arabidopsis chloroplast ATP synthase. It is thought to be involved in the regulation of the ATP synthase activity.	-	-	-	-	0.802002	0.0226987	0.081162	0.858644	0.0165231	0.090054	0.879338	0.019296	0.0907929	1.10295	0.00548447	0.0335953
AT1G60140	TPS10	trehalose phosphate synthase	Encodes an enzyme putatively involved in trehalose biosynthesis. The protein has a trehalose synthase (TPS)-like domain that may or may not be active as well as a trehalose phosphatase (TPP)-like domain.	-	-	-	-	0.801898	0.000509327	0.00886393	0.649572	0.0022543	0.0276802	0.968843	0.000110016	0.00360814	0.331671	0.0658317	0.179243
AT2G05185	AT2G05185	-	-	-	-	-	-	0.798417	0.00199601	0.0179357	0.433767	0.0502802	0.176297	0.740126	0.0041335	0.0331626	0.936609	0.000793065	0.00982716
AT4G07455	AT4G07455	-	-	-	-	-	-	0.798232	0.0114791	0.0519964	0.334921	0.229977	0.438374	0.437713	0.136118	0.311941	0.441268	0.13045	0.284098
AT4G33780	AT4G33780	-	-	-	-	-	-	0.7968	0.000351125	0.00757197	0.423285	0.0201311	0.101562	0.345809	0.0454147	0.155522	-0.0700773	0.654949	0.792163
AT5G57887	AT5G57887	-	-	-	-	-	-	0.796684	0.0188057	0.0720952	0.840185	0.0139437	0.0811841	-0.257429	0.37978	0.585622	-0.140165	0.62565	0.772485
AT1G21410	SKP2A	F-box/RNI-like superfamily protein	AtSKP2;1 is a homolog of human SKP2, the human F-box protein that recruits E2F1. Contains an F-box motif at the N-terminal region and a C-terminal Leu-rich repeat domain. Forms part of an E3-ubiquitin-ligase SCF (Skp1, cullin, F-box) complex and recruits phosphorylated AtE2Fc, a transcriptional factor that might play a role in cell division and during the transition from skotomorphogenesis to pho…	-	-	-	-	0.79647	0.0416333	0.121593	0.67836	0.0746911	0.224655	1.01614	0.0143783	0.0748759	0.258209	0.460878	0.642298
AT1G19550	AT1G19550	Glutathione S-transferase family protein	-	-	-	-	-	0.796311	0.23525	0.38873	0.508965	0.435192	0.634727	1.98252	0.0154665	0.0784048	1.05071	0.156051	0.318357
AT1G73790	GIP2	Protein of unknown function (DUF3743)	Encodes a gamma-tubulin complex protein that plays a role in gamma-tubulin complex localization, spindle stability and chromosomal segregation.	-	-	-	-	0.796236	0.00288376	0.0222766	-0.291015	0.197082	0.402795	-0.258845	0.244203	0.449053	-0.285492	0.19881	0.37307
AT4G29890	AT4G29890	choline monooxygenase, putative (CMO-like)	-	-	-	-	-	0.796135	8.26011e-05	0.00412657	0.371266	0.015459	0.0863422	0.448073	0.00548991	0.0403048	0.384149	0.01286	0.0595331
AT5G27280	AT5G27280	Zim17-type zinc finger protein	-	-	-	-	-	0.795858	0.000794886	0.0111614	0.235936	0.200172	0.405792	0.724969	0.00122713	0.0154485	0.00908115	0.957347	0.977428
AT1G08830	CSD1	copper/zinc superoxide dismutase 1	Encodes a cytosolic copper/zinc superoxide dismutase CSD1 that can detoxify superoxide radicals. Its expression is affected by miR398-directed mRNA cleavage. Regulated by biotic and abiotic stress. Activation of CSD1 in the cytoplasm involves both a CCS-dependent and -independent pathway.	-	-	-	-	0.793722	0.000505588	0.00883914	0.986825	9.3428e-05	0.00418195	-1.08578	4.12085e-05	0.00203188	-0.465944	0.0150786	0.0662878
AT1G61065	AT1G61065	Protein of unknown function (DUF1218)	-	-	-	-	-	0.793322	0.00902499	0.0447445	0.35673	0.182301	0.383095	0.334179	0.237682	0.440944	0.795834	0.011816	0.056071
AT3G29130	AT3G29130	-	-	-	-	-	-	0.792866	0.000204549	0.0058065	0.198159	0.201513	0.407415	0.356473	0.0356598	0.134204	0.310203	0.0596979	0.168152
AT2G21120	AT2G21120	Protein of unknown function (DUF803)	Encodes a putative magnesium transporter that was identified through a forward genetic screen, directly isolating antiviral RNAi-defective (avi) mutant using a Cucumber Mosaic Virus (CMV) mutant. Compared to Wildtype Col-0, avi2 mutant showed severe disease symptom after viral infection and viral accumulation was significantly increased while viral siRNAs and virus-activated endogenous siRNAs (va…	-	-	-	-	0.792643	0.0109278	0.050465	0.179696	0.492411	0.680236	0.298715	0.264403	0.47144	0.0252054	0.922357	0.958975
AT4G25180	AT4G25180	RNA polymerase III RPC4	-	-	-	-	-	0.792582	0.000191144	0.00572271	0.613692	0.00134653	0.0204693	0.741218	0.000405813	0.00785651	0.815091	0.000182839	0.00398262
AT3G60180	AT3G60180	P-loop containing nucleoside triphosphate hydrolases superfamily protein	-	-	-	-	-	0.792579	0.00165341	0.0161034	0.506748	0.0226018	0.108725	0.486687	0.0288298	0.117188	0.205242	0.308343	0.498095
AT5G57630	CIPK21	CBL-interacting protein kinase 21	CBL-interacting protein kinase.When mutated plants are hypersensitive to salt and osmotic stress.	-	-	-	-	0.791689	0.00510327	0.031837	0.266256	0.256393	0.467462	-0.323603	0.165664	0.354297	-0.0431185	0.845416	0.91245
AT3G07273	AT3G07273	-	-	-	-	-	-	0.791643	0.0168146	0.0671803	0.610595	0.0493089	0.17451	0.226606	0.435182	0.632616	0.274173	0.344627	0.53566
AT5G16110	AT5G16110	-	-	-	-	-	-	0.790773	0.000205952	0.00582604	0.600556	0.00160244	0.0225245	1.36319	1.75632e-06	0.000342827	1.30328	2.6582e-06	0.000357308
AT1G15350	AT1G15350	-	-	-	-	-	-	0.790025	1.90121e-05	0.00219498	0.486176	0.00103399	0.0177012	0.747807	3.0029e-05	0.00167274	0.437387	0.00201944	0.017559
AT1G05780	AT1G05780	Vacuolar ATPase assembly integral membrane protein VMA21-like domain	-	-	-	-	-	0.789217	0.00208694	0.018336	0.826714	0.00184384	0.0242964	0.189357	0.370186	0.577404	-0.267433	0.213631	0.391774
AT2G43200	AT2G43200	S-adenosyl-L-methionine-dependent methyltransferases superfamily protein	-	-	-	-	-	0.788749	0.0102288	0.0485272	0.310385	0.260539	0.472301	-1.67332	4.24497e-05	0.0020715	-1.52149	8.61445e-05	0.00252877
AT5G03345	AT5G03345	-	-	-	-	-	-	0.788524	0.00542269	0.0330884	0.188209	0.421583	0.62376	0.496814	0.0508644	0.167403	-0.0447861	0.845669	0.912619
AT3G46668	AT3G46668	other RNA	-	-	-	-	-	0.788247	0.0201569	0.0753157	0.350075	0.264475	0.476227	0.321525	0.302673	0.512054	0.0626242	0.836138	0.906933
AT1G70950	AT1G70950	TPX2 (targeting protein for Xklp2) protein family	-	-	-	-	-	0.788201	0.0410432	0.120464	1.75934	0.000524852	0.0118445	1.57689	0.00188099	0.0205746	1.7519	0.000805493	0.00991514
AT2G15030	AT2G15030	-	-	-	-	-	-	0.787907	0.0483721	0.134313	0.749211	0.0588922	0.195078	0.307995	0.422959	0.621628	1.14175	0.00944566	0.0485034
AT1G16916	AT1G16916	-	-	-	-	-	-	0.787517	0.000540542	0.00921515	0.581469	0.0048578	0.0429401	0.240405	0.176091	0.367679	-0.0879793	0.605697	0.758333
AT1G19350	BES1	Brassinosteroid signalling positive regulator (BZR1) family protein	Encodes brassinosteroid (BR) signalling protein that accumulates in the nucleus as dephosphorylated form in response to BRs. Is phosphorylated by the BIN2 GSK3 kinase. It synergistically interacts with BIM1 to bind to E box sequences (CANNTG). The protein contains a nuclear localization signal (NLS), followed by a highly conserved amino-terminal domain (N) shared by all family members, a BIN2 pho…	BES1	BZR	-	leafdata	0.786128	1.47785e-05	0.00206091	0.350764	0.00670687	0.052285	-0.166437	0.14038	0.318488	-0.0271274	0.799972	0.886185
AT1G28410	AT1G28410	-	-	-	-	-	-	0.785702	4.52235e-05	0.0031024	0.4965	0.00171856	0.0234095	0.560619	0.000732418	0.01117	0.403197	0.00644857	0.0371908
AT3G20865	AGP40	arabinogalactan protein 40	Encodes a putative arabinogalactan-protein (AGP40).	-	-	-	-	0.784196	0.0742355	0.179062	1.14407	0.0140544	0.0816029	0.43657	0.262534	0.469256	0.601692	0.12736	0.279359
AT3G18300	AT3G18300	-	-	-	-	-	-	0.78334	0.0159768	0.064693	0.620296	0.0448619	0.164411	-0.144136	0.611515	0.768593	-0.183568	0.516358	0.687674
AT1G21780	AT1G21780	BTB/POZ domain-containing protein	BTB/POZ domain-containing protein. Contains similarity to gb:AJ000644 SPOP (speckle-type POZ protein) from Homo sapiens and contains a PF:00651 BTB/POZ domain. ESTs gb:T75841, gb:R89974, gb:R30221, gb:N96386, gb:T76457, gb:AI100013 and gb:T76456 come from this gene;supported by full-length. Interacts with CUL3A and CUL3B.	-	-	-	-	0.782743	5.70506e-05	0.003565	0.923961	1.35067e-05	0.00142076	0.790131	5.32837e-05	0.00234059	0.438449	0.00433933	0.0287285
AT1G24880	LpxC2	UDP-3-O-acyl N-acetylglycosamine deacetylase family protein	-	-	-	-	-	0.781879	0.000611302	0.00983798	0.216691	0.209769	0.416025	0.663021	0.00198874	0.0213342	0.801279	0.000512172	0.00748181
AT3G27997	AT3G27997	-	-	-	-	-	-	0.781794	0.00528566	0.0325459	0.601965	0.0199093	0.100819	0.470794	0.0591584	0.184167	0.589455	0.0225726	0.0870447
AT1G17455	ELF4-L4	ELF4-like 4	-	-	-	-	-	0.781403	0.000123419	0.00469238	0.354879	0.0242708	0.112893	1.04741	1.12344e-05	0.000916863	0.682529	0.000411124	0.00647605
AT3G24030	AT3G24030	hydroxyethylthiazole kinase family protein	-	-	-	-	-	0.780322	0.00597629	0.0349713	0.492517	0.0523077	0.181225	0.651469	0.0154326	0.0783854	0.470263	0.0617059	0.172144
AT1G79880	La2	RNA recognition motif (RRM)-containing protein	-	-	-	-	-	0.779583	0.000103071	0.00445558	0.790053	9.50145e-05	0.00422301	0.444322	0.00685925	0.0463667	0.712519	0.000247132	0.00473602
AT3G61980	AT3G61980	serine protease inhibitor, Kazal-type family protein	Encodes a Kazal-type serine proteinase inhibitor that is highly expressed in seedlings and flowers.	-	-	-	-	0.779503	0.00857516	0.0433543	0.470071	0.0806559	0.235966	0.687406	0.0175778	0.0853816	0.109496	0.662973	0.797595
AT4G00975	AT4G00975	other RNA	-	-	-	-	-	0.777807	0.0225942	0.080961	0.649895	0.0523599	0.181372	-0.0766716	0.81058	0.901188	-0.483582	0.148633	0.308609
AT3G62740	BGLU7	beta glucosidase 7	-	-	-	-	-	0.775541	0.00717177	0.039052	0.736212	0.00973858	0.064949	0.682258	0.0150116	0.0769434	0.41639	0.104642	0.245088
AT1G69270	RPK1	receptor-like protein kinase 1	RPK1 is a leucine-rich receptor-like kinase located in the plasma membrane which is upregulated by abscisic acid, dehydration, high salt, low temperature, but not by other plant hormones. RPK1 knock-out and antisense plants show an ABA-insensitive phenotype. RPK1 plays a role in ABA-controlled cell proliferation and is a regulator of the ABA signal transduction pathway. Overexpression of the LRR …	-	-	-	-	0.775285	0.00866973	0.0436702	0.383591	0.140477	0.328117	0.230261	0.362745	0.570027	-0.215636	0.392579	0.580347
AT3G49940	LBD38	LOB domain-containing protein 38	-	LBD	-	-	-	0.775168	0.000764963	0.0109582	0.0554775	0.747098	0.857654	0.15168	0.380741	0.58657	-0.0319909	0.850495	0.915792
AT5G41910	MED10A	Mediator complex, subunit Med10	-	-	-	-	-	0.774026	0.00425628	0.0283732	0.412547	0.0842887	0.241823	0.271411	0.242368	0.446575	-0.00504693	0.981977	0.991362
AT3G48990	AAE3	AMP-dependent synthetase and ligase family protein	Encodes an oxalyl-CoA synthetase and is required for oxalate degradation, for normal seed development, and for defense against an oxalate-producing fungal pathogen.	-	-	-	-	0.773804	7.60969e-05	0.00403591	0.667227	0.000252183	0.00778928	0.398036	0.00836642	0.0527857	-0.0254435	0.840212	0.909808
AT2G31900	XIF	myosin-like protein XIF	Encodes an novel myosin isoform.	-	-	-	-	0.772584	0.0122576	0.0542509	0.510745	0.0743945	0.224083	0.374017	0.182358	0.375015	0.836374	0.00854293	0.045334
AT4G38580	FP6	farnesylated protein 6	putative farnesylated protein (At4g38580) mRNA, complete	-	-	-	-	0.772065	0.194619	0.342656	0.90267	0.139971	0.327348	1.91164	0.00819602	0.0521625	0.994758	0.108546	0.250876
AT5G05430	AT5G05430	RNA-binding protein	-	-	-	-	-	0.772047	0.0266078	0.0901818	0.54947	0.106839	0.277545	0.175223	0.584429	0.749142	-0.312568	0.336391	0.527516
AT5G64180	AT5G64180	-	-	-	-	-	-	0.771017	0.00364604	0.0256346	0.779574	0.00375136	0.0367289	0.619361	0.0129381	0.0699513	0.259063	0.237293	0.420567
AT5G52210	GB1	GTP-binding protein 1	A member of ARF-like GTPase family. A thaliana has 21 members, in two subfamilies, ARF and ARF-like (ARL) GTPases.	-	-	-	-	0.769985	0.00137378	0.0144878	0.246263	0.19869	0.404312	0.252214	0.191166	0.386154	0.0550191	0.765828	0.865166
AT1G28960	NUDX15	nudix hydrolase homolog 15	Encodes a ppGpp pyrophosphohydrolase.	-	-	-	-	0.76997	0.000494883	0.00874875	0.753624	0.000572403	0.0125004	1.00604	5.70678e-05	0.00243361	0.8894	0.000156731	0.00364563
AT2G17450	RHA3A	RING-H2 finger A3A	Encodes a putative RING-H2 finger protein RHA3a.	-	C3H	-	-	0.769878	0.000312792	0.00711513	0.348147	0.0382672	0.148625	0.0690839	0.648195	0.795184	-0.052958	0.725509	0.838527
AT1G70780	AT1G70780	-	-	-	-	-	-	0.769719	7.43694e-05	0.00400031	0.536703	0.00123971	0.0195843	0.142712	0.27113	0.478996	-0.224436	0.0961316	0.231162
AT1G70782	-	-	-	-	-	-	-	0.769719	7.43694e-05	0.00400031	0.536703	0.00123971	0.0195843	0.142712	0.27113	0.478996	-0.224436	0.0961316	0.231162
AT3G58790	GAUT15	galacturonosyltransferase 15	Encodes a protein with putative galacturonosyltransferase activity.	-	-	-	-	0.768939	0.00774021	0.0410347	0.193683	0.424746	0.625885	0.397639	0.121471	0.290835	0.445134	0.0859723	0.215204
AT4G33420	AT4G33420	Peroxidase superfamily protein	-	-	-	-	-	0.768928	0.0222926	0.0802941	-0.494731	0.0995213	0.267652	0.340139	0.239119	0.442828	0.884118	0.00779734	0.0426814
AT1G56260	MDO1	-	Required for the maintenance of stem cells through a reduction in DNA damage.	-	-	-	leafdata	0.768926	0.00444057	0.0290749	0.145818	0.518704	0.699516	-0.254082	0.277214	0.485279	-0.559511	0.0286977	0.102367
AT3G06420	ATG8H	Ubiquitin-like superfamily protein	-	-	-	-	leafdata	0.767999	0.00724947	0.0393074	0.278426	0.257098	0.468219	1.01205	0.00139579	0.0168113	0.426542	0.0980743	0.234255
AT1G27920	MAP65-8	microtubule-associated protein 65-8	-	-	-	-	-	0.767884	0.00349722	0.025023	-0.033344	0.873581	0.933904	0.502652	0.0354497	0.133727	0.892923	0.00137215	0.0138534
AT1G23140	AT1G23140	Calcium-dependent lipid-binding (CaLB domain) family protein	Expression is upregulated in the shoot of cax1/cax3 mutant.	-	-	-	-	0.76755	0.043696	0.125793	1.15455	0.00747173	0.0558948	0.0302081	0.93172	0.969248	-0.559653	0.134896	0.29044
AT5G57860	AT5G57860	Ubiquitin-like superfamily protein	-	-	-	-	-	0.767353	0.00388867	0.0267561	0.11718	0.590635	0.753628	0.441713	0.0612736	0.187949	-0.205465	0.352101	0.543376
AT3G58990	IPMI1	isopropylmalate isomerase 1	-	-	-	-	-	0.766919	0.27714	0.434026	-0.171432	0.799954	0.889391	-1.96815	0.014482	0.0752016	-2.02004	0.0118054	0.0560491
AT3G59310	AT3G59310	Eukaryotic protein of unknown function (DUF914)	-	-	-	-	-	0.766265	0.0017442	0.0165864	-0.164629	0.390944	0.598292	-0.178585	0.35311	0.561697	-0.492794	0.0221113	0.0861061
AT5G25240	AT5G25240	-	-	-	-	-	-	0.765194	0.0916494	0.207199	-0.287991	0.463482	0.658184	1.08356	0.0136321	0.0723203	0.570189	0.147124	0.306984
AT4G28230	AT4G28230	-	-	-	-	YES, domain I1	-	0.765082	0.494637	0.637844	2.98257	0.0326641	0.134977	3.88402	0.0149507	0.0767146	2.94056	0.0441738	0.137459
AT4G16670	AT4G16670	Plant protein of unknown function (DUF828) with plant pleckstrin homology-like region	FORKED-LIKE family member, part of Group 3 (Group 1 consists of FKD1, FL1-FL3; Group 2 consists of FL4 and FL8 and Group 3 consists of FL5- FL7). May coordinate leaf size with vein density, where Group 1 members and Group 3 members have opposing functions.	-	-	-	-	0.764679	0.00304219	0.0229943	0.640599	0.00721161	0.0546178	1.20906	7.51146e-05	0.00288588	1.29121	4.16545e-05	0.00167049
AT2G12170	AT2G12170	-	-	-	-	-	-	0.76439	0.0118805	0.0531409	-0.371131	0.176772	0.375577	0.493058	0.0991088	0.253716	1.035	0.00278008	0.0215813
AT1G33475	AT1G33475	SNARE-like superfamily protein	-	-	-	-	-	0.763924	0.00346783	0.0248618	0.478058	0.0402436	0.153407	-0.384433	0.105079	0.26436	-0.104878	0.631441	0.776345
AT5G25170	AT5G25170	PPPDE putative thiol peptidase family protein	-	-	-	-	-	0.7636	0.0199857	0.0750137	0.450371	0.13815	0.324938	0.309336	0.297404	0.507142	-0.0491832	0.864484	0.92465
AT3G09735	AT3G09735	S1FA-like DNA-binding protein	-	S1Fa-like	-	-	-	0.7635	1.59447e-05	0.00209487	0.338455	0.00755842	0.0561403	0.567451	0.000213265	0.00534729	0.14267	0.194993	0.36828
AT1G01020	ARV1	Arv1-like protein	-	-	-	-	-	0.763225	0.0216096	0.0787077	-0.106822	0.713058	0.836447	0.0562695	0.847917	0.922352	0.0664508	0.819808	0.89705
AT2G32090	AT2G32090	Lactoylglutathione lyase / glyoxalase I family protein	-	-	-	-	-	0.762996	1.2749e-05	0.00199496	0.512331	0.000372121	0.00969898	0.639522	5.8484e-05	0.00247173	0.499854	0.000431	0.00661845
AT5G55810	NMNAT	nicotinate/nicotinamide mononucleotide adenyltransferase	encodes a bi-functional enzyme that expresses both nicotinamide-nucleotide adenylyltransferase (2.7.7.1) and nicotinate-nucleotide adenylyltransferase (2.7.7.18)activity.	-	-	-	-	0.762947	0.0256481	0.0878792	0.22044	0.472874	0.66573	0.111845	0.713811	0.838469	0.0807817	0.789259	0.879773
AT4G16330	AT4G16330	2-oxoglutarate (2OG) and Fe(II)-dependent oxygenase superfamily protein	-	-	-	-	-	0.762608	0.000173965	0.00554398	0.816467	9.44962e-05	0.00421149	0.619506	0.000826335	0.012026	0.631436	0.000702513	0.00911678
AT1G21910	DREB26	Integrase-type DNA-binding superfamily protein	encodes a member of the DREB subfamily A-5 of ERF/AP2 transcription factor family. The protein contains one AP2 domain. There are 15 members in this subfamily including RAP2.1, RAP2.9 and RAP2.10.	ERF	AP2-EREBP	-	-	0.762291	0.0933987	0.209801	0.254883	0.470547	0.663885	0.902326	0.00890225	0.0550474	-0.118111	0.682997	0.810572
AT5G03530	RABC2A	RAB GTPase homolog C2A	Encodes a member of the Rab GTPase family of proteins. This protein interacts with the tail region of a myosin XI protein (AT5G43900) in a GTP-dependent manner. CFP:RabC2a appears to co-localize with peroxisomes.	-	-	-	-	0.762169	0.000830303	0.0113837	0.169809	0.339364	0.551594	0.440277	0.0251435	0.107416	0.0751352	0.66477	0.798555
AT1G75335	AT1G75335	-	-	-	-	-	-	0.762153	0.023679	0.0834429	-0.0919166	0.767425	0.870816	0.0594755	0.851352	0.924654	-0.648227	0.062609	0.173691
AT1G02300	AT1G02300	Cysteine proteinases superfamily protein	Encodes a capase involved in stress induced cell death.	-	-	-	-	0.761718	0.000819548	0.0113267	0.484921	0.0138783	0.0810526	0.302514	0.0964056	0.249364	0.664243	0.00217778	0.0184515
AT4G10420	AT4G10420	FBD / Leucine Rich Repeat domains containing protein	-	-	-	-	-	0.761658	0.00764817	0.0407687	0.327424	0.188182	0.390592	0.924742	0.00423402	0.0337062	0.797444	0.00943664	0.0484867
AT3G06690	AT3G06690	acyl-CoA oxidases;oxidoreductases, acting on the CH-CH group of donors;FAD binding;oxidoreductases;acyl-CoA oxidases	-	-	-	-	-	0.759207	0.00269572	0.021356	0.374957	0.084328	0.241839	-0.466445	0.045386	0.155522	-0.496918	0.0330351	0.112477
AT3G46490	AT3G46490	2-oxoglutarate (2OG) and Fe(II)-dependent oxygenase superfamily protein	-	-	-	-	-	0.759197	0.0151487	0.0623262	0.347585	0.240643	0.449667	-0.624974	0.0383161	0.140433	-0.388928	0.165409	0.330806
AT4G10280	AT4G10280	RmlC-like cupins superfamily protein	-	-	-	-	-	0.758945	0.00305602	0.0230345	0.0702343	0.738728	0.852402	-0.275571	0.214237	0.412767	-0.453178	0.0521473	0.153031
AT4G27745	AT4G27745	Yippee family putative zinc-binding protein	-	-	-	-	-	0.758588	0.00146325	0.0149331	0.527269	0.0143769	0.0827645	0.502897	0.0189055	0.089646	0.360867	0.07224	0.190952
AT3G62650	AT3G62650	-	-	-	-	-	-	0.758417	0.00137213	0.0144816	0.877511	0.000483997	0.0113402	1.03877	0.000128436	0.00399968	1.20315	3.70099e-05	0.00157928
AT4G13830	J20	DNAJ-like 20	DnaJ-like protein (J20); nuclear gene	-	-	-	-	0.758157	0.0002784	0.00676647	0.426562	0.0128074	0.0770561	0.582089	0.00201203	0.0214668	0.540418	0.00322285	0.0239014
AT4G08115	AT4G08115	transposable element gene	-	-	-	-	-	0.756413	0.00912735	0.0450476	0.647743	0.0200314	0.101221	1.17391	0.000787887	0.0116574	1.49639	0.000108337	0.00294297
AT3G59480	AT3G59480	pfkB-like carbohydrate kinase family protein	Encodes a member of the fructokinase gene family. Nomenclature according to Riggs 2017 has been adopted for the family by the community (personal communication, Boernke, Callis, Granot, Boernke, and Smeekens).	-	-	-	-	0.755799	0.129259	0.260832	0.299384	0.539883	0.716202	0.689217	0.266156	0.473406	1.44095	0.0256557	0.0946909
AT3G07525	ATG10	autophagocytosis-associated family protein	Encodes an E1 ligase involved in autophagic vesicle formation.	-	-	-	-	0.754953	0.000808939	0.0112621	0.56103	0.00604981	0.0490776	0.393046	0.0369854	0.137176	0.269736	0.129376	0.282716
AT3G52526	AT3G52526	-	-	-	-	-	-	0.754736	0.00352648	0.0251489	0.591728	0.0150313	0.0853123	0.0171493	0.934244	0.970536	-0.35247	0.110947	0.254594
AT5G53420	AT5G53420	CCT motif family protein	-	-	-	-	-	0.75444	0.00427661	0.0284117	0.466383	0.0509492	0.17782	0.0392137	0.855258	0.9267	0.356539	0.115982	0.262447
AT3G60260	AT3G60260	ELMO/CED-12 family protein	-	-	-	-	-	0.754371	0.0156596	0.0638141	0.432533	0.127465	0.310089	0.437958	0.130974	0.304801	0.315213	0.262109	0.448835
AT1G27290	AT1G27290	-	-	-	-	-	-	0.753935	0.000159834	0.00533091	-0.0928392	0.497016	0.684107	0.131762	0.340771	0.549549	0.250704	0.0848619	0.213553
AT3G51000	AT3G51000	alpha/beta-Hydrolases superfamily protein	-	-	-	-	-	0.753174	2.3745e-05	0.00240421	0.813721	1.16613e-05	0.00130123	0.429771	0.00212156	0.0221021	0.502238	0.000680727	0.00890731
AT4G21450	AT4G21450	PapD-like superfamily protein	-	-	-	-	-	0.752293	5.89614e-05	0.00358963	0.550658	0.000721898	0.0142586	0.657477	0.000183511	0.0049355	0.43587	0.00360594	0.0257374
AT4G12990	AT4G12990	-	-	-	-	-	-	0.751606	0.000770082	0.010996	0.177741	0.295225	0.508596	0.484406	0.0125259	0.0684461	0.247667	0.152864	0.314084
AT1G53440	AT1G53440	Leucine-rich repeat transmembrane protein kinase	-	-	-	-	-	0.751582	0.010197	0.0484371	0.303858	0.229108	0.437344	0.0842723	0.731232	0.849212	0.224338	0.368383	0.558083
AT3G58530	AT3G58530	RNI-like superfamily protein	-	-	-	-	-	0.75108	0.000260921	0.00652614	0.510412	0.00418645	0.0393381	0.244479	0.118357	0.285728	0.469586	0.00754399	0.0418144
AT4G02430	SR34b	RNA-binding (RRM/RBD/RNP motifs) family protein	Barta et al (2010) have proposed a nomenclature for Serine/Arginine-Rich Protein Splicing Factors (SR proteins): Plant Cell. 2010, 22:2926.	-	-	-	leafdata	0.750049	0.0092431	0.0454347	0.360959	0.155361	0.347914	0.84308	0.00527682	0.0392116	1.28484	0.000268554	0.00498999
AT1G57790	AT1G57790	F-box family protein	-	-	-	-	-	0.749845	0.000161104	0.00533091	0.610172	0.000826309	0.0153838	0.308521	0.0404585	0.145299	0.137676	0.319425	0.509905
AT3G45600	TET3	tetraspanin3	Member of TETRASPANIN family	-	-	-	-	0.749682	0.000611079	0.00983798	0.784675	0.000333623	0.00914155	0.382958	0.0230251	0.101527	0.295371	0.0655877	0.178887
AT4G21560	VPS28-1	vacuolar protein sorting-associated protein 28 homolog 1	-	-	-	-	-	0.749447	0.010643	0.049769	0.616806	0.0267839	0.120271	0.532012	0.0505422	0.166632	0.568637	0.0384843	0.125092
AT2G45380	AT2G45380	-	-	-	-	-	-	0.748984	1.06706e-05	0.00183046	0.489747	0.000392502	0.00990884	0.427121	0.00109754	0.0143217	0.53367	0.000198106	0.00416309
AT1G50290	AT1G50290	-	-	-	-	-	-	0.748373	0.00645642	0.0367767	0.525226	0.0337153	0.137492	0.854159	0.00233024	0.023333	0.559047	0.0247431	0.0923733
AT1G11530	CXXS1	C-terminal cysteine residue is changed to a serine 1	Encodes a monocysteinic thioredoxin, thioredoxin in which the second cysteine of the redox site is replaced by a serine, with low disulfide reductase but efficient disulfide isomerase activity. The mRNA is cell-to-cell mobile.	-	-	-	-	0.747875	2.47159e-05	0.00247604	0.317922	0.0119321	0.0739973	0.281912	0.0208861	0.0954838	0.116659	0.28625	0.475051
AT5G60630	AT5G60630	-	-	-	-	-	-	0.747683	0.0147915	0.0612426	0.344247	0.21091	0.417455	0.159237	0.546606	0.721668	-0.557674	0.0534013	0.15541
AT1G11175	AT1G11175	other RNA	-	-	-	-	-	0.746993	0.00916141	0.0451489	0.675809	0.016769	0.0907153	0.637209	0.0212354	0.0963344	0.487053	0.0634619	0.175184
AT5G15230	GASA4	GAST1 protein homolog 4	Encodes gibberellin-regulated protein GASA4. Promotes GA responses and exhibits redox activity.	-	-	-	leafdata	0.746146	0.0016594	0.0161034	0.597661	0.00676895	0.0524615	1.79049	1.23303e-06	0.000289727	1.95755	5.43337e-07	0.000149095
AT5G54980	AT5G54980	Uncharacterised protein family (UPF0497)	-	-	-	-	-	0.746052	0.00339072	0.0245413	0.0839468	0.682232	0.816728	0.394946	0.0799576	0.221365	0.210909	0.322484	0.513534
AT3G01640	GLCAK	glucuronokinase G	AtGlcAK is a sugar kinase able to phosphorylate D-GlcA to D-GlcA-1-phosphate in the presence of ATP.	-	-	-	-	0.745892	0.013339	0.0572571	0.228499	0.377812	0.587947	0.146425	0.570234	0.739482	0.00694172	0.978289	0.98907
AT5G59800	MBD7	methyl-CPG-binding domain 7	Encodes a protein containing a methyl-CpG-binding domain that acts as an anti-silencing factor that prevent gene repression and DNA hypermethylation by tethering other anti-silencing factors to methylated DNA, which enables the function of DNA demethylases that in turn limit DNA methylation and prevent transcriptional gene silencing.	-	-	-	-	0.745254	0.000792815	0.0111583	0.223377	0.1948	0.39982	0.672453	0.00180472	0.0199945	0.420297	0.0257884	0.0950426
AT3G60530	GATA4	GATA transcription factor 4	Encodes a member of the GATA factor family of zinc finger transcription factors.	GATA	C2C2-Gata	-	-	0.745211	0.0249718	0.0863906	0.706151	0.0317663	0.132744	0.867935	0.0122752	0.0675241	1.29323	0.00117726	0.012572
AT5G53130	CNGC1	cyclic nucleotide gated channel 1	member of Cyclic nucleotide gated channel family	-	-	-	-	0.744971	0.00983838	0.0473296	-0.00457468	0.984739	0.992433	0.0865237	0.719836	0.842359	0.127908	0.596781	0.751304
AT2G01450	MPK17	MAP kinase 17	MPK17 Map kinase family member. Mutants have increased numbers of peroxisomes a phenotype that can be suppressed by mutations in PMD1. This and other treatments, suggests a function in control of peroxisome proliferation in salt stress.	-	-	-	-	0.744487	0.00623101	0.0358814	0.466199	0.0558597	0.188798	0.386898	0.103457	0.261112	0.648976	0.0132454	0.0607529
AT2G36680	AT2G36680	Modifier of rudimentary (Mod(r)) protein	-	-	-	-	-	0.744415	0.000851536	0.0115243	0.180849	0.290628	0.50373	0.32004	0.0748705	0.211649	-0.0959967	0.565495	0.727928
AT1G06010	AT1G06010	-	-	-	-	-	-	0.744415	0.000467973	0.00856218	0.536552	0.004712	0.0421608	0.37442	0.0326997	0.127301	0.151382	0.341401	0.532111
AT1G05835	AT1G05835	PHD finger protein	-	-	-	-	-	0.744371	0.0547415	0.146003	1.01994	0.0153999	0.0861968	0.0587929	0.906411	0.955035	1.03465	0.0412888	0.131058
AT4G16190	AT4G16190	Papain family cysteine protease	-	-	-	-	-	0.744164	8.74591e-05	0.00416011	0.93527	1.18713e-05	0.00130123	0.973593	8.26959e-06	0.000756408	0.849909	2.78046e-05	0.00132147
AT1G30757	AT1G30757	-	-	-	-	-	-	0.744151	0.108619	0.232252	-0.0573859	0.895052	0.945224	-1.04659	0.0303236	0.121287	-1.37331	0.00781787	0.042769
AT1G59850	AT1G59850	ARM repeat superfamily protein	-	-	-	-	-	0.743668	0.00116894	0.0135307	0.364261	0.0544818	0.185933	-0.0451473	0.802355	0.89575	0.275169	0.142043	0.300093
AT2G17640	ATSERAT3;1	Trimeric LpxA-like enzymes superfamily protein	Encodes a cytosolic serine O-acetyltransferase involved in sulfur assimilation and cysteine biosynthesis. Expressed in the vascular system. Expression is induced after long-term sulfur starvation.	-	-	-	-	0.7436	0.000372246	0.00777377	0.525844	0.00380002	0.0370111	0.434537	0.0114321	0.0642616	0.508922	0.00448349	0.0293535
AT4G04620	ATG8B	Ubiquitin-like superfamily protein	-	-	-	-	leafdata	0.743379	0.0178154	0.0696868	0.742228	0.0185416	0.0963914	0.24861	0.367607	0.574801	0.312628	0.259685	0.446016
AT4G36050	AT4G36050	endonuclease/exonuclease/phosphatase family protein	Encodes a base excision repair protein with 3'-phosphatase activity and strong 3'-5' exonuclease activity. Together with ZDP, it plays overlapping roles in the maintenance of epigenome and genome stability in plants.	-	-	-	-	0.742761	0.00143335	0.0148058	0.718822	0.00182814	0.0241887	0.680168	0.0029286	0.0265693	0.787398	0.00103863	0.0117196
AT5G56990	AT5G56990	-	-	-	-	-	-	0.74275	0.00187367	0.0172706	0.4804	0.0234957	0.110774	0.403444	0.0494371	0.164738	0.249191	0.197003	0.370745
AT3G11530	AT3G11530	Vacuolar protein sorting 55 (VPS55) family protein	-	-	-	-	-	0.742134	0.000383257	0.00783212	0.298329	0.0680323	0.212808	0.224867	0.154004	0.33898	0.114977	0.448137	0.631487
AT1G15890	AT1G15890	Disease resistance protein (CC-NBS-LRR class) family	-	-	-	-	-	0.74213	0.0980273	0.216803	0.489016	0.247686	0.458247	-1.00033	0.0266199	0.111548	-1.40304	0.00453937	0.0296272
AT1G14660	NHX8	Na+/H+ exchanger 8	member of putative Na+/H+ antiporter (AtNHX) family. Functions as a plasma membrane Li+/H+ antiporter. Involved in Li+ efflux and detoxification.	-	-	-	-	0.741508	0.00128955	0.0140647	0.322672	0.088153	0.24845	0.321068	0.100048	0.255229	0.888084	0.000416361	0.00651227
AT1G28815	AT1G28815	-	-	-	-	-	-	0.740609	0.0948009	0.212045	1.38862	0.0090013	0.0622691	-0.275944	0.539766	0.716836	-0.664726	0.153888	0.315398
AT3G23325	AT3G23325	Splicing factor 3B subunit 5/RDS3 complex subunit 10	-	-	-	-	-	0.739804	0.0306009	0.0987891	0.352537	0.264498	0.476227	0.131889	0.666202	0.807132	-0.353254	0.261059	0.447523
AT4G02700	SULTR3;2	sulfate transporter 3;2	-	-	-	-	-	0.739533	0.0189371	0.0724844	0.379408	0.218827	0.425968	-0.470822	0.191757	0.386721	-0.203007	0.540024	0.707366
AT4G06701	AT4G06701	other RNA	-	-	-	-	-	0.738744	0.00290333	0.0223735	-0.00271053	0.989297	0.994602	0.540272	0.0214669	0.0970985	0.366533	0.0938716	0.227984
AT2G45050	GATA2	GATA transcription factor 2	Encodes a member of the GATA factor family of zinc finger transcription factors. A positive regulator of photomorphogenesis.	GATA	C2C2-Gata	-	-	0.738577	0.00534834	0.0328001	1.48124	3.74237e-05	0.00252224	2.22331	2.23843e-06	0.000372909	3.40974	3.61329e-08	4.8352e-05
AT5G51150	AT5G51150	Mitochondrial import inner membrane translocase subunit Tim17/Tim22/Tim23 family protein	-	-	-	-	-	0.738356	0.000312227	0.00711513	0.373813	0.0228431	0.109168	0.40935	0.0153804	0.0782198	0.612891	0.00130221	0.0134317
AT5G60190	AT5G60190	Cysteine proteinases superfamily protein	Encodes a protein that can cleave residues from the C-terminus of RUB1 to prepare it for conjugation to target proteins.	-	-	-	-	0.737908	0.000438594	0.00833758	0.932275	7.67003e-05	0.00373502	0.495218	0.00756267	0.0496521	0.469118	0.00990543	0.0500399
AT4G02760	AT4G02760	RNI-like superfamily protein	-	-	-	-	-	0.736569	0.00144468	0.0148715	0.418214	0.03278	0.135219	0.684613	0.00277745	0.0259192	0.774342	0.00114159	0.0123584
AT2G20840	SCAMP3	Secretory carrier membrane protein (SCAMP) family protein	-	-	-	-	-	0.736341	0.000827766	0.0113737	0.811607	0.000410528	0.0102007	0.442333	0.0202456	0.0938315	0.325392	0.0699554	0.186835
AT5G15581	AT5G15581	-	-	-	-	-	-	0.735166	0.0524074	0.141917	1.24006	0.00511871	0.0443966	-0.305094	0.396482	0.59893	0.254305	0.46945	0.649844
AT3G54380	SAC3C	SAC3/GANP/Nin1/mts3/eIF-3 p25 family	-	-	-	-	-	0.735119	0.000384122	0.00783212	0.36855	0.0275827	0.121818	0.814915	0.000186848	0.00497578	0.6305	0.00127628	0.0132556
AT5G18680	TLP11	tubby like protein 11	Member of TLP family of tubby like proteins that also contain an F-Box. Localized to the plasma membrane.	-	TUB	-	-	0.734789	0.000669488	0.0103295	0.374096	0.0366156	0.144705	0.0619245	0.700265	0.830161	0.0439784	0.783237	0.876159
AT5G18245	AT5G18245	other RNA	-	-	-	-	-	0.734697	0.000672269	0.0103363	0.138284	0.39017	0.597934	0.28876	0.0897847	0.23893	0.632853	0.00186021	0.0166658
AT4G00530	AT4G00530	-	-	-	-	-	-	0.733308	0.0083499	0.0427058	0.116962	0.62482	0.777852	-0.150864	0.537242	0.714523	-0.430289	0.0961046	0.231162
AT5G49448	-	-	-	-	-	-	-	0.733076	0.00581538	0.0344742	0.657448	0.01077	0.0692425	0.931734	0.00156806	0.0182478	1.17354	0.000272046	0.00502528
AT5G49450	bZIP1	basic leucine-zipper 1	Encodes a transcription activator is a positive regulator of plant tolerance to salt, osmotic and drought stresses.	bZIP	bZIP	-	-	0.733076	0.00581538	0.0344742	0.657448	0.01077	0.0692425	0.931734	0.00156806	0.0182478	1.17354	0.000272046	0.00502528
AT2G35760	AT2G35760	Uncharacterised protein family (UPF0497)	-	-	-	-	-	0.732841	0.00780136	0.0411679	1.28014	0.000212843	0.00698253	0.479375	0.0572402	0.18021	0.280019	0.237768	0.421143
AT5G57880	MPS1	multipolar spindle 1	Encodes MULTIPOLAR SPINDLE 1 (MPS1), involved in meiotic spindle organization.	-	-	-	-	0.730942	0.00366662	0.0257506	0.787649	0.00225933	0.0276892	-0.112241	0.580199	0.746146	0.225274	0.273335	0.46134
AT5G40730	AGP24	arabinogalactan protein 24	Encodes an arabinogalactan-protein (AGP24).	-	-	-	-	0.730592	0.0157567	0.0640987	0.278344	0.318741	0.531475	-1.84228	0.000107973	0.00356159	-1.38933	0.000583473	0.00809932
AT2G41340	RPB5D	RNA polymerase II fifth largest subunit, D	NRPE5-like protein of unknown function; homologous to budding yeast RPB5	-	-	-	-	0.730497	0.000160124	0.00533091	0.5467	0.00148835	0.0215282	0.519489	0.00723828	0.048189	0.927052	8.41014e-05	0.00247978
AT1G21520	AT1G21520	-	-	-	-	-	-	0.729662	0.040233	0.118786	0.926429	0.011364	0.071794	1.01294	0.00568712	0.0410265	0.724689	0.0311856	0.108263
AT3G08520	AT3G08520	Ribosomal protein L41 family	-	-	-	-	-	0.729184	0.0012015	0.0136931	0.5394	0.00834959	0.0595718	-0.0216185	0.900043	0.95161	-0.344499	0.0657672	0.179174
AT5G60430	AT5G60430	drug transmembrane transporters;antiporters	-	-	-	-	-	0.729141	0.000878927	0.0117498	0.410424	0.0256712	0.116982	0.515855	0.00869342	0.0541108	0.653562	0.00191298	0.0169816
AT1G01110	IQD18	IQ-domain 18	-	-	-	-	-	0.728442	0.0129123	0.0559454	0.306481	0.242417	0.451719	0.0867585	0.748512	0.861383	0.287189	0.291335	0.480583
AT2G29640	JOSL	JOSEPHIN-like protein	-	-	-	-	-	0.728336	0.0343914	0.107153	0.342463	0.278648	0.491607	0.961751	0.00976678	0.0583478	0.496012	0.132269	0.286739
AT5G67245	AT5G67245	-	-	-	-	-	-	0.727773	0.0736399	0.177958	1.40147	0.00324501	0.0338967	-0.134553	0.717296	0.841102	-0.246331	0.507136	0.681507
AT3G17580	AT3G17580	-	-	-	-	-	-	0.727742	0.315793	0.472741	0.811768	0.303995	0.517285	1.60371	0.0537134	0.173285	2.09112	0.0162142	0.0694506
AT2G42330	AT2G42330	GC-rich sequence DNA-binding factor-like protein with Tuftelin interacting domain	-	-	-	-	-	0.727152	0.00173223	0.0164981	0.337878	0.07935	0.233684	0.917448	0.000374687	0.00746151	1.24816	2.76842e-05	0.00132034
AT2G19350	AT2G19350	Eukaryotic protein of unknown function (DUF872)	-	-	-	-	-	0.726958	0.00146627	0.0149331	0.879231	0.000420392	0.0103777	0.101442	0.573812	0.742121	0.148722	0.409983	0.595644
AT2G44180	MAP2A	methionine aminopeptidase 2A	Encodes a MAP2 like methionine aminopeptidase. In MAP1A mutant background plants show an increased sensitivity to fumagillin resulting in defects in development. Phenotype is similar to RNAi lines which knock out all MAP2/MAP1 loci.	-	-	-	-	0.726876	9.47122e-05	0.00429015	0.633173	0.000298339	0.00871721	0.510619	0.00159878	0.0184694	0.464378	0.00296528	0.0225703
AT2G29300	AT2G29300	NAD(P)-binding Rossmann-fold superfamily protein	-	-	-	-	-	0.726349	0.0315997	0.101032	0.673638	0.0369774	0.14555	1.17271	0.00231398	0.0232632	1.63641	0.000197611	0.0041573
AT5G17490	RGL3	RGA-like protein 3	DELLA subfamily member involved in GA signal transduction	GRAS	GRAS	-	leafdata	0.724504	0.083896	0.194739	0.986984	0.0253821	0.116083	1.37588	0.00593943	0.042293	1.13728	0.0160546	0.0690858
AT1G54160	NF-YA5	nuclear factor Y, subunit A5	Encodes a member of the CCAAT-binding transcription factor (CBF-B/NF-YA) family. Expression is upregulated in response to ABA and drought. This regulation appears to be mediated by MIR169A which is downregulated in response to drought. NFYA5 is a target of MIR169A. Loss of function mutations are hypersensitive to drought.	NF-YA	CCAAT-HAP2	-	-	0.724469	0.00284832	0.0221025	0.541181	0.015221	0.0857209	0.561188	0.0144506	0.0751329	0.323607	0.119632	0.267902
AT1G55675	AT1G55675	-	-	-	-	-	-	0.724439	1.31667e-05	0.00201184	0.371701	0.00260215	0.0297364	0.0802614	0.41503	0.614832	-0.12096	0.227868	0.409379
AT1G78910	AT1G78910	Pseudouridine synthase family protein	-	-	-	-	-	0.723575	0.000974221	0.0122821	0.324585	0.0703438	0.217026	0.067269	0.690157	0.823469	0.253757	0.147872	0.307873
AT5G26200	AT5G26200	Mitochondrial substrate carrier family protein	-	-	-	-	-	0.72316	0.00254121	0.0206061	0.233393	0.228982	0.437271	0.100801	0.582871	0.748056	-0.245711	0.195225	0.368488
AT1G46768	RAP2.1	related to AP2 1	encodes a member of the DREB subfamily A-5 of ERF/AP2 transcription factor family (RAP2.1). The protein contains one AP2 domain. There are 16 members in this subfamily including RAP2.9 and RAP2.10.	ERF	AP2-EREBP	-	-	0.723132	0.148527	0.286566	0.478514	0.324291	0.536865	1.74843	0.00375949	0.0310433	0.398544	0.416514	0.601592
AT2G26210	AT2G26210	Ankyrin repeat family protein	-	-	-	-	-	0.722067	0.000560264	0.00941632	0.892222	0.000106834	0.00457646	0.780821	0.000313816	0.0067139	0.622863	0.00163944	0.0154896
AT1G24825	-	-	-	-	-	-	-	0.72184	0.00184996	0.0171786	0.160118	0.379957	0.589535	0.660519	0.00332588	0.0285839	0.873477	0.000472335	0.00707531
AT4G00590	AT4G00590	N-terminal nucleophile aminohydrolases (Ntn hydrolases) superfamily protein	-	-	-	-	-	0.721785	0.00924579	0.0454347	0.424225	0.0888552	0.249871	0.232583	0.330492	0.539908	0.430931	0.0845042	0.213078
AT3G47360	HSD3	hydroxysteroid dehydrogenase 3	Encodes a putative hydroxysteroid dehydrogenase (HSD). Genes that encode HSD include: At5g50600 and At5g50700 (HSD1), At3g47350(HSD2), At3g47360(HSD3), At5g50590 and At5g50690(HSD4), At5g50770(HSD6) (Plant Cell Physiology 50:1463). Two copies of HSD1 and HSD4 exist due to a gene duplication event. In Plant Physiology 145:87, At5g50690 is HSD7, At4g10020 is HSD5.	-	-	-	-	0.721669	0.0132596	0.0569945	0.343533	0.187204	0.389294	0.99478	0.00223511	0.022728	1.1061	0.00103626	0.0117137
AT3G56275	AT3G56275	-	-	-	-	-	-	0.721618	0.195368	0.343494	1.3142	0.0340549	0.138215	1.84259	0.00644867	0.044432	1.41718	0.0244726	0.0916646
AT5G03460	AT5G03460	-	-	-	-	-	-	0.721502	3.16197e-05	0.00267961	0.569638	0.000235571	0.00745871	0.160653	0.152436	0.336744	-0.190562	0.0955182	0.230387
AT4G39220	ATRER1A	Rer1 family protein	Key player of retrieval of ER membrane proteins	-	-	-	-	0.721221	0.00136673	0.0144487	0.27052	0.136194	0.322336	0.259818	0.153359	0.338102	0.183401	0.300428	0.490034
AT1G69252	AT1G69252	other RNA	-	-	-	-	-	0.720787	0.0209839	0.0773879	0.517093	0.0768523	0.228849	0.672064	0.028745	0.117002	0.462458	0.108058	0.25021
AT4G03205	hemf2	Coproporphyrinogen III oxidase	-	-	-	-	-	0.720205	0.000227059	0.00614162	0.254225	0.0812845	0.236698	0.483666	0.00478305	0.0364876	1.02496	1.37338e-05	0.000889875
AT1G13150	CYP86C4	cytochrome P450, family 86, subfamily C, polypeptide 4	member of CYP86C	-	-	-	-	0.719926	0.0664284	0.166134	0.853761	0.0341215	0.138342	1.12707	0.0112359	0.0634098	1.51851	0.00168199	0.0156803
AT5G60950	COBL5	COBRA-like protein 5 precursor	-	-	-	-	-	0.719741	0.124058	0.253575	0.789663	0.111759	0.285257	-1.00663	0.0369456	0.137082	-1.9856	0.000889934	0.0105859
AT1G25098	AT1G25098	other RNA	-	-	-	-	-	0.719505	0.0023834	0.0198899	0.148867	0.427617	0.628706	0.653842	0.00439172	0.0344259	0.880882	0.000579309	0.00806694
AT4G34000	ABF3	abscisic acid responsive elements-binding factor 3	Encodes an ABA-responsive element-binding protein with similarity to transcription factors that is expressed in response to stress and abscisic acid.	bZIP	bZIP	-	leafdata	0.718903	0.0475671	0.132912	0.570629	0.10101	0.269598	1.1081	0.00643995	0.0444132	1.40167	0.00159454	0.0152135
AT1G25175	AT1G25175	other RNA	-	-	-	-	-	0.71879	0.00200256	0.0179444	0.157479	0.390761	0.598274	0.652581	0.00376211	0.0310513	0.871026	0.000511362	0.00747655
AT1G24530	AT1G24530	Transducin/WD40 repeat-like superfamily protein	-	-	-	-	-	0.718735	0.00139177	0.0145913	0.773636	0.000937595	0.0166697	1.15463	5.32492e-05	0.00234059	1.3182	1.55358e-05	0.000930868
AT3G62920	AT3G62920	-	-	-	-	-	-	0.718499	0.0061295	0.0355237	0.267883	0.240674	0.449667	0.165639	0.458564	0.65186	-0.215062	0.338878	0.529611
AT4G10140	AT4G10140	-	-	-	-	-	-	0.718474	0.0105032	0.049396	0.169724	0.482635	0.67257	0.522269	0.04829	0.161999	0.212697	0.382275	0.571132
AT4G14385	AT4G14385	-	-	-	-	-	-	0.717845	6.54624e-05	0.00382695	0.673434	0.000115051	0.00477714	0.646047	0.000172173	0.00478054	0.520998	0.000891198	0.0105859
AT3G43670	AT3G43670	Copper amine oxidase family protein	-	-	-	-	-	0.717582	7.68521e-05	0.00406012	0.902935	1.04543e-05	0.00124492	0.135058	0.266934	0.474298	-0.190394	0.127543	0.279599
AT1G32150	bZIP68	basic region/leucine zipper transcription factor 68	Encodes a G group bZIP transcription factor family member that can bind cis elements with an ACGT core, such as G-box, Hex, C-box and As-1. The protein is localized in the nucleus and can homodimerize and can heterodimerize with other G group members.	bZIP	bZIP	-	-	0.716916	0.00438924	0.0288662	0.285347	0.180888	0.381215	0.444454	0.0515273	0.168823	0.428962	0.0576846	0.163994
AT1G54210	ATG12A	Ubiquitin-like superfamily protein	-	-	-	-	-	0.715279	0.00138005	0.0145086	0.598386	0.00470378	0.0421492	0.74896	0.000977762	0.0133676	0.16392	0.344998	0.535953
AT5G66460	MAN7	Glycosyl hydrolase superfamily protein	Encodes a endo-beta-mannanase involved in seed germination and silique dehiscence.	-	-	-	-	0.714708	0.000233239	0.00621118	0.669867	0.00041353	0.0102484	0.441745	0.00877018	0.054462	0.775463	0.000161257	0.00369773
AT1G75800	AT1G75800	Pathogenesis-related thaumatin superfamily protein	-	-	-	-	-	0.714662	0.00711165	0.0389168	0.454192	0.0580112	0.193207	0.643008	0.0127989	0.0694369	0.848607	0.0025382	0.020312
AT2G26030	AT2G26030	F-box/RNI-like/FBD-like domains-containing protein	-	-	-	-	-	0.714067	0.000491297	0.00872522	0.29815	0.0643477	0.205422	0.413686	0.0172206	0.0842735	0.646588	0.00110141	0.0121719
AT2G26070	RTE1	Protein of unknown function (DUF778)	Encodes a predicted membrane protein. Similar sequences are widely distributed and conserved in plants, animals and protists but absent in fungi and prokaryotes. The sequence has no known motifs and no biological function has been assigned in any species. In Arabidopsis, it appears to be involved in the negative regulation of the response to ethylene, is localized to the Golgi and is a positive r…	-	-	-	-	0.714034	0.000634536	0.0100203	0.512164	0.00625234	0.0501193	0.584516	0.00270177	0.0255011	0.59191	0.0024161	0.0197082
AT5G20165	AT5G20165	-	-	-	-	-	-	0.713654	0.00237527	0.0198558	-0.0095305	0.958918	0.97933	0.242694	0.206838	0.404025	0.0263621	0.886322	0.937625
AT3G15770	AT3G15770	-	-	-	-	-	-	0.713072	0.00359667	0.0254102	0.0709885	0.716907	0.83875	0.453652	0.0365602	0.13632	0.237861	0.235889	0.418717
AT4G17280	AT4G17280	Auxin-responsive family protein	-	-	-	-	-	0.712408	0.010596	0.0496451	0.912216	0.00266661	0.030125	0.0705018	0.769717	0.874727	-0.181071	0.455167	0.637463
AT1G35516	AT1G35516	myb-like transcription factor family protein	-	-	-	-	-	0.712269	0.00297345	0.0227196	0.381638	0.0647838	0.206362	0.51596	0.0186528	0.0887143	0.659419	0.00484411	0.0309546
AT3G09470	AT3G09470	Major facilitator superfamily protein	Protein similar to UNC93 of C.elegans. Mutants are hypersensitive to ABA treatment and salt sensitive and have disregulated K+ accumulation.	-	-	-	-	0.711992	0.000751782	0.0108746	0.461346	0.0120609	0.0743548	0.0824627	0.600192	0.760646	0.046672	0.765292	0.864819
AT5G01730	SCAR4	SCAR family protein 4	Encodes a member of the SCAR family.These proteins are part of a complex (WAVE) complex.The SCAR subunit activates the ARP2/3 complex which in turn act as a nucleator for actin filaments.	-	-	-	-	0.711761	0.0249909	0.0864092	0.554671	0.0670671	0.210938	0.55962	0.0708158	0.205019	0.75985	0.0200213	0.0804678
AT2G06925	PLA2-ALPHA	Phospholipase A2 family protein	Encodes a secretory phospholipase A2 enzyme, which specifically hydrolyzes the sn-2 position of phospholipids. The enzyme has a preference towards linoleoyl acyl chain over palmitoyl acyl chain. It also has a slight preference for phosphatidylcholine over phosphatidylethanolamine.	-	-	-	-	0.711401	0.0235846	0.0832341	0.118689	0.671966	0.810063	-0.240978	0.416078	0.615203	-0.43117	0.157418	0.320249
AT4G36040	J11	Chaperone DnaJ-domain superfamily protein	-	-	-	-	-	0.710727	0.0902032	0.204908	0.215569	0.577226	0.743685	1.8318	0.00110902	0.0144416	1.27981	0.0085916	0.0455412
AT4G06676	AT4G06676	-	-	-	-	-	-	0.710374	0.0016295	0.0159612	0.091483	0.603157	0.763023	-0.205946	0.263143	0.4699	0.0964172	0.586386	0.743177
AT1G35515	HOS10	-	-	MYB	MYB	-	-	0.7102	0.00309541	0.0231283	0.378975	0.0671627	0.211134	0.514017	0.0193068	0.090821	0.656732	0.00506682	0.0318088
AT1G71730	AT1G71730	-	-	-	-	-	-	0.709937	0.000108609	0.00447477	0.612536	0.000376818	0.00970703	0.320202	0.0225467	0.100164	0.127482	0.311122	0.50113
AT5G12390	FIS1B	Tetratricopeptide repeat (TPR)-like superfamily protein	Encodes a protein with similarity to yeast FIS proteins. These membrane anchored proteins bind DRP proteins and function during organelle division. FIS1B is expressed ubiquitously and appears to be involved in peroxisome division.	-	-	-	-	0.709849	0.000765071	0.0109582	0.671198	0.00122915	0.0195405	0.205175	0.206449	0.40364	-0.00471696	0.975815	0.988066
AT4G34750	AT4G34750	SAUR-like auxin-responsive protein family	-	-	-	-	-	0.709735	0.00211475	0.0185117	-0.37469	0.0680018	0.212747	-0.122589	0.500045	0.685977	-0.802702	0.000913796	0.0107241
AT1G06630	AT1G06630	F-box/RNI-like superfamily protein	-	-	-	-	-	0.709341	0.000703055	0.0105732	0.335157	0.0491563	0.174261	0.587915	0.00291076	0.0265161	0.658953	0.00130245	0.0134317
AT5G44730	AT5G44730	Haloacid dehalogenase-like hydrolase (HAD) superfamily protein	-	-	-	-	-	0.708849	0.00961738	0.0465242	0.461424	0.0682137	0.21323	0.170499	0.477042	0.666247	0.142521	0.54843	0.713668
AT5G53160	RCAR3	regulatory components of ABA receptor 3	Encodes RCAR3, a regulatory component of ABA receptor. Interacts with protein phosphatase 2Cs ABI1 and ABI2. Stimulates ABA signaling. The mRNA is cell-to-cell mobile.	-	-	-	-	0.708817	1.98203e-05	0.00227441	0.46231	0.000672126	0.0136986	0.874619	2.8607e-06	0.000426492	0.583186	0.000105754	0.00290194
AT5G21020	AT5G21020	-	-	-	-	-	-	0.7087	0.000151461	0.0052443	0.630864	0.000383733	0.00976364	0.276124	0.0477786	0.160993	0.0272078	0.829669	0.903125
AT1G70150	AT1G70150	zinc ion binding	-	-	-	-	-	0.708487	0.000603976	0.00979083	0.534164	0.00439125	0.0404594	0.690453	0.000783705	0.0116199	0.485253	0.00773063	0.0424501
AT3G12587	AT3G12587	Oligosaccaryltransferase	-	-	-	-	-	0.708396	0.00185143	0.0171838	0.425926	0.0336516	0.137375	0.369311	0.060128	0.185997	0.0582605	0.745604	0.851738
AT1G25275	AT1G25275	-	-	-	-	-	-	0.707604	0.0286287	0.0947534	0.641832	0.0429368	0.160317	-0.715791	0.02729	0.11314	-0.643262	0.0422037	0.133048
AT5G66630	DAR5	DA1-related protein 5	-	-	-	-	-	0.706487	0.0950584	0.212465	1.29013	0.00613523	0.0495371	0.940595	0.0322965	0.126187	0.831431	0.0518593	0.152548
AT2G37120	AT2G37120	S1FA-like DNA-binding protein	-	S1Fa-like	-	-	-	0.7063	0.000110229	0.00448182	0.498016	0.00173538	0.0235034	0.382732	0.00927781	0.0565206	0.154278	0.227228	0.408522
AT5G44250	AT5G44250	Protein of unknown function DUF829, transmembrane 53	-	-	-	-	-	0.70613	0.00536967	0.0328783	0.620162	0.0113352	0.0716727	0.552839	0.0204517	0.0944467	0.84881	0.0016463	0.0155094
AT3G49590	ATG13	Autophagy-related protein 13	-	-	-	-	-	0.706129	0.000495335	0.00874875	0.567464	0.00233663	0.0282695	0.653217	0.000918581	0.0128849	0.65387	0.000896079	0.0105974
AT5G25560	AT5G25560	CHY-type/CTCHY-type/RING-type Zinc finger protein	-	-	-	-	-	0.706044	0.00124255	0.0138316	0.190089	0.264804	0.47652	0.643582	0.00242873	0.0239012	1.32596	7.47483e-06	0.000620738
AT4G05590	AT4G05590	-	Encodes NRGA1, a putative mitochondrial pyruvate carrier that mediates ABA regulation of guard cell ion channels and drought stress responses.	-	-	-	-	0.70582	0.0519951	0.141204	0.967763	0.0175471	0.093325	-0.596022	0.0920434	0.242419	-0.737148	0.0427178	0.134268
AT5G59470	AT5G59470	Mannose-P-dolichol utilization defect 1 protein	-	-	-	-	-	0.705204	0.0221879	0.0801269	0.4232	0.13825	0.32497	-0.0132914	0.961402	0.984381	0.00184092	0.994623	0.998896
AT2G20410	AT2G20410	RNA-binding ASCH domain protein	-	-	-	-	-	0.705001	0.0226769	0.0811346	0.590152	0.0497657	0.175382	0.648078	0.0344651	0.131221	0.166176	0.546017	0.712102
AT1G78790	AT1G78790	-	Encodes a protein with high similarity to mammalian MHF2 that acts in the same pathway as FANCM to restrain class II meiotic crossing over.	-	-	-	-	0.704299	0.00129951	0.0140868	0.44597	0.0206672	0.103031	0.124312	0.469055	0.660292	0.0428483	0.799622	0.8859
AT4G31980	AT4G31980	-	-	-	-	-	-	0.703748	0.000202792	0.00577394	0.144999	0.279191	0.492105	-0.00619094	0.962443	0.984838	-0.0305145	0.815704	0.894506
AT4G21220	LpxD2	Trimeric LpxA-like enzymes superfamily protein	-	-	-	-	-	0.703747	0.0663484	0.166037	-1.07057	0.0163371	0.0894008	-0.963597	0.0346862	0.131771	-0.107645	0.77788	0.873207
AT3G28956	AT3G28956	RNA polymerase II, Rpb4, core protein	-	-	-	-	-	0.703686	0.0176009	0.069236	0.380898	0.162996	0.358397	0.68759	0.022253	0.0992008	0.10019	0.704081	0.82479
AT4G27750	ISI1	binding	A genetic locus involved in sugar sensing and coordinating carbohydrate synthesis and utilization by the whole plant. Lines carrying mutations in this gene shows restricted carbohydrate allocation to plant growth and seed set, elevated chlorophyll levels, and reduced sugar induction of starch biosynthesis.	-	-	-	-	0.703635	0.000466222	0.00856203	0.598944	0.00151799	0.0218401	0.427836	0.0121938	0.0672629	0.309257	0.0522068	0.153064
AT5G62950	AT5G62950	RNA polymerase II, Rpb4, core protein	-	-	-	-	-	0.703414	0.000150054	0.00522265	0.594689	0.000607648	0.0129417	0.369014	0.0142184	0.0743061	0.408931	0.00782869	0.0427911
AT1G11000	MLO4	Seven transmembrane MLO family protein	A member of a large family of seven-transmembrane domain proteins specific to plants, homologs of the barley mildew resistance locus o (MLO) protein. The Arabidopsis genome contains 15 genes encoding MLO proteins, with localization in plasma membrane. Phylogenetic analysis revealed four clades of closely-related AtMLO genes. ATMLO4 belongs to the clade I, with AtMLO11 and AtMLO14. The gene is exp…	-	-	-	-	0.703293	0.00307867	0.0230819	0.410468	0.0503466	0.176465	0.203053	0.29818	0.507605	0.37698	0.0667493	0.181065
AT3G14990	DJ1A	Class I glutamine amidotransferase-like superfamily protein	Encodes a homolog of animal DJ-1 superfamily protein. In the A. thaliana genome, three genes encoding close homologs of human DJ-1 were identified AT3G14990 (DJ1A), AT1G53280 (DJ1B) and AT4G34020 (DJ1C). Among the three homologs, DJ1C is essential for chloroplast development and viability. It exhibits glyoxalase activity towards glyoxal and methylglyoxal. The mRNA is cell-to-cell mobile.	-	-	-	-	0.703057	0.00255554	0.0206499	0.79501	0.00107355	0.0180521	0.402509	0.0460463	0.157003	0.36348	0.0669393	0.181398
AT5G22210	AT5G22210	-	-	-	-	-	-	0.70217	0.000173265	0.00553221	0.304929	0.0341414	0.138363	0.350312	0.0178276	0.086153	-0.027555	0.829651	0.903125
AT5G18240	MYR1	myb-related protein 1	Encodes MYR1 (MYR1).	G2-like	G2-like	-	-	0.701902	0.00233014	0.0195915	0.119876	0.508875	0.69212	0.260522	0.166533	0.355522	0.59654	0.00603459	0.0356692
AT4G31240	AT4G31240	protein kinase C-like zinc finger protein	-	-	-	-	-	0.701654	0.0206237	0.0764615	0.0476792	0.856971	0.923447	0.522431	0.0742727	0.210576	0.912518	0.00533609	0.0329099
AT5G23590	AT5G23590	DNAJ heat shock N-terminal domain-containing protein	-	-	-	-	-	0.701573	4.69586e-05	0.00315289	0.796095	1.57278e-05	0.00148446	0.734235	3.40718e-05	0.0017723	0.765304	2.31614e-05	0.00119493
AT4G27130	AT4G27130	Translation initiation factor SUI1 family protein	-	-	-	-	-	0.701464	4.37077e-05	0.00306835	0.710786	3.89579e-05	0.00259325	0.658317	7.52737e-05	0.00288588	0.466467	0.00112005	0.012238
AT5G14810	AT5G14810	transposable element gene	-	-	-	-	-	0.700939	0.094685	0.21196	-0.456934	0.2667	0.478546	-0.972182	0.0357159	0.134311	-1.25448	0.0103693	0.0513791
AT4G25315	AT4G25315	Expressed protein	-	-	-	-	-	0.700787	0.0110954	0.0509285	0.283946	0.252525	0.463695	0.00100894	0.996749	1	-0.368254	0.155872	0.318208
AT5G11190	SHN2	Integrase-type DNA-binding superfamily protein	Encodes a member of the ERF (ethylene response factor) subfamily B-6 of ERF/AP2 transcription factor family. The protein contains one AP2 domain. There are 12 members in this subfamily including RAP2.11.	ERF	AP2-EREBP	-	leafdata	0.700125	0.0704776	0.17268	0.555367	0.150273	0.341135	-3.53657	0.0906203	0.240309	2.44169	0.0142052	0.0635992
AT1G21840	UREF	urease accessory protein F	Encodes a urease accessory protein which is essential for the activation of plant urease.	-	-	-	-	0.699918	0.0133582	0.0573135	0.410914	0.11418	0.289139	0.761071	0.00917384	0.0560857	0.937085	0.00251118	0.0202106
AT2G37200	AT2G37200	Uncharacterised protein family (UPF0497)	-	-	-	-	-	0.699636	0.000201479	0.00577394	0.740677	0.000131008	0.005125	0.0385578	0.764894	0.871548	0.0103795	0.935509	0.966672
AT2G07792	AT2G07792	pre-tRNA	-	-	-	-	-	0.699092	0.0224714	0.080735	0.770088	0.0144835	0.0831254	0.591337	0.0460641	0.157036	0.0622469	0.814715	0.893732
AT5G46410	SSP4	SCP1-like small phosphatase 4	Encodes a SCP1-like small phosphatase (SSP). Three SSPs form a unique group with long N-terminal extensions: AT5G46410 (SSP4), AT5G11860 (SSP5), AT4G18140 (SSP4b). SSP4 and SSP4b were localized exclusively in the nuclei, whereas SSP5 accumulated in both nuclei and cytoplasm. All three SSPs encodes active CTD phosphatases like animal SCP1 family proteins, with distinct substrate specificities: SSP…	-	-	-	-	0.698449	0.000629245	0.0099855	0.505052	0.0054786	0.0463709	0.825199	0.000174712	0.00482215	0.967078	4.54432e-05	0.00174882
AT4G18340	AT4G18340	Glycosyl hydrolase superfamily protein	-	-	-	-	-	0.697819	0.0767582	0.183094	-0.116725	0.750298	0.859441	1.09037	0.0113966	0.0641067	0.940668	0.0230486	0.0882513
AT5G01732	AT5G01732	other RNA	-	-	-	-	-	0.696609	0.0252624	0.0869117	0.604499	0.0458631	0.166674	0.571758	0.0619122	0.189072	0.744906	0.0201638	0.0808516
AT1G79380	RGLG4	Ca(2)-dependent phospholipid-binding protein (Copine) family	Encodes a ubiquitin ligase that is an essential upstream modulator of JA signaling in response to various stimuli.	-	-	-	-	0.696604	0.02947	0.0966374	0.311052	0.28005	0.492607	0.0468512	0.867117	0.933151	0.0630969	0.821559	0.898119
AT4G03510	RMA1	RING membrane-anchor 1	RMA1 encodes a novel 28 kDa protein with a RING finger motif and a C-terminal membrane-anchoring domain that is involved in the secretory pathway. Has E3 ubiquitin ligase activity.	-	-	-	-	0.695998	0.0105701	0.0495991	0.619798	0.0211729	0.104425	-0.103469	0.672299	0.811145	0.485163	0.0623621	0.173234
AT2G02770	AT2G02770	4'-phosphopantetheinyl transferase superfamily	-	-	-	-	-	0.695846	0.000202484	0.00577394	0.0564962	0.663631	0.803863	0.762171	0.000116879	0.00376359	0.870128	3.60659e-05	0.00155552
AT3G14595	AT3G14595	Ribosomal protein L18ae family	-	-	-	-	-	0.695407	0.00326312	0.0239839	0.772058	0.00164014	0.0228174	1.18882	5.67197e-05	0.00242447	0.683235	0.00353946	0.0254426
AT2G42170	AT2G42170	Actin family protein	-	-	-	-	-	0.694953	0.00175416	0.0166315	0.260278	0.150713	0.341667	-0.0590748	0.743707	0.8582	0.840102	0.000558647	0.0078936
AT4G36052	AT4G36052	other RNA	-	-	-	-	-	0.694894	0.00458429	0.0297053	0.639475	0.00755171	0.0561162	0.626601	0.009526	0.0574595	0.733209	0.00360734	0.0257374
AT5G22000	RHF2A	RING-H2 group F2A	encodes a RING-type E3 ubiquitin ligase implicated in gametogenesis. Double mutant analyses with RHF1a suggests that RHF2a may be involved in targetting ICK4KRP6 for degradation following meiosis in order to allow the mitoses associated with megagametogenesis and microgametogenesis to occur. RHF2a is expressed in all four floral whorls and is present at ~8-fold higher levels than RHF1a in inflore…	-	-	-	-	0.694735	7.3967e-05	0.00400031	0.582048	0.000311259	0.00879999	0.981336	3.37543e-06	0.000453265	0.860215	1.12688e-05	0.000773054
AT1G67060	AT1G67060	-	-	-	-	-	-	0.693957	0.0101354	0.0482823	0.114925	0.613804	0.770367	0.606742	0.0206486	0.0948011	0.585727	0.0239984	0.090497
AT2G02130	LCR68	low-molecular-weight cysteine-rich 68	Predicted to encode a PR (pathogenesis-related) protein. Belongs to the plant defensin (PDF) family with the following members: At1g75830/PDF1.1, At5g44420/PDF1.2a, At2g26020/PDF1.2b, At5g44430/PDF1.2c, At2g26010/PDF1.3, At1g19610/PDF1.4, At1g55010/PDF1.5, At2g02120/PDF2.1, At2g02100/PDF2.2, At2g02130/PDF2.3, At1g61070/PDF2.4, At5g63660/PDF2.5, At2g02140/PDF2.6, At5g38330/PDF3.1 and At4g30070/PDF…	-	-	-	-	0.692756	0.000815878	0.0113267	0.0367435	0.81237	0.897415	-0.543752	0.00428922	0.0340084	-0.514161	0.00593322	0.035401
AT4G34540	AT4G34540	NmrA-like negative transcriptional regulator family protein	Encodes a protein whose sequence is similar to pinoresinol-lariciresinol reductase from pine. Plays a positive role in developmental and dark -induced leaf senescence.	-	-	-	-	0.69226	0.00272737	0.0215077	0.938853	0.000305693	0.00879999	1.51766	5.1605e-06	0.000592176	1.84098	8.72426e-07	0.000192076
AT2G40640	AT2G40640	RING/U-box superfamily protein	-	-	-	-	-	0.692001	0.000229423	0.00615618	0.43	0.00671304	0.052285	0.639739	0.000505509	0.00904661	0.552148	0.00143564	0.0142801
AT4G22300	SOBER1	carboxylesterases	Formerly known as SOBER1, this locus was split in the TAIR10 annotation into AT4G22300 and AT4G22305. This locus is now known as TIPSY1 and AT4G22305 corresponds to SOBER1.	-	-	-	-	0.691707	9.38587e-05	0.00427193	0.436384	0.00310002	0.0329013	0.48766	0.00160375	0.0185042	0.440027	0.00309436	0.0232218
AT2G25510	AT2G25510	-	-	-	-	-	-	0.691178	0.39192	0.547666	0.355639	0.634617	0.785041	-1.28478	0.0739902	0.210287	-2.46605	0.00515596	0.0321551
AT1G72060	AT1G72060	serine-type endopeptidase inhibitors	-	-	-	-	-	0.690977	0.136021	0.269952	1.34687	0.0108834	0.0697351	1.30528	0.0149906	0.0768567	0.839438	0.0886402	0.219847
AT4G16710	AT4G16710	glycosyltransferase family protein 28	-	-	-	-	-	0.690365	0.000414049	0.00809876	0.332583	0.0345359	0.139276	0.631549	0.000852628	0.0122802	0.505257	0.00380603	0.0265818
AT3G50740	UGT72E1	UDP-glucosyl transferase 72E1	UGT72E1 is an UDPG:coniferyl alcohol glucosyltransferase which specifically glucosylates sinapyl- and coniferyl aldehydes. The enzyme is thought to be involved in lignin metabolism.	-	-	-	-	0.689112	0.00309567	0.0231283	1.22378	4.18254e-05	0.00269405	0.141009	0.437879	0.634726	-0.01601	0.928607	0.96257
AT1G16930	AT1G16930	F-box/RNI-like/FBD-like domains-containing protein	-	-	-	-	-	0.689099	0.0128315	0.0557486	0.300572	0.21925	0.426296	-0.0473551	0.841995	0.919288	-0.173024	0.469201	0.649695
AT2G20120	COV1	Protein of unknown function (DUF502)	Encodes an integral membrane protein of unknown function, highly conserved between plants and bacteria; is likely to be involved in a mechanism that negatively regulates the differentiation of vascular tissue in the stem. Mutants display a dramatic increase in vascular tissue development in the stem in place of the interfascicular region that normally separates the vascular bundles.	-	-	-	-	0.688191	0.000478826	0.00865085	0.5013	0.00426469	0.039699	0.51144	0.0038062	0.0312925	0.731882	0.000297651	0.00529674
AT4G38932	AT4G38932	-	-	-	-	-	-	0.687997	0.000298366	0.00693692	0.383029	0.0144638	0.0830845	0.336001	0.0261513	0.110303	-0.110927	0.412511	0.598093
AT4G32060	AT4G32060	calcium-binding EF hand family protein	Encodes an EF-hand protein with homology to constituents of the mitochondrial Ca2+ uniporter machinery in mammals. MICU binds Ca2+ and localizes to the mitochondria in Arabidopsis. It is a negative regulator of mitochondrial calcium uptake. Mutants display elevated matrix calcium at steady state and modified calcium transient kinetics in vivo.	-	-	-	-	0.687779	0.0199767	0.0750028	0.388496	0.147228	0.337551	0.351377	0.185812	0.379417	0.426533	0.115592	0.261796
AT1G16240	SYP51	syntaxin of plants 51	Encodes one of 24 Arabidopsis syntaxins. Its mRNA has been shown to be expressed.	-	-	-	-	0.68769	0.000115513	0.00458505	0.682598	0.00012336	0.00498018	0.499925	0.00134763	0.016409	0.379503	0.00776391	0.0425722
AT2G24240	AT2G24240	BTB/POZ domain with WD40/YVTN repeat-like protein	-	-	-	-	-	0.687578	0.0230895	0.0820219	0.172999	0.523179	0.703728	-0.0329703	0.904593	0.954124	0.0872034	0.748373	0.853339
AT3G52535	AT3G52535	other RNA	-	-	-	-	-	0.686955	0.00198774	0.0179048	0.655825	0.00292935	0.0319127	-0.0116577	0.946362	0.976612	-0.377742	0.0479313	0.144904
AT3G01520	AT3G01520	Adenine nucleotide alpha hydrolases-like superfamily protein	Encodes a universal stress protein (USP)-like protein that has been crystallized in complex with AMP, suggesting that it belongs to the ATP-binding USP subfamily. The mRNA is cell-to-cell mobile.	-	-	-	-	0.686728	2.1357e-05	0.00234983	0.802006	5.04637e-06	0.000909981	0.314226	0.0071138	0.0475442	0.1498	0.142208	0.300319
AT5G27890	AT5G27890	-	-	-	-	-	-	0.686713	0.00393186	0.0269438	0.356093	0.0847988	0.242475	1.30663	0.000353445	0.00720679	2.58927	4.30834e-07	0.000129416
AT1G66180	AT1G66180	Eukaryotic aspartyl protease family protein	The gene encodes a putative aspartyl protease (ASP). Its expression is induced in response to light and ascorbate. The mRNA is cell-to-cell mobile.	-	-	-	-	0.68642	0.00215459	0.0187133	0.476336	0.0180082	0.094582	0.524654	0.0110627	0.0628447	0.695548	0.00199363	0.0174433
AT5G13130	AT5G13130	Histidine kinase-, DNA gyrase B-, and HSP90-like ATPase family protein	Member of the microrchidia protein family which have been described as epigenetic regulators and plant immune mediators, contains a hallmark GHKL-type ATPase domain in N-terminus. Possible role in the development of reproductive tissues.	-	-	-	-	0.685902	0.0135364	0.0577769	0.132331	0.579154	0.745104	-0.202801	0.41028	0.610519	-0.0390423	0.870653	0.928523
AT5G49550	BLOS2	-	Putative homolog of mammalian BLOC-1 Subunit 2. Protein - protein interaction with BLOS1.	-	-	-	-	0.685696	0.000657313	0.0102601	0.138425	0.370202	0.581934	0.297067	0.070805	0.205019	-0.0764909	0.614882	0.764935
AT5G48900	AT5G48900	Pectin lyase-like superfamily protein	-	-	-	-	leafdata	0.685584	0.00039658	0.00792908	0.443747	0.00767327	0.0567966	1.06121	1.07036e-05	0.000884765	1.18367	3.87429e-06	0.000438452
AT1G25097	AT1G25097	-	-	-	-	-	-	0.685439	0.00218983	0.0188722	0.18554	0.300123	0.513419	0.662031	0.00276503	0.0258899	0.877874	0.000370302	0.0060862
AT5G24940	AT5G24940	Protein phosphatase 2C family protein	-	-	-	-	-	0.685345	0.00738009	0.0397764	0.737729	0.00423021	0.0395591	0.493974	0.0360757	0.13524	0.210186	0.328277	0.51929
AT3G47730	ABCA2	ATP-binding cassette A2	member of ATH subfamily	-	-	-	-	0.685137	0.0011874	0.0136173	0.188427	0.253467	0.464441	0.479612	0.0111054	0.0629741	0.306656	0.0760274	0.197734
AT2G41200	AT2G41200	-	-	-	-	-	-	0.684927	0.0181512	0.0704601	1.0653	0.00155906	0.0221949	0.593029	0.0385501	0.140938	0.32285	0.223672	0.404027
AT1G24822	AT1G24822	-	-	-	-	-	-	0.684848	0.00222167	0.019034	0.18712	0.29683	0.509951	0.662019	0.00278889	0.0259796	0.879098	0.000370072	0.0060862
AT5G25640	AT5G25640	Rhomboid-related intramembrane serine protease family protein	-	-	-	-	-	0.684676	0.36512	0.522499	0.824636	0.372439	0.583804	5.82988	0.0138498	0.0730664	5.91912	0.0109061	0.0531823
AT1G24996	AT1G24996	-	-	-	-	-	-	0.683757	0.00225248	0.0191937	0.17956	0.315995	0.529379	0.658856	0.00288527	0.0263657	0.878911	0.000372006	0.0060999
AT1G19970	AT1G19970	ER lumen protein retaining receptor family protein	-	-	-	-	-	0.683727	0.015102	0.062161	0.035687	0.882791	0.938633	0.235919	0.345193	0.554076	0.0944784	0.69898	0.821609
AT2G32520	AT2G32520	alpha/beta-Hydrolases superfamily protein	-	-	-	-	-	0.683104	1.50577e-05	0.00206597	0.880602	1.44888e-06	0.00050025	0.434159	0.000683584	0.010795	0.389908	0.00146794	0.014446
AT4G10610	CID12	CTC-interacting domain 12	RNA-binding protein, putative. Member of a family of proteins having an PABC binding domain (PAM motif).	-	-	-	-	0.682977	8.36115e-05	0.00414424	0.49588	0.0010494	0.0178041	0.401608	0.00438908	0.0344254	0.262938	0.0384504	0.125046
AT1G52710	AT1G52710	Rubredoxin-like superfamily protein	-	-	-	-	-	0.682193	0.00162388	0.0159296	0.557581	0.00625628	0.0501297	0.649161	0.00259298	0.0248333	0.22488	0.202538	0.377947
AT2G31350	GLX2-5	glyoxalase 2-5	Encodes a mitochondrial glyoxalase 2 that can accommodate a number of different metal centers and with the predominant metal center being Fe(III)Zn(II).	-	-	-	-	0.682095	0.000258213	0.00652614	0.650052	0.000375955	0.00970703	0.569223	0.000999851	0.0135267	0.386271	0.0114176	0.0547526
AT3G01050	MUB1	membrane-anchored ubiquitin-fold protein 1 precursor	-	-	-	-	-	0.680875	4.27091e-05	0.00303349	0.660938	5.80062e-05	0.00317564	0.704258	3.26817e-05	0.00173819	0.341754	0.00695114	0.0392875
AT1G70660	MMZ2	MMS ZWEI homologue 2	MMZ2/UEV1B encodes a protein that may play a role in DNA damage responses and error-free post-replicative DNA repair by participating in lysine-63-based polyubiquitination reactions. UEV1A can form diubiquitin and triubiquitin chains in combination with UBC13A/UBC35 in vitro. It can also functionally complement an mms2 mutation in budding yeast, both by increasing mms2 mutant viability in the pre…	-	-	-	-	0.680621	0.000518697	0.00896078	0.603746	0.00123837	0.0195843	0.900621	5.34031e-05	0.00234059	0.717601	0.000340848	0.00580883
AT1G20540	AT1G20540	Transducin/WD40 repeat-like superfamily protein	-	-	-	-	-	0.680174	0.000444982	0.00837505	0.317962	0.0400368	0.152988	0.525149	0.00294929	0.0266803	0.49361	0.004313	0.0286133
AT5G62930	AT5G62930	SGNH hydrolase-type esterase superfamily protein	-	-	-	-	-	0.679966	9.20456e-05	0.00423008	0.721547	5.64104e-05	0.00315998	0.530584	0.000678326	0.0107476	0.354127	0.00937248	0.0482093
AT5G65925	AT5G65925	-	-	-	-	-	-	0.67987	0.00603331	0.0351816	-0.097414	0.647959	0.793715	-1.12969	0.000204746	0.00526007	-0.798958	0.00231307	0.0191499
AT2G17880	AT2G17880	Chaperone DnaJ-domain superfamily protein	-	-	-	-	leafdata	0.679795	0.00665628	0.0374396	0.0375435	0.856174	0.923166	0.530962	0.0274927	0.113582	1.01914	0.000501903	0.00738961
AT1G59640	BPEp	BIG PETAL P	A basic helix-loop-helix encoding gene (BIGPETAL, BPE) involved in the control of petal size. BPE is expressed via two mRNAs derived from an alternative splicing event. The BPEub (AT1G59640.1)transcript is expressed ubiquitously, whereas the BPEp (AT1G59640.2) transcript is preferentially expressed in petals. Plants that lack the petal-expressed variant BPEp have larger petals as a result of incr…	bHLH	bHLH	-	-	0.679635	0.00784895	0.0412821	0.220964	0.315887	0.529379	0.0938275	0.679479	0.815806	0.585201	0.0209747	0.0830042
AT1G19070	AT1G19070	F-box family protein	-	-	-	-	-	0.679599	0.0187768	0.0720404	-0.139435	0.580682	0.746215	1.21035	0.000755236	0.0113314	1.07435	0.00168061	0.0156803
AT5G41960	AT5G41960	-	-	-	-	-	-	0.67836	0.00150153	0.0151224	0.259273	0.141679	0.330133	0.201517	0.24194	0.446088	-0.299501	0.0936103	0.227466
AT2G39400	AT2G39400	alpha/beta-Hydrolases superfamily protein	-	-	-	-	-	0.678352	0.0383027	0.115206	0.739421	0.027187	0.121091	-0.893437	0.0124625	0.0681586	-1.29913	0.00135054	0.0137406
AT4G24972	TPD1	tapetum determinant 1	Encodes a novel small protein which is similar to proteins of unknown function from other plant species. TPD1 is involved in cell specification during anther and pollen development. Identified in a screen for male steriles. Mutants lack tapetal cells and have an increased number of microsporocytes. Expressed in flower buds, leaves and young seedlings. In anthers, TPD1 is expressed throughout poll…	-	-	-	-	0.677944	0.00108505	0.0130517	0.506691	0.00714307	0.0542942	0.859717	0.000170979	0.0047776	0.399401	0.0238838	0.0903527
AT2G38400	AGT3	alanine:glyoxylate aminotransferase 3	alanine:glyoxylate aminotransferase 2 homolog (AGT3) mRNA,	-	-	-	leafdata	0.677779	0.167148	0.309816	0.0801283	0.86119	0.925623	1.21228	0.0313651	0.124032	1.70683	0.00584546	0.0350469
AT3G50500	SNRK2.2	SNF1-related protein kinase 2.2	encodes a member of SNF1-related protein kinases (SnRK2) whose activity is activated by ionic (salt) and non-ionic (mannitol) osmotic stress. Enzyme involved in the ABA signaling during seed germination, dormancy and seedling growth.	-	-	-	leafdata	0.677721	0.000975998	0.0122869	0.552654	0.00390773	0.037788	0.300176	0.0722025	0.207341	0.110231	0.479032	0.658152
AT4G28020	AT4G28020	-	-	-	-	-	-	0.677451	0.0118574	0.0530929	0.596218	0.0242769	0.112893	0.232466	0.365221	0.572347	0.651319	0.0207552	0.0823855
AT4G39900	AT4G39900	-	-	-	-	-	-	0.677446	6.79807e-05	0.00387224	0.428839	0.00225942	0.0276892	0.145398	0.209309	0.406801	0.498042	0.000846168	0.0102307
AT1G64280	NPR1	regulatory protein (NPR1)	This gene is a key regulator of the salicylic acid (SA)-mediated systemic acquired resistance (SAR) pathway. It is similar to the transcription factor inhibitor I kappa B, and contains ankyrin repeats. It confers resistance to the pathogens Pseudomonas syringae and Peronospora parasitica in a dosage-dependent fashion. Although transgenic Arabidopsis plants overexpressing NPR1 acquire enhanced sen…	-	-	-	leafdata	0.677001	0.0169032	0.0674117	0.145714	0.55201	0.725413	-0.110147	0.653934	0.798813	-0.230098	0.355974	0.546703
AT2G28940	AT2G28940	Protein kinase superfamily protein	-	-	-	-	-	0.676994	0.000515125	0.00892349	0.470914	0.00613288	0.0495371	0.0784853	0.5863	0.750665	0.106109	0.461623	0.642992
AT3G01310	AT3G01310	Phosphoglycerate mutase-like family protein	Encodes a functional VIP1/PPIP5K-type ATP-grasp kinase that is involved in both InsP6 to InsP7 conversion and InsP7 to InsP8 conversion, producing the InsP8 cofactor of the ASK1-COI1-JAZ-jasmonate co-receptor complex. It is the major isoform in plants, is required for jasmonate-dependent defenses, and plays an important role in plant defenses against necrotrophic fungi and insect herbivores.	-	-	-	-	0.676701	0.00236624	0.0198153	0.960554	0.00017755	0.00621574	0.92939	0.000244678	0.00579817	1.2231	2.4334e-05	0.00121212
AT3G12750	ZIP1	zinc transporter 1 precursor	A member of Zrt- and Irt-related protein (ZIP) family. transcript is induced in response to zinc deficiency in the root.	-	-	-	leafdata	0.676416	0.240499	0.394388	1.52314	0.0187251	0.0968957	0.124929	0.815385	0.903893	-0.508467	0.354065	0.545025
AT5G04080	AT5G04080	-	-	-	-	-	-	0.675821	0.116848	0.244062	0.649838	0.126788	0.308917	1.10754	0.0111317	0.0630853	0.695906	0.0790614	0.203307
AT2G02765	AT2G02765	-	-	-	-	-	-	0.675787	0.00024789	0.00641322	0.000795048	0.995073	0.99681	0.793592	8.18587e-05	0.00303659	0.907439	2.43909e-05	0.00121212
AT2G45980	ATI1	-	Encodes an Atg8-interacting protein that is partially associated with the ER during favorable growth conditions and becomes mainly associated with a spherical compartment that dynamically moves along the ER network. In stress induced plants, ATI1 is localized to a novel plastid associated bodies that are transported to vesicles, in what appears to be an autophagy dependent process. ATI1 interacts…	-	-	-	-	0.675283	0.000592124	0.00968996	0.686126	0.000528544	0.0118853	0.814151	0.000137141	0.00413477	0.572921	0.00191698	0.0169846
AT3G51430	YLS2	Calcium-dependent phosphotriesterase superfamily protein	Although this enzyme is predicted to encode a strictosidine synthase (SS), it lacks a conserved catalytic glutamate residue found in active SS enzymes and it is not expected to have SS activity.	-	-	-	GO	0.675207	0.00713421	0.0389501	0.766301	0.00336503	0.0345893	0.623624	0.0108484	0.061943	0.00783061	0.96979	0.984445
AT2G02390	GSTZ1	glutathione S-transferase zeta 1	Encodes glutathione transferase belonging to the zeta class of GSTs. Naming convention according to Wagner et al. (2002). The protein undergoes spontaneous thiolation following treatment with the oxidant tert-butylhydroperoxide. It functions in vitro as a maleylacetoacetate isomerase and is likely to be involved in tyrosine catabolism.	-	-	-	-	0.675071	0.00031303	0.00711513	0.837445	5.97803e-05	0.00323395	0.536618	0.0016198	0.0186326	-0.0109936	0.933054	0.96555
AT5G66590	AT5G66590	CAP (Cysteine-rich secretory proteins, Antigen 5, and Pathogenesis-related 1 protein) superfamily protein	-	-	-	-	-	0.674961	0.0557965	0.147817	0.593973	0.0961739	0.262386	0.798658	0.0238277	0.103952	0.864305	0.0161341	0.0692079
AT1G02305	AT1G02305	Cysteine proteinases superfamily protein	Encodes a capase involved in stress induced cell death.	-	-	-	-	0.674912	0.000366899	0.00772732	0.763146	0.000136499	0.00522117	0.453989	0.00560602	0.0406996	0.610708	0.00076959	0.00966275
AT1G79075	AT1G79075	other RNA	Has been identified as a translated small open reading frame by ribosome profiling.	-	-	-	-	0.674117	0.0141839	0.0594669	0.422001	0.104609	0.275168	0.233339	0.349079	0.557714	-0.959583	0.00243133	0.0197744
AT4G21980	APG8A	Ubiquitin-like superfamily protein	Encodes APG8, a component of autophagy conjugation pathway. Delivered to the lumens of vacuole under nitrogen-starvation condition. Highest expression in flowers. mRNA abundance increased during dark-induced carbon starvation. Predominantly cytoplasmic with or without N starvation. Upon concanamycin A the protein accumulates in the central vacuole as punctuate structures that resemble autophagic …	-	-	-	leafdata	0.673351	0.000151576	0.0052443	0.373376	0.0094168	0.0637024	0.678813	0.000150149	0.00438047	0.5218	0.00111193	0.012238
AT1G77710	CCP2	-	-	-	-	-	-	0.672907	0.000461656	0.00854447	0.539243	0.00233517	0.0282695	0.217121	0.137334	0.314006	-0.299099	0.049755	0.148748
AT3G07274	-	-	-	-	-	-	-	0.672833	0.00483861	0.0308361	0.596303	0.00944461	0.0638074	0.623914	0.00841028	0.0529389	0.778256	0.00204125	0.0176964
AT1G02860	NLA	SPX (SYG1/Pho81/XPR1) domain-containing protein	Encodes a ubiquitin E3 ligase with RING and SPX domains that is involved in mediating immune responses and mediates degradation of PHT1s at plasma membranes. Targeted by MIR827. Ubiquitinates PHT1;3, PHT1;2, PHT1;1/AtPT1 and PHT1;4/AtPT2.	-	-	-	-	0.672469	0.00820843	0.0423138	1.11326	0.000272736	0.00812015	0.469658	0.0411777	0.146816	0.303429	0.161156	0.325468
AT3G08880	AT3G08880	-	Encodes a a kinetochore hub-protein that is required for chromosome segregation to ensure proper cell division and the maintenance of plant architecture.	-	-	-	-	0.672457	0.00190643	0.0174561	-0.0110756	0.948027	0.973583	0.974176	0.000142103	0.0042453	0.575381	0.00594617	0.035411
AT1G72070	AT1G72070	Chaperone DnaJ-domain superfamily protein	-	-	-	-	-	0.671745	0.17026	0.313255	1.43169	0.0117053	0.0731344	1.56153	0.00892642	0.0551249	1.10832	0.0436228	0.136116
AT2G17520	IRE1A	Endoribonuclease/protein kinase IRE1-like	Encodes a endoribonuclease/protein kinase IRE1-like protein that is predicted to form a type I transmembrane protein structure and contain kinase/endoribonuclease domains at their C-terminal halves. The transcript levels for several ER-stress responsive genes, including six protein disulfide isomerases (PDIs), BiP2, and AtbZIP60 are not affected in ire1-2 null mutants. The mRNA is cell-to-cell mo…	-	-	-	-	0.670858	0.000586256	0.00966714	0.725967	0.000310688	0.00879999	0.313344	0.0447368	0.154283	0.0642017	0.650018	0.788837
AT5G19140	AILP1	Aluminium induced protein with YGL and LRDR motifs	-	-	-	-	-	0.670832	5.88571e-05	0.00358963	0.653774	7.3301e-05	0.00365583	-0.0422698	0.693571	0.825816	0.281369	0.0213808	0.0840451
AT3G25880	AT3G25880	NAD(P)-binding Rossmann-fold superfamily protein	-	-	-	-	-	0.670719	0.0190089	0.0726219	0.393265	0.139959	0.327348	0.394116	0.16427	0.352162	0.367153	0.187146	0.358101
AT1G55000	AT1G55000	peptidoglycan-binding LysM domain-containing protein	-	-	-	-	-	0.670543	5.94599e-05	0.00360838	0.466125	0.00103858	0.0177317	0.502032	0.000590037	0.00999263	0.113142	0.300763	0.49051
AT3G49645	AT3G49645	-	-	-	-	-	-	0.670319	0.0121811	0.0540868	0.139007	0.547869	0.722199	0.0880122	0.708925	0.835582	0.0798437	0.732532	0.843608
AT5G24735	AT5G24735	other RNA	Has been identified as a translated small open reading frame by ribosome profiling.	-	-	-	-	0.669481	3.14369e-05	0.00267961	0.568501	0.000125765	0.00503432	0.3467	0.00457691	0.0354145	0.452945	0.000738675	0.00935269
AT3G10700	GalAK	galacturonic acid kinase	Encodes a GHMP kinase family protein that acts as a galacturonic acid-1-phosphate kinase that catalyzes the production of galacturonic acid-1-phosphate. This is a precursor of the important cell wall building block UDP-galacturonic acid. Based on gene trap line GT8007, the gene appears to be expressed in a petal and stamen-specific manner, between flower stages 8 to 11, however, later RT-qPCR ana…	-	-	-	-	0.66943	0.000315595	0.00713169	0.586142	0.000851881	0.0157055	0.572733	0.00107862	0.0141824	0.676091	0.000301636	0.00534254
AT2G33980	NUDT22	nudix hydrolase homolog 22	-	-	-	-	-	0.669211	0.0048303	0.0308143	0.231453	0.247934	0.458435	0.312793	0.13466	0.309904	0.587431	0.0111165	0.0537511
AT3G13840	AT3G13840	GRAS family transcription factor	-	GRAS	GRAS	-	leafdata	0.669028	0.264818	0.420431	1.5727	0.0195388	0.0995955	2.85417	0.00462239	0.0356935	2.58664	0.00795694	0.0431929
AT4G02195	SYP42	syntaxin of plants 42	Encodes a member of SYP4 Gene Family that is a plant ortholog of the Tlg2/syntaxin16 Qa-SNARE. Together with SYP43, it regulates the secretory and vacuolar transport pathways in the post-Golgi network and maintains the morphology of the Golgi apparatus and TGN and is required for extracellular resistance responses to a fungal pathogen.	-	-	-	-	0.668304	0.00436293	0.0287731	0.123759	0.516798	0.698185	0.405887	0.0545894	0.174884	0.207794	0.291196	0.480457
AT4G16510	AT4G16510	YbaK/aminoacyl-tRNA synthetase-associated domain	-	-	-	-	-	0.668046	0.000393879	0.00790551	0.314637	0.0398234	0.152473	0.613969	0.00087624	0.012493	0.268925	0.0706041	0.188046
AT2G12490	AT2G12490	transposable element gene	-	-	-	-	-	0.667758	0.0299534	0.0974964	0.399421	0.158299	0.352325	0.747286	0.0196921	0.0919709	0.874834	0.00826536	0.0443082
AT1G13195	AT1G13195	RING/U-box superfamily protein	-	-	-	-	-	0.667584	0.0240909	0.084423	0.46232	0.0961526	0.262365	0.110777	0.670024	0.809484	-0.0604823	0.814704	0.893732
AT3G45420	AT3G45420	Concanavalin A-like lectin protein kinase family protein	-	-	-	-	-	0.666434	0.0305742	0.0987195	0.159966	0.571002	0.739188	-0.787507	0.0240029	0.10431	0.359919	0.228854	0.410412
AT1G27520	AT1G27520	Glycosyl hydrolase family 47 protein	-	-	-	-	-	0.666372	0.0013861	0.014556	0.324874	0.0602832	0.197782	0.541257	0.00544905	0.0400582	1.00253	5.77009e-05	0.00202041
AT1G36980	AT1G36980	-	-	-	-	-	-	0.666271	0.000235923	0.00623822	0.656396	0.000263889	0.00799436	0.54069	0.00113614	0.0146239	0.365855	0.0127858	0.0593059
AT3G62860	AT3G62860	alpha/beta-Hydrolases superfamily protein	-	-	-	-	-	0.665924	0.0171433	0.0680979	0.671092	0.0167018	0.0905879	-0.533955	0.0450928	0.154952	0.434196	0.0871833	0.217262
AT5G51620	AT5G51620	Uncharacterised protein family (UPF0172)	-	-	-	-	-	0.665485	0.000675818	0.0103443	0.315693	0.0474136	0.170304	0.428029	0.0117757	0.0656745	0.0749677	0.605292	0.758077
AT3G23490	CYN	cyanase	Encodes a cyanase that catalyzes the bicarbonate-dependent breakdown of cyanate to ammonia and bicarbonate. CYN forms a hexadecamer and is believed to be a cytosolic protein. Long-term exposure to NaCl increases CYN transcript levels. It is also expressed at higher levels in flowers relative to stems, roots, and seedlings.	-	-	-	-	0.665419	4.65552e-05	0.00314957	0.827212	6.70519e-06	0.00104062	0.533024	0.000293226	0.00644963	0.334238	0.00722723	0.0404375
AT5G09225	AT5G09225	-	-	-	-	-	-	0.665061	0.00164538	0.0160762	0.447909	0.0176945	0.0936373	0.616716	0.00286366	0.026299	0.239993	0.161848	0.326525
AT5G02290	NAK	Protein kinase superfamily protein	Encodes a candidate protein kinase NAK that is similar to the oncogenes met and abl.	-	-	-	-	0.664638	0.0285606	0.0945726	0.0849668	0.749185	0.858973	-0.158443	0.554739	0.727132	-0.27884	0.306844	0.496351
AT2G25740	AT2G25740	ATP-dependent protease La (LON) domain protein	-	-	-	-	-	0.66316	9.03192e-05	0.00423008	0.333951	0.0112887	0.0715933	0.190189	0.115497	0.280973	0.348548	0.00939967	0.0483098
AT1G28765	AT1G28765	-	-	-	-	-	-	0.663059	0.115882	0.242707	0.309248	0.446913	0.644584	0.818426	0.072619	0.207988	1.47355	0.00410785	0.0277569
AT3G20660	OCT4	organic cation/carnitine transporter4	-	-	-	-	-	0.662537	0.0138585	0.0585583	0.778969	0.0056428	0.0471321	-0.0739951	0.758031	0.86758	0.400877	0.109784	0.252693
AT4G16690	MES16	methyl esterase 16	Encodes a protein shown to have carboxylesterase activity, methyl IAA esterase activity, and methyl jasmonate esterase activity in vitro. This protein does not act on MeSA, MeGA4, or MEGA9 in vitro. Although MES16 is similar to MES17, a MeIAA hydrolase, two mes16 mutant lines (SALK_151578) and (SALK_139756) do not show altered sensitivity to MeIAA in root growth assays. MES16 transcripts appear t…	-	-	-	-	0.662325	0.0343009	0.106994	0.583998	0.051876	0.180257	1.51013	0.000236954	0.00568046	1.22494	0.00105925	0.01187
AT5G39670	AT5G39670	Calcium-binding EF-hand family protein	-	-	-	-	-	0.662037	0.115995	0.242786	-0.162865	0.691723	0.823302	-0.597768	0.162954	0.350651	-1.62843	0.00230314	0.0190843
AT5G62980	FOLB2	Dihydroneopterin aldolase	Encodes an enzyme that can act as a aldolase or an epimerase for 7,8-dihydroneopterin and 7,8-dihydromonapterin in vitro. It is likely to act in folate biosynthesis as a homooctamer in vivo.	-	-	-	-	0.661309	0.000144499	0.00509488	0.360483	0.0101618	0.0665681	-0.0613335	0.612878	0.769303	-0.195776	0.123847	0.274068
AT2G17380	AP19	associated protein 19	Encodes clathrin assembly protein AP19. The mRNA is cell-to-cell mobile.	-	-	-	-	0.661301	0.000295351	0.00693603	0.428466	0.00618276	0.0497935	0.562116	0.00103903	0.013889	0.329957	0.0241479	0.0908256
AT5G14840	AT5G14840	-	-	-	-	-	-	0.660962	0.0012018	0.0136931	0.336667	0.0487213	0.173422	1.39416	2.88791e-06	0.000427185	0.766281	0.00048157	0.00715141
AT1G14290	SBH2	sphingoid base hydroxylase 2	Encodes one of the two redundant sphingoid base hydroxylases (SBH). Involved in sphingolipid trihydroxy long-chain base (4-hydroxysphinganine) biosynthesis. Double mutants of SBHs were dwarfed and not able to progress from vegetative to reproductive growth.	-	-	-	-	0.660578	0.0142294	0.0595798	0.0450119	0.843458	0.915716	0.128376	0.575301	0.743329	0.445834	0.0715448	0.189698
AT3G29100	VTI13	vesicle transport V-snare 13	Encodes a member of the Arabidopsis v-SNARE (vesicle soluble NSF attachment protein receptor) family that has 3 members: VTI11, VTI12, and VTI13. This gene is not expressed at levels detectable by RT-PCR. However, one EST corresponding to this gene has been isolated.	-	-	-	-	0.660557	0.0290096	0.0956049	0.551016	0.0619639	0.201233	0.866437	0.00963638	0.0578833	0.904816	0.00717725	0.0402291
AT2G39700	EXPA4	expansin A4	putative expansin. Naming convention from the Expansin Working Group (Kende et al, 2004. Plant Mol Bio). Involved in the formation of nematode-induced syncytia in roots of Arabidopsis thaliana.	-	-	-	leafdata	0.660533	0.000838837	0.0114181	0.248182	0.118389	0.2958	-0.0685413	0.654178	0.798813	-0.292355	0.0750701	0.195919
AT5G10745	AT5G10745	-	-	-	-	-	-	0.6604	0.0038304	0.0265076	0.308109	0.115424	0.291003	0.157852	0.406876	0.607825	0.42681	0.0389198	0.126058
AT1G01360	RCAR1	regulatory component of ABA receptor 1	Encodes RCAR1 (regulatory components of ABA receptor). Interacts with and regulates the type 2C protein phosphatases (PP2Cs) ABI1 and ABI2. Functions as abscisic acid sensor. The mRNA is cell-to-cell mobile.	-	-	-	-	0.659938	0.00602286	0.0351423	0.639307	0.00690363	0.0531787	0.433071	0.0454808	0.155608	0.248981	0.21904	0.398723
AT5G60400	AT5G60400	-	-	-	-	-	-	0.659825	0.00340467	0.0245858	0.022133	0.903554	0.950333	-0.271896	0.154779	0.339737	-0.225231	0.229161	0.410728
AT5G06180	AT5G06180	Protein of unknown function (DUF1022)	-	-	-	-	-	0.659546	0.0017836	0.0167513	0.142352	0.398106	0.604533	0.341949	0.0629682	0.191204	0.44115	0.0211873	0.0835433
AT2G31710	AT2G31710	Vacuolar ATPase assembly integral membrane protein VMA21-like domain	-	-	-	-	-	0.659419	0.00566012	0.0339022	-0.00463137	0.981465	0.991255	0.229724	0.265294	0.472405	0.00768283	0.969232	0.984245
AT1G79960	OFP14	ovate family protein 14	-	-	-	-	-	0.658545	0.0310152	0.0997354	0.475455	0.105101	0.275696	-0.0364902	0.903188	0.953544	0.126156	0.668492	0.800837
AT4G30510	ATG18B	homolog of yeast autophagy 18 (ATG18) B	-	-	-	-	-	0.657937	0.021371	0.0782214	0.204842	0.421444	0.623748	-0.306597	0.243849	0.448634	-0.574644	0.0415556	0.131596
AT1G25560	TEM1	AP2/B3 transcription factor family protein	Encodes a member of the RAV transcription factor family that contains AP2 and B3 binding domains. Involved in the regulation of flowering under long days. Loss of function results in early flowering. Overexpression causes late flowering and repression of expression of FT. Novel transcriptional regulator involved in ethylene signaling. Promoter bound by EIN3. EDF1 in turn, binds to promoter elemen…	RAV	ABI3VP1	-	leafdata	0.657409	0.00110048	0.0131472	0.794106	0.000272237	0.00812015	0.790622	0.000288636	0.00640068	1.22154	6.98383e-06	0.000604952
AT4G26060	AT4G26060	Ribosomal protein L18ae family	-	-	-	-	-	0.656734	0.039578	0.117537	0.855405	0.011749	0.0732246	0.370197	0.206513	0.40364	-0.11333	0.688201	0.814458
AT1G49160	WNK7	Protein kinase superfamily protein	Encodes a member of the WNK family (9 members in all) of protein kinases, the structural design of which is clearly distinct from those of other known protein kinases, such as receptor-like kinases and mitogen-activated protein kinases. Its	-	-	-	-	0.656596	0.586772	0.713365	-0.617557	0.52044	0.701053	-0.955718	0.225975	0.426887	-2.34117	0.0126816	0.0590685
AT4G35420	DRL1	dihydroflavonol 4-reductase-like1	Encodes DRL1 (Dihydroflavonol 4-reductase-like1), a closely related homolog of the rice anther-specific gene OsDFR2. DRL1 may be involved in a metabolic pathway essential for pollen wall development and male fertility. Mutant plants have impaired pollen formation and seed production.	-	-	-	-	0.656562	0.00281177	0.0219051	0.440255	0.0252662	0.115805	0.430731	0.0310903	0.123409	0.540328	0.00987053	0.0499744
AT1G11070	AT1G11070	-	-	-	-	-	-	0.656414	0.0257722	0.0881611	0.558211	0.0328968	0.135524	-0.571833	0.0203229	0.0939668	-1.16171	0.000212322	0.00436968
AT5G66040	STR16	sulfurtransferase protein 16	Encodes a protein with thiosulfate sulfurtransferase/rhodanese activity in vitro, however, it is likely to use a substrate other than thiosulfate or 3-mercaptopyruvate in vivo. The mRNA is cell-to-cell mobile.	-	-	-	-	0.656401	0.000362853	0.00768485	1.22194	1.62644e-06	0.000530638	0.0214081	0.869396	0.934509	0.118966	0.369897	0.559217
AT4G00820	iqd17	IQ-domain 17	-	-	-	-	-	0.656228	0.0396099	0.117603	1.05476	0.00481767	0.0427322	1.87948	0.000176419	0.00482736	1.96996	0.000107078	0.00291715
AT5G37055	SEF	HIT-type Zinc finger family protein	Encodes SERRATED LEAVES AND EARLY FLOWERING (SEF), an Arabidopsis homolog of the yeast SWC6 protein, a conserved subunit of the SWR1/SRCAP complex. SEF loss-of-function mutants have a pleiotropic phenotype characterized by serrated leaves, frequent absence of inflorescence internodes, bushy aspect, and flowers with altered number and size of organs. sef plants flower earlier than wild-type plants…	-	-	-	-	0.655901	0.00157578	0.0156783	0.0979442	0.544328	0.719514	0.408227	0.0247188	0.106201	0.0959185	0.550846	0.715196
AT1G28250	AT1G28250	-	-	-	-	-	-	0.654241	0.00134958	0.0143736	0.200875	0.218886	0.425968	0.301642	0.0767727	0.215574	-0.218189	0.184779	0.354899
AT3G20300	AT3G20300	Protein of unknown function (DUF3537)	-	-	-	-	-	0.654035	0.00197238	0.0178088	0.0193437	0.903959	0.950582	0.541832	0.00550732	0.04037	0.423848	0.0203594	0.0813776
AT1G21930	AT1G21930	-	-	-	-	-	-	0.653003	0.000187386	0.00569497	0.692296	0.000129793	0.00510304	0.293885	0.0317576	0.125114	-0.0226056	0.852546	0.91706
AT4G14147	ARPC4	protein binding	actin-related protein 2/3 complex 34kDa subunit family / arp2/3 complex 34kDa subunit family	-	-	-	-	0.652916	0.00237122	0.0198307	0.306272	0.0945518	0.259542	0.285085	0.121588	0.291031	0.179831	0.308912	0.498674
AT2G39440	AT2G39440	-	-	-	-	-	-	0.652863	0.000793234	0.0111583	0.0402531	0.785958	0.882015	0.255218	0.105376	0.264684	0.0632019	0.668436	0.800837
AT3G14430	AT3G14430	-	-	-	-	-	-	0.652854	0.00127533	0.0139902	0.0248356	0.874546	0.934356	0.0950841	0.549562	0.723502	0.153083	0.338524	0.529411
AT5G05040	AT5G05040	Cystatin/monellin superfamily protein	-	-	-	-	-	0.651729	0.0869202	0.199702	0.0532491	0.884887	0.939783	0.989217	0.0175197	0.0851871	-0.385412	0.303594	0.49337
AT5G64520	XRCC2	homolog of X-ray repair cross complementing 2 (XRCC2)	Encodes a protein of the XRCC2 family involved in DNA repair. atxrcc2-1 Mutants are sensitive to MitomycinC but do not show fertility defects.	-	-	YES	-	0.651537	0.00357593	0.0253488	0.136285	0.458509	0.654115	0.10318	0.581931	0.74736	0.225791	0.235739	0.418596
AT1G23960	AT1G23960	Protein of unknown function (DUF626)	-	-	-	-	-	0.65097	0.000826861	0.0113699	0.330607	0.0399776	0.152824	0.620431	0.00117567	0.0149835	0.374879	0.0228648	0.087725
AT1G68300	AT1G68300	Adenine nucleotide alpha hydrolases-like superfamily protein	-	-	-	-	-	0.649721	9.2344e-05	0.00423351	0.754478	2.70215e-05	0.00210545	-0.0254456	0.8155	0.90393	-0.135254	0.22955	0.411308
AT1G76170	AT1G76170	2-thiocytidine tRNA biosynthesis protein, TtcA	-	-	-	-	-	0.649641	0.00522153	0.0323192	0.408987	0.0525818	0.181975	0.355043	0.0987827	0.253195	0.233846	0.255881	0.441444
AT5G12170	CLT3	CRT (chloroquine-resistance transporter)-like transporter 3	Encodes one of the CRT-Like transporters (CLT1/AT5G19380, CLT2/AT4G24460, CLT3/AT5G12170). Required for glutathione homeostasis and stress responses. Mutants lacking these transporters are heavy metal-sensitive, glutathione(GSH)-deficient, and hypersensitive to Phytophthora infection. The mRNA is cell-to-cell mobile.	-	-	-	-	0.648951	0.00335537	0.024388	0.72228	0.00144038	0.021137	-0.0670648	0.694105	0.826189	0.165719	0.338227	0.529211
AT4G15955	AT4G15955	alpha/beta-Hydrolases superfamily protein	-	-	-	-	-	0.648686	0.00987902	0.0474159	0.310698	0.168487	0.365548	0.0743558	0.7332	0.850638	0.0383484	0.858978	0.920997
AT2G04540	AT2G04540	Beta-ketoacyl synthase	Encodes a mitochondrial beta-ketoacyl-ACP synthase.	-	-	-	-	0.648566	0.000630225	0.0099855	0.472515	0.00550495	0.0465316	0.260421	0.08786	0.23603	0.318454	0.0419577	0.132405
AT5G04750	AT5G04750	F1F0-ATPase inhibitor protein, putative	-	-	-	-	-	0.648521	4.35161e-05	0.00306835	0.866754	3.1832e-06	0.000738336	0.505949	0.000330621	0.00692475	0.277572	0.0161169	0.0691985
AT2G36120	DOT1	Glycine-rich protein family	Encodes a glycine rich protein that is involved in leaf vascular patterning. dot1 mutants have an aberrant open-class venation pattern in leaves and cotyledons, as well as several other leaf development defects. The mRNA is cell-to-cell mobile.	-	-	-	GO + leafdata	0.64837	0.427562	0.57924	0.828409	0.165906	0.361855	-0.740731	0.131501	0.305502	-1.77926	0.00348261	0.0250799
AT1G11270	AT1G11270	F-box and associated interaction domains-containing protein	-	-	-	-	-	0.647874	0.0126955	0.0553992	0.606133	0.0184226	0.0959623	0.503356	0.0499054	0.165614	0.732981	0.00790375	0.0430287
AT3G56450	ALPHA-SNAP1	alpha-soluble NSF attachment protein 1	member of alpha-SNAP Gene Family	-	-	-	-	0.647661	0.00952552	0.0462452	0.35588	0.113283	0.287829	-0.0315695	0.885155	0.943082	0.614606	0.0142153	0.0636238
AT4G14100	AT4G14100	transferases, transferring glycosyl groups	-	-	-	-	-	0.64571	0.000170147	0.00548818	0.517221	0.000989251	0.0171806	0.356712	0.0106438	0.0613669	0.338277	0.013831	0.0625449
AT3G56400	WRKY70	WRKY DNA-binding protein 70	Member of WRKY Transcription Factor; Group III. Function as activator of SA-dependent defense genes and a repressor of JA-regulated genes. WRKY70-controlled suppression of JA-signaling is partly executed by NPR1.	WRKY	WRKY	-	GO	0.645301	0.0973114	0.215673	0.169003	0.639045	0.787893	-0.471898	0.210037	0.407636	-1.69865	0.00105867	0.01187
AT1G02680	TAF13	TBP-associated factor 13	Encodes a TBP-Associated Factor (TAF) that functions together with PRC2 in transcriptional regulation during seed development.	-	-	-	-	0.644014	0.00259918	0.0208426	0.242691	0.17174	0.36943	0.231295	0.196711	0.392105	0.1767	0.313258	0.503434
AT1G76440	AT1G76440	HSP20-like chaperones superfamily protein	-	-	-	-	-	0.643242	0.00328918	0.0241012	0.291831	0.117404	0.294311	0.0599011	0.736638	0.853045	-0.181062	0.318281	0.50864
AT5G11680	AT5G11680	-	-	-	-	-	-	0.642775	0.00244737	0.0201296	0.523646	0.00842825	0.0599137	0.130773	0.438659	0.635516	-0.110256	0.511261	0.684344
AT4G01410	AT4G01410	Late embryogenesis abundant (LEA) hydroxyproline-rich glycoprotein family	-	-	-	-	-	0.642348	0.0813191	0.190556	0.941718	0.0196551	0.0999598	-0.247345	0.489448	0.67647	0.480871	0.184869	0.355036
AT3G16190	AT3G16190	Isochorismatase family protein	-	-	-	-	-	0.641795	6.58914e-05	0.00382695	0.608405	0.000105616	0.00455144	0.433326	0.00145987	0.0173997	0.195939	0.0809115	0.206745
AT4G29960	AT4G29960	-	EBS7 encodes a plant specific, endoplasmic reticulum localized protein that is involved in endoplasmic reticulum-associated degradation (ERAD). It interacts with the ERAD component AtHRD1a and may regulate HRD1a stability. Identified in a screen for supressors of a mutation in bri1 that causes bri1 to be retained in the ER. Loss of EBS7 function restores BR sensitivity in the bri1-9 mutant allele.	-	-	-	-	0.641536	0.000343393	0.00746325	0.832393	4.00781e-05	0.00261906	0.619438	0.000478202	0.00873965	0.528464	0.00149655	0.0145985
AT5G20635	AGG3	-	Encodes an atypical heterotrimeric G-protein gamma-subunit involved in guard cell K+-channel regulation and morphological development.	-	-	-	leafdata	0.640809	0.0163487	0.0658467	-0.381073	0.134614	0.320038	-1.18837	0.000534201	0.00939142	-1.47499	9.07292e-05	0.00263477
AT2G22620	AT2G22620	Rhamnogalacturonate lyase family protein	-	-	-	-	-	0.640651	0.136263	0.270211	0.222838	0.597784	0.759423	1.11623	0.0341155	0.130467	1.18918	0.0240931	0.0907168
AT3G55030	PGPS2	phosphatidylglycerolphosphate synthase 2	Encodes a phosphatidylglycerolphosphate synthase.	-	-	-	-	0.640643	0.00230584	0.0194792	0.416986	0.0258169	0.11742	0.436819	0.0209498	0.0956904	0.283212	0.107066	0.248796
AT1G48175	emb2191	Cytidine/deoxycytidylate deaminase family protein	-	-	-	-	-	0.64039	0.0178694	0.069732	0.187154	0.437247	0.636834	0.337837	0.183969	0.377032	0.503283	0.0568393	0.162271
AT5G43822	AT5G43822	Pentatricopeptide repeat (PPR) superfamily protein	-	-	-	-	-	0.640352	0.00577351	0.0343377	0.561716	0.0124864	0.075945	0.557964	0.0149453	0.0767089	0.657241	0.00574834	0.0346448
AT4G36720	HVA22K	HVA22-like protein K	-	-	-	-	-	0.64003	0.000633861	0.010018	0.642825	0.000616546	0.0130141	0.763084	0.000168366	0.00473677	0.638635	0.000663008	0.00876022
AT4G17350	AT4G17350	Plant protein of unknown function (DUF828) with plant pleckstrin homology-like region	FORKED-LIKE family member, part of Group 3 (Group 1 consists of FKD1, FL1-FL3; Group 2 consists of FL4 and FL8 and Group 3 consists of FL5- FL7). May coordinate leaf size with vein density, where Group 1 members and Group 3 members have opposing functions.	-	-	-	-	0.639639	0.033564	0.105324	1.03713	0.00309137	0.032876	-0.417238	0.130734	0.304356	-0.352078	0.192569	0.365194
AT3G15395	AT3G15395	-	-	-	-	-	-	0.638847	0.00022854	0.00615618	0.360866	0.0114823	0.0723318	0.0352475	0.772668	0.876765	-0.366461	0.0107678	0.0527214
AT5G66880	SNRK2.3	sucrose nonfermenting 1(SNF1)-related protein kinase 2.3	encodes a member of SNF1-related protein kinases (SnRK2) whose activity is activated by ionic (salt) and non-ionic (mannitol) osmotic stress. Enzyme involved in the ABA signaling during seed germination, dormancy and seedling growth. The mRNA is cell-to-cell mobile.	-	-	-	leafdata	0.638047	0.00596389	0.0349713	0.49531	0.023982	0.112145	-0.34955	0.106456	0.266514	0.0842587	0.673585	0.804582
AT5G45130	RHA1	RAB homolog 1	small GTP binding protein The mRNA is cell-to-cell mobile.	-	-	-	-	0.637674	0.0045882	0.0297078	0.493543	0.0186888	0.0967872	0.423204	0.0375267	0.13851	0.289069	0.133388	0.288477
AT1G05970	AT1G05970	RNA-binding (RRM/RBD/RNP motifs) family protein	Anti-silencing factor. Forms a complex with ASI1-EDM2 that is required for expression of some nonintronic HC-TRE genes	-	-	-	-	0.636979	0.000738195	0.0108287	0.603875	0.00117121	0.0189811	0.402268	0.0150677	0.0771474	0.234395	0.119416	0.267736
AT2G25964	AT2G25964	-	-	-	-	-	-	0.636697	0.00125136	0.0138757	0.60109	0.00201963	0.0257506	0.717116	0.000642516	0.0104126	0.681626	0.000893599	0.0105974
AT2G43080	AT-P4H-1	P4H isoform 1	Encodes a prolyl-4 hydroxylase that can hydroxylate poly(L-proline),the collagen model peptide (Pro-Pro-Gly)10 and other proline rich peptides.	-	-	-	-	0.63619	0.00130598	0.0141138	0.38813	0.0235477	0.110805	0.480301	0.00809738	0.0517085	0.490095	0.00705318	0.0397337
AT1G50940	ETFALPHA	electron transfer flavoprotein alpha	Encodes the electron transfer flavoprotein ETF alpha, a putative subunit of the mitochondrial electron transfer flavoprotein complex (ETF beta is At5g43430.1) in Arabidopsis. Mutations of the ETF beta gene results in accelerated senescence and early death compared to wild-type during extended darkness.	-	-	-	-	0.636078	0.00156923	0.0156213	0.361424	0.0366653	0.14478	0.318036	0.0608084	0.1872	0.245065	0.13404	0.289386
AT5G26770	AT5G26770	-	NEAP2 is a member of a small family containing coiled-coil domains, a nuclear localization signal and a C-terminal predicted transmembrane domain. It localizes to the nuclear periphery. Mutants have altered nuclear morphology and chromatin structure.	-	-	-	-	0.636044	0.0152094	0.062535	0.0770913	0.730609	0.84763	0.176058	0.435595	0.632849	0.142186	0.525214	0.695107
AT5G37475	AT5G37475	Translation initiation factor eIF3 subunit	-	-	-	-	-	0.635997	0.000563966	0.00942466	0.541151	0.00182999	0.0241963	0.287639	0.0520663	0.169998	0.0769415	0.57021	0.731667
AT2G31990	AT2G31990	Exostosin family protein	-	-	-	-	-	0.635952	0.0870605	0.199907	0.861856	0.0308884	0.13072	-0.066642	0.844493	0.920532	-0.917482	0.0198621	0.0799976
AT1G26260	CIB5	cryptochrome-interacting basic-helix-loop-helix 5	Encodes CIB5 (cryptochrome-interacting basic-helix-loop-helix). Related to CIB1 (AT4G34530). CIB5 interacts with CRY2 and forms heterodimer with CIB1 in vitro. Regulates flowering time redundantly with CIB1.	bHLH	bHLH	-	-	0.635893	0.00273135	0.0215098	0.177459	0.30743	0.520931	0.423556	0.0299928	0.120595	0.368	0.0518212	0.1525
AT1G57540	AT1G57540	-	-	-	-	-	-	0.635867	0.0127563	0.0555498	0.137949	0.536719	0.713674	0.262736	0.253787	0.459581	0.193781	0.390438	0.578537
AT3G16570	RALF23	rapid alkalinization factor 23	Encodes RALF23, a member of a diversely expressed predicted peptide family showing sequence similarity to tobacco Rapid Alkalinization Factor (RALF), and is believed to play an essential role in the physiology of Arabidopsis. Consists of a single exon and is characterized by a conserved C-terminal motif and N-terminal signal peptide. RALF23 is significantly downregulated by brassinolide treatment…	-	-	-	-	0.635414	0.00406376	0.0275388	0.226919	0.220954	0.428395	-0.0525041	0.768071	0.873639	-0.020111	0.909836	0.951969
AT1G68000	PIS1	phosphatidylinositol synthase 1	phosphatidylinositol synthase 1	-	-	-	-	0.635381	0.00255931	0.0206556	0.259642	0.140064	0.327443	-0.0259906	0.875618	0.938467	0.0572697	0.729873	0.841826
AT5G28030	DES1	L-cysteine desulfhydrase 1	Encodes a novel l-cysteine desulfhydrase involved in cysteine homeostasis that catalyzes the desulfuration of Cys, instead of the synthesis of Cys like the OASTL, to produce sulfide plus ammonia and pyruvate.	-	-	-	-	0.635299	0.0159672	0.0646826	0.831965	0.00298931	0.0322659	0.661727	0.0104344	0.0606029	0.449858	0.0586362	0.165927
AT3G26740	CCL	CCR-like	transcripts are differentially regulated at the level of mRNA stability at different times of day controlled by the circadian clock. mRNAs are targets of the mRNA degradation pathway mediated by the downstream (DST) instability determinant.	-	-	-	-	0.634624	0.141424	0.277023	0.242195	0.552792	0.726038	1.11847	0.0210288	0.0958729	1.14795	0.0186483	0.0763597
AT5G16470	AT5G16470	zinc finger (C2H2 type) family protein	-	-	C2H2	-	-	0.634513	7.89497e-05	0.00406794	0.633517	8.1348e-05	0.00384314	0.355623	0.00552826	0.0404504	0.175355	0.11599	0.262447
AT1G13145	AT1G13145	-	-	-	-	-	-	0.634256	0.00108668	0.0130553	0.271987	0.0919885	0.25542	0.0195944	0.895233	0.949266	-0.184819	0.228641	0.410224
AT3G15780	AT3G15780	-	-	-	-	-	-	0.634123	0.0124304	0.0546959	0.677193	0.00816714	0.0588395	0.836956	0.00203007	0.0215586	0.444945	0.0539325	0.156499
AT3G15290	AT3G15290	3-hydroxyacyl-CoA dehydrogenase family protein	-	-	-	-	-	0.633418	0.000663375	0.0102954	0.62181	0.000765051	0.0146835	0.460834	0.00557821	0.0406578	0.32142	0.0346034	0.116311
AT1G12010	AT1G12010	2-oxoglutarate (2OG) and Fe(II)-dependent oxygenase superfamily protein	Encodes a protein that appears to have 1-amino-cyclopropane-1-carboxylic acid oxidase activity based on mutant analyses. The mRNA is cell-to-cell mobile.	-	-	-	-	0.632934	0.00741438	0.0399044	1.06626	0.000161762	0.00592419	0.295557	0.141828	0.320679	0.758066	0.00191406	0.0169816
AT5G23380	AT5G23380	Protein of unknown function (DUF789)	-	-	-	-	-	0.632695	7.32205e-05	0.00400031	0.294661	0.0144808	0.0831254	1.4071	4.44726e-08	5.20424e-05	1.271	1.18761e-07	7.61323e-05
AT1G48430	AT1G48430	Dihydroxyacetone kinase	-	-	-	-	-	0.632417	0.000455002	0.0084877	0.521218	0.00184737	0.0243241	-0.0240187	0.853963	0.925964	0.328277	0.0259123	0.095378
AT4G13190	AT4G13190	Protein kinase superfamily protein	-	-	-	-	-	0.632356	0.11231	0.237914	-0.0889461	0.814359	0.898542	0.878175	0.0413158	0.147044	1.01747	0.0206127	0.0820782
AT5G57100	AT5G57100	Nucleotide/sugar transporter family protein	-	-	-	-	-	0.632221	0.00438909	0.0288662	-0.0260794	0.884309	0.939412	0.422679	0.0378729	0.139402	0.37788	0.0576021	0.163858
AT2G24970	AT2G24970	-	-	-	-	-	-	0.632167	0.0522214	0.141525	-0.795242	0.031399	0.131994	-0.900611	0.0176126	0.0854633	-1.37542	0.0013689	0.0138381
AT4G14720	AT4G14720	TIFY domain/Divergent CCT motif family protein	PPD2 (and its paralog, PPD1) encode plant-specific putative DNA-binding proteins. Deletion of the PPD locus increases leaf lamina size and results in dome-shaped rather than flat leaves. Siliques are also altered in shape because of extra lamina growth.	-	ZIM	-	GO + leafdata	0.631986	0.00188061	0.017302	0.344454	0.0497392	0.175377	0.596197	0.00331696	0.028547	0.304747	0.0803805	0.205665
AT1G60960	IRT3	iron regulated transporter 3	Encodes a plasma membrane localized zinc/iron transporter.	-	-	-	-	0.631795	0.0120325	0.0536685	0.90845	0.00119062	0.0191695	1.7948	8.01843e-06	0.000751588	2.45907	4.1155e-07	0.000129416
AT1G55310	SCL33	SC35-like splicing factor 33	Encodes a SR spliceosome protein that is localized to nuclear specks, interacts with SR45 and the U1-70K protein of the U1 snRNP, has sequence similar to human SC35 protein. Barta et al (2010) have proposed a nomenclature for Serine/Arginine-Rich Protein Splicing Factors (SR proteins): Plant Cell. 2010, 22:2926.	-	-	-	-	0.631131	0.00293038	0.0225452	0.720516	0.00121224	0.0193856	0.286356	0.114635	0.279524	0.731483	0.00115146	0.0123874
AT5G38870	AT5G38870	transposable element gene	-	-	-	-	-	0.631049	0.0133095	0.0571561	0.961369	0.00103049	0.0176889	-0.101133	0.655804	0.799703	0.119751	0.593566	0.748789
AT5G66080	AT5G66080	Protein phosphatase 2C family protein	-	-	-	-	-	0.629273	0.00114523	0.013407	0.179039	0.231684	0.439725	0.149749	0.320325	0.530177	0.539301	0.00317775	0.023688
AT3G29644	AT3G29644	other RNA	Natural antisense transcript overlaps with AT3G29642. Has been identified as a translated small open reading frame by ribosome profiling.	-	-	-	-	0.629008	0.00110192	0.0131472	0.504509	0.00507985	0.0441041	0.29596	0.0665611	0.197968	0.291348	0.0687707	0.184853
AT1G73130	AT1G73130	-	ATG8A/F interacting protein containing a WxxL LIR motif at the C terminus which is essential for interaction with ATG8. Stress (abiotic or biotic) results in the formation of ATG8- and ATI3-labeled punctate structures, likely reflecting increased formation of ATG8-labeled phagophores or autophagosomes. ATI3 proteins probably act as selective autophagy receptors that target specific cellular compo…	-	-	-	-	0.628235	0.00363313	0.0255629	0.324279	0.0829399	0.239465	0.117754	0.506322	0.690833	0.241973	0.183097	0.353153
AT5G40720	AT5G40720	Domain of unknown function (DUF23)	-	-	-	-	-	0.627603	0.00381549	0.0264728	0.89518	0.000254427	0.00780764	0.282902	0.11483	0.27989	0.597866	0.00400247	0.027353
AT1G69750	COX19-2	cytochrome c oxidase 19-2	-	-	-	-	-	0.626589	0.00158472	0.0157342	0.164791	0.297485	0.510553	0.00552335	0.971663	0.988155	-0.0461752	0.765822	0.865166
AT1G17590	NF-YA8	nuclear factor Y, subunit A8	-	NF-YA	CCAAT-HAP2	-	-	0.62651	0.0514747	0.140132	0.737258	0.0279973	0.122908	0.89076	0.0130125	0.0701932	0.598471	0.0703363	0.18757
AT5G18100	CSD3	copper/zinc superoxide dismutase 3	A putative peroxisomal CuZnSOD inducible by a high-light pulse.	-	-	-	-	0.62648	0.000826888	0.0113699	0.496013	0.00410839	0.0387971	0.556131	0.00197849	0.0212603	0.274937	0.0696011	0.186265
AT2G01760	RR14	response regulator 14	member of Response Regulator: B- Type	ARR-B	ARR-B	-	-	0.626105	0.0249399	0.0863453	0.033717	0.891959	0.943589	0.115864	0.646826	0.794383	0.267684	0.296081	0.485794
AT5G53360	AT5G53360	TRAF-like superfamily protein	-	-	-	-	-	0.625924	0.0019491	0.0177084	0.463823	0.0116535	0.0730135	0.143032	0.365077	0.572263	0.175308	0.269474	0.457106
AT3G50845	AT3G50845	Protein of unknown function (DUF59)	-	-	-	-	-	0.625791	0.0147976	0.0612542	0.357203	0.131747	0.316457	-0.0100028	0.964877	0.985595	0.236371	0.304259	0.494111
AT3G53210	UMAMIT6	nodulin MtN21 /EamA-like transporter family protein	nodulin MtN21-like transporter family protein	-	-	-	-	0.625652	0.0134331	0.0574914	0.414154	0.0790402	0.233252	0.954901	0.0011807	0.0150237	0.400888	0.0927777	0.226278
AT5G37740	AT5G37740	Calcium-dependent lipid-binding (CaLB domain) family protein	-	-	-	-	-	0.625492	0.0277259	0.0927167	0.534417	0.0557093	0.188458	-0.653262	0.0243046	0.105017	-0.861729	0.00553788	0.033813
AT1G33490	AT1G33490	-	-	-	-	-	-	0.62489	5.20024e-05	0.00336046	0.275963	0.0165723	0.0901409	0.257505	0.0234587	0.102816	-0.0206866	0.835533	0.906551
AT1G16090	WAKL7	wall associated kinase-like 7	Encodes a truncated WAK-like kinase that is predicted to be a secreted protein.	-	-	-	-	0.624642	0.000497957	0.00877869	0.48466	0.00299922	0.0323021	0.608309	0.000940537	0.0130846	0.724148	0.000227332	0.00452608
AT5G18170	GDH1	glutamate dehydrogenase 1	Encodes the 43 kDa alpha-subunit of the glutamate dehydrogenase with a putative mitochondrial transit polypeptide and NAD(H)- and alpha-ketoglutarate-binding domains. Mitochondrial localization confirmed by subcellular fractionation. Combines in several ratios with GDH2 protein (GDH-beta) to form seven isoenzymes. Catalyzes the cleavage of glycine residues. May be involved in ammonia assimilation…	-	-	-	leafdata	0.624548	0.000212962	0.00592359	0.730557	5.8367e-05	0.00317564	-0.425895	0.00335122	0.0286945	-0.500336	0.00111607	0.012238
AT2G47780	AT2G47780	Rubber elongation factor protein (REF)	Encodes a small rubber particle protein homolog. Plays dual roles as positive factors for tissue growth and development and in drought stress responses.	-	-	-	-	0.62332	0.0876776	0.20093	0.916746	0.020777	0.10328	3.95753	1.29412e-06	0.000293297	5.31346	1.00068e-07	6.94135e-05
AT1G06570	PDS1	phytoene desaturation 1	Mutation of the PDS1 locus disrupts the activity of p-hydroxyphenylpyruvate dioxygenase (HPPDase), the first committed step in the synthesis of both plastoquinone and tocopherols in plants.	-	-	-	-	0.622708	0.0168005	0.0671525	0.736147	0.00676557	0.0524615	1.06419	0.000621061	0.0102243	1.10362	0.000472932	0.00707865
AT4G33380	AT4G33380	-	-	-	-	-	-	0.622101	5.05794e-05	0.00329096	0.566404	0.00011315	0.00470854	0.387409	0.00203829	0.0215844	0.295869	0.0104843	0.0517966
AT4G14615	AT4G14615	-	-	-	-	-	-	0.621109	0.000393206	0.00790336	0.753014	9.15256e-05	0.00413902	0.260039	0.0586411	0.18303	-0.0321897	0.797859	0.884912
AT3G60670	AT3G60670	PLATZ transcription factor family protein	-	-	-	-	-	0.620427	0.282175	0.439331	0.448717	0.468105	0.662002	4.35493	0.0013172	0.0161633	2.95609	0.0222709	0.0863593
AT3G47833	SDH7	-	predicted to encode subunit 7 of mitochondrial complex II and to participate in the respiratory chain	-	-	-	-	0.619923	0.000134314	0.0049285	0.505888	0.000751118	0.0145267	-0.202328	0.0871456	0.234947	-0.441382	0.0018359	0.0165135
AT5G59070	AT5G59070	UDP-Glycosyltransferase superfamily protein	-	-	-	-	-	0.619854	0.0644627	0.162782	0.695295	0.0309556	0.130946	0.796725	0.0158873	0.0797625	0.97567	0.00504455	0.0317225
AT4G21790	TOM1	tobamovirus multiplication 1	encodes a host factor that is required for TMV virus multiplication. The mRNA is cell-to-cell mobile.	-	-	-	-	0.619833	0.000200032	0.00577348	0.500913	0.00101222	0.0174921	0.391196	0.00524738	0.0390542	0.536241	0.000614824	0.00838321
AT1G48605	ATHAL3B	Flavoprotein	Encodes a protein similar to yeast HAL3, which regulates the cell cycle and tolerance to salt stress through inhibition of the PPZ1 type-1 protein phosphatase. AtHAL3b mRNA levels are induced by salt stress. HAL3B presumably encodes for phosphopantothenoylcysteine decarboxylase being involved in Coenzyme A biosynthesis as indicated by functional complementation of a double mutant hal3 aaBb.	-	-	-	-	0.619555	0.0306409	0.0988845	0.586986	0.041876	0.157712	0.226606	0.399275	0.601543	0.10515	0.688905	0.814927
AT1G52740	HTA9	histone H2A protein 9	Encodes HTA9, a histone H2A protein. Loss of all H2A.Z (triple mutant with HTA8 and HTA11) results in a reduction in DNA methylation of transposons but not that of genes. Loss of H2A.Z causes misregulation of many genes involved in the response to developmental and environmental cues, and that these genes tend to have high levels of gene-body H2A.Z.	-	-	-	-	0.619543	0.000118672	0.0046193	0.501764	0.000629104	0.0131039	0.728171	3.038e-05	0.00167274	0.786964	1.51848e-05	0.000921505
AT1G76150	ECH2	enoyl-CoA hydratase 2	Encodes a monofunctional enoyl-CoA hydratase 2, involved in the degradation of even cis-unsaturated fatty acids, gene expression is enhanced during the first 2 days of germination, as well as in senescent leaves.	-	-	-	-	0.619442	0.000156673	0.00531837	0.602841	0.000198911	0.00677371	0.258389	0.037436	0.13828	0.181531	0.123476	0.273535
AT5G22608	AT5G22608	-	-	-	-	-	-	0.619363	0.0100378	0.0480059	0.439507	0.0499493	0.17556	0.602236	0.0138012	0.0729106	0.853825	0.00159254	0.0152135
AT1G26665	AT1G26665	Mediator complex, subunit Med10	-	-	-	-	-	0.619176	0.000369907	0.00777339	0.57458	0.00066264	0.0136191	0.945199	1.06429e-05	0.00088383	0.640382	0.000291115	0.00524086
AT1G75300	AT1G75300	NmrA-like negative transcriptional regulator family protein	encodes a protein whose sequence is similar to an isoflavone reductase	-	-	-	-	0.618918	0.001111	0.0132134	0.221897	0.141141	0.329068	0.618239	0.00125685	0.0156663	0.615647	0.00124901	0.0130873
AT2G01080	AT2G01080	Late embryogenesis abundant (LEA) hydroxyproline-rich glycoprotein family	-	-	-	-	-	0.618718	0.00360967	0.0254831	0.474273	0.0174942	0.0930956	0.317799	0.090786	0.24058	0.0759242	0.664308	0.798337
AT1G77690	LAX3	like AUX1 3	Encodes an auxin influx carrier LAX3 (Like Aux1) that promotes lateral root emergence. Auxin-induced expression of LAX3 in turn induces a selection of cell-wall-remodelling enzymes, which are likely to promote cell separation in advance of developing lateral root primordia.	-	-	-	leafdata	0.618487	0.0644772	0.162797	0.11576	0.716506	0.838567	-1.34752	0.00137767	0.016657	-0.772597	0.0283331	0.101448
AT5G43450	AT5G43450	2-oxoglutarate (2OG) and Fe(II)-dependent oxygenase superfamily protein	encodes a protein whose sequence is similar to ACC oxidase	-	-	-	-	0.618136	0.107536	0.230691	1.08758	0.00801085	0.0582255	1.5263	0.000899641	0.0126855	1.05274	0.00905383	0.0470755
AT1G73090	AT1G73090	-	-	-	-	-	-	0.617768	0.000771232	0.0110041	0.434978	0.00786327	0.0576522	0.458863	0.00661216	0.045169	0.633815	0.000745576	0.00939863
AT5G05140	AT5G05140	Transcription elongation factor (TFIIS) family protein	-	-	-	-	-	0.6173	0.02818	0.0936893	0.128143	0.603701	0.763559	0.42343	0.111238	0.274213	0.413522	0.117888	0.26545
AT3G02300	AT3G02300	Regulator of chromosome condensation (RCC1) family protein	-	-	-	-	-	0.617278	4.24382e-05	0.00303217	0.25158	0.0205423	0.102706	0.638332	3.30695e-05	0.00175389	1.00667	4.71569e-07	0.000137364
AT1G30200	AT1G30200	F-box family protein	-	-	-	-	-	0.617164	0.000436884	0.00833027	0.360247	0.0140085	0.0814612	0.0543206	0.666397	0.807265	0.133455	0.299359	0.489032
AT5G55450	AT5G55450	Bifunctional inhibitor/lipid-transfer protein/seed storage 2S albumin superfamily protein	-	-	-	-	-	0.616494	0.0182694	0.0706809	0.744308	0.00697505	0.0534678	0.286036	0.311785	0.521773	0.630231	0.0337273	0.114157
AT2G43535	AT2G43535	Scorpion toxin-like knottin superfamily protein	Encodes a defensin-like (DEFL) family protein.	-	-	-	-	0.615635	0.037756	0.113996	1.15309	0.00115018	0.0188224	0.778726	0.0146939	0.0758488	0.853152	0.0086298	0.0456616
AT1G43675	AT1G43675	transposable element gene	similarity to non-LTR retroelement protein	-	-	-	-	0.615457	0.202009	0.351333	0.195365	0.671008	0.809536	1.78317	0.00698484	0.0469641	1.51041	0.0162968	0.0695422
AT5G64410	OPT4	oligopeptide transporter 4	oligopeptide transporter	-	-	-	-	0.615304	0.000593656	0.00969327	0.804142	7.02021e-05	0.00356355	0.349417	0.02024	0.0938315	0.58094	0.000925125	0.0108192
AT1G21000	AT1G21000	PLATZ transcription factor family protein	-	-	-	-	-	0.614269	0.0280566	0.0934596	0.246923	0.324436	0.537011	0.410099	0.116123	0.282207	0.203308	0.412948	0.598387
AT5G05110	AT5G05110	Cystatin/monellin family protein	-	-	-	-	-	0.613691	0.00027826	0.00676647	0.36319	0.00984312	0.0654618	0.365762	0.00859131	0.0537035	0.120036	0.313759	0.504006
AT1G36070	AT1G36070	Transducin/WD40 repeat-like superfamily protein	-	-	-	-	-	0.613212	0.00142917	0.0147788	0.349935	0.0335733	0.137325	0.573563	0.00227218	0.022957	0.600847	0.0016151	0.0153593
AT3G60910	AT3G60910	S-adenosyl-L-methionine-dependent methyltransferases superfamily protein	-	-	-	-	-	0.611617	0.00161155	0.0158757	0.588636	0.0021471	0.0267581	0.709548	0.000569845	0.00980859	0.571177	0.00260062	0.0206544
AT3G50000	CKA2	casein kinase II, alpha chain 2	Encodes the casein kinase II (CK2) catalytic subunit (alpha).	-	-	-	-	0.611435	3.16739e-05	0.00267961	0.555364	7.30215e-05	0.00365583	0.711716	8.10308e-06	0.000755782	0.483074	0.000229997	0.00455478
AT4G01870	AT4G01870	tolB protein-related	-	-	-	-	-	0.611306	0.513203	0.65241	1.39915	0.158722	0.352936	2.61118	0.0221422	0.0988817	0.715699	0.441484	0.624836
AT2G38980	AT2G38980	-	-	-	-	-	-	0.610814	0.000193629	0.00574636	0.145184	0.212977	0.419512	0.892137	7.574e-06	0.000736071	0.907363	6.38697e-06	0.000573132
AT1G27921	AT1G27921	other RNA	-	-	-	-	-	0.610772	0.0459576	0.129909	-0.209544	0.453679	0.649623	0.373544	0.206646	0.403782	0.920511	0.00685476	0.0389091
AT4G21730	AT4G21730	-	pseudogene of N-ethylmaleimide sensitive factor (NSF)	-	-	-	-	0.61039	0.181957	0.327208	-0.371744	0.405877	0.610541	1.09088	0.0405756	0.145531	1.27322	0.0186306	0.0763035
AT5G12310	AT5G12310	RING/U-box superfamily protein	-	-	C3H	-	-	0.609895	0.000100587	0.0044291	0.328119	0.00847248	0.0600367	0.513375	0.000416728	0.00801049	0.272904	0.0217079	0.0848352
AT1G16170	AT1G16170	-	-	-	-	-	-	0.609684	0.000285344	0.00682423	-0.171873	0.164495	0.360188	0.520535	0.000857193	0.0123142	0.0674958	0.564096	0.72667
AT4G25500	RS40	arginine/serine-rich splicing factor 35	Encodes an arginine/serine-rich splicing factor. The transcript is alternatively spliced and is differentially expressed in different tissues (flowers, roots, stems, and leaves) examined. Barta et al (2010) have proposed a nomenclature for Serine/Arginine-Rich Protein Splicing Factors (SR proteins): Plant Cell. 2010, 22:2926. RS40 binds to HYL1 and co-localizes to the nuclear dicing body. Along w…	-	-	-	leafdata	0.609377	0.000822635	0.0113526	0.866953	4.94546e-05	0.00297442	0.377383	0.016672	0.0824199	0.77114	0.000137274	0.00335807
AT4G24370	AT4G24370	-	-	-	-	-	-	0.609086	0.015161	0.0623632	0.485494	0.0441311	0.162881	0.609434	0.0156013	0.078834	0.102175	0.638794	0.780872
AT3G27560	ATN1	Protein kinase superfamily protein	encodes a protein with kinase domains, including catalytic domains for serine/threonine as well as tyrosine kinases. a member of multi-gene family and is expressed in all tissues examined.	-	-	-	-	0.607907	0.0138933	0.0586618	0.264855	0.228468	0.436774	0.278834	0.209305	0.406801	0.105321	0.622631	0.770398
AT1G51200	AT1G51200	A20/AN1-like zinc finger family protein	-	-	-	-	-	0.607761	0.000532036	0.00913289	0.541622	0.00124269	0.0196077	0.365003	0.0139195	0.0732706	0.0557586	0.662182	0.796983
AT3G51040	RTH	RTE1-homolog	Encodes a protein of 231 amino acids with 51% identity to RTE1 over 209 amino acids.	-	-	-	-	0.60714	0.000408433	0.0080555	0.499297	0.00172923	0.0234876	0.414967	0.00584834	0.0418016	0.289465	0.035635	0.118828
AT2G24535	AT2G24535	-	-	-	-	-	-	0.607029	0.306171	0.463948	0.991574	0.0964211	0.262774	1.31907	0.0458607	0.156653	1.58166	0.0197966	0.0798698
AT4G09810	AT4G09810	Nucleotide-sugar transporter family protein	-	-	-	-	-	0.606708	0.00124392	0.0138316	-0.0396595	0.782487	0.8801	-0.124629	0.387803	0.591959	-0.237602	0.113681	0.258887
AT1G54650	AT1G54650	Methyltransferase family protein	-	-	-	-	-	0.60659	0.000949144	0.0121181	-0.299463	0.050868	0.177755	0.377802	0.0192087	0.090562	-0.180044	0.216593	0.395198
AT4G07507	AT4G07507	transposable element gene	-	-	-	-	-	0.606455	0.0066598	0.0374396	0.113704	0.542758	0.718541	0.580768	0.00969675	0.0581114	0.665023	0.00426442	0.0284115
AT2G34070	TBL37	TRICHOME BIREFRINGENCE-LIKE 37	Encodes a member of the TBL (TRICHOME BIREFRINGENCE-LIKE) gene family containing a plant-specific DUF231 (domain of unknown function) domain. TBL gene family has 46 members, two of which (TBR/AT5G06700 and TBL3/AT5G01360) have been shown to be involved in the synthesis and deposition of secondary wall cellulose, presumably by influencing the esterification state of pectic polymers. A nomenclature…	-	-	-	-	0.606454	0.0014997	0.0151119	0.403398	0.0169078	0.091143	0.0962822	0.512587	0.69557	-0.229052	0.136072	0.292339
AT1G61860	AT1G61860	Protein kinase superfamily protein	-	-	-	-	-	0.606067	0.37977	0.536169	0.670781	0.332214	0.544842	2.53733	0.0147903	0.0761392	2.58436	0.0126687	0.0590376
AT1G25145	LpxC4	UDP-3-O-acyl N-acetylglycosamine deacetylase family protein	-	-	-	-	-	0.605834	0.000887044	0.0117779	0.598956	0.000992661	0.0171806	0.205033	0.154575	0.339516	0.328616	0.0321936	0.110567
AT3G18910	ETP2	EIN2 targeting protein2	-	-	-	-	-	0.605683	0.00316923	0.0235042	0.738797	0.000865171	0.0158119	0.0904953	0.604707	0.763913	0.487476	0.0142548	0.0637462
AT2G28370	AT2G28370	Uncharacterised protein family (UPF0497)	-	-	-	-	-	0.605347	0.0104351	0.0491486	0.261764	0.20571	0.412203	0.46733	0.0358132	0.134568	0.499808	0.0265229	0.0969281
AT1G25210	LpxC5	UDP-3-O-acyl N-acetylglycosamine deacetylase family protein	-	-	-	-	-	0.604838	0.000934258	0.0120614	0.590449	0.00114365	0.0187479	0.198168	0.169659	0.359722	0.323713	0.0351296	0.117683
AT2G19460	AT2G19460	Protein of unknown function (DUF3511)	-	-	-	-	-	0.604775	0.00109052	0.0130765	0.632755	0.000840982	0.01555	0.658505	0.000675074	0.010714	0.522269	0.00326762	0.0241111
AT5G25460	DGR2	Protein of unknown function, DUF642	-	-	-	-	-	0.604703	0.0666475	0.1665	0.309871	0.312696	0.526133	0.478762	0.132437	0.306755	0.7932	0.0228888	0.0877814
AT3G26690	NUDX13	nudix hydrolase homolog 13	Encodes AtNUDT13, a mitochondrial Nudix hydrolase specific for long-chain diadenosine polyphosphates.	-	-	-	-	0.604545	0.00605366	0.0352315	0.0617286	0.735252	0.850241	0.926803	0.000588668	0.00998968	0.549975	0.0155567	0.0676039
AT5G16120	AT5G16120	alpha/beta-Hydrolases superfamily protein	-	-	-	-	-	0.603524	0.000176466	0.00558729	0.747004	2.93762e-05	0.00222484	0.888535	6.61183e-06	0.000691648	0.930822	4.22036e-06	0.000461898
AT1G67365	AT1G67365	other RNA	-	-	-	-	-	0.603181	0.152456	0.291244	1.43778	0.00486499	0.0429435	0.387789	0.33316	0.542972	-0.485869	0.233557	0.41589
AT1G45165	AT1G45165	Expressed protein	-	-	-	-	-	0.603034	0.00770998	0.0409467	0.290475	0.142512	0.331206	0.434548	0.0359464	0.134961	0.396778	0.0508629	0.150616
AT1G45163	AT1G45163	-	-	-	-	-	-	0.603034	0.0076816	0.0408744	0.287079	0.146514	0.336642	0.434548	0.035849	0.134668	0.396778	0.0507379	0.150551
AT1G24793	LpxC1	UDP-3-O-acyl N-acetylglycosamine deacetylase family protein	-	-	-	-	-	0.602713	0.000970725	0.0122678	0.585665	0.00122654	0.0195154	0.191236	0.184467	0.377671	0.327933	0.0334934	0.113629
AT4G13040	AT4G13040	Integrase-type DNA-binding superfamily protein	Encodes a member of the AP2/EREBP transcription factor family that has only one AP2 domain. It is a positive regulator of disease defense that functions upstream of SA accumulation.	ERF	-	-	-	0.602341	0.000122899	0.00469238	0.544627	0.000268027	0.00806807	0.530273	0.000341615	0.0070549	0.674706	4.50388e-05	0.0017439
AT1G03030	AT1G03030	P-loop containing nucleoside triphosphate hydrolases superfamily protein	-	-	-	-	-	0.601603	0.000725769	0.0107066	0.212327	0.129216	0.312821	0.336808	0.0257279	0.109054	0.116946	0.386908	0.57574
AT5G47420	AT5G47420	Tryptophan RNA-binding attenuator protein-like	-	-	-	-	leafdata	0.601501	0.00874051	0.0438624	0.362568	0.0811618	0.236564	0.411469	0.053157	0.172135	0.133524	0.494126	0.670569
AT1G22890	AT1G22890	-	-	-	-	-	-	0.601457	7.2591e-05	0.00399546	0.597331	7.76819e-05	0.00376171	-0.773799	8.20951e-06	0.000756408	-0.820846	4.68178e-06	0.000487059
AT2G23985	AT2G23985	-	-	-	-	-	-	0.600842	0.00302689	0.0229245	0.169733	0.302581	0.515854	0.193204	0.242445	0.446673	-0.0639299	0.689438	0.815456
AT2G23987	AT2G23987	-	-	-	-	-	-	0.600757	0.00393557	0.0269595	0.17098	0.318107	0.530897	0.181684	0.288301	0.497285	-0.0486029	0.770014	0.868186
AT5G45660	AT5G45660	-	-	-	-	-	-	0.600368	0.0128832	0.0558834	0.0740997	0.723473	0.842605	0.220131	0.31449	0.524353	0.235011	0.280687	0.469026
AT1G25054	LpxC3	UDP-3-O-acyl N-acetylglycosamine deacetylase family protein	-	-	-	-	-	0.600027	0.00102113	0.0125927	0.591856	0.00115958	0.018903	0.201671	0.164552	0.352566	0.324319	0.035498	0.118456
AT4G12760	AT4G12760	-	-	-	-	-	-	0.599169	0.0204827	0.0761326	0.16581	0.471963	0.665139	-0.0018268	0.993754	0.999243	0.197273	0.400163	0.586886
AT4G34860	A/N-InvB	Plant neutral invertase family protein	-	-	-	-	-	0.59875	0.0412573	0.12084	1.1831	0.00119596	0.0192112	1.15787	0.0122735	0.0675241	1.3818	0.00339413	0.0247552
AT1G47820	AT1G47820	-	-	-	-	-	-	0.598643	0.00358864	0.0253874	0.287823	0.106494	0.277164	0.650435	0.00255792	0.0246471	0.185146	0.288115	0.477268
AT3G17365	AT3G17365	S-adenosyl-L-methionine-dependent methyltransferases superfamily protein	-	-	-	-	-	0.5983	0.0204915	0.0761478	0.331496	0.167813	0.364801	0.22396	0.340851	0.549607	0.323769	0.175272	0.343449
AT1G08980	AMI1	amidase 1	Encodes an enzyme with similarity to bacterial acylamidohydrolases and exhibits indole-3-acetamide amidohydrolase activity in vitro. This enzyme may be involved in the in vivo biosynthesis of indole-acetic acid from indole-3-acetamide, a native metabolite of A. thaliana. It appears to exist as a monomer.	-	-	-	GO	0.597815	0.00714155	0.038979	0.489528	0.0204168	0.102379	1.05303	0.000135623	0.00410645	0.936047	0.000344059	0.00584776
AT3G30841	AT3G30841	Cofactor-independent phosphoglycerate mutase	-	-	-	-	-	0.597807	0.0279704	0.0932709	0.152229	0.529508	0.708279	-0.0409082	0.862227	0.930488	-0.352682	0.153846	0.315353
AT3G12250	TGA6	TGACG motif-binding factor 6	basic leucine zipper transcription factor involved in the activation of SA-responsive genes.	bZIP	bZIP	-	-	0.597706	0.00750845	0.0402506	0.558719	0.0111986	0.071105	0.183132	0.343247	0.552328	0.218075	0.260008	0.446408
AT4G24440	AT4G24440	transcription initiation factor IIA gamma chain / TFIIA-gamma (TFIIA-S)	-	-	-	-	-	0.597521	0.00190974	0.0174654	0.442529	0.0122897	0.0751351	-0.0733951	0.629388	0.782201	-0.194331	0.214739	0.392838
AT2G37680	AT2G37680	-	-	-	-	-	-	0.597464	0.019564	0.074016	0.00689827	0.975645	0.988277	0.0662602	0.772516	0.876645	-0.0839079	0.713165	0.830643
AT1G56610	AT1G56610	Protein with RNI-like/FBD-like domains	-	-	-	-	-	0.597443	0.00446787	0.0291835	0.520018	0.0102524	0.0669839	0.582769	0.00539997	0.0397988	0.292882	0.107845	0.249991
AT3G06780	AT3G06780	glycine-rich protein	-	-	-	-	-	0.59716	0.0068049	0.0379623	0.103417	0.572487	0.740199	0.604049	0.00620881	0.0434915	0.422769	0.0367305	0.121371
AT4G36440	AT4G36440	-	-	-	-	-	-	0.596832	0.000282078	0.00679943	0.30904	0.0202174	0.101834	0.135135	0.259116	0.465584	-0.0365838	0.752563	0.856466
AT5G02150	Fes1C	Fes1C	Encodes one of the Arabidopsis orthologs of the human Hsp70-binding protein 1 (HspBP-1) and yeast Fes1p: Fes1A (AT3G09350), Fes1B (AT3G53800), Fes1C (AT5G02150).	-	-	-	-	0.596824	0.000161922	0.00533471	0.401355	0.00311713	0.0330642	0.682663	5.77866e-05	0.00245682	0.495914	0.000736647	0.00934831
AT1G43130	LCV2	like COV 2	-	-	-	-	-	0.59657	0.00119443	0.0136417	0.367722	0.0217559	0.106331	0.743021	0.000246845	0.00582547	0.46879	0.00606224	0.0357418
AT5G45710	RHA1	winged-helix DNA-binding transcription factor family protein	member of Heat Stress Transcription Factor (Hsf) family	HSF	HSF	-	-	0.595929	0.0111556	0.0510563	-0.0809246	0.684406	0.818194	0.178251	0.380889	0.586655	-0.101271	0.613212	0.763652
AT3G62880	ATOEP16-4	Mitochondrial import inner membrane translocase subunit Tim17/Tim22/Tim23 family protein	Homologous to pea OEP16 and barley pPORA (OEP16), a member of Arabidopsis OEP16 family.	-	-	-	-	0.595414	0.00656677	0.037133	0.362033	0.0685248	0.213742	0.323143	0.0984541	0.252703	-0.117272	0.524344	0.694163
AT3G15400	ATA20	anther 20	Encodes a protein with novel repeat sequences and a glycine-rich domain which has a 53% identity to GRP1, a petunia glycine-rich cell wall protein.	-	-	-	-	0.595384	0.0243347	0.0849296	0.502194	0.0499132	0.175465	-0.524269	0.0408106	0.145874	-0.170298	0.460263	0.641677
AT4G29990	AT4G29990	Leucine-rich repeat transmembrane protein kinase protein	-	-	-	-	-	0.595097	0.00693086	0.0383747	0.443466	0.0309801	0.130991	0.579652	0.00985206	0.0586232	0.980391	0.000260345	0.00489997
AT5G24670	EMB2820	Cytidine/deoxycytidylate deaminase family protein	A protein coding gene with unknown function. The 5?UTR of this gene overlaps with a RNA coding gene TER2. TER2 (GenBank accession no. HQ401285) encodes a putative template sequence corresponding to 1.5 copies of the Arabidopsis telomere repeat (PNAS 2011, 108:73-78).	-	-	-	-	0.595056	0.0109336	0.0504798	0.0676903	0.73233	0.848537	0.548195	0.0173602	0.0846505	0.954472	0.000534871	0.0076838
AT5G28380	AT5G28380	Tetratricopeptide repeat (TPR)-like superfamily protein	-	-	-	-	-	0.595051	0.0668232	0.166741	0.332519	0.272016	0.483829	1.40797	0.000746434	0.0112793	1.50565	0.000430362	0.00661829
AT5G40710	AT5G40710	zinc finger (C2H2 type) family protein	-	-	C2H2	-	-	0.594626	0.00306693	0.0230725	-0.249405	0.144599	0.334209	0.276443	0.109349	0.271263	-0.151381	0.359035	0.549419
AT5G18255	AT5G18255	other RNA	-	-	-	-	-	0.594444	0.000780109	0.0110402	0.469352	0.00397999	0.0381892	0.263671	0.0684037	0.200957	0.263444	0.0675601	0.182443
AT2G15280	AT2G15280	Reticulon family protein	-	-	-	-	-	0.59418	0.00910408	0.0449717	-0.168884	0.388864	0.596997	0.0481202	0.805986	0.898439	0.0506126	0.794939	0.883608
AT1G07490	RTFL3	ROTUNDIFOLIA like 3	-	-	-	-	-	0.593116	0.0149387	0.0617149	-0.0357434	0.864634	0.927692	-0.0488788	0.817001	0.905049	0.190965	0.370458	0.559618
AT4G32272	AT4G32272	Nucleotide/sugar transporter family protein	Golgi-localized nucleotide sugar (UDP-GlcNAc) transporter that delivers an essential substrate for the maturation of N-glycans and the GIPC class of sphingolipids.	-	-	-	-	0.59291	0.00141283	0.0146787	0.0993139	0.490301	0.678409	0.659825	0.000739505	0.0112194	0.553204	0.00246238	0.0199413
AT3G07568	AT3G07568	-	-	-	-	-	-	0.592853	0.0018353	0.0170675	0.370266	0.0288063	0.125083	0.177459	0.250098	0.455673	-0.390786	0.0221464	0.0861204
AT1G07485	AT1G07485	-	-	-	-	-	-	0.591713	0.015563	0.0635339	-0.0370072	0.860687	0.925397	-0.0514873	0.8085	0.899949	0.184565	0.388689	0.577051
AT1G12350	COAB	4-phospho-panto-thenoylcysteine synthetase	At1g12350 encodes phosphopantothenoylcysteine synthetase (phosphopantothenoylcysteine ligase). Its molecular function was shown to add cysteine forming (R)-4<d4><c7><d6>-phospho-N-pantothenoylcysteine (PPC)	-	-	-	-	0.590633	0.0031109	0.0231988	0.431681	0.018902	0.0974986	0.141378	0.38625	0.591018	0.159909	0.327458	0.51851
AT5G66045	MIR170	MIR170; miRNA	Encodes a microRNA that targets several SCL family members. MicroRNAs are regulatory RNAs with a mature length of ~21-nucleotides that are processed from hairpin precursors by Dicer-like enzymes. MicroRNAs can negatively regulate gene expression by attenuating translation or by directing mRNA cleavage.Mature sequence: UGAUUGAGCCGUGUCAAUAUC	-	-	-	-	0.590578	0.330263	0.487477	1.1846	0.0680697	0.212819	3.27021	0.000890657	0.0126026	2.69178	0.00358872	0.0256508
AT5G62200	AT5G62200	Embryo-specific protein 3, (ATS3)	-	-	-	-	-	0.59047	0.00646986	0.0367869	0.6031	0.00592414	0.0484874	-0.0177119	0.921475	0.962817	-0.138471	0.44599	0.62952
AT4G38570	PIS2	probable CDP-diacylglycerol--inositol 3-phosphatidyltransferase 2	-	-	-	-	-	0.590417	0.00825748	0.0424689	0.441083	0.0356461	0.142179	0.258562	0.190705	0.385775	0.431466	0.039599	0.127598
AT3G47340	ASN1	glutamine-dependent asparagine synthase 1	encodes a glutamine-dependent asparagine synthetase, the predicted ASN1 peptide contains a purF-type glutamine-binding domain, and is expressed predominantly in shoot tissues, where light has a negative effect on its mRNA accumulation. Expression is induced within 3 hours of dark treatment, in senescing leaves and treatment with exogenous photosynthesis inhibitor. Induction of gene expression was…	-	-	-	leafdata	0.590344	0.38788	0.544049	1.00676	0.159776	0.354238	2.04908	0.0176335	0.0855207	2.53058	0.0065692	0.0376913
AT3G29330	AT3G29330	-	-	-	-	-	-	0.589655	0.0111544	0.0510563	0.44323	0.0458225	0.166587	0.152807	0.450491	0.645606	-0.200068	0.326717	0.517704
AT5G24610	AT5G24610	-	-	-	-	-	-	0.589581	0.00104681	0.0127708	0.157397	0.260711	0.472463	0.964704	2.27217e-05	0.00142693	0.873974	5.26792e-05	0.00189986
AT3G57120	AT3G57120	Protein kinase superfamily protein	-	-	-	-	-	0.589501	0.0110014	0.0506197	0.12612	0.523391	0.703728	-0.0388668	0.844743	0.920553	-0.0495532	0.80166	0.886913
AT5G19740	AT5G19740	Peptidase M28 family protein	LAMP is an AMP paralog that overlaps in expression within the vascular system. Along with LAMP it suppresses meristem activity within the peripheral zone of the shoot apical meristem. LAMP is localized to the endoplasmic reticulum.	-	-	-	-	0.589213	0.000885468	0.0117779	0.47842	0.00379543	0.0369854	0.875513	7.07912e-05	0.00279242	1.51263	4.08341e-07	0.000129416
AT2G42940	AT2G42940	Predicted AT-hook DNA-binding family protein	Encodes a nuclear matrix protein with AT-hook DNA binding motifs that acts in the maintenance of genomic integrity by silencing TEs and repeat-containing genes through epigenetic machinery. It interacts with FVE and MSI5 which are components of HDAC corepressor complexes. It is expressed in tapetum during the tetrad stage.	-	-	-	-	0.588558	0.00458751	0.0297078	0.614449	0.00353762	0.0356473	0.846736	0.000525247	0.00927708	1.0357	9.72722e-05	0.00276574
AT5G66250	AT5G66250	kinectin-related	-	-	-	-	-	0.588262	0.000500467	0.00880654	0.447864	0.00334031	0.0344474	0.446665	0.00339914	0.0289445	0.526345	0.00109376	0.012132
AT5G13240	AT5G13240	transcription regulators	Global repressor of RNA polymerase III (Pol III). Maf1 repressor activity is critical for plant survival during environmental stresses, and is regulated by its phosphorylation/dephosphorylation through the activity of TOR and PP4/PP2A phosphatases.	-	-	-	-	0.588037	0.00027778	0.00676647	0.423502	0.00296248	0.0321626	0.27572	0.0298858	0.120319	0.268018	0.0335982	0.113862
AT3G02555	AT3G02555	-	-	-	-	-	-	0.587557	0.00372552	0.0260388	0.555844	0.00551533	0.0465798	-0.0160588	0.925518	0.965177	0.161296	0.351042	0.542317
AT1G01760	AT1G01760	adenosine deaminases;RNA binding;RNA binding;adenosine deaminases	-	-	-	-	-	0.587324	0.00413251	0.0278543	0.584146	0.00442129	0.0406372	0.73494	0.00131276	0.0161297	0.986407	0.000125832	0.0031889
AT5G67480	BT4	BTB and TAZ domain protein 4	BTB and TAZ domain protein. Located in cytoplasm and expressed in fruit, flower and leaves.	-	-	-	-	0.587279	0.00498931	0.0313637	-0.0186627	0.911723	0.955151	0.98153	9.67165e-05	0.00336006	0.573363	0.00480803	0.0308181
AT2G28840	XBAT31	XB3 ortholog 1 in Arabidopsis thaliana	-	-	-	-	-	0.587074	0.0064028	0.0365381	0.881616	0.00041166	0.0102154	0.972628	0.000190846	0.00501871	1.18235	3.76068e-05	0.00159589
AT4G15540	UMAMIT38	EamA-like transporter family	nodulin MtN21-like transporter family protein The mRNA is cell-to-cell mobile.	-	-	-	-	0.586248	0.00298145	0.0227258	0.273815	0.0999774	0.268204	0.760867	0.000471165	0.00865604	0.850549	0.000193816	0.00411302
AT3G46180	UTR5	UDP-galactose transporter 5	-	-	-	-	-	0.586136	0.0072934	0.0394211	-0.0661862	0.720029	0.840625	-0.0529048	0.776959	0.880051	0.039026	0.832745	0.905002
AT1G24400	LHT2	lysine histidine transporter 2	High-affinity transporter for neutral and acidic amino acids, expressed in tapetum tissue of anthers	-	-	-	-	0.585894	0.055815	0.147846	-0.0715844	0.803055	0.891687	-1.40326	0.000490004	0.00887822	-2.33541	8.41518e-06	0.000662725
AT2G31010	AT2G31010	Protein kinase superfamily protein	-	-	-	-	-	0.585594	0.0134135	0.0574518	0.132949	0.519066	0.699801	0.800861	0.00328726	0.0284725	1.35143	5.74823e-05	0.00201924
AT2G05590	AT2G05590	TLD-domain containing nucleolar protein	-	-	-	-	-	0.585473	0.00064152	0.0101053	0.24573	0.0731286	0.2216	0.721164	0.000138796	0.00417801	0.592359	0.000636429	0.00854015
AT5G21900	AT5G21900	RNI-like superfamily protein	Contributes to UV tolerance through nucleotide excision repair.	-	-	-	-	0.585347	0.0474772	0.132802	1.40389	0.000245324	0.00762722	0.551629	0.0654555	0.195989	0.725468	0.0202333	0.0810366
AT5G59400	AT5G59400	-	-	-	-	-	-	0.585292	0.00808289	0.0419407	0.327498	0.0957982	0.261744	0.739714	0.00188242	0.020577	0.528855	0.0138379	0.0625612
AT5G54520	AT5G54520	Transducin/WD40 repeat-like superfamily protein	-	-	-	-	-	0.585176	0.0212106	0.0778322	0.198479	0.382721	0.591933	0.397491	0.100297	0.255658	0.610366	0.0181914	0.0751715
AT3G02390	AT3G02390	-	-	-	-	-	-	0.585132	0.12251	0.251634	0.617095	0.107876	0.279034	1.16924	0.0110551	0.0628204	1.27766	0.00624775	0.0363872
AT5G60340	AAK6	P-loop containing nucleoside triphosphate hydrolases superfamily protein	Encodes a nuclear adenylate kinase that interacts with a putative homolog of Rps14, AtRPS14-1 and affects the elongation of cells in the stem.	-	-	-	-	0.583951	0.000137192	0.00499606	0.554773	0.000213384	0.00698253	0.176244	0.111253	0.274213	0.0104495	0.919788	0.957672
AT2G35650	CSLA07	cellulose synthase like	a member of Glycosyltransferase- Family 2 and encodes a beta-mannan synthase based on in vitro enzyme assays from heterologously expressed protein. Mutants exhibit defects in pollen tube growth and embryo development. The defective embryonic development was associated with reduced proliferation and failed cellularization of the endosperm.	-	-	-	-	0.583646	0.010087	0.0481438	-0.152355	0.430654	0.631018	0.398235	0.0561642	0.177976	0.277986	0.162902	0.327792
AT1G52347	AT1G52347	other RNA	-	-	-	-	-	0.583572	0.00828983	0.0425435	0.116386	0.537751	0.714449	0.389482	0.0530501	0.171877	-0.068641	0.708445	0.827549
AT3G45443	AT3G45443	-	-	-	-	-	-	0.583093	0.0011024	0.0131472	0.100715	0.466105	0.660325	0.311947	0.041312	0.147044	0.248072	0.0915906	0.224415
AT2G45245	AT2G45245	other RNA	-	-	-	-	-	0.582971	0.00101928	0.012589	0.375807	0.0174505	0.0929261	0.124952	0.378271	0.584673	-0.149337	0.294075	0.483544
AT1G76130	AMY2	alpha-amylase-like 2	alpha-amylase, putative / 1,4-alpha-D-glucan glucanohydrolase, putative, strong similarity to alpha-amylase GI:7532799 from (Malus x domestica);contains Pfam profile PF00128: Alpha amylase, catalytic domain. Predicted to be secreted based on SignalP analysis.	-	-	-	-	0.582287	0.0115539	0.052248	0.156219	0.427601	0.628706	-0.40818	0.0367613	0.136746	-1.251	2.04033e-05	0.0011133
AT3G13020	AT3G13020	hAT transposon superfamily protein	-	-	-	-	-	0.582243	0.0444378	0.127131	0.46601	0.0964691	0.262812	0.82986	0.0130467	0.0702418	0.644631	0.0405298	0.129518
AT2G39350	ABCG1	ABC-2 type transporter family protein	Belongs to a clade of five Arabidopsis thaliana ABCG half-transporters that are required for synthesis of an effective suberin barrier in roots and seed coats (ABCG2, ABCG6, and ABCG20) and for synthesis of an intact pollen wall (ABCG1 and ABCG16).	-	-	-	-	0.582008	0.36698	0.52417	2.60539	0.00360781	0.0360786	3.4931	0.0013493	0.0164117	2.52264	0.00867908	0.0457894
AT1G59980	ARL2	ARG1-like 2	-	-	-	-	-	0.581985	0.0172427	0.0683286	0.351941	0.118184	0.295611	0.569619	0.0214386	0.0970634	0.746087	0.00477809	0.030702
AT5G18260	AT5G18260	RING/U-box superfamily protein	-	-	-	-	-	0.581371	0.00197665	0.0178389	0.468241	0.00774177	0.0570361	0.212643	0.171755	0.362092	0.256139	0.10462	0.245088
AT1G14400	UBC1	ubiquitin carrier protein 1	ubiquitin carrier protein	-	-	-	GO	0.581297	6.48605e-05	0.00382695	0.661279	2.11702e-05	0.00181442	0.486353	0.000283117	0.0063378	0.312897	0.00607635	0.0357418
AT1G09645	AT1G09645	-	-	-	-	-	-	0.580931	0.00277854	0.0217752	0.45401	0.0129878	0.0777217	0.06023	0.696912	0.827645	-0.240068	0.139299	0.296548
AT1G77370	AT1G77370	Glutaredoxin family protein	-	-	-	-	-	0.580465	0.00124114	0.0138316	0.524911	0.00252432	0.0292172	0.432841	0.00793272	0.0512138	0.144477	0.299601	0.489189
AT1G52240	ROPGEF11	RHO guanyl-nucleotide exchange factor 11	Encodes a member of KPP-like gene family, homolog of KPP (kinase partner protein) gene in tomato. Also a member of the RopGEF (guanine nucleotide exchange factor) family, containing the novel PRONE domain (plant-specific Rop nucleotide exchanger), which is exclusively active towards members of the Rop subfamily .	-	-	-	-	0.580204	0.00922672	0.0454117	0.806734	0.00117592	0.0189974	0.555109	0.0139943	0.0734595	0.593976	0.00934902	0.0481017
AT1G17145	AT1G17145	RING/U-box superfamily protein	-	-	-	-	-	0.580062	0.000442992	0.0083576	0.581272	0.000441529	0.0106745	0.397955	0.00606906	0.0428295	0.461721	0.00232815	0.0192242
AT3G53310	AT3G53310	AP2/B3-like transcriptional factor family protein	-	B3	REM	-	-	0.578843	0.131866	0.264514	1.01867	0.0169106	0.091143	-0.503004	0.193345	0.388289	-0.792293	0.0507273	0.150551
AT1G05840	AT1G05840	Eukaryotic aspartyl protease family protein	-	-	-	-	-	0.578629	0.00232856	0.0195915	0.454475	0.00998459	0.0658705	0.857134	0.000122209	0.00385652	0.895197	8.42137e-05	0.00247978
AT1G73750	AT1G73750	Uncharacterised conserved protein UCP031088, alpha/beta hydrolase	-	-	-	-	-	0.577884	0.0219441	0.0795043	0.770089	0.00456271	0.041474	0.958469	0.000968559	0.0133372	0.369705	0.109425	0.252174
AT1G70290	TPS8	trehalose-6-phosphatase synthase S8	Encodes an enzyme putatively involved in trehalose biosynthesis. Though the protein has both trehalose-6-phosphate synthase (TPS)-like and trehalose-6-phosphate phosphatase (TPP)-like domains, neither activity has been detected in enzymatic assays nor has the protein been able to complement yeast TPS or TPP mutants.	-	-	-	-	0.577591	0.00310427	0.0231717	0.233791	0.151508	0.342607	0.547345	0.00433384	0.0341761	0.879051	0.000140378	0.00339474
AT5G43725	AT5G43725	other RNA	-	-	-	-	-	0.577564	0.00516273	0.0321022	0.0354491	0.834931	0.910423	0.567201	0.00725702	0.0482968	0.624605	0.00386162	0.0268513
AT3G47965	AT3G47965	-	-	-	-	-	-	0.577396	0.0908801	0.205853	1.02421	0.00945264	0.0638074	0.385656	0.240533	0.444231	0.212076	0.506542	0.681025
AT2G22540	SVP	K-box region and MADS-box transcription factor family protein	Encodes a nuclear protein that acts as a floral repressor and that functions within the thermosensory pathway. SVP represses FT expression via direct binding to the vCArG III motif in the FT promoter.	MIKC_MADS	MADS	-	GO	0.577368	0.000107537	0.00447477	0.494348	0.00038139	0.00975842	0.639351	4.65912e-05	0.00217817	0.60131	7.79668e-05	0.002381
AT3G53140	AT3G53140	O-methyltransferase family protein	Nicotinate N-methyltransferase involved in N-methylnicotinate formation.	-	-	-	-	0.577116	0.0742837	0.179102	0.373525	0.226471	0.434757	2.20963	6.5059e-05	0.00262091	1.98704	0.000148501	0.00353212
AT4G20460	AT4G20460	NAD(P)-binding Rossmann-fold superfamily protein	-	-	-	-	-	0.576276	0.171957	0.315183	0.0526184	0.894431	0.944799	1.25315	0.0105299	0.0610264	0.2175	0.603119	0.756405
AT5G27895	AT5G27895	transposable element gene	-	-	-	-	-	0.575844	0.0714609	0.174316	0.428597	0.166515	0.362933	1.41042	0.0125476	0.068525	3.1337	1.33647e-05	0.000878636
AT4G38540	AT4G38540	FAD/NAD(P)-binding oxidoreductase family protein	-	-	-	-	-	0.575418	0.00341877	0.0246197	0.657535	0.00141066	0.0209157	-0.817678	0.000272805	0.00620083	-0.55548	0.00398772	0.0273414
AT3G27250	AT3G27250	-	-	-	-	-	-	0.57537	0.0919957	0.207783	0.251733	0.438216	0.637509	0.881482	0.0192211	0.0905911	1.42205	0.00103797	0.0117196
AT1G58180	BCA6	beta carbonic anhydrase 6	-	-	-	-	-	0.575268	0.0383004	0.115206	0.212086	0.394436	0.601346	0.461045	0.0803406	0.222049	0.677276	0.0166745	0.0706139
AT3G50750	BEH1	BES1/BZR1 homolog 1	-	BES1	BZR	-	leafdata	0.574458	0.0331682	0.104475	0.514644	0.0517914	0.180124	0.766225	0.00786408	0.0509987	0.86888	0.00370742	0.0261694
AT3G18960	AT3G18960	AP2/B3-like transcriptional factor family protein	-	B3	-	-	-	0.574358	0.000967944	0.0122671	0.70851	0.000214396	0.00699837	0.359365	0.0403714	0.145101	0.801843	0.000241782	0.0046761
AT4G37980	ELI3-1	elicitor-activated gene 3-1	NADPH-dependent cinnamaldehyde and hexenal reductase involved in the production of green leaf volitile compounds.	-	-	-	-	0.574213	0.000296694	0.00693603	1.1606	5.53068e-07	0.000262618	0.661118	9.03856e-05	0.00321684	0.860914	8.86516e-06	0.000676291
AT5G14240	AT5G14240	Thioredoxin superfamily protein	-	-	-	-	-	0.574015	0.000943509	0.0121162	0.77844	8.63235e-05	0.00400264	0.502261	0.00240407	0.0237483	0.462834	0.00403498	0.0274419
AT1G64185	AT1G64185	Lactoylglutathione lyase / glyoxalase I family protein	Vicinal oxygen chelate (VOC) superfamily member.	-	-	-	-	0.572947	0.0522252	0.141525	-0.253591	0.372689	0.583954	-0.357724	0.227395	0.42862	-0.720277	0.0255901	0.0945228
AT1G79700	WRI4	Integrase-type DNA-binding superfamily protein	WRI4 encodes an AP2/ERF-type transcriptional activator that specifically controls cuticular wax biosynthesis in Arabidopsis stems. It also functions to activate transcription of genes involved fatty acid biosynthesis during seed and flower development as well as stem wax biosynthesis. Targets identified by ChIP-seq include: LACS1, KCR1, PAS2, ECR, and WSD1.	AP2	AP2-EREBP	-	-	0.571377	0.0317528	0.10135	-0.0890015	0.705921	0.831523	0.30953	0.209598	0.407154	0.825909	0.00489868	0.0311639
AT5G51390	AT5G51390	-	-	-	-	-	-	0.570795	0.0858862	0.198072	0.676857	0.0437424	0.162019	0.565541	0.087469	0.235381	0.978976	0.00754185	0.0418144
AT1G54120	AT1G54120	-	-	-	-	-	-	0.570762	0.192253	0.339563	-0.166811	0.701694	0.829328	-0.615095	0.181052	0.373751	-1.14254	0.0230874	0.0883821
AT5G60260	AT5G60260	-	-	-	-	-	-	0.570194	0.612415	0.733983	0.140426	0.904619	0.950977	-3.25064	0.0163154	0.081144	-2.80535	0.0208734	0.0826988
AT3G56710	SIB1	sigma factor binding protein 1	Sig1 binding protein; interacts with Sig1R4. As well as Sig1, SibI is imported into chloroplasts and its expression is light-dependent in mature chloroplasts.	-	-	-	-	0.569009	0.330271	0.487477	0.284982	0.626612	0.779058	0.379818	0.516134	0.698434	-2.15087	0.00635465	0.0368399
AT2G44850	AT2G44850	-	-	-	-	-	-	0.56899	0.0114837	0.0520021	0.687096	0.00402564	0.0384113	0.330042	0.106751	0.2669	0.276758	0.166339	0.331942
AT1G30500	NF-YA7	nuclear factor Y, subunit A7	-	NF-YA	CCAAT-HAP2	-	-	0.568346	0.00494796	0.031197	0.353731	0.0519152	0.180294	0.640445	0.00267572	0.0253057	0.66248	0.00204743	0.0177095
AT4G36900	RAP2.10	related to AP2 10	encodes a member of the DREB subfamily A-5 of ERF/AP2 transcription factor family (RAP2.10). The protein contains one AP2 domain. There are 16 members in this subfamily including RAP2.9 and RAP2.1.	ERF	AP2-EREBP	-	-	0.568216	0.216147	0.367391	0.947203	0.0517757	0.180107	1.92208	0.00134112	0.0163823	1.6387	0.00370441	0.0261616
AT2G01490	PAHX	phytanoyl-CoA dioxygenase (PhyH) family protein	Encodes a phytanoyl-CoA 2-hydroxylase (PAHX). The mRNA is cell-to-cell mobile.	-	-	-	-	0.567545	0.00120921	0.0137173	0.590396	0.000919648	0.0164494	0.453056	0.00534177	0.039528	0.231674	0.102628	0.241807
AT5G63000	AT5G63000	Mitochondrial import inner membrane translocase subunit Tim17/Tim22/Tim23 family protein	-	-	-	-	-	0.567514	0.00273332	0.0215098	0.924731	7.53285e-05	0.00371477	0.564681	0.0031657	0.0278232	0.154173	0.322325	0.513366
AT4G38545	AT4G38545	other RNA	-	-	-	-	-	0.567449	0.00342103	0.0246197	0.65969	0.00125314	0.0196904	-0.824889	0.000227966	0.00556224	-0.552147	0.00379675	0.0265818
AT5G43290	WRKY49	WRKY DNA-binding protein 49	member of WRKY Transcription Factor; Group II-c	WRKY	WRKY	-	-	0.566695	0.0758932	0.18171	0.836505	0.0142235	0.0821675	1.48378	0.000491713	0.00890066	1.39867	0.000728246	0.00931034
AT1G03660	AT1G03660	Ankyrin-repeat containing protein	-	-	-	-	-	0.566428	0.321609	0.478722	-1.85613	0.0119549	0.074005	-0.062305	0.966878	0.986361	1.56926	0.193938	0.367083
AT4G36730	GBF1	G-box binding factor 1	member of a gene family encoding basic leucine zipper proteins (GBFs) which bind the G-box	bZIP	bZIP	-	-	0.565684	0.00202598	0.0180428	0.492441	0.00491952	0.0432835	0.770887	0.00020708	0.00528416	0.826871	0.00011656	0.00304528
AT2G18700	TPS11	trehalose phosphatase/synthase 11	Encodes an enzyme putatively involved in trehalose biosynthesis. The protein has a trehalose synthase (TPS)-like domain that may or may not be active as well as a trehalose phosphatase (TPP)-like domain.	-	-	-	-	0.565371	0.00222009	0.019034	0.305385	0.0538384	0.1847	0.884333	7.51446e-05	0.00288588	0.99384	2.73522e-05	0.00131443
AT1G13450	GT-1	Homeodomain-like superfamily protein	Encodes GT-1, a plant transcription factor that binds to one of the cis-acting elements, BoxII, which resides within the upstream promoter region of light-responsive genes. GT-1 was assumed to act as a molecular switch modulated through Ca(2+)-dependent phosphorylation/dephosphorylation in response to light signals.	Trihelix	Trihelix	-	-	0.565095	0.00133096	0.0142637	0.412151	0.00966338	0.0646264	0.719896	0.000212314	0.00533535	0.539074	0.0018094	0.0163607
AT2G46260	LRB1	BTB/POZ/Kelch-associated protein	Involvement in protein ubiquitylation is predicted based on physical interaction with CULLIN 3 proteins.	-	-	-	-	0.564227	0.00155509	0.015505	0.766966	0.000152022	0.00565498	0.861393	5.90857e-05	0.00248809	0.903315	3.90185e-05	0.00162369
AT4G37180	AT4G37180	Homeodomain-like superfamily protein	UIF1 is a nuclear and cytoplasmically localized myb-domain containing member of the GARP G2-like subfamily of transcription factors. Interacts with ULT1 and binds to the WUS promoter. UIF1 binding domains are also found in CUC and AG promoters suggesting they are also direct targets. This locus was also identified as a putative cytoskeletal protein in a yeast screen.	G2-like	G2-like	-	-	0.563958	0.0346624	0.107679	0.463967	0.0721415	0.220255	0.804656	0.00626581	0.0437124	0.5536	0.0388351	0.125887
AT1G49880	Erv1	Erv1/Alr family protein	Encodes Erv1, a component of the mitochondrial intermembrane space assembly machinery involved in the import pathway of the small intermembrane space proteins. It contains a Cys-X-Cys shuttle disulfide and oxidizes thioredoxin in vitro.	-	-	-	-	0.563953	0.0112354	0.0512893	0.283689	0.155784	0.348571	0.628551	0.00664557	0.0452779	0.173341	0.373083	0.562462
AT1G34780	APRL4	APR-like 4	Encodes a protein disulfide isomerase-like (PDIL) protein, a member of a multigene family within the thioredoxin (TRX) superfamily. This protein also belongs to the adenosine 5'-phosphosulfate reductase-like (APRL) group.	-	-	-	-	0.56351	0.000798749	0.0111689	0.464514	0.00304517	0.0325563	0.805836	4.73738e-05	0.00218965	0.615722	0.000421366	0.00654726
AT5G44010	AT5G44010	-	-	-	-	-	-	0.562991	0.324172	0.481477	-0.639015	0.302314	0.515459	-1.4697	0.0280104	0.115018	-1.90005	0.00804008	0.0435069
AT2G35950	EDA12	embryo sac development arrest 12	-	-	-	-	-	0.562966	0.253319	0.407789	0.629179	0.224697	0.432579	1.97681	0.00487783	0.0369871	1.4215	0.0271476	0.0984509
AT5G13740	ZIF1	zinc induced facilitator 1	Encodes ZIF1 (ZINC-INDUCED FACILITATOR1), a member of the Major Facilitator Superfamily (MFS) of membrane proteins which are found in all organisms and transport a wide range of small, organic molecules. Involved in a mechanism of Zn sequestration, possibly by transport of a Zn ligand or Zn-ligand complex into vacuoles. The mRNA is cell-to-cell mobile.	-	-	-	-	0.562456	0.0388433	0.116076	0.280481	0.262846	0.474606	1.01734	0.00183352	0.0202294	1.03386	0.00162077	0.0153749
AT1G70710	GH9B1	glycosyl hydrolase 9B1	endo-1,4-beta-glucanase. Involved in cell elongation.	-	-	-	-	0.562276	0.00350678	0.0250367	0.474035	0.00988472	0.0655542	0.223324	0.194133	0.389143	0.756596	0.000647694	0.00864913
AT5G38140	NF-YC12	nuclear factor Y, subunit C12	-	NF-YC	CCAAT-HAP5	-	-	0.562015	0.0281528	0.0936646	-0.0206031	0.927945	0.963792	1.01384	0.0010754	0.0141499	1.29015	0.000164549	0.0037357
AT5G48485	DIR1	Bifunctional inhibitor/lipid-transfer protein/seed storage 2S albumin superfamily protein	Encodes a putative apoplastic lipid transfer protein that is involved in systemic acquired resistance. Mutants in this gene exhibit wild-type local resistance to avirulent and virulent Pseudomonas syringae, but pathogenesis-related gene expression is abolished in uninoculated distant leaves and fail to develop SAR to virulent Pseudomonas or Peronospora parasitica. DIR1 protein is cell-to-cell mob…	-	-	-	-	0.561993	0.0271507	0.0914328	0.619155	0.0181235	0.0949766	0.266925	0.297706	0.507166	0.337017	0.188066	0.359136
AT5G01210	AT5G01210	HXXXD-type acyl-transferase family protein	-	-	-	-	-	0.56141	0.032367	0.102533	1.9654	5.67575e-06	0.000942672	0.313264	0.186488	0.380057	0.687901	0.0102025	0.050956
AT5G01215	AT5G01215	other RNA	-	-	-	-	-	0.56141	0.0322935	0.102378	1.9654	5.64781e-06	0.000942672	0.313264	0.186277	0.379897	0.686174	0.0103137	0.0512142
AT1G12520	CCS	copper chaperone for SOD1	Copper-zinc superoxide dismutase copper chaperone (delivers copper to the Cu-Zn superoxide dismutase). Localized to the chloroplast. Expressed in roots and shoots. Up-regulated in response to copper and senescence. The AtACC activates all three CuZnSOD activities located in three different subcellular compartments. Contains three domains, central, ATX-1 like and C-terminal. ATX-1 like domain esse…	-	-	-	-	0.561117	0.00165569	0.0161034	0.529552	0.00244409	0.0287653	-0.65529	0.000519137	0.00920237	0.147119	0.29249	0.481524
AT2G32990	GH9B8	glycosyl hydrolase 9B8	-	-	-	-	-	0.56013	0.0437292	0.125869	1.51934	0.000122656	0.00497206	0.710696	0.01726	0.0843359	1.55683	8.0256e-05	0.00241434
AT5G14620	DRM2	domains rearranged methyltransferase 2	A putative DNA methyltransferase with rearranged catalytic domains; similar to mammalian DNMT3 methyltransferases; contains UBA domains. The 3'-end proximal part of the gene coding region is highly methylated at both adenine and cytosine residues.	-	-	-	-	0.56011	0.000267912	0.00660717	0.2442	0.0409767	0.155326	0.496701	0.000756564	0.0113314	0.655008	8.0642e-05	0.00241594
AT1G71340	GDPD4	PLC-like phosphodiesterases superfamily protein	Encodes a member of the glycerophosphodiester phosphodiesterase (GDPD) family.	-	-	-	-	0.558405	0.00186923	0.0172644	0.224838	0.125799	0.30726	0.683888	0.000432194	0.00819754	0.788589	0.00013772	0.00336029
AT1G33265	AT1G33265	Transmembrane proteins 14C	-	-	-	-	-	0.557732	0.00175168	0.0166247	0.893866	4.89316e-05	0.00295997	-0.142511	0.335777	0.545249	-0.166387	0.261118	0.447583
AT5G13330	Rap2.6L	related to AP2 6l	encodes a member of the ERF (ethylene response factor) subfamily B-4 of ERF/AP2 transcription factor family. The protein contains one AP2 domain. There are 7 members in this subfamily.	ERF	AP2-EREBP	-	-	0.557627	0.504434	0.645808	1.63502	0.0745649	0.224382	2.6685	0.0093151	0.0566909	1.25566	0.161033	0.325292
AT5G27889	AT5G27889	-	This gene encodes a small protein and has either evidence of transcription or purifying selection.	-	-	-	-	0.557169	0.170845	0.313987	-0.0351304	0.927224	0.963402	5.69637	0.00111005	0.0144451	7.06338	5.50454e-05	0.0019554
AT1G21760	FBP7	F-box protein 7	This gene is predicted to encode an F-box protein that is evolutionarily conserved between Arabidopsis and other eukaryotes including S.cerevisiae and humans. It may play a role in regulating translation under conditions of temperature stress. FBP7 transcript levels are increased at high and low temperatures. The mRNA is cell-to-cell mobile.	-	-	-	-	0.55701	0.00171356	0.0164027	0.532737	0.00238233	0.0285779	0.588108	0.0012221	0.0154081	0.323649	0.0354335	0.118358
AT2G01090	AT2G01090	Ubiquinol-cytochrome C reductase hinge protein	-	-	-	-	-	0.55692	0.00090128	0.0118399	0.581174	0.000706838	0.0141174	0.587888	0.000629557	0.0102848	0.0235089	0.851834	0.916816
AT3G20920	AT3G20920	translocation protein-related	-	-	-	-	-	0.555974	0.000232349	0.00620493	0.602292	0.000126666	0.00504903	0.616626	0.000107423	0.00356159	0.476435	0.000804097	0.00991514
AT3G20220	AT3G20220	SAUR-like auxin-responsive protein family	-	-	-	-	-	0.55511	0.0416806	0.121656	0.368312	0.162503	0.357732	-0.272281	0.297629	0.507166	-0.766239	0.0108896	0.0531677
AT3G02040	SRG3	senescence-related gene 3	Encodes a member of the glycerophosphodiester phosphodiesterase (GDPD) family. Has glycerophosphodiester phosphodiesterase activity. Functions in maintaining cellular phosphate homeostasis under phosphate starvation. The mRNA is cell-to-cell mobile.	-	-	-	-	0.554604	0.0341929	0.106809	0.983302	0.00157719	0.0222956	0.141629	0.57464	0.74278	0.446815	0.0911723	0.22384
AT5G10530	AT5G10530	Concanavalin A-like lectin protein kinase family protein	-	-	-	-	-	0.554503	0.112179	0.23769	0.246497	0.456967	0.652827	0.613699	0.113961	0.278563	1.37357	0.00244722	0.019861
AT4G19430	AT4G19430	-	-	-	-	-	-	0.553512	0.458016	0.605475	3.97791	0.000420992	0.010379	7.04726	0.000991781	0.0134709	7.56244	0.000383232	0.00621627
AT2G28430	AT2G28430	-	-	-	-	-	-	0.552736	0.0110357	0.0507406	-0.144432	0.44223	0.640837	-0.290198	0.135216	0.310777	-0.606693	0.00640544	0.0370322
AT4G17730	SYP23	syntaxin of plants 23	member of SYP2 Gene Family	-	-	-	leafdata	0.552266	0.00117613	0.013562	0.525773	0.00164872	0.0228846	0.514808	0.00191842	0.0208276	0.709437	0.000173777	0.00386638
AT1G18680	AT1G18680	HNH endonuclease domain-containing protein	-	-	-	-	-	0.551502	0.00338528	0.0245413	0.13634	0.373711	0.584732	0.771684	0.000291476	0.00642513	0.300555	0.0643308	0.176777
AT2G37330	ALS3	aluminum sensitive 3	Encodes an ABC transporter-like protein, without an ATPase domain, required for aluminum (Al) resistance/tolerance and may function to redistribute accumulated Al away from sensitive tissues in order to protect the growing root from the toxic effects of Al.	-	-	-	-	0.551391	0.00560141	0.0337191	0.686952	0.00113013	0.0186393	0.14739	0.358311	0.566016	0.159731	0.31879	0.509236
AT3G49550	AT3G49550	-	-	-	-	-	-	0.550916	0.00844874	0.043037	0.0538058	0.760678	0.867005	0.777389	0.00127356	0.0158019	1.14568	5.58398e-05	0.00197621
AT1G10890	AT1G10890	-	-	-	-	-	-	0.549935	0.00224861	0.0191694	0.210411	0.15456	0.346734	0.561661	0.0020698	0.0217941	1.02143	1.76758e-05	0.00100512
AT1G12910	ATAN11	Transducin/WD40 repeat-like superfamily protein	Encodes LIGHT-REGULATED WD1 (LWD1), a clock proteins regulating circadian period length and photoperiodic flowering.	-	-	-	-	0.548985	0.0058995	0.034787	0.434073	0.0207217	0.103221	0.659226	0.00183241	0.0202294	0.416247	0.0249865	0.0929822
AT3G18970	MEF20	mitochondrial editing factor 20	Encodes a pentatricopeptide repeat protein (PPR) protein involved in mitochondrial mRNA editing.	-	-	-	-	0.548878	0.0063605	0.0363616	0.668559	0.00202526	0.025805	0.0393695	0.827403	0.911156	0.332312	0.0815313	0.207624
AT1G63460	GPX8	glutathione peroxidase 8	Encodes GPX8 (glutathione peroxidase 8). Involved in the suppression of oxidative damages in nucleus and cytosol. The mRNA is cell-to-cell mobile.	-	-	-	-	0.548767	0.00270449	0.0214075	0.281372	0.0763839	0.228116	0.155042	0.297344	0.507108	-0.590547	0.00171344	0.015869
AT3G21310	AT3G21310	Core-2/I-branching beta-1,6-N-acetylglucosaminyltransferase family protein	-	-	-	-	-	0.546598	0.285839	0.443437	1.86532	0.00302184	0.03238	2.10721	0.00263548	0.02509	2.67344	0.000452286	0.00686736
AT3G51500	AT3G51500	-	-	-	-	-	-	0.545002	0.00220081	0.0189496	0.410505	0.0124792	0.075945	0.642077	0.000782488	0.011611	0.448589	0.00798241	0.0432795
AT5G19120	AT5G19120	Eukaryotic aspartyl protease family protein	-	-	-	-	-	0.544797	0.124203	0.253702	0.232901	0.486324	0.675796	0.723825	0.0522877	0.170428	1.24184	0.00411952	0.0277972
AT1G06700	AT1G06700	Protein kinase superfamily protein	-	-	-	-	-	0.544394	0.000109423	0.00447477	0.525927	0.000145121	0.00548418	0.805629	3.35549e-06	0.000453265	0.829571	2.53847e-06	0.000353408
AT4G32440	AT4G32440	Plant Tudor-like RNA-binding protein	-	-	-	-	-	0.543779	0.00671416	0.0376332	0.180735	0.287243	0.50066	0.616559	0.00320863	0.0280271	0.926945	0.000156612	0.00364563
AT5G55250	IAMT1	IAA carboxylmethyltransferase 1	Encodes an enzyme which specifically converts IAA to its methyl ester form MelIAA. This gene belongs to the family of carboxyl methyltransferases whose members catalyze the transfer of the methyl group from S-adenosyl-L-methionine to carboxylic acid-containing substrates to form small molecule methyl esters. Expression of TCP genes is downregulated in mutant iamt1-D.	-	-	-	leafdata	0.542774	0.249878	0.404099	1.93554	0.00260435	0.0297364	1.32671	0.0204634	0.0944477	1.69525	0.00510868	0.0319654
AT4G14930	AT4G14930	Survival protein SurE-like phosphatase/nucleotidase	-	-	-	-	-	0.542546	0.00463862	0.0299344	0.47943	0.00960157	0.0643526	0.842801	0.000198451	0.00515429	0.768008	0.00040779	0.00645212
AT5G57060	AT5G57060	-	-	-	-	-	-	0.542048	0.0432998	0.124937	0.154808	0.532378	0.710125	-0.16974	0.48368	0.671665	-0.854567	0.00418121	0.0280473
AT1G64040	TOPP3	type one serine/threonine protein phosphatase 3	Encodes the catalytic subunit of a Type 1 phosphoprotein Ser/Thr phosphatase, expressed in roots, shoots and flowers.	-	-	-	-	0.542001	0.000579708	0.00960297	0.682961	9.27591e-05	0.00417173	0.590207	0.000306714	0.00662937	0.521031	0.000784972	0.00976521
AT3G60640	ATG8G	Ubiquitin-like superfamily protein	-	-	-	-	-	0.54083	0.0232364	0.082313	0.825736	0.00262103	0.0298123	0.0756532	0.723848	0.845056	-0.0635736	0.764763	0.864436
AT1G63760	ARI6	-	-	-	-	-	-	0.540409	0.309346	0.466334	1.4874	0.011063	0.0704173	0.969478	0.0796557	0.220884	0.849553	0.114978	0.260868
AT5G22740	CSLA02	cellulose synthase-like A02	Encodes a beta-mannan synthase based on in vitro enzyme assays from heterologously expressed protein. CSLA2 synthesizes the backbone of galactoglucomannan in seed coat epidermal cells. Both CSLA2 and MUCI10, which may be part of a protein complex, are critical for mucilage architecture.	-	-	-	-	0.53986	0.00121515	0.0137277	1.00257	8.54056e-06	0.00117382	0.735857	0.000232255	0.00562343	0.899503	3.88536e-05	0.00162038
AT1G17160	AT1G17160	pfkB-like carbohydrate kinase family protein	RBSK is a plastid localized ribokinase involved in nucleoside metabolism. It is the only member of this gene family in Arabidopsis.	-	-	-	-	0.539513	0.00177793	0.016715	0.888368	3.73155e-05	0.00252224	0.581389	0.00105667	0.0139889	0.562605	0.00130772	0.0134714
AT3G57170	AT3G57170	N-acetylglucosaminyl transferase component family protein / Gpi1 family protein	-	-	-	-	-	0.538279	0.0189776	0.0725462	0.42174	0.0535366	0.183968	0.60243	0.0114149	0.0641904	0.912643	0.000793938	0.00983153
AT5G57900	SKIP1	SKP1 interacting partner 1	F-box protein, interacts with SKP1/ASK1 subunit of SCF ubiquitin ligase in a glucose-dependent manner	-	-	-	-	0.537916	0.00192545	0.0175609	0.775494	0.000119461	0.00487474	0.513403	0.00283697	0.0262025	0.62044	0.000730845	0.00932467
AT1G29395	COR413IM1	COLD REGULATED 314 INNER MEMBRANE 1	Integral membrane protein in the inner envelope of chloroplasts. Provide freezing tolerance. Expression is induced by short-term cold-treatment, water deprivation, and abscisic acid treatment.	-	-	-	-	0.536619	0.0613203	0.157322	1.03295	0.00139348	0.0208241	2.89016	2.70288e-07	0.000134674	2.99026	2.00236e-07	9.84692e-05
AT3G54910	AT3G54910	RNI-like superfamily protein	-	-	-	-	-	0.536603	0.0271463	0.0914328	-0.0962531	0.655541	0.798765	0.258161	0.258491	0.465234	0.749491	0.00526065	0.032636
AT1G53541	AT1G53541	-	-	-	-	-	-	0.536541	0.388165	0.544288	-0.339049	0.61727	0.772413	-1.49271	0.0861426	0.233137	-2.73842	0.00769183	0.0423127
AT5G44660	AT5G44660	-	-	-	-	-	-	0.536499	0.00017553	0.00556697	0.41091	0.0013165	0.0202821	0.350308	0.00436	0.0342968	1.08015	3.39915e-07	0.000119184
AT1G71130	CRF8	Integrase-type DNA-binding superfamily protein	encodes a member of the ERF (ethylene response factor) subfamily B-5 of ERF/AP2 transcription factor family. The protein contains one AP2 domain. There are 7 members in this subfamily.	ERF	AP2-EREBP	-	-	0.536361	0.0130152	0.0562625	0.814507	0.00102858	0.0176885	0.321025	0.103884	0.262051	0.222764	0.24162	0.425433
AT5G58575	AT5G58575	-	Component of the deubiquitination module of the SAGA complex.	-	-	-	-	0.536355	0.00143557	0.0148125	0.6676	0.000312141	0.00880786	0.421635	0.00722666	0.0481286	0.223162	0.107065	0.248796
AT4G21510	FBS2	F-box family protein	-	-	-	-	-	0.534965	0.089947	0.204498	0.885932	0.0104366	0.0678358	0.747201	0.0231775	0.101985	1.10865	0.00245294	0.0198818
AT5G66610	DAR7	DA1-related protein 7	-	-	-	-	-	0.534638	0.0108072	0.0501311	0.348585	0.0695881	0.215361	0.916486	0.000368788	0.00737342	1.16993	4.70201e-05	0.00177734
AT5G17290	APG5	autophagy protein Apg5 family	Autophagy protein ATG5. Forms a conjugate with ATG12 with an essential role in plant nutrient recycling. Mutants missing ATG5 display early senescence and are hypersensitive to nitrogen or carbon starvation, accompanied by a more rapid loss of organellar and cytoplasmic proteins.	-	-	-	GO	0.533128	0.000242381	0.00630391	0.305312	0.0104339	0.0678358	0.712277	1.94635e-05	0.00132562	0.355966	0.00410238	0.0277371
AT5G40910	AT5G40910	Disease resistance protein (TIR-NBS-LRR class) family	-	-	-	-	leafdata	0.533095	0.000331915	0.00731604	-0.0758965	0.475158	0.66751	0.527673	0.000383493	0.0075589	0.872945	4.94702e-06	0.000503586
AT2G36320	AT2G36320	A20/AN1-like zinc finger family protein	-	-	-	-	-	0.532271	6.89774e-05	0.00389856	0.612977	2.04445e-05	0.00178385	0.414515	0.000489801	0.00887822	0.486279	0.000135854	0.00332763
AT1G17530	TIM23-1	translocase of inner mitochondrial membrane 23	Encodes a translocase of inner mitochondrial membrane.	-	-	-	-	0.53196	0.0039298	0.0269394	0.740318	0.000391968	0.00990884	0.974932	4.44505e-05	0.0021307	1.01155	3.14931e-05	0.00142313
AT4G10100	CNX7	co-factor for nitrate, reductase and xanthine dehydrogenase 7	molybdenum cofactor synthesis family protein, similar to Molybdenum cofactor synthesis protein 2 small subunit (Molybdopterin- synthase small subunit) (MOCS2A) (MOCO1-A) (Swiss-Prot:O96033) (Homo sapiens); contains TIGRFAM TIGR01682: molybdopterin converting factor, subunit 1; sir loss-of-function mutants are resistant to sirtinol, a modulator of auxin signaling.	-	-	-	-	0.531648	0.000399524	0.00796272	0.696314	4.47535e-05	0.00280584	0.550051	0.000308624	0.00664032	0.358685	0.00592079	0.03537
AT1G20816	AT1G20816	-	-	-	-	-	-	0.531469	0.0136089	0.0579869	0.597732	0.00787086	0.0576522	-0.0508798	0.787457	0.887322	-0.411913	0.0473154	0.143707
AT5G55700	BAM4	beta-amylase 4	In vitro assay indicates no beta-amylase activity of BAM4. However mutation in BAM4 impairs starch breakdown. BAM4 may play a regulatory role.	-	-	-	-	0.530729	0.00198694	0.0179048	0.220429	0.119793	0.297895	0.67663	0.000344741	0.00707161	0.473459	0.0041888	0.0280653
AT3G49780	PSK4	phytosulfokine 4 precursor	Phytosulfokine 3 precursor, coding for a unique plant peptide growth factor. Plants overexpressing this gene (under a 35S promoter), develop normal cotyledons and hypocotyls but their growth, in particular that of their roots, was faster than that of wildtype.	-	-	YES	-	0.530571	0.421525	0.574266	-0.670358	0.307147	0.520626	-1.95461	0.00997069	0.0590137	-2.57028	0.00215483	0.018341
AT5G05760	SYP31	syntaxin of plants 31	A SNARE protein (ortholog of syntaxin 5), a membrane fusion machine component involved in cytokinesis	-	-	-	-	0.530444	0.0112475	0.0513279	0.810131	0.000788497	0.0149894	0.429987	0.0328967	0.12782	0.18885	0.303461	0.493365
AT1G09280	AT1G09280	-	-	-	-	-	-	0.530427	0.000902828	0.0118399	0.52674	0.000975377	0.017084	0.74472	6.83302e-05	0.00272946	0.781191	4.42046e-05	0.00172559
AT5G06930	AT5G06930	-	-	-	-	-	-	0.530183	0.157382	0.297124	0.0619492	0.865195	0.928188	1.17069	0.00788711	0.0510895	1.24757	0.00526938	0.0326794
AT5G22700	AT5G22700	F-box/RNI-like/FBD-like domains-containing protein	-	-	-	-	-	0.529427	0.0037803	0.0263191	-0.0299016	0.838967	0.913231	0.409302	0.0178111	0.0860951	0.787409	0.000238858	0.00465761
AT4G27830	BGLU10	beta glucosidase 10	Encodes a beta-glucosidase that may be responsible for acyl-glucose-dependent anthocyanin glucosyltransferase activity in Arabidopsis. In vitro efforts to demonstrate AAGT activity for BGLU10 have been unsuccessful but experiments with mutants in this gene suggest at least an indirect involvement in anthocyanin formation.	-	-	-	-	0.528131	0.0769999	0.183432	0.61215	0.0460592	0.167258	1.31289	0.000619662	0.0102243	0.352037	0.21819	0.397577
AT2G22430	HB6	homeobox protein 6	Encodes a homeodomain leucine zipper class I (HD-Zip I) protein that is a target of the protein phosphatase ABI1 and regulates hormone responses in Arabidopsis.	HD-ZIP	Homeobox	-	-	0.528048	0.00255372	0.020646	0.988944	1.86569e-05	0.00165845	0.133562	0.342716	0.551946	0.117515	0.401308	0.587972
AT1G14350	FLP	Duplicated homeodomain-like superfamily protein	Encodes a putative MYB transcription factor involved in stomata development, loss of FLP activity results in a failure of guard mother cells (GMCs) to adopt the guard cell fate, thus they continue to divide resulting in abnormal stomata consisting of clusters of numerous guard cell-like cells. This phenotype is enhanced in double mutants with MYB88. Its transcript levels change after inducing MUT…	MYB	MYB	-	leafdata	0.527442	0.0114751	0.0519964	-0.599986	0.0061684	0.0497194	-0.81746	0.000714179	0.0109937	-0.586266	0.00622711	0.0363229
AT4G16765	AT4G16765	2-oxoglutarate (2OG) and Fe(II)-dependent oxygenase superfamily protein	-	-	-	-	-	0.527283	0.00412459	0.0278314	0.524768	0.00438892	0.0404575	0.709827	0.000612136	0.0101579	0.865318	0.000121859	0.00313018
AT3G61830	ARF18	auxin response factor 18	-	ARF	ARF	-	-	0.526899	0.00136394	0.0144395	0.527559	0.00137554	0.0207137	0.989077	9.73889e-06	0.000826888	1.46503	2.33086e-07	0.000100634
AT5G10380	RING1	RING/U-box superfamily protein	Encodes a RING finger domain protein with E3 ligase activity that is localized to the lipid rafts of the plasma membrane. Expression is increased in response to fungal pathogen. May be involved in regulation of programmed cell death by facilitating degredation of regulation of PDC activators. The mRNA is cell-to-cell mobile.	-	C3H	-	-	0.525759	0.132206	0.265054	0.757462	0.0424643	0.159023	-0.494943	0.139825	0.317668	-1.63062	0.000367783	0.00606586
AT1G62920	AT1G62920	-	-	-	-	-	-	0.525707	0.0470405	0.132029	-0.146723	0.544882	0.719835	0.330894	0.193984	0.389078	0.750454	0.009136	0.0473532
AT3G06070	AT3G06070	-	-	-	-	-	-	0.5254	0.0427596	0.123926	-0.123169	0.598639	0.759713	0.624598	0.0209973	0.0957982	0.690015	0.0127233	0.0591699
AT5G18250	AT5G18250	-	-	-	-	-	-	0.525093	0.0175408	0.0691193	-0.201303	0.320041	0.532916	-0.536707	0.0180904	0.0870249	-0.648791	0.0062611	0.0364425
AT5G43780	APS4	Pseudouridine synthase/archaeosine transglycosylase-like family protein	sulfate adenylyltransferase, ATP sulfurylase	-	-	-	-	0.524627	0.0144947	0.0603967	0.755025	0.0017788	0.0238002	-0.0477868	0.791516	0.889855	-0.725247	0.00190486	0.0169406
AT4G15490	UGT84A3	UDP-Glycosyltransferase superfamily protein	Encodes a protein that might have sinapic acid:UDP-glucose glucosyltransferase activity.	-	-	-	-	0.524518	0.475901	0.621172	2.21337	0.00930858	0.0633953	1.67854	0.0268584	0.112141	0.256554	0.696548	0.820279
AT5G63200	AT5G63200	tetratricopeptide repeat (TPR)-containing protein	-	-	-	-	-	0.522689	0.000846096	0.0114674	0.778238	3.53343e-05	0.00248143	0.519398	0.000988723	0.0134484	0.588045	0.000377527	0.00617813
AT5G23340	AT5G23340	RNI-like superfamily protein	-	-	-	-	-	0.522421	0.00532033	0.0327168	0.314558	0.0598321	0.196799	0.822275	0.000225105	0.00552091	0.814959	0.000238192	0.00464941
AT4G07960	CSLC12	Cellulose-synthase-like C12	encodes a gene similar to cellulose synthase	-	-	-	-	0.52158	0.158846	0.298712	-1.18326	0.00816095	0.0588198	-0.324544	0.453438	0.647975	-0.392273	0.352613	0.543767
AT4G14430	IBR10	indole-3-butyric acid response 10	Encodes a peroxisomal delta3, delta2-enoyl CoA isomerase, involved in unsaturated fatty acid degradation. This enzyme might also be involved in the conversion of indole-3-butyric acid to indole-3-acetic acid via a beta-oxidation-like pathway.	-	-	-	-	0.521427	0.00406645	0.0275471	0.800194	0.000193266	0.00661716	0.389073	0.0209534	0.0956904	0.251914	0.107631	0.249707
AT1G76380	AT1G76380	DNA-binding bromodomain-containing protein	-	-	-	-	leafdata	0.521256	0.0536649	0.144229	0.41817	0.109925	0.282473	0.508863	0.0692758	0.20248	0.74018	0.0134414	0.0613401
AT1G33050	AT1G33050	-	-	-	-	-	-	0.52099	0.00400231	0.0272589	0.357161	0.0295799	0.127086	0.702271	0.000501675	0.0090292	0.781474	0.000217526	0.00442302
AT2G40110	AT2G40110	Yippee family putative zinc-binding protein	-	-	-	-	-	0.520756	0.0490139	0.13538	0.30978	0.219389	0.426369	-0.677013	0.0158902	0.0797625	-0.524456	0.0474685	0.143971
AT5G26980	SYP41	syntaxin of plants 41	member of SYP4 Gene Family	-	-	-	-	0.520029	0.00996839	0.0477827	0.0107411	0.949599	0.97426	0.542556	0.00834089	0.0527477	0.697532	0.00166879	0.0156188
AT5G39660	CDF2	cycling DOF factor 2	Dof-type zinc finger domain-containing protein, identical to H-protein promoter binding factor-2a GI:3386546 from (Arabidopsis thaliana). Interacts with LKP2 and FKF1, but its overexpression does not change flowering time under short or long day conditions.	Dof	C2C2-Dof	-	-	0.519979	0.0487013	0.134851	0.504384	0.0540933	0.185237	0.731712	0.0102372	0.0598984	0.672583	0.0157171	0.0680823
AT5G63140	PAP29	purple acid phosphatase 29	-	-	-	-	-	0.519822	0.0147596	0.0611373	0.0260229	0.888414	0.941438	-0.720071	0.0057534	0.0412788	-0.304959	0.157476	0.320329
AT1G22250	AT1G22250	-	-	-	-	-	-	0.519811	0.221991	0.373682	0.410777	0.341251	0.553331	-1.65196	0.00737009	0.0488946	-1.26992	0.0216902	0.0848167
AT3G24740	AT3G24740	Protein of unknown function (DUF1644)	-	-	-	-	-	0.519026	0.00180663	0.0168744	0.558366	0.00107301	0.0180521	0.670743	0.000283852	0.0063378	0.819587	5.26676e-05	0.00189986
AT2G44800	AT2G44800	2-oxoglutarate (2OG) and Fe(II)-dependent oxygenase superfamily protein	-	-	-	-	-	0.517453	0.0619235	0.158386	0.402309	0.138479	0.325266	0.62954	0.0324778	0.126686	0.873497	0.00577862	0.0347847
AT1G26470	AT1G26470	-	-	-	-	-	-	0.517415	0.000751583	0.0108746	0.378406	0.00672112	0.0523254	-0.360847	0.00997787	0.0590193	-0.586043	0.000380457	0.00620463
AT1G05020	AT1G05020	ENTH/ANTH/VHS superfamily protein	-	-	-	-	-	0.517161	0.0724087	0.175925	1.21178	0.000599027	0.0128449	-0.0457408	0.854264	0.926117	0.669396	0.018436	0.075817
AT5G63160	BT1	BTB and TAZ domain protein 1	BTB and TAZ domain protein. Short-lived nuclear-cytoplasmic protein targeted for degradation by the 26S proteosome pathway. Acts redundantly with BT2 and BT3 during female gametophyte development.	-	-	-	-	0.517102	0.120263	0.248479	-1.53074	0.000631732	0.0131442	0.434694	0.177477	0.369383	0.52109	0.113031	0.257816
AT4G37370	CYP81D8	cytochrome P450, family 81, subfamily D, polypeptide 8	member of CYP81D	-	-	-	-	0.516375	0.513449	0.652591	1.01418	0.21424	0.420877	-1.20358	0.139347	0.316886	-2.11715	0.0218648	0.085288
AT2G34690	ACD11	Glycolipid transfer protein (GLTP) family protein	Gene product transports the glycolipid precursor sphingosine between membranes in vitro. Mutant constitutively expresses defense-related genes that accompany the hypersensitive response normally triggered by avirulent pathogens. The mRNA is cell-to-cell mobile.	-	-	-	-	0.516193	0.00203753	0.0180918	0.707337	0.000205962	0.00686565	0.113028	0.396064	0.598496	-0.0649921	0.62098	0.769378
AT5G42850	AT5G42850	Thioredoxin superfamily protein	-	-	-	-	-	0.515972	0.000842006	0.0114448	0.728847	5.50968e-05	0.00313274	0.262653	0.0400102	0.144268	0.0218798	0.84904	0.914901
AT3G08690	UBC11	ubiquitin-conjugating enzyme 11	-	-	-	-	-	0.515972	0.00965098	0.0466271	0.722897	0.00125718	0.0197212	0.117151	0.489427	0.67647	0.0748413	0.655074	0.792231
AT3G60600	VAP27-1	vesicle associated protein	Encodes VAP27 (for Vesicle-Associated Protein). VAP27 has high homology to the VAP33 family of SNARE-like proteins from animals. May be involved in vesicular transport to or from the ER. Located exclusively in limiting membrane of protein storage vacuoles. Binds SRC2.	-	-	-	-	0.515556	0.000960667	0.0121912	0.592464	0.000338811	0.00915667	0.849797	1.64199e-05	0.00116006	0.625119	0.000222927	0.00449033
AT2G31150	AT2G31150	ATP binding;ATPases, coupled to transmembrane movement of ions, phosphorylative mechanism	-	-	-	-	-	0.51519	0.015793	0.0641592	0.062013	0.736502	0.851079	0.391782	0.0585688	0.182911	0.865175	0.00070995	0.00916026
AT5G39850	AT5G39850	Ribosomal protein S4	-	-	-	-	-	0.513274	0.204089	0.353764	1.30127	0.00990814	0.0656158	-0.765537	0.0815357	0.224265	-0.787409	0.0706239	0.188072
AT3G03330	AT3G03330	NAD(P)-binding Rossmann-fold superfamily protein	-	-	-	-	-	0.511518	0.00110234	0.0131472	0.74686	5.56826e-05	0.00314715	0.413987	0.00455813	0.0353125	0.360263	0.0101003	0.0506592
AT4G36930	SPT	basic helix-loop-helix (bHLH) DNA-binding superfamily protein	Encodes a transcription factor of the bHLH protein family. Mutants have abnormal, unfused carpels and reduced seed dormancy.	bHLH	bHLH	-	leafdata	0.511139	0.0117507	0.0527092	0.721959	0.00167944	0.0230759	1.76426	3.62376e-06	0.000478228	2.34629	1.92615e-07	9.84692e-05
AT2G42360	AT2G42360	RING/U-box superfamily protein	-	-	C3H	-	-	0.509655	0.098113	0.216891	0.418442	0.165249	0.360922	1.02967	0.00740519	0.0489759	1.37866	0.0010016	0.0114726
AT1G19240	AT1G19240	-	-	-	-	-	-	0.50858	0.0503214	0.138005	-0.112426	0.64851	0.794038	-0.898752	0.00420011	0.0335406	-0.537966	0.0483149	0.14563
AT3G52180	SEX4	dual specificity protein phosphatase (DsPTP1) family protein	Encodes a plant-specific glucan phosphatase that contains a noncatalytic carbohydrate-binding module as well as a dual specificity protein phosphatase domain. SEX4 can dephosphorylate C6- and C3-glucosyl residues on native starch grains and related maltodextrin compounds in vitro. This protein interacts with the plant SnRK AKIN11, binds starch, and is localized in the chloroplast. sex4 mutants ha…	-	-	-	leafdata	0.507472	0.0154328	0.0631929	0.307335	0.112812	0.287043	0.885324	0.000484262	0.00883334	0.333602	0.0890549	0.220529
AT5G20940	AT5G20940	Glycosyl hydrolase family protein	-	-	-	-	-	0.507346	0.0107145	0.0498693	0.611612	0.00382584	0.0372038	0.0351907	0.83982	0.918399	-0.151444	0.38976	0.577849
AT2G01930	BPC1	basic pentacysteine1	BASIC PENTACYSTEINE1 (BPC1) is a regulator of the homeotic Arabidopsis thaliana gene SEEDSTICK (STK), which controls ovule identity. BPC1 induces conformational changes by cooperative binding to purine-rich elements present in the STK regulatory sequence. STK is upregulated in bpc1 mutant.	BBR-BPC	BBR/BPC	-	leafdata	0.50684	0.000412713	0.00809772	0.135369	0.206631	0.413344	0.695527	3.35216e-05	0.00175817	0.757345	1.52369e-05	0.000921684
AT3G45290	MLO3	Seven transmembrane MLO family protein	A member of a large family of seven-transmembrane domain proteins specific to plants, homologs of the barley mildew resistance locus o (MLO) protein. The Arabidopsis genome contains 15 genes encoding MLO proteins, with localization in plasma membrane. Phylogenetic analysis revealed four clades of closely-related AtMLO genes. ATMLO3 belongs to the clade IV, with AtMLO2, AtMLO6 and AtMLO12. The gen…	-	-	-	-	0.50664	0.0580117	0.151753	0.0458953	0.854133	0.921858	-0.576265	0.0400985	0.144477	-0.796675	0.00806726	0.043591
AT1G29400	ML5	MEI2-like protein 5	A member of mei2-like gene family, predominantly plant-based family of genes encoding RNA binding proteins with characteristic presence of a highly conserved RNA binding motif first described in the mei2 gene of the fission yeast S. pombe. In silico analyses reveal nine mei2 -like genes in A. thaliana. They were grouped into four distinct clades, based on overall sequence similarity and subfamily…	-	-	-	-	0.506387	0.00611946	0.0355123	0.568866	0.00299074	0.0322659	0.827735	0.000189526	0.00500487	0.55433	0.00344193	0.0249405
AT1G06110	SKIP16	SKP1/ASK-interacting protein 16	-	-	-	-	-	0.506097	0.00125581	0.0138939	0.489164	0.00161188	0.0225988	0.656274	0.00017643	0.00482736	0.535401	0.000844927	0.0102223
AT5G20350	TIP1	Ankyrin repeat family protein with DHHC zinc finger domain	Encodes a protein containing ankyrin and DHHC-CRD domain. Acts to restrict the size of the swelling that forms at the beginning of root hair cell growth, possibly by a mechanism that requires RHD1. Mutant displays defects in both root hair and pollen tube growth. The mRNA is cell-to-cell mobile.	-	-	-	-	0.505959	0.000582873	0.00962173	0.575556	0.000210511	0.00694479	0.731513	2.80137e-05	0.00160731	0.884618	4.9829e-06	0.000504525
AT4G39340	EC1.4	Protein of unknown function (DUF1278)	Encodes a small cysteine-rich protein that is secreted by the egg cell during gamete interactions. The regulated secretion of EC1 by the egg cell upon sperm-egg interaction is proposed to ensure the appropriate localization of the cell-fusion machinery in distinct sperm membrane domains to accomplish gamete fusion.	-	-	-	-	0.505712	0.350098	0.507873	1.43817	0.0183403	0.0956948	0.611587	0.263476	0.47036	0.38621	0.469963	0.650316
AT3G12290	AT3G12290	Amino acid dehydrogenase family protein	MTHFD1 encodes a cytoplasmic bifunctional methylenetetrahydrofolate dehydrogenase/methenyltetrahydrofolate cyclohydrolase that is involved in one carbon metabolism and control of DNA methylation.	-	-	-	-	0.504654	0.00150751	0.0151664	0.722859	9.59665e-05	0.00422565	0.301703	0.0284443	0.116145	0.207919	0.109258	0.251881
AT2G38640	AT2G38640	Protein of unknown function (DUF567)	-	-	-	-	-	0.503623	0.325124	0.482551	0.0835517	0.861091	0.925621	-0.136373	0.766582	0.872698	-1.40613	0.0112557	0.0542556
AT2G30070	KT1	potassium transporter 1	Encodes a high affinity potassium transporter.	-	-	-	-	0.503229	0.00146584	0.0149331	0.137705	0.271857	0.483636	0.464659	0.00264925	0.0251559	0.612061	0.000358997	0.00597824
AT4G13880	RLP48	receptor like protein 48	-	-	-	-	-	0.502545	0.0633212	0.160972	0.445737	0.0950808	0.260492	0.811408	0.00825429	0.0523398	0.659915	0.0230466	0.0882513
AT2G37340	RS2Z33	arginine/serine-rich zinc knuckle-containing protein 33	encodes an RS-containing Zinc knuckle protein with molecular mass of 33kDa that is localized to nuclear specks. Barta et al (2010) have proposed a nomenclature for Serine/Arginine-Rich Protein Splicing Factors (SR proteins): Plant Cell. 2010, 22:2926.	-	-	-	-	0.501972	0.00306082	0.0230567	0.603589	0.000871799	0.0158741	0.436551	0.00738785	0.0489679	0.572201	0.0012981	0.0134161
AT2G29020	AT2G29020	Rab5-interacting family protein	-	-	-	-	-	0.50157	0.00153826	0.0154103	0.496553	0.00167594	0.0230445	0.889077	1.58791e-05	0.00113885	0.614521	0.000352676	0.0058989
AT2G42250	CYP712A1	cytochrome P450, family 712, subfamily A, polypeptide 1	member of CYP712A	-	-	-	-	0.499928	0.00373749	0.0260743	0.248463	0.0940671	0.258857	0.429217	0.0103949	0.0604661	0.876521	5.97355e-05	0.00205788
AT1G03990	AT1G03990	Long-chain fatty alcohol dehydrogenase family protein	-	-	-	-	-	0.499913	0.0831816	0.193389	0.746395	0.0151322	0.0855453	0.239732	0.37981	0.585622	0.383059	0.168366	0.334335
AT1G34150	AT1G34150	Pseudouridine synthase family protein	-	-	-	-	-	0.499817	0.0166944	0.066878	0.21449	0.251834	0.462979	0.729446	0.00203658	0.0215844	0.691118	0.00283224	0.0218346
AT1G27300	AT1G27300	-	-	-	-	-	-	0.499545	0.00181202	0.0169039	0.452058	0.00355253	0.0357405	0.668633	0.000237897	0.0056873	0.632702	0.000355974	0.00593311
AT4G28380	AT4G28380	Leucine-rich repeat (LRR) family protein	-	-	-	-	-	0.499219	0.113774	0.239888	0.22609	0.451059	0.647564	0.474701	0.175355	0.366937	1.63006	0.000346871	0.00585353
AT1G13570	AT1G13570	F-box/RNI-like superfamily protein	-	-	-	-	-	0.498659	0.00325101	0.0239419	0.25246	0.0826356	0.239093	0.697641	0.000304181	0.00659775	0.530493	0.00220778	0.0185855
AT1G10095	AT1G10095	Protein prenylyltransferase superfamily protein	-	-	-	-	-	0.498357	0.0916409	0.207199	0.611736	0.0449341	0.164498	0.838196	0.0110215	0.0626668	0.683546	0.0293036	0.103727
AT1G72660	AT1G72660	P-loop containing nucleoside triphosphate hydrolases superfamily protein	-	-	-	-	-	0.497909	0.405079	0.558939	2.21507	0.00326461	0.0339912	2.19267	0.0180417	0.0868552	2.3549	0.0107469	0.0526884
AT3G09020	AT3G09020	alpha 1,4-glycosyltransferase family protein	-	-	-	-	-	0.497273	0.537318	0.671878	0.480528	0.586473	0.750185	-3.62424	0.000594682	0.0100175	-4.0109	0.00030491	0.00538541
AT5G61980	AGD1	ARF-GAP domain 1	A member of ARF GAP domain (AGD), A thaliana has 15 members, grouped into four classes. AGD1 belongs to the class 1, together with AGD2, AGD3 and AGD4. Not expressed in hypocotyls and cotyledons.	-	-	-	leafdata	0.496927	0.0303141	0.0982651	-0.0796659	0.700904	0.828949	0.707207	0.00695408	0.0468571	0.698203	0.00707763	0.0398328
AT1G02816	AT1G02816	Protein of unknown function, DUF538	-	-	-	-	-	0.496466	0.0518017	0.14078	-0.0834685	0.718596	0.839818	0.831303	0.00348361	0.0294196	0.450725	0.0674591	0.182285
AT5G43403	AT5G43403	other RNA	-	-	-	-	-	0.494036	0.0628758	0.160098	0.41096	0.113064	0.287542	1.45508	0.000120106	0.00382842	1.25794	0.000367148	0.00606067
AT5G02570	AT5G02570	Histone superfamily protein	-	-	-	-	-	0.493873	0.423488	0.576026	-0.677035	0.329147	0.541731	2.01245	0.0435374	0.152148	2.19362	0.0257754	0.0950216
AT5G15330	SPX4	SPX domain gene 4	-	-	-	-	-	0.493704	0.00481322	0.0307845	0.365881	0.0238437	0.111773	0.33412	0.0397141	0.143721	0.607881	0.00136792	0.0138381
AT4G20330	AT4G20330	Transcription initiation factor TFIIE, beta subunit	-	-	-	-	-	0.493679	0.00146338	0.0149331	0.414959	0.00470037	0.0421386	0.59357	0.000397339	0.00773993	0.33788	0.0149914	0.0660866
AT1G75780	TUB1	tubulin beta-1 chain	beta tubulin gene downregulated by phytochrome A (phyA)-mediated far-red light high-irradiance and the phytochrome B (phyB)-mediated red light high-irradiance responses	-	-	-	-	0.492039	0.110328	0.235053	-0.266662	0.383286	0.592382	-1.12153	0.00573637	0.0412522	0.162112	0.603251	0.75648
AT2G39580	AT2G39580	-	-	-	-	-	-	0.491946	0.000209292	0.00589692	0.154397	0.112412	0.28649	0.790018	3.3488e-06	0.000453265	1.17091	7.46411e-08	6.94135e-05
AT4G28652	AT4G28652	-	-	-	-	-	-	0.491819	0.00515788	0.0320842	0.435774	0.0100568	0.0662086	0.595697	0.0014651	0.0174357	0.785377	0.000175029	0.00387602
AT1G76720	AT1G76720	eukaryotic translation initiation factor 2 (eIF-2) family protein	-	-	-	-	-	0.491507	0.0203599	0.0758674	-0.185592	0.328861	0.541564	0.590903	0.0100589	0.059332	1.08155	0.000142485	0.00343233
AT4G00760	APRR8	pseudo-response regulator 8	Encodes a response-regulator like protein.	-	ARR-B	-	-	0.490315	0.00692693	0.0383747	0.0794683	0.598215	0.759515	0.218837	0.167208	0.356361	0.713885	0.000549444	0.00781606
AT1G49500	AT1G49500	-	-	-	-	-	-	0.490096	0.0682241	0.168967	-1.03272	0.00165112	0.0228846	0.33466	0.184059	0.377161	0.0818627	0.734032	0.844406
AT5G66290	AT5G66290	-	-	-	-	-	-	0.489108	0.0026236	0.0209629	0.157543	0.238593	0.447208	0.7058	0.00018611	0.0049631	0.289987	0.0427054	0.134268
AT5G58375	AT5G58375	Methyltransferase-related protein	-	-	-	-	-	0.488762	0.00162925	0.0159612	0.792967	3.66974e-05	0.0025175	0.186587	0.140234	0.318216	0.228904	0.0762881	0.198113
AT3G50790	AT3G50790	esterase/lipase/thioesterase family protein	-	-	-	-	-	0.488445	0.003897	0.0267922	0.240332	0.0984531	0.26596	0.716379	0.00025473	0.00593242	0.690558	0.000337733	0.00576613
AT3G11050	FER2	ferritin 2	-	-	-	-	-	0.488099	0.385911	0.54197	0.675104	0.259794	0.471253	2.21921	0.0185943	0.0885028	0.93592	0.291759	0.480822
AT5G39190	GER2	germin-like protein 2	germin-like protein (GLP2a)	-	-	-	-	0.486068	0.108167	0.23173	1.31642	0.000489056	0.0113478	2.30627	4.70289e-06	0.000568556	1.5923	0.000112665	0.00298543
AT1G03290	AT1G03290	-	-	-	-	-	-	0.486005	0.00221511	0.0190278	0.600182	0.000484601	0.0113402	0.521224	0.00135722	0.0164596	0.256154	0.0584692	0.165529
AT1G14071	MIR830A	MIR830a; miRNA	Encodes a microRNA of unknown function. MicroRNAs are regulatory RNAs with a mature length of ~21-nucleotides that are processed from hairpin precursors by Dicer-like enzymes. MicroRNAs can negatively regulate gene expression by attenuating translation or by directing mRNA cleavage. Mature sequence: UCUUCUCCAAAUAGUUUAGGUU	-	-	-	-	0.484918	0.498822	0.641496	-1.05852	0.153666	0.345303	2.25437	0.0282495	0.115649	2.83714	0.00685431	0.0389091
AT1G31935	AT1G31935	other RNA	Has been identified as a translated small open reading frame by ribosome profiling.	-	-	-	-	0.484812	0.0749845	0.180172	0.432694	0.116545	0.293129	0.465577	0.118886	0.286422	0.837183	0.0101038	0.0506635
AT3G49860	ARLA1B	ADP-ribosylation factor-like A1B	A member of ARF-like GTPase family. A thaliana has 21 members, in two subfamilies, ARF and ARF-like (ARL) GTPases.	-	-	-	-	0.484578	0.0675792	0.167941	0.212056	0.390951	0.598292	0.82176	0.0056234	0.0407698	0.398762	0.121055	0.270195
AT2G26650	KT1	K+ transporter 1	Encodes AKT1, a member of the Shaker family inward rectifying potassium channel predominantly expressed in predominantly in root hairs and root endodermis. This family includes five groups based on phylogenetic analysis (FEBS Letters (2007) 581: 2357): I (inward rectifying channel): AKT1 (AT2G26650), AKT5 (AT4G32500) and SPIK (also known as AKT6, AT2G25600); II (inward rectifying channel): KAT1 (…	-	-	-	-	0.483758	0.0300858	0.0977868	0.83533	0.00140322	0.0208708	0.966275	0.000601965	0.0100859	1.65058	6.20179e-06	0.000565352
AT5G58980	AT5G58980	Neutral/alkaline non-lysosomal ceramidase	-	-	-	-	-	0.483446	0.034534	0.107473	0.357915	0.10177	0.270637	0.773982	0.00275498	0.0258232	0.837263	0.00157338	0.0150941
AT2G30160	AT2G30160	Mitochondrial substrate carrier family protein	-	-	-	-	-	0.483252	0.00238331	0.0198899	0.341964	0.0179972	0.09455	0.615644	0.000474586	0.00869767	0.604473	0.00053104	0.00764036
AT2G17787	AT2G17787	-	-	-	-	-	-	0.481647	0.00677896	0.037851	0.557738	0.00267589	0.0302119	0.761189	0.000315098	0.00673372	0.834102	0.000145299	0.00348651
AT5G51451	RGF5	-	Encodes a root meristem growth factor (RGF). Belongs to a family of functionally redundant homologous peptides that are secreted, tyrosine-sulfated, and expressed mainly in the stem cell area and the innermost layer of central columella cells. RGFs are required for maintenance of the root stem cell niche and transit amplifying cell proliferation. Members of this family include: At5g60810 (RGF1), …	-	-	-	-	0.480597	0.280202	0.437122	0.499081	0.268482	0.480295	0.328368	0.548578	0.72291	1.5086	0.0107667	0.0527214
AT3G60250	CKB3	casein kinase II beta chain 3	Regulatory (beta) subunit of the protein kinase CK2. Involved in regulation of the circadian clock in Arabidopsis	-	-	-	-	0.480279	0.0022309	0.0190696	0.421359	0.00520814	0.0449458	0.670765	0.000195448	0.00509358	0.649277	0.000250927	0.00477973
AT4G21105	AT4G21105	cytochrome-c oxidases;electron carriers	-	-	-	-	-	0.4791	0.0081533	0.0421789	0.205199	0.194057	0.398872	-0.184878	0.237889	0.441242	-0.640096	0.00131482	0.0135164
AT4G28650	AT4G28650	Leucine-rich repeat transmembrane protein kinase family protein	Encodes one of the two putative eLRR kinase closely related to PXY (At1g08590/PXL1 and At4g28650/PXL2). Insertion mutants in either pxl1 or pxl2 do not exhibit an obvious phenotype in the stem; double-mutant combinations of a Col allele, of pxy (pxy-3) with pxl1 and pxl2, generate a more severe vascular phenotype than pxy-3 alone, suggesting that these genes act synergistically with PXY in regula…	-	-	-	-	0.47862	0.00608631	0.0353383	0.416341	0.0129609	0.0776589	0.606296	0.0013063	0.0160711	0.80433	0.000145984	0.0034944
AT1G34350	AT1G34350	-	Encodes a putative transmembrane protein that has been localized around the nucleus and is involved in pollen germination and pollen tube growth.	-	-	-	-	0.478042	0.0444937	0.1272	0.130709	0.552859	0.726066	-0.220305	0.331141	0.540573	-0.589375	0.0202707	0.0811271
AT1G21830	AT1G21830	-	-	-	-	-	-	0.477612	0.0524713	0.142008	0.786122	0.00454266	0.0413712	0.784945	0.00442793	0.0346154	1.3225	0.000102298	0.00284589
AT3G11580	AT3G11580	AP2/B3-like transcriptional factor family protein	SOD7 encodes nuclear localized B3 DNA binding domain and a transcriptional repression motif. Belongs to the RAV gene family. Functions in regulation of seed size and binds to and represses KLU.	B3	RAV	-	-	0.477603	0.35694	0.514331	0.219735	0.669722	0.808667	2.73796	0.00658445	0.045056	2.37264	0.0146329	0.0648849
AT5G50330	AT5G50330	Protein kinase superfamily protein	-	-	-	-	-	0.477278	0.0751131	0.180275	-0.0163731	0.948019	0.973583	0.713811	0.0161882	0.0806387	0.605667	0.033693	0.114061
AT3G48530	KING1	SNF1-related protein kinase regulatory subunit gamma 1	-	-	-	-	-	0.476233	0.000674749	0.0103363	0.693253	3.18472e-05	0.00234313	0.379408	0.00330867	0.0285235	0.567219	0.000172285	0.00384221
AT3G04500	AT3G04500	RNA-binding (RRM/RBD/RNP motifs) family protein	-	-	-	-	-	0.476019	0.00154558	0.015459	0.237014	0.0607357	0.198819	0.601097	0.000288459	0.00640068	0.498472	0.00115919	0.0124352
AT5G16880	AT5G16880	Target of Myb protein 1	-	-	-	-	-	0.475596	0.00134897	0.0143736	0.696801	6.81144e-05	0.00349129	0.803291	1.99314e-05	0.00133265	0.864153	1.02851e-05	0.000726201
AT3G50970	LTI30	dehydrin family protein	Belongs to the dehydrin protein family, which contains highly conserved stretches of 7-17 residues that are repetitively scattered in their sequences, the K-, S-, Y- and lysine rich segments. LTI29 and LTI30 double overexpressors confer freeze tolerance. Located in membranes. mRNA upregulated by water deprivation and abscisic acid. The mRNA is cell-to-cell mobile.	-	-	-	-	0.475338	0.785363	0.861833	1.0435	0.555398	0.727794	5.60072	0.0213708	0.0968025	0.809236	0.673971	0.804702
AT2G02760	UBC2	ubiquiting-conjugating enzyme 2	ubiquitin conjugating enzyme UBC2. Homolog of the yeast RAD6 gene.	-	-	-	-	0.474956	0.000360729	0.00767459	0.540527	0.000127736	0.00507032	0.637023	3.12663e-05	0.00170114	0.309536	0.00673723	0.0384341
AT1G13340	AT1G13340	Regulator of Vps4 activity in the MVB pathway protein	-	-	-	-	-	0.474929	0.190884	0.338116	0.773176	0.0450836	0.164886	-0.471031	0.201498	0.397872	-1.35175	0.0030518	0.023021
AT1G10570	OTS2	Cysteine proteinases superfamily protein	Encodes a deSUMOylating enzyme. In vitro it has both peptidase activity and isopeptidase activity: it can cleave the C-terminal residues from SUMO to activate it for attachment to a target protein and it can also act on the isopeptide bond between SUMO and another protein. sYFP:OTS2 protein accumulates in nuclei in a punctate pattern. Double mutant analysis with ULP1D/OTS1 indicates that these ge…	-	-	-	-	0.474754	0.00296574	0.022679	0.106245	0.410355	0.614543	0.67728	0.000257307	0.0059704	0.80751	5.78357e-05	0.00202041
AT1G33230	AT1G33230	TMPIT-like protein	-	-	-	-	-	0.474267	0.0205295	0.0761972	0.271511	0.151013	0.342061	0.664564	0.00329508	0.0285012	0.338986	0.0808082	0.206592
AT2G42540	COR15A	cold-regulated 15a	A cold-regulated gene whose product is targeted to the chloroplast. Cor15am protects stromal proteins from aggregation under various stress conditions. Constitutive expression increases freezing tolerance in protoplasts in vitro and chloroplasts in vivo. NMR and x-ray diffraction studies suggest that COR15a alters the intrinsic curvature of the inner membrane of chloroplast envelope. Late Embryog…	-	-	-	GO + leafdata	0.473862	0.715057	0.812268	1.44808	0.275837	0.488285	4.88218	0.00888502	0.0550115	2.82924	0.0637346	0.175809
AT3G29000	AT3G29000	Calcium-binding EF-hand family protein	-	-	-	-	-	0.473711	0.559253	0.69001	0.26178	0.771151	0.872846	-2.03469	0.0264132	0.111086	-3.44094	0.00205412	0.0177512
AT3G21280	UBP7	ubiquitin-specific protease 7	Encodes a ubiquitin-specific protease.	-	-	-	-	0.473621	0.005452	0.0331587	0.414228	0.0121158	0.0745047	0.658581	0.000644905	0.0104275	0.541153	0.00251343	0.0202106
AT4G19400	AT4G19400	Profilin family protein	-	-	-	-	-	0.473319	0.054394	0.145486	0.347371	0.150178	0.341066	0.899227	0.00610558	0.0430234	0.95834	0.00361616	0.0257691
AT4G01026	PYL7	PYR1-like 7	Encodes a member of the PYR (pyrabactin resistance )/PYL(PYR1-like)/RCAR (regulatory components of ABA receptor) family proteins with 14 members. PYR/PYL/RCAR family proteins function as abscisic acid sensors. Mediate ABA-dependent regulation of protein phosphatase 2Cs ABI1 and ABI2. PYL/RCAR family proteins function as abscisic acid sensors. Mediate ABA-dependent regulation of ABI1 and ABI2.	-	-	-	-	0.473021	0.0972309	0.21557	0.744522	0.0161301	0.0885494	0.834949	0.00910713	0.0558382	0.399057	0.152068	0.312996
AT5G10700	AT5G10700	Peptidyl-tRNA hydrolase II (PTH2) family protein	-	-	-	-	-	0.471969	0.0541774	0.145109	0.620024	0.0174284	0.0929026	-0.137355	0.543365	0.719431	-0.362736	0.125725	0.276832
AT5G49730	FRO6	ferric reduction oxidase 6	Encodes a plasma membrane-located ferric chelate reductase. Its mRNA is expressed in green aerial tissues (shoot, flower and cotyledon) in a light- and cell differentiation-specific manner.	-	-	-	-	0.471691	0.0137906	0.0583881	0.184227	0.269674	0.481744	0.978819	8.1718e-05	0.00303659	0.696427	0.00114537	0.012375
AT5G47810	PFK2	phosphofructokinase 2	-	-	-	-	-	0.471573	0.00300676	0.0228542	0.603767	0.000531054	0.0119276	0.419229	0.00620131	0.0434712	0.310353	0.028755	0.102532
AT3G25910	AT3G25910	Protein of unknown function (DUF1644)	-	-	-	-	-	0.471573	0.000753374	0.0108746	0.626143	7.92692e-05	0.00380935	0.692509	3.37986e-05	0.00176293	0.569797	0.000174676	0.00387274
AT4G25900	AT4G25900	Galactose mutarotase-like superfamily protein	-	-	-	-	-	0.470046	0.00436516	0.0287778	0.450924	0.00590513	0.0484079	-0.494454	0.00316673	0.0278232	-0.757967	0.000133288	0.00330323
AT3G28860	ABCB19	ATP binding cassette subfamily B19	Encodes a member of the ATP-binding cassette (ABC) transporter family that is involved in auxin transport and is involved in postembryonic organ separation. Also known as AtMDR11 and PGP19. Possibly regulates auxin-dependent responses by influencing basipetal auxin transport in the root. Acts upstream of phyA in regulating hypocotyl elongation and gravitropic response. Exerts nonredundant, partia…	-	-	-	leafdata	0.469875	0.00217253	0.0188087	0.409083	0.00530404	0.0453559	0.6689	0.000157929	0.00452353	0.523167	0.00104123	0.0117419
AT4G35220	AT4G35220	Cyclase family protein	-	-	-	-	-	0.469486	0.00081956	0.0113267	0.658844	5.83156e-05	0.00317564	0.0584216	0.579427	0.745828	-0.159071	0.148114	0.308086
AT5G45469	AT5G45469	-	-	-	-	-	-	0.468794	0.364003	0.521334	-0.257655	0.601668	0.7617	1.21811	0.0396332	0.143565	1.42317	0.0179933	0.0746461
AT1G05160	CYP88A3	cytochrome P450, family 88, subfamily A, polypeptide 3	Encodes an ent-kaurenoic acid hydroxylase, a member of the CYP88A cytochrome p450 family.	-	-	-	-	0.468748	0.0136533	0.0580698	0.321264	0.0684161	0.213585	0.870027	0.00025539	0.00594049	1.0316	6.01833e-05	0.00206433
AT1G01650	SPPL4	SIGNAL PEPTIDE PEPTIDASE-LIKE 4	-	-	-	-	-	0.468526	0.0635295	0.161307	0.774114	0.00630394	0.0503411	0.967982	0.00162629	0.0186906	0.910432	0.00240893	0.0197023
AT1G01700	ROPGEF2	RHO guanyl-nucleotide exchange factor 2	Encodes a member of KPP-like gene family, homolog of KPP (kinase partner protein) gene in tomato. Also a member of the RopGEF (guanine nucleotide exchange factor) family, containing the novel PRONE domain (plant-specific Rop nucleotide exchanger), which is exclusively active towards members of the Rop subfamily.	-	-	-	-	0.468086	0.266665	0.422691	0.654008	0.131944	0.316794	0.91272	0.0607937	0.1872	1.39114	0.00822766	0.0441909
AT4G36780	BEH2	BES1/BZR1 homolog 2	-	BES1	BZR	-	leafdata	0.468036	0.00187727	0.017288	0.910451	8.36654e-06	0.00117382	0.76963	3.76004e-05	0.00189847	0.818893	2.15993e-05	0.00114884
AT3G48490	AT3G48490	-	-	-	-	-	-	0.468023	0.0784363	0.185941	-0.662018	0.0359797	0.142878	-0.893606	0.00562954	0.0407754	-0.949039	0.00360094	0.0257283
AT3G42806	AT3G42806	transposable element gene	-	-	-	-	-	0.467022	0.00973183	0.0469458	0.365488	0.0366357	0.144754	-0.51758	0.00570436	0.041114	-0.956667	6.26661e-05	0.00211265
AT1G67865	AT1G67865	-	-	-	-	-	-	0.466869	0.160644	0.301481	1.35428	0.000474628	0.0111774	-0.540828	0.0441394	0.153149	-1.38024	0.000165084	0.00374336
AT1G60160	AT1G60160	Potassium transporter family protein	Member of the KT/KUP/HAK family of proton-coupled potassium transporters which have potential effect on cellular expansion.	-	-	-	-	0.466834	0.000417864	0.00815653	0.283882	0.0113097	0.0716661	0.675026	2.07319e-05	0.00136298	0.471899	0.000410022	0.00646408
AT2G42247	AT2G42247	other RNA	-	-	-	-	-	0.466216	0.00500994	0.0313996	0.241053	0.0965878	0.262909	0.522039	0.00288021	0.0263657	0.934261	2.92408e-05	0.00135366
AT2G29090	CYP707A2	cytochrome P450, family 707, subfamily A, polypeptide 2	Encodes a protein with ABA 8'-hydroxylase activity, involved in ABA catabolism. Member of the CYP707A gene family. This gene predominantly accumulates in dry seeds and is up-regulated immediately following imbibition. CYP707A2 appears to play a major role in the rapid decrease in ABA levels during early seed imbibition.	-	-	-	-	0.465684	0.30885	0.465994	0.162132	0.718776	0.839892	2.75475	0.0113396	0.0638964	3.81972	0.000758914	0.00954741
AT5G49700	AT5G49700	Predicted AT-hook DNA-binding family protein	-	-	-	-	-	0.465156	0.125148	0.2549	1.12346	0.00264868	0.0299941	0.982157	0.006556	0.0449674	1.29674	0.00102412	0.0116181
AT3G21600	AT3G21600	Senescence/dehydration-associated protein-related	-	-	-	-	-	0.464601	0.238302	0.392041	0.183081	0.626592	0.779058	1.72324	0.00094936	0.0131572	1.50714	0.0023062	0.0191013
AT5G43850	ARD4	RmlC-like cupins superfamily protein	-	-	-	-	-	0.46395	0.00908781	0.04495	0.595241	0.00200195	0.0256	0.350956	0.035625	0.134154	0.02482	0.867952	0.927108
AT4G31650	AT4G31650	Transcriptional factor B3 family protein	-	B3	REM	-	-	0.463261	0.0196593	0.0742466	1.0307	0.000107098	0.0045774	0.327077	0.0938497	0.245232	1.11606	6.2931e-05	0.00211265
AT4G11830	PLDGAMMA2	phospholipase D gamma 2	Encodes one of three phospholipase D enzymes of the gamma class.	-	-	-	-	0.462363	0.0017984	0.0168236	-0.0378441	0.741768	0.854312	0.355557	0.00947803	0.0572833	1.01295	2.76408e-06	0.000360242
AT2G41250	AT2G41250	Haloacid dehalogenase-like hydrolase (HAD) superfamily protein	-	-	-	-	-	0.462214	0.0728178	0.176647	0.458309	0.0746457	0.224554	0.730991	0.0101105	0.0595632	0.489903	0.0593652	0.167464
AT1G15230	AT1G15230	-	-	-	-	-	-	0.462084	0.00332591	0.0242482	0.932663	1.46004e-05	0.00146267	0.474363	0.00311628	0.0275847	0.356843	0.0156959	0.0680186
AT3G26165	CYP71B18	-	putative cytochrome P450.	-	-	-	-	0.460749	0.00673436	0.0376687	0.0670045	0.626975	0.779295	0.682498	0.000369204	0.00737395	0.59484	0.00101646	0.0115659
AT1G56090	AT1G56090	Tetratricopeptide repeat (TPR)-like superfamily protein	-	-	-	-	-	0.46072	0.0188642	0.0722587	0.400917	0.0358514	0.142607	0.681604	0.00191169	0.0207784	0.643385	0.00272451	0.0213164
AT4G38290	AT4G38290	Haemolysin-III related integral membrane protein	-	-	-	-	-	0.460634	0.00308861	0.0231054	0.463663	0.0028718	0.0315446	0.953339	1.03528e-05	0.000863525	0.811644	4.2056e-05	0.0016764
AT2G22660	AT2G22660	Protein of unknown function (duplicated DUF1399)	Encodes a member of a family of DUF1399 domain containing proteins. GRDP1 is involved in germination and response to ABA. Loss of function mutants have reduced germination in the presence of osmotic stressors.	-	-	-	-	0.460527	0.000891778	0.0117977	1.07558	5.75526e-07	0.000262618	0.384021	0.0031716	0.027853	0.543497	0.000254066	0.00482496
AT2G41630	TFIIB	transcription factor IIB	Encodes a transcription factor, TFIIB1, that plays important roles in pollen tube growth, guidance, and reception as well as endosperm development and is partially functionally different from AtTFIIB2 and AtTFIIB3/AtpBRP2.	-	-	-	-	0.459113	0.00893678	0.044517	0.354193	0.0321452	0.133647	0.958815	4.51259e-05	0.00214858	0.799997	0.00020199	0.00421911
AT2G26740	SEH	soluble epoxide hydrolase	Encodes a soluble epoxide hydrolase whose expression is induced by auxin and water stress.	-	-	-	-	0.457995	0.0886753	0.202433	1.09406	0.00118178	0.0190758	0.892641	0.00442661	0.0346154	0.999487	0.00217901	0.0184515
AT2G01100	AT2G01100	-	-	-	-	-	-	0.457936	0.0505965	0.138499	0.666635	0.00889603	0.0617666	0.68634	0.00794309	0.0512138	0.918586	0.00123345	0.0130034
AT2G29420	GSTU7	glutathione S-transferase tau 7	Encodes glutathione transferase belonging to the tau class of GSTs. Naming convention according to Wagner et al. (2002). Induced by Salicylic acid. Independent of NPR1 for their induction by salicylic acid.	-	-	-	-	0.457905	0.0964991	0.214526	0.922775	0.00362064	0.0361265	0.0318311	0.897307	0.9505	-0.0537404	0.826953	0.901671
[truncated: 4,726 more rows]

## Sheet: data sources
Data	Source
Curator summary	Public Data Release TAIR Data 20181231
Short description	Public Data Release TAIR Data 20181231
PlantTFDB	http://planttfdb.gao-lab.org/
AGRIS_AtTFDB	https://agris-knowledgebase.org/AtTFDB/
Cell Cycle	van Leene et al., 2010 (doi: 10.1038/msb.2010.53)
Leaf Development	http://leafdata.org/
[truncated: 1 more rows]
