# Supplementary material for: Phytochrome regulates cellular response plasticity and the basic molecular machinery of leaf development
Source: Plant Physiol. 2021 Mar 9;186(2):1220–39. doi: 10.1093/plphys/kiab112 (PMC8195529; doi:10.1093/plphys/kiab112)
Supplement: kiab112_Supplementary_Data [file kiab112_supplementary_data.zip › pp.01533.2020-s04.xlsx]

## Sheet: Raw GOs - BP down
Legend	Rows are shaded in alternating white or light grey colors, indicating differen timepoints (starts with d13 in white).
Timepoint	GO ID	p.value	FDR	OddsRatio	ExpCount	Count	Subset	Expected	Universe	Enrichment	Term
d13	GO:0006996	7.70559e-40	1.8139e-36	2.51045	194.322	371	1513	1832	14264	1.9092	organelle organization
d13	GO:1903047	2.04102e-38	2.40228e-35	6.55412	26.0935	104	1513	246	14264	3.98566	mitotic cell cycle process
d13	GO:0000911	1.74269e-37	8.20457e-35	7.50902	21.3203	92	1513	201	14264	4.31513	cytokinesis by cell plate formation
d13	GO:0032506	1.74269e-37	8.20457e-35	7.50902	21.3203	92	1513	201	14264	4.31513	cytokinetic process
d13	GO:1902410	1.74269e-37	8.20457e-35	7.50902	21.3203	92	1513	201	14264	4.31513	mitotic cytokinetic process
d13	GO:0000281	4.63956e-37	1.82025e-34	7.25995	21.9567	93	1513	207	14264	4.2356	mitotic cytokinesis
d13	GO:0000910	1.22528e-36	3.6054e-34	7.13365	22.1689	93	1513	209	14264	4.19507	cytokinesis
d13	GO:0061640	1.22528e-36	3.6054e-34	7.13365	22.1689	93	1513	209	14264	4.19507	cytoskeleton-dependent cytokinesis
d13	GO:0009657	8.30571e-31	2.17241e-28	4.23024	40.4131	122	1513	381	14264	3.01882	plastid organization
d13	GO:0016043	1.00888e-29	2.37491e-27	2.0659	266.451	434	1513	2512	14264	1.62882	cellular component organization
d13	GO:0051301	1.23927e-28	2.65204e-26	4.4373	34.1549	107	1513	322	14264	3.13278	cell division
d13	GO:0051567	1.15595e-27	2.09316e-25	6.34244	18.9867	75	1513	179	14264	3.95012	histone H3-K9 methylation
d13	GO:0061647	1.15595e-27	2.09316e-25	6.34244	18.9867	75	1513	179	14264	3.95012	histone H3-K9 modification
d13	GO:0009658	1.47936e-27	2.48744e-25	5.26732	24.7146	87	1513	233	14264	3.52019	chloroplast organization
d13	GO:0071840	2.91417e-27	4.5733e-25	1.96083	297.424	463	1513	2804	14264	1.5567	cellular component organization or biogenesis
d13	GO:0034968	1.39783e-26	2.05655e-24	5.17488	24.3964	85	1513	230	14264	3.48412	histone lysine methylation
d13	GO:0018022	1.98984e-26	2.75534e-24	5.13902	24.5025	85	1513	231	14264	3.46904	peptidyl-lysine methylation
d13	GO:0048367	6.13771e-26	8.02676e-24	2.40754	123.679	240	1513	1166	14264	1.94051	shoot system development
d13	GO:0007017	2.01318e-25	2.49422e-23	4.68118	27.2603	89	1513	257	14264	3.26482	microtubule-based process
d13	GO:0000226	3.07219e-25	3.61597e-23	4.86897	25.351	85	1513	239	14264	3.35292	microtubule cytoskeleton organization
d13	GO:0008283	3.48131e-25	3.90239e-23	4.74107	26.4117	87	1513	249	14264	3.29399	cell proliferation
d13	GO:0051276	6.47872e-25	6.93223e-23	2.91364	69.2645	159	1513	653	14264	2.29555	chromosome organization
d13	GO:0000278	9.77875e-25	1.00083e-22	3.62411	42.2163	115	1513	398	14264	2.72406	mitotic cell cycle
d13	GO:0016569	1.75999e-24	1.72626e-22	3.61616	41.8981	114	1513	395	14264	2.72088	covalent chromatin modification
d13	GO:0032501	4.39173e-24	4.13525e-22	1.87109	307.819	464	1513	2902	14264	1.50738	multicellular organismal process
d13	GO:0006270	1.29049e-23	1.16839e-21	14.4003	6.78856	40	1513	64	14264	5.89227	DNA replication initiation
d13	GO:0016570	1.88422e-23	1.64276e-21	3.77594	36.5946	103	1513	345	14264	2.81462	histone modification
d13	GO:0048856	2.23862e-23	1.88204e-21	1.83589	325.639	482	1513	3070	14264	1.48017	anatomical structure development
d13	GO:0090698	3.24469e-23	2.6338e-21	3.41129	44.4438	116	1513	419	14264	2.61004	post-embryonic plant morphogenesis
d13	GO:0032502	4.87965e-23	3.8289e-21	1.8211	332.852	489	1513	3138	14264	1.46912	developmental process
d13	GO:0006275	6.27041e-23	4.76147e-21	6.82888	14.0014	58	1513	132	14264	4.14244	regulation of DNA replication
d13	GO:0006304	1.3195e-22	9.41247e-21	5.45796	18.7746	68	1513	177	14264	3.62191	DNA modification
d13	GO:0044728	1.3195e-22	9.41247e-21	5.45796	18.7746	68	1513	177	14264	3.62191	DNA methylation or demethylation
d13	GO:0022402	1.63439e-22	1.13157e-20	3.061	54.5206	131	1513	514	14264	2.40276	cell cycle process
d13	GO:0006325	1.97416e-22	1.32776e-20	3.05279	54.6267	131	1513	515	14264	2.3981	chromatin organization
d13	GO:0016571	2.42469e-22	1.58548e-20	4.08822	29.806	89	1513	281	14264	2.98597	histone methylation
d13	GO:0006305	3.41298e-22	2.11425e-20	5.42417	18.5625	67	1513	175	14264	3.60943	DNA alkylation
d13	GO:0006306	3.41298e-22	2.11425e-20	5.42417	18.5625	67	1513	175	14264	3.60943	DNA methylation
d13	GO:0009791	4.20983e-22	2.54101e-20	1.99658	196.126	323	1513	1849	14264	1.6469	post-embryonic development
d13	GO:0006479	5.48083e-22	3.1468e-20	4.02436	30.1242	89	1513	284	14264	2.95443	protein methylation
d13	GO:0008213	5.48083e-22	3.1468e-20	4.02436	30.1242	89	1513	284	14264	2.95443	protein alkylation
d13	GO:0018205	7.45411e-22	4.17785e-20	3.68865	35.3217	98	1513	333	14264	2.7745	peptidyl-lysine modification
d13	GO:0007275	9.89087e-22	5.41467e-20	1.83067	290.423	435	1513	2738	14264	1.49782	multicellular organism development
d13	GO:0006260	5.81297e-21	3.10994e-19	3.84406	31.0789	89	1513	293	14264	2.86368	DNA replication
d13	GO:0009908	1.02114e-20	5.34171e-19	2.53649	79.7656	165	1513	752	14264	2.06856	flower development
d13	GO:0007049	1.87918e-20	9.61648e-19	2.6269	71.2799	152	1513	672	14264	2.13244	cell cycle
d13	GO:0048608	2.11184e-20	1.03568e-18	2.07341	150.621	260	1513	1420	14264	1.72619	reproductive structure development
d13	GO:0061458	2.11184e-20	1.03568e-18	2.07341	150.621	260	1513	1420	14264	1.72619	reproductive system development
d13	GO:0090567	3.66101e-20	1.75878e-18	2.49633	80.7202	165	1513	761	14264	2.0441	reproductive shoot system development
d13	GO:0046148	7.13535e-20	3.35933e-18	4.09586	25.9875	78	1513	245	14264	3.00145	pigment biosynthetic process
d13	GO:0007010	1.01296e-19	4.67552e-18	3.03875	47.4138	114	1513	447	14264	2.40436	cytoskeleton organization
d13	GO:1901987	2.43829e-19	1.08297e-17	10.6296	7.10677	37	1513	67	14264	5.2063	regulation of cell cycle phase transition
d13	GO:1901990	2.43829e-19	1.08297e-17	10.6296	7.10677	37	1513	67	14264	5.2063	regulation of mitotic cell cycle phase transition
d13	GO:0003006	2.90468e-19	1.26622e-17	1.96035	174.063	286	1513	1641	14264	1.64308	developmental process involved in reproduction
d13	GO:0044770	3.44386e-19	1.44765e-17	9.92879	7.53106	38	1513	71	14264	5.04577	cell cycle phase transition
d13	GO:0044772	3.44386e-19	1.44765e-17	9.92879	7.53106	38	1513	71	14264	5.04577	mitotic cell cycle phase transition
d13	GO:0018193	4.39247e-19	1.81401e-17	3.17244	41.3678	103	1513	390	14264	2.48986	peptidyl-amino acid modification
d13	GO:0051052	7.64061e-19	3.10104e-17	4.60866	19.9414	65	1513	188	14264	3.25955	regulation of DNA metabolic process
d13	GO:0048731	8.04281e-19	3.20895e-17	1.84253	222.75	344	1513	2100	14264	1.54434	system development
d13	GO:0010389	1.76476e-18	6.81022e-17	10.7603	6.68249	35	1513	63	14264	5.23757	regulation of G2/M transition of mitotic cell cycle
d13	GO:1902749	1.76476e-18	6.81022e-17	10.7603	6.68249	35	1513	63	14264	5.23757	regulation of cell cycle G2/M phase transition
d13	GO:0000086	3.50161e-18	1.30838e-16	10.3885	6.78856	35	1513	64	14264	5.15573	G2/M transition of mitotic cell cycle
d13	GO:0044839	3.50161e-18	1.30838e-16	10.3885	6.78856	35	1513	64	14264	5.15573	cell cycle G2/M phase transition
d13	GO:0048437	4.70973e-18	1.7323e-16	2.89879	47.7321	111	1513	450	14264	2.32548	floral organ development
d13	GO:0022414	2.11324e-17	7.65318e-16	1.86289	188.276	297	1513	1775	14264	1.57747	reproductive process
d13	GO:1901360	2.32032e-17	8.2758e-16	1.62297	433.513	577	1513	4087	14264	1.33099	organic cyclic compound metabolic process
d13	GO:0000003	2.69695e-17	9.47556e-16	1.85862	188.595	297	1513	1778	14264	1.57481	reproduction
d13	GO:0032259	4.12877e-17	1.40857e-15	2.69526	53.672	118	1513	506	14264	2.19854	methylation
d13	GO:0043414	4.12877e-17	1.40857e-15	2.69526	53.672	118	1513	506	14264	2.19854	macromolecule methylation
d13	GO:0016458	4.73954e-17	1.59384e-15	3.0509	39.5646	96	1513	373	14264	2.42641	gene silencing
d13	GO:0046483	8.06423e-17	2.67369e-15	1.62752	392.782	530	1513	3703	14264	1.34935	heterocycle metabolic process
d13	GO:0006725	1.57018e-16	5.13363e-15	1.61	415.057	553	1513	3913	14264	1.33235	cellular aromatic compound metabolic process
d13	GO:0006259	3.0434e-16	9.81392e-15	2.34256	74.462	146	1513	702	14264	1.96073	DNA metabolic process
d13	GO:0006342	3.85046e-16	1.22486e-14	3.6777	25.0328	70	1513	236	14264	2.79633	chromatin silencing
d13	GO:0045814	6.258e-16	1.96418e-14	3.63334	25.245	70	1513	238	14264	2.77283	negative regulation of gene expression, epigenetic
d13	GO:0048827	8.62113e-16	2.67028e-14	2.32879	73.1891	143	1513	690	14264	1.95384	phyllome development
d13	GO:0048438	8.98003e-16	2.74532e-14	2.95921	38.716	92	1513	365	14264	2.37628	floral whorl development
d13	GO:0010016	1.5525e-15	4.68536e-14	2.73254	46.141	103	1513	435	14264	2.23229	shoot system morphogenesis
d13	GO:0042440	1.618e-15	4.82123e-14	3.10381	34.0489	84	1513	321	14264	2.46704	pigment metabolic process
d13	GO:0009668	2.66052e-15	7.73193e-14	3.92601	20.79	61	1513	196	14264	2.93411	plastid membrane organization
d13	GO:0010027	2.66052e-15	7.73193e-14	3.92601	20.79	61	1513	196	14264	2.93411	thylakoid membrane organization
d13	GO:0006261	5.75191e-15	1.65122e-13	3.47414	25.6692	69	1513	242	14264	2.68804	DNA-dependent DNA replication
d13	GO:0009058	1.45885e-14	4.13751e-13	1.5287	524.522	660	1513	4945	14264	1.25829	biosynthetic process
d13	GO:0007346	2.28016e-14	6.38988e-13	5.64923	10.7132	40	1513	101	14264	3.73371	regulation of mitotic cell cycle
d13	GO:0051225	2.57426e-14	7.12917e-13	11.13	4.87928	26	1513	46	14264	5.32866	spindle assembly
d13	GO:0009987	2.80036e-14	7.66517e-13	1.54093	909.985	1044	1513	8579	14264	1.14727	cellular process
d13	GO:0006139	2.99443e-14	8.10218e-13	1.57866	356.824	478	1513	3364	14264	1.3396	nucleobase-containing compound metabolic process
d13	GO:0061024	4.96343e-14	1.32772e-12	3.56548	22.5932	62	1513	213	14264	2.74419	membrane organization
d13	GO:1901576	1.04371e-13	2.76056e-12	1.50873	516.567	647	1513	4870	14264	1.2525	organic substance biosynthetic process
d13	GO:0048646	1.60471e-13	4.19722e-12	3.2543	26.0935	67	1513	246	14264	2.56769	anatomical structure formation involved in morphogenesis
d13	GO:0007051	1.94994e-13	5.04412e-12	9.67597	5.19749	26	1513	49	14264	5.00241	spindle organization
d13	GO:0051726	2.08593e-13	5.33725e-12	3.07311	29.2757	72	1513	276	14264	2.45938	regulation of cell cycle
d13	GO:0071704	3.86451e-13	9.78179e-12	1.48283	757.03	889	1513	7137	14264	1.17433	organic substance metabolic process
d13	GO:0070925	4.44001e-13	1.09782e-11	8.56258	5.72785	27	1513	54	14264	4.71381	organelle assembly
d13	GO:0009218	4.4771e-13	1.09782e-11	4.41103	14.1075	45	1513	133	14264	3.1898	pyrimidine ribonucleotide metabolic process
d13	GO:0009220	4.4771e-13	1.09782e-11	4.41103	14.1075	45	1513	133	14264	3.1898	pyrimidine ribonucleotide biosynthetic process
d13	GO:0016572	5.36371e-13	1.30167e-11	7.53128	6.57642	29	1513	62	14264	4.4097	histone phosphorylation
d13	GO:1905393	6.02671e-13	1.4265e-11	3.59184	20.2596	56	1513	191	14264	2.76412	plant organ formation
d13	GO:0006220	6.0599e-13	1.4265e-11	4.36113	14.2135	45	1513	134	14264	3.16599	pyrimidine nucleotide metabolic process
d13	GO:0006221	6.0599e-13	1.4265e-11	4.36113	14.2135	45	1513	134	14264	3.16599	pyrimidine nucleotide biosynthetic process
d13	GO:0034641	7.27003e-13	1.69442e-11	1.51286	419.406	539	1513	3954	14264	1.28515	cellular nitrogen compound metabolic process
d13	GO:0040029	7.39312e-13	1.70622e-11	2.72426	37.0189	83	1513	349	14264	2.2421	regulation of gene expression, epigenetic
d13	GO:0010564	8.17167e-13	1.86758e-11	4.31233	14.3196	45	1513	135	14264	3.14254	regulation of cell cycle process
d13	GO:0009653	1.15314e-12	2.61009e-11	1.80636	138.423	218	1513	1305	14264	1.57488	anatomical structure morphogenesis
d13	GO:0045036	1.47032e-12	3.23471e-11	7.09981	6.78856	29	1513	64	14264	4.27189	protein targeting to chloroplast
d13	GO:0072596	1.47032e-12	3.23471e-11	7.09981	6.78856	29	1513	64	14264	4.27189	establishment of protein localization to chloroplast
d13	GO:0072598	1.47032e-12	3.23471e-11	7.09981	6.78856	29	1513	64	14264	4.27189	protein localization to chloroplast
d13	GO:1901362	1.52093e-12	3.31507e-11	1.58057	280.24	384	1513	2642	14264	1.37025	organic cyclic compound biosynthetic process
d13	GO:0018130	2.41998e-12	5.22626e-11	1.60867	243.327	341	1513	2294	14264	1.4014	heterocycle biosynthetic process
d13	GO:0044249	2.4874e-12	5.32303e-11	1.48022	482.2	603	1513	4546	14264	1.25052	cellular biosynthetic process
d13	GO:0044237	2.82558e-12	5.99226e-11	1.45885	736.983	864	1513	6948	14264	1.17235	cellular metabolic process
d13	GO:0048449	3.34967e-12	7.04028e-11	4.0073	15.3803	46	1513	145	14264	2.99083	floral organ formation
d13	GO:0008299	3.93103e-12	8.18907e-11	2.58503	39.4585	85	1513	372	14264	2.15416	isoprenoid biosynthetic process
d13	GO:0010103	4.55954e-12	9.33317e-11	4.04089	14.956	45	1513	141	14264	3.00882	stomatal complex morphogenesis
d13	GO:0072528	4.55954e-12	9.33317e-11	4.04089	14.956	45	1513	141	14264	3.00882	pyrimidine-containing compound biosynthetic process
d13	GO:0043412	5.77937e-12	1.17281e-10	1.63871	207.687	298	1513	1958	14264	1.43485	macromolecule modification
d13	GO:0019438	6.27483e-12	1.26247e-10	1.57837	259.981	358	1513	2451	14264	1.37703	aromatic compound biosynthetic process
d13	GO:0006720	8.6597e-12	1.72754e-10	2.50644	41.3678	87	1513	390	14264	2.10309	isoprenoid metabolic process
d13	GO:0051253	1.06011e-11	2.09707e-10	2.61028	36.8067	80	1513	347	14264	2.17352	negative regulation of RNA metabolic process
d13	GO:0045892	1.10412e-11	2.13042e-10	2.62606	36.1703	79	1513	341	14264	2.18411	negative regulation of transcription, DNA-templated
d13	GO:1902679	1.10412e-11	2.13042e-10	2.62606	36.1703	79	1513	341	14264	2.18411	negative regulation of RNA biosynthetic process
d13	GO:1903507	1.10412e-11	2.13042e-10	2.62606	36.1703	79	1513	341	14264	2.18411	negative regulation of nucleic acid-templated transcription
d13	GO:0048444	2.07764e-11	3.97622e-10	3.55288	17.82	49	1513	168	14264	2.74972	floral organ morphogenesis
d13	GO:0072527	2.25928e-11	4.27921e-10	3.80139	15.5925	45	1513	147	14264	2.88601	pyrimidine-containing compound metabolic process
d13	GO:0008152	2.27231e-11	4.27921e-10	1.44009	804.232	925	1513	7582	14264	1.15017	metabolic process
d13	GO:0006796	3.2165e-11	6.00925e-10	1.65137	180.745	263	1513	1704	14264	1.45509	phosphate-containing compound metabolic process
d13	GO:0009902	3.35973e-11	6.17876e-10	4.61427	10.9253	36	1513	103	14264	3.29509	chloroplast relocation
d13	GO:0051667	3.35973e-11	6.17876e-10	4.61427	10.9253	36	1513	103	14264	3.29509	establishment of plastid localization
d13	GO:0006807	3.6524e-11	6.66492e-10	1.4318	593.575	712	1513	5596	14264	1.19951	nitrogen compound metabolic process
d13	GO:0090304	4.25112e-11	7.6978e-10	1.51849	302.091	401	1513	2848	14264	1.32742	nucleic acid metabolic process
d13	GO:0019750	4.62057e-11	8.20558e-10	4.54606	11.0314	36	1513	104	14264	3.26341	chloroplast localization
d13	GO:0051644	4.62057e-11	8.20558e-10	4.54606	11.0314	36	1513	104	14264	3.26341	plastid localization
d13	GO:0006793	4.63612e-11	8.20558e-10	1.63038	189.867	273	1513	1790	14264	1.43784	phosphorus metabolic process
d13	GO:0045934	6.42866e-11	1.12933e-09	2.4956	38.0796	80	1513	359	14264	2.10086	negative regulation of nucleobase-containing compound metabolic process
d13	GO:0071103	7.74174e-11	1.34993e-09	7.324	5.5157	24	1513	52	14264	4.35121	DNA conformation change
d13	GO:0051656	8.60966e-11	1.49023e-09	4.41548	11.2436	36	1513	106	14264	3.20184	establishment of organelle localization
d13	GO:0090697	1.02832e-10	1.76692e-09	3.08568	22.1689	55	1513	209	14264	2.48095	post-embryonic plant organ morphogenesis
d13	GO:0035670	1.50624e-10	2.55085e-09	3.9899	13.0468	39	1513	123	14264	2.98925	plant-type ovary development
d13	GO:0048481	1.50624e-10	2.55085e-09	3.9899	13.0468	39	1513	123	14264	2.98925	plant ovule development
d13	GO:0042793	2.01631e-10	3.39028e-09	5.57237	7.53106	28	1513	71	14264	3.71794	plastid transcription
d13	GO:0044085	2.90319e-10	4.84688e-09	1.72835	126.649	194	1513	1194	14264	1.53179	cellular component biogenesis
d13	GO:0009790	3.85352e-10	6.38817e-09	2.16186	52.9295	99	1513	499	14264	1.87041	embryo development
d13	GO:0009793	4.67836e-10	7.7013e-09	2.17119	51.6567	97	1513	487	14264	1.87778	embryo development ending in seed dormancy
d13	GO:0006346	4.82786e-10	7.89221e-09	3.97042	12.4103	37	1513	117	14264	2.98139	methylation-dependent chromatin silencing
d13	GO:0090626	5.05595e-10	8.20808e-09	2.64237	29.4878	65	1513	278	14264	2.2043	plant epidermis morphogenesis
d13	GO:0099402	5.17751e-10	8.34785e-09	1.73017	121.77	187	1513	1148	14264	1.53568	plant organ development
d13	GO:0009888	5.35325e-10	8.57249e-09	1.79457	103.207	164	1513	973	14264	1.58903	tissue development
d13	GO:0031327	7.79021e-10	1.23907e-08	2.22755	46.3531	89	1513	437	14264	1.92004	negative regulation of cellular biosynthetic process
d13	GO:0016108	9.08451e-10	1.42566e-08	4.16453	11.0314	34	1513	104	14264	3.08211	tetraterpenoid metabolic process
d13	GO:0016116	9.08451e-10	1.42566e-08	4.16453	11.0314	34	1513	104	14264	3.08211	carotenoid metabolic process
d13	GO:0044238	9.6069e-10	1.49766e-08	1.38868	688.296	799	1513	6489	14264	1.16084	primary metabolic process
d13	GO:0019288	9.85918e-10	1.52688e-08	2.82757	24.0782	56	1513	227	14264	2.32576	isopentenyl diphosphate biosynthetic process, methylerythritol 4-phosphate pathway
d13	GO:0009890	1.11711e-09	1.71875e-08	2.20798	46.6713	89	1513	440	14264	1.90695	negative regulation of biosynthetic process
d13	GO:0010629	1.18709e-09	1.81455e-08	2.02859	61.4152	109	1513	579	14264	1.7748	negative regulation of gene expression
d13	GO:0048447	1.34984e-09	2.02391e-08	5.42031	7.10677	26	1513	67	14264	3.65848	sepal morphogenesis
d13	GO:0048451	1.34984e-09	2.02391e-08	5.42031	7.10677	26	1513	67	14264	3.65848	petal formation
d13	GO:0048453	1.34984e-09	2.02391e-08	5.42031	7.10677	26	1513	67	14264	3.65848	sepal formation
d13	GO:1905392	1.40523e-09	2.09361e-08	1.95685	69.1584	119	1513	652	14264	1.72069	plant organ morphogenesis
d13	GO:0034660	1.4649e-09	2.16879e-08	2.37499	37.0189	75	1513	349	14264	2.02599	ncRNA metabolic process
d13	GO:0010558	1.51104e-09	2.20931e-08	2.21366	45.5046	87	1513	429	14264	1.9119	negative regulation of macromolecule biosynthetic process
d13	GO:2000113	1.51104e-09	2.20931e-08	2.21366	45.5046	87	1513	429	14264	1.9119	negative regulation of cellular macromolecule biosynthetic process
d13	GO:0022607	1.66186e-09	2.41483e-08	1.87268	80.9323	134	1513	763	14264	1.6557	cellular component assembly
d13	GO:0009240	1.97119e-09	2.82424e-08	2.76206	24.5025	56	1513	231	14264	2.28549	isopentenyl diphosphate biosynthetic process
d13	GO:0046490	1.97119e-09	2.82424e-08	2.76206	24.5025	56	1513	231	14264	2.28549	isopentenyl diphosphate metabolic process
d13	GO:0010374	1.97961e-09	2.82424e-08	2.89237	21.9567	52	1513	207	14264	2.36829	stomatal complex development
d13	GO:0009813	2.17156e-09	3.07943e-08	3.03915	19.5171	48	1513	184	14264	2.45938	flavonoid biosynthetic process
d13	GO:0010073	2.92357e-09	4.12101e-08	2.61799	27.3664	60	1513	258	14264	2.19247	meristem maintenance
d13	GO:0009889	3.20454e-09	4.49017e-08	1.5664	182.018	255	1513	1716	14264	1.40096	regulation of biosynthetic process
d13	GO:0048442	4.06603e-09	5.59733e-08	5.04955	7.42499	26	1513	70	14264	3.50169	sepal development
d13	GO:0048446	4.06603e-09	5.59733e-08	5.04955	7.42499	26	1513	70	14264	3.50169	petal morphogenesis
d13	GO:0048464	4.06603e-09	5.59733e-08	5.04955	7.42499	26	1513	70	14264	3.50169	flower calyx development
d13	GO:0009718	4.12379e-09	5.64384e-08	7.10371	4.66713	20	1513	44	14264	4.28529	anthocyanin-containing compound biosynthetic process
d13	GO:0016556	4.71087e-09	6.41005e-08	3.83394	11.6678	34	1513	110	14264	2.91399	mRNA modification
d13	GO:0048440	5.11621e-09	6.92159e-08	3.07148	18.1382	45	1513	171	14264	2.48095	carpel development
d13	GO:0090407	5.7663e-09	7.7565e-08	1.77725	92.8123	147	1513	875	14264	1.58384	organophosphate biosynthetic process
d13	GO:0009909	6.60298e-09	8.83148e-08	2.37005	34.0489	69	1513	321	14264	2.0265	regulation of flower development
d13	GO:0016109	6.76459e-09	8.94598e-08	3.97131	10.7132	32	1513	101	14264	2.98697	tetraterpenoid biosynthetic process
d13	GO:0016117	6.76459e-09	8.94598e-08	3.97131	10.7132	32	1513	101	14264	2.98697	carotenoid biosynthetic process
d13	GO:0009812	6.86087e-09	9.02262e-08	2.79825	22.0628	51	1513	208	14264	2.31158	flavonoid metabolic process
d13	GO:0050793	7.18475e-09	9.39606e-08	1.83291	80.402	131	1513	758	14264	1.62931	regulation of developmental process
d13	GO:0009117	7.58383e-09	9.86317e-08	1.89446	70.3252	118	1513	663	14264	1.67792	nucleotide metabolic process
d13	GO:0048467	7.81429e-09	1.01071e-07	2.97486	18.9867	46	1513	179	14264	2.42274	gynoecium development
d13	GO:1901564	8.49686e-09	1.09298e-07	1.39925	403.071	497	1513	3800	14264	1.23303	organonitrogen compound metabolic process
d13	GO:0006753	9.90878e-09	1.26319e-07	1.88362	70.6434	118	1513	666	14264	1.67036	nucleoside phosphate metabolic process
d13	GO:0031047	9.92734e-09	1.26319e-07	2.4117	31.6092	65	1513	298	14264	2.05636	gene silencing by RNA
d13	GO:0019682	1.35298e-08	1.71232e-07	2.3034	35.3217	70	1513	333	14264	1.98178	glyceraldehyde-3-phosphate metabolic process
d13	GO:0051172	1.50157e-08	1.89022e-07	2.03275	52.081	93	1513	491	14264	1.78568	negative regulation of nitrogen compound metabolic process
d13	GO:0055086	1.6659e-08	2.08592e-07	1.82378	77.5381	126	1513	731	14264	1.62501	nucleobase-containing small molecule metabolic process
d13	GO:0031324	2.01683e-08	2.51196e-07	2.00144	53.8842	95	1513	508	14264	1.76304	negative regulation of cellular metabolic process
d13	GO:0048316	2.23486e-08	2.76887e-07	1.91239	63.1124	107	1513	595	14264	1.69539	seed development
d13	GO:0010605	2.30461e-08	2.84034e-07	1.87592	67.7795	113	1513	639	14264	1.66717	negative regulation of macromolecule metabolic process
d13	GO:0051640	3.08591e-08	3.78346e-07	3.03384	16.6532	41	1513	157	14264	2.46199	organelle localization
d13	GO:0009892	3.25388e-08	3.96872e-07	1.84553	70.5374	116	1513	665	14264	1.64452	negative regulation of metabolic process
d13	GO:0009965	3.30267e-08	4.00746e-07	2.73399	21.1082	48	1513	199	14264	2.274	leaf morphogenesis
d13	GO:0090696	3.35312e-08	4.04782e-07	2.43505	28.4271	59	1513	268	14264	2.07549	post-embryonic plant organ development
d13	GO:0010075	3.74735e-08	4.50064e-07	3.00768	16.7593	41	1513	158	14264	2.44641	regulation of meristem growth
d13	GO:0048831	4.33102e-08	5.17524e-07	2.20912	37.0189	71	1513	349	14264	1.91794	regulation of shoot system development
d13	GO:2000241	4.59033e-08	5.45739e-07	2.17829	38.5039	73	1513	363	14264	1.89591	regulation of reproductive process
d13	GO:0048507	4.70766e-08	5.56876e-07	2.07292	45.0803	82	1513	425	14264	1.81898	meristem development
d13	GO:0034654	4.98867e-08	5.87167e-07	1.48012	211.188	282	1513	1991	14264	1.3353	nucleobase-containing compound biosynthetic process
d13	GO:0048441	5.45329e-08	6.35497e-07	4.27001	8.27356	26	1513	78	14264	3.14254	petal development
d13	GO:0048465	5.45329e-08	6.35497e-07	4.27001	8.27356	26	1513	78	14264	3.14254	corolla development
d13	GO:0016114	5.68733e-08	6.59506e-07	2.78135	19.5171	45	1513	184	14264	2.30567	terpenoid biosynthetic process
d13	GO:0031326	6.12736e-08	7.07049e-07	1.52403	171.305	236	1513	1615	14264	1.37766	regulation of cellular biosynthetic process
d13	GO:0019222	6.82198e-08	7.83363e-07	1.45957	226.992	299	1513	2140	14264	1.31722	regulation of metabolic process
d13	GO:0080090	8.18213e-08	9.34987e-07	1.48453	198.141	266	1513	1868	14264	1.34248	regulation of primary metabolic process
d13	GO:0035266	1.14876e-07	1.30637e-06	2.8596	17.3957	41	1513	164	14264	2.35691	meristem growth
d13	GO:0010154	1.30117e-07	1.47257e-06	1.8341	65.2338	107	1513	615	14264	1.64025	fruit development
d13	GO:0006721	1.47086e-07	1.65665e-06	2.60534	21.4264	47	1513	202	14264	2.19356	terpenoid metabolic process
d13	GO:0006464	2.6075e-07	2.90904e-06	1.49565	169.926	231	1513	1602	14264	1.35941	cellular protein modification process
d13	GO:0036211	2.6075e-07	2.90904e-06	1.49565	169.926	231	1513	1602	14264	1.35941	protein modification process
d13	GO:0048509	2.84907e-07	3.16354e-06	2.56492	21.2142	46	1513	200	14264	2.16835	regulation of meristem development
d13	GO:0046283	3.16697e-07	3.50002e-06	4.26342	7.31891	23	1513	69	14264	3.14254	anthocyanin-containing compound metabolic process
d13	GO:0048285	3.20515e-07	3.52566e-06	2.39133	25.351	52	1513	239	14264	2.0512	organelle fission
d13	GO:0044271	3.48342e-07	3.81394e-06	1.39383	279.816	353	1513	2638	14264	1.26154	cellular nitrogen compound biosynthetic process
d13	GO:0006790	3.52313e-07	3.83956e-06	1.75148	72.8709	115	1513	687	14264	1.57813	sulfur compound metabolic process
d13	GO:0010556	3.69114e-07	3.98575e-06	1.49195	167.168	227	1513	1576	14264	1.35791	regulation of macromolecule biosynthetic process
d13	GO:2000112	3.69114e-07	3.98575e-06	1.49195	167.168	227	1513	1576	14264	1.35791	regulation of cellular macromolecule biosynthetic process
d13	GO:0009165	4.04458e-07	4.34746e-06	1.9581	46.5653	81	1513	439	14264	1.73949	nucleotide biosynthetic process
d13	GO:0015995	4.18317e-07	4.47599e-06	3.10202	13.1528	33	1513	124	14264	2.50897	chlorophyll biosynthetic process
d13	GO:0019637	4.39913e-07	4.68577e-06	1.59665	110.951	161	1513	1046	14264	1.4511	organophosphate metabolic process
d13	GO:1901293	4.45602e-07	4.72499e-06	1.95249	46.6713	81	1513	440	14264	1.73554	nucleoside phosphate biosynthetic process
d13	GO:0031323	5.02115e-07	5.30035e-06	1.44822	198.671	262	1513	1873	14264	1.31876	regulation of cellular metabolic process
d13	GO:0019219	5.12965e-07	5.39071e-06	1.49234	161.759	220	1513	1525	14264	1.36005	regulation of nucleobase-containing compound metabolic process
d13	GO:0051171	6.30241e-07	6.59372e-06	1.45918	184.14	245	1513	1736	14264	1.33051	regulation of nitrogen compound metabolic process
d13	GO:0044281	7.13669e-07	7.43352e-06	1.39353	258.92	328	1513	2441	14264	1.2668	small molecule metabolic process
d13	GO:0043170	7.17357e-07	7.43903e-06	1.31156	530.144	616	1513	4998	14264	1.16195	macromolecule metabolic process
d13	GO:0032508	7.98697e-07	8.24619e-06	19.0696	1.37893	9	1513	13	14264	6.52682	DNA duplex unwinding
d13	GO:0000280	8.10139e-07	8.3278e-06	2.45204	21.9567	46	1513	207	14264	2.09503	nuclear division
d13	GO:0010224	9.16836e-07	9.38362e-06	3.43975	9.9707	27	1513	94	14264	2.70794	response to UV-B
d13	GO:0015979	1.05809e-06	1.07825e-05	2.06724	35.6399	65	1513	336	14264	1.8238	photosynthesis
d13	GO:0031048	1.19572e-06	1.21324e-05	3.12542	11.88	30	1513	112	14264	2.52526	chromatin silencing by small RNA
d13	GO:0006779	1.35552e-06	1.36949e-05	2.75053	15.6985	36	1513	148	14264	2.29321	porphyrin-containing compound biosynthetic process
d13	GO:0009893	1.5085e-06	1.51753e-05	1.79857	57.3845	93	1513	541	14264	1.62065	positive regulation of metabolic process
d13	GO:0080167	1.7893e-06	1.79235e-05	3.05052	12.0921	30	1513	114	14264	2.48095	response to karrikin
d13	GO:0006081	1.95293e-06	1.94797e-05	1.89987	45.2924	77	1513	427	14264	1.70006	cellular aldehyde metabolic process
d13	GO:0032392	2.02486e-06	2.01119e-05	15.2545	1.485	9	1513	14	14264	6.06062	DNA geometric change
d13	GO:0016070	2.03623e-06	2.01399e-05	1.37418	259.026	325	1513	2442	14264	1.2547	RNA metabolic process
d13	GO:0033014	2.24813e-06	2.21427e-05	2.67814	16.0168	36	1513	151	14264	2.24765	tetrapyrrole biosynthetic process
d13	GO:0006399	2.40786e-06	2.36171e-05	3.1446	11.0314	28	1513	104	14264	2.53821	tRNA metabolic process
d13	GO:0065007	2.52636e-06	2.46766e-05	1.30349	457.485	536	1513	4313	14264	1.17162	biological regulation
d13	GO:0016072	2.66858e-06	2.5958e-05	2.23552	25.6692	50	1513	242	14264	1.94786	rRNA metabolic process
d13	GO:0060255	2.91255e-06	2.82146e-05	1.41372	196.656	255	1513	1854	14264	1.29668	regulation of macromolecule metabolic process
d13	GO:0019693	3.74836e-06	3.61624e-05	1.76961	56.2178	90	1513	530	14264	1.60092	ribose phosphate metabolic process
d13	GO:0006364	4.2041e-06	4.03937e-05	2.21272	25.351	49	1513	239	14264	1.93286	rRNA processing
d13	GO:0006268	4.42506e-06	4.23439e-05	29.6292	0.954641	7	1513	9	14264	7.3326	DNA unwinding involved in DNA replication
d13	GO:0050789	4.49453e-06	4.28345e-05	1.30734	395.646	469	1513	3730	14264	1.1854	regulation of biological process
d13	GO:0006997	4.94717e-06	4.69582e-05	3.60339	7.84927	22	1513	74	14264	2.80281	nucleus organization
d13	GO:0006468	5.74511e-06	5.43132e-05	1.69519	64.8095	100	1513	611	14264	1.54298	protein phosphorylation
d13	GO:0009891	6.43406e-06	6.05832e-05	1.76504	53.7781	86	1513	507	14264	1.59916	positive regulation of biosynthetic process
d13	GO:0007167	7.30944e-06	6.82795e-05	3.07904	10.395	26	1513	98	14264	2.50121	enzyme linked receptor protein signaling pathway
d13	GO:0007169	7.30944e-06	6.82795e-05	3.07904	10.395	26	1513	98	14264	2.50121	transmembrane receptor protein tyrosine kinase signaling pathway
d13	GO:0019684	8.16128e-06	7.59354e-05	2.09509	28.1089	52	1513	265	14264	1.84995	photosynthesis, light reaction
d13	GO:1901135	8.89251e-06	8.24133e-05	1.4886	121.77	167	1513	1148	14264	1.37144	carbohydrate derivative metabolic process
d13	GO:0005982	9.63601e-06	8.89536e-05	2.21572	23.2296	45	1513	219	14264	1.93718	starch metabolic process
d13	GO:0048580	1.09039e-05	0.000100265	1.8107	45.8228	75	1513	432	14264	1.63674	regulation of post-embryonic development
d13	GO:0050794	1.20604e-05	0.000110467	1.30781	334.867	401	1513	3157	14264	1.19749	regulation of cellular process
d13	GO:0006073	1.42889e-05	0.000129869	1.8912	37.6553	64	1513	355	14264	1.69963	cellular glucan metabolic process
d13	GO:0044042	1.42889e-05	0.000129869	1.8912	37.6553	64	1513	355	14264	1.69963	glucan metabolic process
d13	GO:0051173	1.48843e-05	0.000134761	1.80679	44.656	73	1513	421	14264	1.63472	positive regulation of nitrogen compound metabolic process
d13	GO:0007166	1.59192e-05	0.000143578	2.91606	10.8193	26	1513	102	14264	2.40312	cell surface receptor signaling pathway
d13	GO:0016226	1.87735e-05	0.000168034	2.95862	10.2889	25	1513	97	14264	2.4298	iron-sulfur cluster assembly
d13	GO:0031163	1.87735e-05	0.000168034	2.95862	10.2889	25	1513	97	14264	2.4298	metallo-sulfur cluster assembly
d13	GO:0008610	1.97831e-05	0.0001764	1.5563	85.8116	123	1513	809	14264	1.43337	lipid biosynthetic process
d13	GO:0031325	2.00483e-05	0.000178089	1.78018	45.8228	74	1513	432	14264	1.61492	positive regulation of cellular metabolic process
d13	GO:0009451	2.07623e-05	0.000183738	1.93024	33.5185	58	1513	316	14264	1.73039	RNA modification
d13	GO:0034470	2.1514e-05	0.000189678	2.00871	29.0635	52	1513	274	14264	1.78918	ncRNA processing
d13	GO:0010604	2.43699e-05	0.000214055	1.77531	45.2924	73	1513	427	14264	1.61175	positive regulation of macromolecule metabolic process
d13	GO:0045935	3.10456e-05	0.000271678	1.79924	41.686	68	1513	393	14264	1.63124	positive regulation of nucleobase-containing compound metabolic process
d13	GO:0051552	3.26957e-05	0.000281926	25.3796	0.84857	6	1513	8	14264	7.07072	flavone metabolic process
d13	GO:0051553	3.26957e-05	0.000281926	25.3796	0.84857	6	1513	8	14264	7.07072	flavone biosynthetic process
d13	GO:0051554	3.26957e-05	0.000281926	25.3796	0.84857	6	1513	8	14264	7.07072	flavonol metabolic process
d13	GO:0051555	3.26957e-05	0.000281926	25.3796	0.84857	6	1513	8	14264	7.07072	flavonol biosynthetic process
d13	GO:0031425	3.34381e-05	0.000287275	14.8123	1.16678	7	1513	11	14264	5.9994	chloroplast RNA processing
d13	GO:0044260	4.35746e-05	0.000372998	1.25789	452.712	520	1513	4268	14264	1.14863	cellular macromolecule metabolic process
d13	GO:0010468	4.7962e-05	0.000409067	1.36616	178.836	227	1513	1686	14264	1.26932	regulation of gene expression
d13	GO:0015994	5.95178e-05	0.000505794	2.17894	19.8353	38	1513	187	14264	1.91577	chlorophyll metabolic process
d13	GO:0048518	6.01994e-05	0.000509746	1.50017	91.3273	127	1513	861	14264	1.3906	positive regulation of biological process
d13	GO:0044264	6.9433e-05	0.000585825	1.67086	51.5506	79	1513	486	14264	1.53247	cellular polysaccharide metabolic process
d13	GO:0048229	7.2103e-05	0.00060618	1.74945	42.0042	67	1513	396	14264	1.59508	gametophyte development
d13	GO:0009314	7.9035e-05	0.000662094	1.43293	116.997	156	1513	1103	14264	1.33337	response to radiation
d13	GO:0044550	8.97222e-05	0.000748958	1.9379	27.5785	48	1513	260	14264	1.74049	secondary metabolite biosynthetic process
d13	GO:0051186	9.19863e-05	0.000765144	1.44428	108.617	146	1513	1024	14264	1.34417	cofactor metabolic process
d13	GO:1901463	9.25568e-05	0.000767179	8.46711	1.69714	8	1513	16	14264	4.71381	regulation of tetrapyrrole biosynthetic process
d13	GO:0009699	9.56319e-05	0.000787704	2.75678	9.9707	23	1513	94	14264	2.30676	phenylpropanoid biosynthetic process
d13	GO:0048519	9.57023e-05	0.000787704	1.42147	120.073	159	1513	1132	14264	1.3242	negative regulation of biological process
d13	GO:0031328	0.000102149	0.000837836	1.71779	43.2771	68	1513	408	14264	1.57127	positive regulation of cellular biosynthetic process
d13	GO:0048366	0.000109932	0.000898545	1.74374	40.201	64	1513	379	14264	1.592	leaf development
d13	GO:0090558	0.000110531	0.000900315	1.61226	57.1724	85	1513	539	14264	1.48673	plant epidermis development
d13	GO:0048638	0.000112274	0.000911351	1.98017	24.8207	44	1513	234	14264	1.77272	regulation of developmental growth
d13	GO:0006355	0.000114433	0.000919052	1.37374	149.773	192	1513	1412	14264	1.28194	regulation of transcription, DNA-templated
d13	GO:1903506	0.000114433	0.000919052	1.37374	149.773	192	1513	1412	14264	1.28194	regulation of nucleic acid-templated transcription
d13	GO:2001141	0.000114433	0.000919052	1.37374	149.773	192	1513	1412	14264	1.28194	regulation of RNA biosynthetic process
d13	GO:0048522	0.000114784	0.000919052	1.54563	70.5374	101	1513	665	14264	1.43187	positive regulation of cellular process
d13	GO:0006778	0.000124144	0.000990623	2.02508	22.6992	41	1513	214	14264	1.80623	porphyrin-containing compound metabolic process
d13	GO:0019252	0.000132032	0.00104931	2.10586	19.8353	37	1513	187	14264	1.86536	starch biosynthetic process
d13	GO:2000026	0.000132389	0.00104931	1.64296	50.9142	77	1513	480	14264	1.51235	regulation of multicellular organismal development
d13	GO:0033013	0.000138016	0.00109023	2.01328	22.8053	41	1513	215	14264	1.79783	tetrapyrrole metabolic process
d13	GO:0051252	0.000142468	0.00112163	1.36583	151.258	193	1513	1426	14264	1.27597	regulation of RNA metabolic process
d13	GO:0010557	0.000143441	0.00112554	1.70164	42.9588	67	1513	405	14264	1.55963	positive regulation of macromolecule biosynthetic process
d13	GO:0009416	0.000151358	0.00118371	1.42384	110.632	147	1513	1043	14264	1.32873	response to light stimulus
d13	GO:0007389	0.000189824	0.00147962	1.81679	31.5032	52	1513	297	14264	1.65063	pattern specification process
d13	GO:0010628	0.000200544	0.00155802	1.68532	42.6406	66	1513	402	14264	1.54782	positive regulation of gene expression
d13	GO:0045893	0.000210633	0.00161384	1.70421	40.3071	63	1513	380	14264	1.563	positive regulation of transcription, DNA-templated
d13	GO:0051254	0.000210633	0.00161384	1.70421	40.3071	63	1513	380	14264	1.563	positive regulation of RNA metabolic process
d13	GO:1902680	0.000210633	0.00161384	1.70421	40.3071	63	1513	380	14264	1.563	positive regulation of RNA biosynthetic process
d13	GO:1903508	0.000210633	0.00161384	1.70421	40.3071	63	1513	380	14264	1.563	positive regulation of nucleic acid-templated transcription
d13	GO:0009059	0.000211157	0.00161384	1.26176	305.591	359	1513	2881	14264	1.17477	macromolecule biosynthetic process
d13	GO:0032774	0.000221034	0.00168386	1.33994	164.198	206	1513	1548	14264	1.25458	RNA biosynthetic process
d13	GO:0009957	0.000260608	0.00197258	8.46215	1.485	7	1513	14	14264	4.71381	epidermal cell fate specification
d13	GO:0045037	0.000260608	0.00197258	8.46215	1.485	7	1513	14	14264	4.71381	protein import into chloroplast stroma
d13	GO:0009933	0.000281285	0.00212226	1.93434	23.5478	41	1513	222	14264	1.74114	meristem structural organization
d13	GO:0006351	0.000290129	0.0021748	1.33242	164.092	205	1513	1547	14264	1.2493	transcription, DNA-templated
d13	GO:0097659	0.000290129	0.0021748	1.33242	164.092	205	1513	1547	14264	1.2493	nucleic acid-templated transcription
d13	GO:0048523	0.00029102	0.0021748	1.47892	78.2806	108	1513	738	14264	1.37965	negative regulation of cellular process
d13	GO:0034645	0.000299688	0.00223249	1.2572	296.575	348	1513	2796	14264	1.1734	cellular macromolecule biosynthetic process
d13	GO:0009698	0.000329752	0.00244869	2.24929	14.2135	28	1513	134	14264	1.96995	phenylpropanoid metabolic process
d13	GO:0051239	0.00035234	0.0026082	1.58208	52.5053	77	1513	495	14264	1.46652	regulation of multicellular organismal process
d13	GO:0048532	0.000375891	0.00277382	1.90235	23.866	41	1513	225	14264	1.71792	anatomical structure arrangement
d13	GO:0044262	0.000378298	0.00278286	1.54172	59.2938	85	1513	559	14264	1.43354	cellular carbohydrate metabolic process
d13	GO:0009411	0.000380773	0.00279234	1.91812	23.1235	40	1513	218	14264	1.72984	response to UV
d13	GO:0034504	0.000406262	0.00297	2.44491	10.9253	23	1513	103	14264	2.1052	protein localization to nucleus
d13	GO:0009260	0.000419122	0.0030451	1.70016	36.4885	57	1513	344	14264	1.56214	ribonucleotide biosynthetic process
d13	GO:0046390	0.000419122	0.0030451	1.70016	36.4885	57	1513	344	14264	1.56214	ribose phosphate biosynthetic process
d13	GO:0010380	0.000443996	0.0032159	7.4038	1.59107	7	1513	15	14264	4.39956	regulation of chlorophyll biosynthetic process
d13	GO:0071554	0.000454633	0.00328284	1.51943	62.1577	88	1513	586	14264	1.41575	cell wall organization or biogenesis
d13	GO:0046471	0.000466673	0.00335948	3.01783	6.47034	16	1513	61	14264	2.47282	phosphatidylglycerol metabolic process
d13	GO:0019748	0.000483599	0.0034707	1.55747	53.8842	78	1513	508	14264	1.44755	secondary metabolic process
d13	GO:0006606	0.000497599	0.00356033	2.46082	10.395	22	1513	98	14264	2.11641	protein import into nucleus
d13	GO:0009855	0.000508071	0.00362424	2.34622	11.7739	24	1513	111	14264	2.03841	determination of bilateral symmetry
d13	GO:0000023	0.000509901	0.00362631	2.11153	16.0168	30	1513	151	14264	1.87304	maltose metabolic process
d13	GO:0006323	0.000526814	0.00370185	4.45845	3.07607	10	1513	29	14264	3.25091	DNA packaging
d13	GO:0008544	0.000526814	0.00370185	4.45845	3.07607	10	1513	29	14264	3.25091	epidermis development
d13	GO:0009913	0.000526814	0.00370185	4.45845	3.07607	10	1513	29	14264	3.25091	epidermal cell differentiation
d13	GO:0030855	0.000526814	0.00370185	4.45845	3.07607	10	1513	29	14264	3.25091	epithelial cell differentiation
d13	GO:0005976	0.000564396	0.00395413	1.51841	60.0363	85	1513	566	14264	1.41581	polysaccharide metabolic process
d13	GO:1905269	0.000567213	0.00396208	14.0893	0.84857	5	1513	8	14264	5.89227	positive regulation of chromatin organization
d13	GO:0010014	0.000572196	0.00398506	2.09406	16.1228	30	1513	152	14264	1.86072	meristem initiation
d13	GO:0009799	0.000582867	0.0040474	2.31937	11.88	24	1513	112	14264	2.02021	specification of symmetry
d13	GO:0040008	0.000589824	0.00408366	1.79583	27.4724	45	1513	259	14264	1.638	regulation of growth
d13	GO:0006090	0.000594188	0.00410181	1.6142	43.4892	65	1513	410	14264	1.49462	pyruvate metabolic process
d13	GO:0006302	0.000609218	0.00419327	2.47858	9.86462	21	1513	93	14264	2.12882	double-strand break repair
d13	GO:1901401	0.000614026	0.00421405	5.64297	2.12142	8	1513	20	14264	3.77105	regulation of tetrapyrrole metabolic process
d13	GO:0006265	0.000740092	0.00506447	8.4572	1.27285	6	1513	12	14264	4.71381	DNA topological change
d13	GO:0051170	0.000768865	0.00524611	2.36681	10.7132	22	1513	101	14264	2.05354	import into nucleus
d13	GO:0007000	0.000900326	0.00610769	5.20848	2.2275	8	1513	21	14264	3.59148	nucleolus organization
d13	GO:0048598	0.000900326	0.00610769	5.20848	2.2275	8	1513	21	14264	3.59148	embryonic morphogenesis
d13	GO:0044036	0.000915507	0.00619282	1.85138	22.5932	38	1513	213	14264	1.68192	cell wall macromolecule metabolic process
d13	GO:0000272	0.00103493	0.00698061	3.39001	4.45499	12	1513	42	14264	2.69361	polysaccharide catabolic process
d13	GO:0003002	0.00104408	0.00702216	1.87068	21.2142	36	1513	200	14264	1.69697	regionalization
d13	GO:0009615	0.0010997	0.0073752	1.94633	18.2443	32	1513	172	14264	1.75398	response to virus
d13	GO:0006655	0.00119116	0.00787733	2.82733	6.36427	15	1513	60	14264	2.35691	phosphatidylglycerol biosynthetic process
d13	GO:0019419	0.0011913	0.00787733	Inf	0.318214	3	1513	3	14264	9.42763	sulfate reduction
d13	GO:0031937	0.0011913	0.00787733	Inf	0.318214	3	1513	3	14264	9.42763	positive regulation of chromatin silencing
d13	GO:0090308	0.0011913	0.00787733	Inf	0.318214	3	1513	3	14264	9.42763	regulation of methylation-dependent chromatin silencing
d13	GO:0090309	0.0011913	0.00787733	Inf	0.318214	3	1513	3	14264	9.42763	positive regulation of methylation-dependent chromatin silencing
d13	GO:0007155	0.00123581	0.00812598	2.44427	9.01605	19	1513	85	14264	2.10735	cell adhesion
d13	GO:0022610	0.00123581	0.00812598	2.44427	9.01605	19	1513	85	14264	2.10735	biological adhesion
d13	GO:0008654	0.00125387	0.00822174	1.59678	39.7767	59	1513	375	14264	1.48328	phospholipid biosynthetic process
d13	GO:0060429	0.00126175	0.00825045	3.84957	3.39428	10	1513	32	14264	2.94613	epithelium development
d13	GO:0033044	0.00126622	0.00825671	2.1703	12.5164	24	1513	118	14264	1.91748	regulation of chromosome organization
d13	GO:0008356	0.0012844	0.00832913	4.83607	2.33357	8	1513	22	14264	3.42823	asymmetric cell division
d13	GO:0052541	0.0012844	0.00832913	4.83607	2.33357	8	1513	22	14264	3.42823	plant-type cell wall cellulose metabolic process
d13	GO:0006098	0.00132439	0.00854144	1.89874	19.1989	33	1513	181	14264	1.71885	pentose-phosphate shunt
d13	GO:0051156	0.00132439	0.00854144	1.89874	19.1989	33	1513	181	14264	1.71885	glucose 6-phosphate metabolic process
d13	GO:0010207	0.00136442	0.00877554	1.98995	16.2289	29	1513	153	14264	1.78694	photosystem II assembly
d13	GO:0042254	0.001458	0.00935184	1.62873	35.1096	53	1513	331	14264	1.50956	ribosome biogenesis
d13	GO:0006310	0.00150145	0.00960441	1.82556	21.6385	36	1513	204	14264	1.6637	DNA recombination
d13	GO:0006520	0.00155149	0.00989759	1.43379	68.9463	93	1513	650	14264	1.34888	cellular amino acid metabolic process
d13	GO:0000070	0.00158585	0.0099549	16.8973	0.636427	4	1513	6	14264	6.28508	mitotic sister chromatid segregation
d13	GO:0000912	0.00158585	0.0099549	16.8973	0.636427	4	1513	6	14264	6.28508	assembly of actomyosin apparatus involved in cytokinesis
d13	GO:0000914	0.00158585	0.0099549	16.8973	0.636427	4	1513	6	14264	6.28508	phragmoplast assembly
d13	GO:0032776	0.00158585	0.0099549	16.8973	0.636427	4	1513	6	14264	6.28508	DNA methylation on cytosine
d13	GO:0048564	0.00158585	0.0099549	16.8973	0.636427	4	1513	6	14264	6.28508	photosystem I assembly
d13	GO:1902407	0.00158585	0.0099549	16.8973	0.636427	4	1513	6	14264	6.28508	assembly of actomyosin apparatus involved in mitotic cytokinesis
d13	GO:0090056	0.00164902	0.0103239	5.38332	1.90928	7	1513	18	14264	3.6663	regulation of chlorophyll metabolic process
d13	GO:0009259	0.00167783	0.0104764	1.58685	38.6099	57	1513	364	14264	1.4763	ribonucleotide metabolic process
d13	GO:0010467	0.00186252	0.0115989	1.2194	281.407	324	1513	2653	14264	1.15136	gene expression
d13	GO:0006739	0.00192622	0.0119639	1.84818	19.6232	33	1513	185	14264	1.68168	NADP metabolic process
d13	GO:0051258	0.00200055	0.0123929	1.88423	18.1382	31	1513	171	14264	1.7091	protein polymerization
d13	GO:0009804	0.00205421	0.0126586	2.89946	5.40963	13	1513	51	14264	2.40312	coumarin metabolic process
d13	GO:0009805	0.00205421	0.0126586	2.89946	5.40963	13	1513	51	14264	2.40312	coumarin biosynthetic process
d13	GO:2001252	0.00212636	0.0130691	8.45225	1.06071	5	1513	10	14264	4.71381	positive regulation of chromosome organization
d13	GO:0022613	0.00217633	0.0133414	1.59355	35.746	53	1513	337	14264	1.48268	ribonucleoprotein complex biogenesis
d13	GO:0010051	0.00218437	0.0133559	2.30387	9.44034	19	1513	89	14264	2.01264	xylem and phloem pattern formation
d13	GO:0006644	0.00222596	0.0135749	1.54466	41.5799	60	1513	392	14264	1.443	phospholipid metabolic process
d13	GO:0033043	0.00223809	0.0136136	1.76062	22.9114	37	1513	216	14264	1.61492	regulation of organelle organization
d13	GO:0010638	0.00256494	0.0155615	1.97314	14.6378	26	1513	138	14264	1.77622	positive regulation of organelle organization
d13	GO:0009311	0.00267301	0.0161755	1.78643	20.79	34	1513	196	14264	1.6354	oligosaccharide metabolic process
d13	GO:0009250	0.0027694	0.0167158	1.63972	29.5939	45	1513	279	14264	1.52059	glucan biosynthetic process
d13	GO:0051130	0.00284454	0.0171254	1.95552	14.7439	26	1513	139	14264	1.76344	positive regulation of cellular component organization
d13	GO:0009744	0.00299898	0.0180092	1.78861	20.1535	33	1513	190	14264	1.63743	response to sucrose
d13	GO:0007059	0.0030229	0.0180941	1.86816	17.0775	29	1513	161	14264	1.69814	chromosome segregation
d13	GO:0048826	0.0030285	0.0180941	5.63681	1.59107	6	1513	15	14264	3.77105	cotyledon morphogenesis
d13	GO:0071669	0.00310798	0.018522	1.63783	28.9574	44	1513	273	14264	1.51947	plant-type cell wall organization or biogenesis
d13	GO:0001505	0.00327611	0.0194256	2.49352	7.0007	15	1513	66	14264	2.14264	regulation of neurotransmitter levels
d13	GO:0042133	0.00327611	0.0194256	2.49352	7.0007	15	1513	66	14264	2.14264	neurotransmitter metabolic process
d13	GO:0010114	0.00336016	0.0198739	2.14876	10.5011	20	1513	99	14264	1.90457	response to red light
d13	GO:0034285	0.00355291	0.020844	1.76583	20.3657	33	1513	192	14264	1.62037	response to disaccharide
d13	GO:0000075	0.00355959	0.020844	7.04299	1.16678	5	1513	11	14264	4.28529	cell cycle checkpoint
d13	GO:0000373	0.00355959	0.020844	7.04299	1.16678	5	1513	11	14264	4.28529	Group II intron splicing
d13	GO:0051054	0.00355959	0.020844	7.04299	1.16678	5	1513	11	14264	4.28529	positive regulation of DNA metabolic process
d13	GO:0030838	0.00368254	0.0214572	2.17865	9.86462	19	1513	93	14264	1.92607	positive regulation of actin filament polymerization
d13	GO:0045010	0.00368254	0.0214572	2.17865	9.86462	19	1513	93	14264	1.92607	actin nucleation
d13	GO:0051246	0.00372604	0.021657	1.51453	40.8374	58	1513	385	14264	1.42027	regulation of protein metabolic process
d13	GO:0005984	0.00377638	0.0218955	1.79351	18.8807	31	1513	178	14264	1.64189	disaccharide metabolic process
d13	GO:0009664	0.00386105	0.0223315	1.75466	20.4717	33	1513	193	14264	1.61198	plant-type cell wall organization
d13	GO:0016310	0.00389644	0.0224556	1.34175	87.933	112	1513	829	14264	1.2737	phosphorylation
d13	GO:1901657	0.0039016	0.0224556	1.69342	23.6539	37	1513	223	14264	1.56423	glycosyl compound metabolic process
d13	GO:0006913	0.00416203	0.0237596	1.86541	15.9107	27	1513	150	14264	1.69697	nucleocytoplasmic transport
d13	GO:0051169	0.00416203	0.0237596	1.86541	15.9107	27	1513	150	14264	1.69697	nuclear transport
d13	GO:0032273	0.00416756	0.0237596	2.14943	9.9707	19	1513	94	14264	1.90558	positive regulation of protein polymerization
d13	GO:0052546	0.00416852	0.0237596	3.13546	3.92464	10	1513	37	14264	2.54801	cell wall pectin metabolic process
d13	GO:0043085	0.00435945	0.0247878	2.00829	12.1982	22	1513	115	14264	1.80355	positive regulation of catalytic activity
d13	GO:0019464	0.0043868	0.0248234	25.3311	0.424285	3	1513	4	14264	7.07072	glycine decarboxylation via glycine cleavage system
d13	GO:0031570	0.0043868	0.0248234	25.3311	0.424285	3	1513	4	14264	7.07072	DNA integrity checkpoint
d13	GO:0032268	0.00440385	0.0248601	1.5063	40.3071	57	1513	380	14264	1.41414	regulation of cellular protein metabolic process
d13	GO:0140014	0.00441519	0.0248645	5.07273	1.69714	6	1513	16	14264	3.53536	mitotic nuclear division
d13	GO:0010087	0.00442699	0.0248715	2.39905	7.21284	15	1513	68	14264	2.07962	phloem or xylem histogenesis
d13	GO:0032535	0.00456961	0.0255507	1.85022	16.0168	27	1513	151	14264	1.68573	regulation of cellular component size
d13	GO:0090066	0.00456961	0.0255507	1.85022	16.0168	27	1513	151	14264	1.68573	regulation of anatomical structure size
d13	GO:1901566	0.00460568	0.0256914	1.22517	201.429	235	1513	1899	14264	1.16666	organonitrogen compound biosynthetic process
d13	GO:0000724	0.00470414	0.0259817	2.47168	6.57642	14	1513	62	14264	2.12882	double-strand break repair via homologous recombination
d13	GO:0000725	0.00470414	0.0259817	2.47168	6.57642	14	1513	62	14264	2.12882	recombinational repair
d13	GO:0031334	0.0047042	0.0259817	2.12098	10.0768	19	1513	95	14264	1.88553	positive regulation of protein complex assembly
d13	GO:0044089	0.0047042	0.0259817	2.12098	10.0768	19	1513	95	14264	1.88553	positive regulation of cellular component biogenesis
d13	GO:0010608	0.00471291	0.0259817	1.62404	27.1542	41	1513	256	14264	1.50989	posttranscriptional regulation of gene expression
d13	GO:0042127	0.00484097	0.0266253	2.02537	11.5618	21	1513	109	14264	1.81633	regulation of cell proliferation
d13	GO:0001708	0.00520017	0.0285342	2.82246	4.66713	11	1513	44	14264	2.35691	cell fate specification
d13	GO:0051495	0.00529648	0.0289279	2.09327	10.1828	19	1513	96	14264	1.86588	positive regulation of cytoskeleton organization
d13	GO:1902905	0.00529648	0.0289279	2.09327	10.1828	19	1513	96	14264	1.86588	positive regulation of supramolecular fiber organization
d13	GO:0044093	0.00539566	0.0294014	1.9657	12.4103	22	1513	117	14264	1.77272	positive regulation of molecular function
d13	GO:0031497	0.0055121	0.0299665	3.56202	2.86392	8	1513	27	14264	2.79337	chromatin assembly
d13	GO:0044267	0.00557229	0.0300919	1.19856	254.147	290	1513	2396	14264	1.14107	cellular protein metabolic process
d13	GO:0010588	0.00557352	0.0300919	6.03638	1.27285	5	1513	12	14264	3.92818	cotyledon vascular tissue pattern formation
d13	GO:0015977	0.00557352	0.0300919	6.03638	1.27285	5	1513	12	14264	3.92818	carbon fixation
d13	GO:0048513	0.00574001	0.0309199	1.86241	14.7439	25	1513	139	14264	1.69562	animal organ development
d13	GO:0048443	0.00592746	0.0317842	1.91425	13.2589	23	1513	125	14264	1.73468	stamen development
d13	GO:0048466	0.00592746	0.0317842	1.91425	13.2589	23	1513	125	14264	1.73468	androecium development
d13	GO:0043648	0.00604804	0.032357	3.17329	3.50035	9	1513	33	14264	2.57117	dicarboxylic acid metabolic process
d13	GO:0033692	0.00610638	0.032595	1.4631	43.4892	60	1513	410	14264	1.37965	cellular polysaccharide biosynthetic process
d13	GO:1902275	0.00621887	0.0330681	4.61121	1.80321	6	1513	17	14264	3.3274	regulation of chromatin organization
d13	GO:0000741	0.00623715	0.0330681	2.73923	4.77321	11	1513	45	14264	2.30453	karyogamy
d13	GO:0048284	0.00623715	0.0330681	2.73923	4.77321	11	1513	45	14264	2.30453	organelle fusion
d13	GO:0016143	0.00648075	0.0341291	1.70034	20.3657	32	1513	192	14264	1.57127	S-glycoside metabolic process
d13	GO:0019757	0.00648075	0.0341291	1.70034	20.3657	32	1513	192	14264	1.57127	glycosinolate metabolic process
d13	GO:0019760	0.00648075	0.0341291	1.70034	20.3657	32	1513	192	14264	1.57127	glucosinolate metabolic process
d13	GO:1901605	0.00657199	0.0345323	1.40795	53.9903	72	1513	509	14264	1.33357	alpha-amino acid metabolic process
d13	GO:0051607	0.00673628	0.0353167	1.80997	15.6985	26	1513	148	14264	1.6562	defense response to virus
d13	GO:0016071	0.00680216	0.0355829	1.50422	36.0642	51	1513	340	14264	1.41414	mRNA metabolic process
d13	GO:0006338	0.00701268	0.0366028	3.38365	2.96999	8	1513	28	14264	2.69361	chromatin remodeling
d13	GO:0008064	0.00744966	0.0383731	2.0143	10.5011	19	1513	99	14264	1.80934	regulation of actin polymerization or depolymerization
d13	GO:0030832	0.00744966	0.0383731	2.0143	10.5011	19	1513	99	14264	1.80934	regulation of actin filament length
d13	GO:0030833	0.00744966	0.0383731	2.0143	10.5011	19	1513	99	14264	1.80934	regulation of actin filament polymerization
d13	GO:0032956	0.00744966	0.0383731	2.0143	10.5011	19	1513	99	14264	1.80934	regulation of actin cytoskeleton organization
d13	GO:0032970	0.00744966	0.0383731	2.0143	10.5011	19	1513	99	14264	1.80934	regulation of actin filament-based process
d13	GO:0110053	0.00744966	0.0383731	2.0143	10.5011	19	1513	99	14264	1.80934	regulation of actin filament organization
d13	GO:0009808	0.00756636	0.0388891	2.82125	4.24285	10	1513	40	14264	2.35691	lignin metabolic process
d13	GO:0009553	0.00767112	0.0393417	1.6354	23.0175	35	1513	217	14264	1.52059	embryo sac development
d13	GO:0006633	0.00775903	0.0396296	1.83544	14.3196	24	1513	135	14264	1.67602	fatty acid biosynthetic process
d13	GO:0000271	0.00776094	0.0396296	1.40638	51.7628	69	1513	488	14264	1.333	polysaccharide biosynthetic process
d13	GO:0009555	0.00802803	0.0409047	1.6425	22.275	34	1513	210	14264	1.52638	pollen development
d13	GO:0071555	0.00805629	0.04096	1.48225	37.231	52	1513	351	14264	1.39669	cell wall organization
d13	GO:0044786	0.00819826	0.041592	1.91572	12.0921	21	1513	114	14264	1.73667	cell cycle DNA replication
d13	GO:0016145	0.00827477	0.0417105	5.28142	1.37893	5	1513	13	14264	3.62601	S-glycoside catabolic process
d13	GO:0019759	0.00827477	0.0417105	5.28142	1.37893	5	1513	13	14264	3.62601	glycosinolate catabolic process
d13	GO:0019762	0.00827477	0.0417105	5.28142	1.37893	5	1513	13	14264	3.62601	glucosinolate catabolic process
d13	GO:0009069	0.0083156	0.0418268	1.58008	26.4117	39	1513	249	14264	1.47662	serine family amino acid metabolic process
d13	GO:0034637	0.00860934	0.0432119	1.42584	45.9288	62	1513	433	14264	1.34991	cellular carbohydrate biosynthetic process
d13	GO:0016441	0.00916661	0.045911	1.66719	20.0475	31	1513	189	14264	1.54633	posttranscriptional gene silencing
d13	GO:0032271	0.00924382	0.0461995	1.96486	10.7132	19	1513	101	14264	1.77351	regulation of protein polymerization
d13	GO:0006636	0.00960069	0.0477802	2.23762	7.10677	14	1513	67	14264	1.96995	unsaturated fatty acid biosynthetic process
d13	GO:0033559	0.00960069	0.0477802	2.23762	7.10677	14	1513	67	14264	1.96995	unsaturated fatty acid metabolic process
d13	GO:0008652	0.00986368	0.0489854	1.41064	47.0956	63	1513	444	14264	1.3377	cellular amino acid biosynthetic process
d13	GO:0009806	0.010101	0.0497445	12.6646	0.530356	3	1513	5	14264	5.65658	lignan metabolic process
d13	GO:0009807	0.010101	0.0497445	12.6646	0.530356	3	1513	5	14264	5.65658	lignan biosynthetic process
d13	GO:0015713	0.010101	0.0497445	12.6646	0.530356	3	1513	5	14264	5.65658	phosphoglycerate transmembrane transport
d13	GO:0042873	0.010101	0.0497445	12.6646	0.530356	3	1513	5	14264	5.65658	aldonate transmembrane transport
d13	GO:0006074	0.0102493	0.0498113	6.75732	0.954641	4	1513	9	14264	4.19006	(1->3)-beta-D-glucan metabolic process
d13	GO:0006075	0.0102493	0.0498113	6.75732	0.954641	4	1513	9	14264	4.19006	(1->3)-beta-D-glucan biosynthetic process
d13	GO:0010497	0.0102493	0.0498113	6.75732	0.954641	4	1513	9	14264	4.19006	plasmodesmata-mediated intercellular transport
d13	GO:0019747	0.0102493	0.0498113	6.75732	0.954641	4	1513	9	14264	4.19006	regulation of isoprenoid metabolic process
d13	GO:2001251	0.0102493	0.0498113	6.75732	0.954641	4	1513	9	14264	4.19006	negative regulation of chromosome organization
d13	GO:0030041	0.0102627	0.0498113	1.94103	10.8193	19	1513	102	14264	1.75613	actin filament polymerization
d13	GO:0043254	0.0102627	0.0498113	1.94103	10.8193	19	1513	102	14264	1.75613	regulation of protein complex assembly
d13	GO:0010089	0.0103404	0.0500848	2.51654	5.09142	11	1513	48	14264	2.1605	xylem development
d13	GO:0043436	0.0104217	0.0503753	1.20525	187.11	216	1513	1764	14264	1.1544	oxoacid metabolic process
d13	GO:0019538	0.010628	0.0512671	1.17318	277.376	311	1513	2615	14264	1.12122	protein metabolic process
d13	GO:0006082	0.0106728	0.0513777	1.20436	187.216	216	1513	1765	14264	1.15375	organic acid metabolic process
d13	GO:0009743	0.0110539	0.052728	1.44728	38.716	53	1513	365	14264	1.36894	response to carbohydrate
d13	GO:0045229	0.0110539	0.052728	1.44728	38.716	53	1513	365	14264	1.36894	external encapsulating structure organization
d13	GO:0006629	0.0110582	0.052728	1.24959	120.285	144	1513	1134	14264	1.19716	lipid metabolic process
d13	GO:0065003	0.0110861	0.052728	1.34983	61.4152	79	1513	579	14264	1.28633	protein-containing complex assembly
d13	GO:0000076	0.0112445	0.052728	Inf	0.212142	2	1513	2	14264	9.42763	DNA replication checkpoint
d13	GO:0006264	0.0112445	0.052728	Inf	0.212142	2	1513	2	14264	9.42763	mitochondrial DNA replication
d13	GO:0009662	0.0112445	0.052728	Inf	0.212142	2	1513	2	14264	9.42763	etioplast organization
d13	GO:0015729	0.0112445	0.052728	Inf	0.212142	2	1513	2	14264	9.42763	oxaloacetate transport
d13	GO:0030261	0.0112445	0.052728	Inf	0.212142	2	1513	2	14264	9.42763	chromosome condensation
d13	GO:0033258	0.0112445	0.052728	Inf	0.212142	2	1513	2	14264	9.42763	plastid DNA metabolic process
d13	GO:0033259	0.0112445	0.052728	Inf	0.212142	2	1513	2	14264	9.42763	plastid DNA replication
d13	GO:0071423	0.0112445	0.052728	Inf	0.212142	2	1513	2	14264	9.42763	malate transmembrane transport
d13	GO:0090306	0.0112445	0.052728	Inf	0.212142	2	1513	2	14264	9.42763	spindle assembly involved in meiosis
d13	GO:0006544	0.0112889	0.0528314	2.3627	5.83392	12	1513	55	14264	2.05694	glycine metabolic process
d13	GO:0010020	0.0113329	0.0529316	3.90118	2.01535	6	1513	19	14264	2.97715	chloroplast fission
d13	GO:1902903	0.0113695	0.0529975	1.91777	10.9253	19	1513	103	14264	1.73908	regulation of supramolecular fiber organization
d13	GO:0000103	0.0117637	0.0545113	4.69422	1.485	5	1513	14	14264	3.36701	sulfate assimilation
d13	GO:1903825	0.0117637	0.0545113	4.69422	1.485	5	1513	14	14264	3.36701	organic acid transmembrane transport
d13	GO:1905039	0.0117637	0.0545113	4.69422	1.485	5	1513	14	14264	3.36701	carboxylic acid transmembrane transport
d13	GO:0034622	0.0118771	0.0549288	1.35033	59.8242	77	1513	564	14264	1.28711	cellular protein-containing complex assembly
d13	GO:0042546	0.012158	0.0561176	1.53546	27.0482	39	1513	255	14264	1.44187	cell wall biogenesis
d13	GO:0009962	0.0123432	0.0568607	1.86364	11.7739	20	1513	111	14264	1.69867	regulation of flavonoid biosynthetic process
d13	GO:0030154	0.012564	0.0576757	1.2959	81.4627	101	1513	768	14264	1.23983	cell differentiation
d13	GO:0051493	0.0125691	0.0576757	1.89506	11.0314	19	1513	104	14264	1.72235	regulation of cytoskeleton organization
d13	GO:0006418	0.0127813	0.0583087	2.56416	4.56106	10	1513	43	14264	2.19247	tRNA aminoacylation for protein translation
d13	GO:0043038	0.0127813	0.0583087	2.56416	4.56106	10	1513	43	14264	2.19247	amino acid activation
d13	GO:0043039	0.0127813	0.0583087	2.56416	4.56106	10	1513	43	14264	2.19247	tRNA aminoacylation
d13	GO:0098813	0.0131829	0.0600244	1.69751	16.5471	26	1513	156	14264	1.57127	nuclear chromosome segregation
d13	GO:0009767	0.0136583	0.0620688	2.20151	6.68249	13	1513	63	14264	1.94538	photosynthetic electron transport chain
d13	GO:0016246	0.0140918	0.0639154	1.65075	18.2443	28	1513	172	14264	1.53473	RNA interference
d13	GO:0043572	0.0147661	0.066589	3.62224	2.12142	6	1513	20	14264	2.82829	plastid fission
d13	GO:0065004	0.0147661	0.066589	3.62224	2.12142	6	1513	20	14264	2.82829	protein-DNA complex assembly
d13	GO:0071824	0.0147661	0.066589	3.62224	2.12142	6	1513	20	14264	2.82829	protein-DNA complex subunit organization
d13	GO:1903046	0.0148185	0.0666975	1.61232	19.9414	30	1513	188	14264	1.50441	meiotic cell cycle process
d13	GO:0042023	0.0149003	0.0669376	1.82328	11.986	20	1513	113	14264	1.66861	DNA endoreduplication
d13	GO:0044255	0.014999	0.0670515	1.25467	102.995	124	1513	971	14264	1.20394	cellular lipid metabolic process
d13	GO:0009910	0.0150111	0.0670515	2.48855	4.66713	10	1513	44	14264	2.14264	negative regulation of flower development
d13	GO:0042335	0.0150111	0.0670515	2.48855	4.66713	10	1513	44	14264	2.14264	cuticle development
d13	GO:0048589	0.0151711	0.0676376	1.34075	57.8088	74	1513	545	14264	1.28008	developmental growth
d13	GO:0008154	0.0152676	0.0678111	1.85121	11.2436	19	1513	106	14264	1.68986	actin polymerization or depolymerization
d13	GO:0044087	0.0152676	0.0678111	1.85121	11.2436	19	1513	106	14264	1.68986	regulation of cellular component biogenesis
d13	GO:0048653	0.0155247	0.0688234	2.15817	6.78856	13	1513	64	14264	1.91499	anther development
d13	GO:0009887	0.01558	0.0689244	1.88331	10.5011	18	1513	99	14264	1.71411	animal organ morphogenesis
d13	GO:0010496	0.0156646	0.0689244	5.63066	1.06071	4	1513	10	14264	3.77105	intercellular transport
d13	GO:0016122	0.0156646	0.0689244	5.63066	1.06071	4	1513	10	14264	3.77105	xanthophyll metabolic process
d13	GO:0032544	0.0156646	0.0689244	5.63066	1.06071	4	1513	10	14264	3.77105	plastid translation
d13	GO:0009637	0.0158388	0.0695161	1.78064	12.8346	21	1513	121	14264	1.6362	response to blue light
d13	GO:0010228	0.0158582	0.0695161	1.39528	42.9588	57	1513	405	14264	1.32685	vegetative to reproductive phase transition of meristem
d13	GO:0009934	0.0161313	0.0705819	4.22447	1.59107	5	1513	15	14264	3.14254	regulation of meristem structural organization
d13	GO:0009809	0.0162132	0.0708085	2.81883	3.39428	8	1513	32	14264	2.35691	lignin biosynthetic process
d13	GO:0051321	0.0170119	0.0741591	1.59192	20.1535	30	1513	190	14264	1.48857	meiotic cell cycle
d13	GO:0009963	0.0171763	0.0747377	1.8602	10.6071	18	1513	100	14264	1.69697	positive regulation of flavonoid biosynthetic process
d13	GO:0009773	0.017518	0.0760835	2.41726	4.77321	10	1513	45	14264	2.09503	photosynthetic electron transport in photosystem I
d13	GO:0035194	0.0178801	0.0775134	1.59849	19.411	29	1513	183	14264	1.494	posttranscriptional gene silencing by RNA
d13	GO:0010383	0.0183702	0.0794917	1.62495	17.82	27	1513	168	14264	1.51515	cell wall polysaccharide metabolic process
d13	GO:0010021	0.0186162	0.0798226	8.44238	0.636427	3	1513	6	14264	4.71381	amylopectin biosynthetic process
d13	GO:0016123	0.0186162	0.0798226	8.44238	0.636427	3	1513	6	14264	4.71381	xanthophyll biosynthetic process
d13	GO:0048497	0.0186162	0.0798226	8.44238	0.636427	3	1513	6	14264	4.71381	maintenance of floral organ identity
d13	GO:0090700	0.0186162	0.0798226	8.44238	0.636427	3	1513	6	14264	4.71381	maintenance of plant organ identity
d13	GO:2000896	0.0186162	0.0798226	8.44238	0.636427	3	1513	6	14264	4.71381	amylopectin metabolic process
d13	GO:0044273	0.0188595	0.0807187	3.38049	2.2275	6	1513	21	14264	2.69361	sulfur compound catabolic process
d13	GO:0043933	0.0190566	0.0814142	1.31156	62.9002	79	1513	593	14264	1.25596	protein-containing complex subunit organization
d13	GO:0031503	0.0198327	0.084271	2.0764	7.0007	13	1513	66	14264	1.85696	protein-containing complex localization
d13	GO:0071166	0.0198327	0.084271	2.0764	7.0007	13	1513	66	14264	1.85696	ribonucleoprotein complex localization
d13	GO:0071426	0.0198327	0.084271	2.0764	7.0007	13	1513	66	14264	1.85696	ribonucleoprotein complex export from nucleus
d13	GO:0006396	0.0201142	0.0853133	1.27045	81.1445	99	1513	765	14264	1.22005	RNA processing
d13	GO:0050790	0.020482	0.086717	1.57775	19.6232	29	1513	185	14264	1.47784	regulation of catalytic activity
d13	GO:0051649	0.0208518	0.088124	1.22918	111.587	132	1513	1052	14264	1.18293	establishment of localization in cell
d13	GO:0010218	0.0212921	0.0898235	1.8463	10.0768	17	1513	95	14264	1.68705	response to far red light
d13	GO:0035304	0.0213406	0.0898672	1.69564	14.0014	22	1513	132	14264	1.57127	regulation of protein dephosphorylation
d13	GO:0045165	0.0214012	0.0899615	2.21608	5.62178	11	1513	53	14264	1.95668	cell fate commitment
d13	GO:0051641	0.0217261	0.0911645	1.21842	121.027	142	1513	1141	14264	1.17329	cellular localization
d13	GO:0006406	0.0220239	0.0919225	2.11576	6.36427	12	1513	60	14264	1.88553	mRNA export from nucleus
d13	GO:0051028	0.0220239	0.0919225	2.11576	6.36427	12	1513	60	14264	1.88553	mRNA transport
d13	GO:0071427	0.0220239	0.0919225	2.11576	6.36427	12	1513	60	14264	1.88553	mRNA-containing ribonucleoprotein complex export from nucleus
d13	GO:0006403	0.0222959	0.0922401	2.03779	7.10677	13	1513	67	14264	1.82924	RNA localization
d13	GO:0006405	0.0222959	0.0922401	2.03779	7.10677	13	1513	67	14264	1.82924	RNA export from nucleus
d13	GO:0050657	0.0222959	0.0922401	2.03779	7.10677	13	1513	67	14264	1.82924	nucleic acid transport
d13	GO:0050658	0.0222959	0.0922401	2.03779	7.10677	13	1513	67	14264	1.82924	RNA transport
d13	GO:0051236	0.0222959	0.0922401	2.03779	7.10677	13	1513	67	14264	1.82924	establishment of RNA localization
d13	GO:0006563	0.0225818	0.0932588	4.8259	1.16678	4	1513	11	14264	3.42823	L-serine metabolic process
d13	GO:0010583	0.0227325	0.0937169	1.79412	10.9253	18	1513	103	14264	1.64755	response to cyclopentenone
d13	GO:0035303	0.0230972	0.0950537	1.68023	14.1075	22	1513	133	14264	1.55946	regulation of dephosphorylation
d13	GO:0000038	0.023436	0.0962797	2.28624	4.98535	10	1513	47	14264	2.00588	very long-chain fatty acid metabolic process
d13	GO:0016051	0.0235708	0.096665	1.26816	77.1138	94	1513	727	14264	1.21898	carbohydrate biosynthetic process
d13	GO:0009072	0.0241395	0.098825	1.50627	23.2296	33	1513	219	14264	1.4206	aromatic amino acid family metabolic process
d13	GO:0006457	0.0242964	0.0992946	1.47702	25.7753	36	1513	243	14264	1.39669	protein folding
d16	GO:0006260	1.46712e-89	3.1323e-86	14.992	20.5823	145	1002	293	14264	7.04489	DNA replication
d16	GO:1903047	4.47924e-74	4.78159e-71	14.4343	17.2807	121	1002	246	14264	7.00203	mitotic cell cycle process
d16	GO:0006261	1.62542e-70	1.15676e-67	13.894	16.9997	117	1002	242	14264	6.88247	DNA-dependent DNA replication
d16	GO:0006259	2.32539e-68	1.22285e-65	6.07902	49.3132	195	1002	702	14264	3.95431	DNA metabolic process
d16	GO:0006275	2.86381e-68	1.22285e-65	27.9266	9.27257	87	1002	132	14264	9.38251	regulation of DNA replication
d16	GO:0051052	6.76077e-68	2.40571e-65	17.3637	13.2064	102	1002	188	14264	7.72353	regulation of DNA metabolic process
d16	GO:0007049	9.41363e-65	2.87116e-62	5.99213	47.2058	186	1002	672	14264	3.94019	cell cycle
d16	GO:0008283	3.02833e-63	8.08185e-61	12.0561	17.4914	112	1002	249	14264	6.40313	cell proliferation
d16	GO:0000911	6.58237e-63	1.27758e-60	14.7543	14.1196	101	1002	201	14264	7.15318	cytokinesis by cell plate formation
d16	GO:0032506	6.58237e-63	1.27758e-60	14.7543	14.1196	101	1002	201	14264	7.15318	cytokinetic process
d16	GO:1902410	6.58237e-63	1.27758e-60	14.7543	14.1196	101	1002	201	14264	7.15318	mitotic cytokinetic process
d16	GO:0000281	1.8797e-62	3.3443e-60	14.2012	14.5411	102	1002	207	14264	7.01461	mitotic cytokinesis
d16	GO:0051567	4.85393e-62	7.40225e-60	16.4319	12.5742	95	1002	179	14264	7.55517	histone H3-K9 methylation
d16	GO:0061647	4.85393e-62	7.40225e-60	16.4319	12.5742	95	1002	179	14264	7.55517	histone H3-K9 modification
d16	GO:0000910	6.3206e-62	8.43405e-60	13.9336	14.6816	102	1002	209	14264	6.94748	cytokinesis
d16	GO:0061640	6.3206e-62	8.43405e-60	13.9336	14.6816	102	1002	209	14264	6.94748	cytoskeleton-dependent cytokinesis
d16	GO:0034968	3.6519e-61	4.58636e-59	12.5345	16.1568	106	1002	230	14264	6.56072	histone lysine methylation
d16	GO:0018022	6.32225e-61	7.49889e-59	12.4332	16.227	106	1002	231	14264	6.53232	peptidyl-lysine methylation
d16	GO:0000278	5.86575e-60	6.59125e-58	7.88934	27.9582	137	1002	398	14264	4.90017	mitotic cell cycle
d16	GO:0051726	1.64132e-59	1.75211e-57	10.3812	19.3881	114	1002	276	14264	5.87989	regulation of cell cycle
d16	GO:0022402	1.2477e-56	1.2685e-54	6.37244	36.1068	152	1002	514	14264	4.20973	cell cycle process
d16	GO:0016570	1.0939e-55	1.06158e-53	8.21941	24.2351	123	1002	345	14264	5.07528	histone modification
d16	GO:0016569	3.10296e-54	2.88036e-52	7.3118	27.7475	130	1002	395	14264	4.68511	covalent chromatin modification
d16	GO:0051301	4.04954e-52	3.6024e-50	8.17675	22.6195	115	1002	322	14264	5.08412	cell division
d16	GO:0016571	1.18298e-51	1.01027e-49	8.99259	19.7393	107	1002	281	14264	5.42065	histone methylation
d16	GO:0006479	4.04164e-51	3.19589e-49	8.83815	19.9501	107	1002	284	14264	5.36339	protein methylation
d16	GO:0008213	4.04164e-51	3.19589e-49	8.83815	19.9501	107	1002	284	14264	5.36339	protein alkylation
d16	GO:0051276	4.34055e-51	3.30967e-49	5.16019	45.8711	165	1002	653	14264	3.59703	chromosome organization
d16	GO:0006305	3.67465e-49	2.61512e-47	12.9289	12.2932	83	1002	175	14264	6.75171	DNA alkylation
d16	GO:0006306	3.67465e-49	2.61512e-47	12.9289	12.2932	83	1002	175	14264	6.75171	DNA methylation
d16	GO:0006304	1.14626e-48	7.64773e-47	12.6519	12.4337	83	1002	177	14264	6.67542	DNA modification
d16	GO:0044728	1.14626e-48	7.64773e-47	12.6519	12.4337	83	1002	177	14264	6.67542	DNA methylation or demethylation
d16	GO:0006270	2.4538e-47	1.58753e-45	54.6549	4.49579	51	1002	64	14264	11.3439	DNA replication initiation
d16	GO:0006325	3.47473e-47	2.18193e-45	5.58138	36.1771	140	1002	515	14264	3.86985	chromatin organization
d16	GO:0018205	7.48488e-47	4.56578e-45	7.31762	23.3922	111	1002	333	14264	4.74518	peptidyl-lysine modification
d16	GO:0044770	7.2131e-45	4.16215e-43	38.1516	4.98752	52	1002	71	14264	10.426	cell cycle phase transition
d16	GO:0044772	7.2131e-45	4.16215e-43	38.1516	4.98752	52	1002	71	14264	10.426	mitotic cell cycle phase transition
d16	GO:1901987	7.16044e-44	3.91988e-42	40.92	4.70653	50	1002	67	14264	10.6235	regulation of cell cycle phase transition
d16	GO:1901990	7.16044e-44	3.91988e-42	40.92	4.70653	50	1002	67	14264	10.6235	regulation of mitotic cell cycle phase transition
d16	GO:0000086	2.46532e-42	1.28377e-40	41.6541	4.49579	48	1002	64	14264	10.6766	G2/M transition of mitotic cell cycle
d16	GO:0044839	2.46532e-42	1.28377e-40	41.6541	4.49579	48	1002	64	14264	10.6766	cell cycle G2/M phase transition
d16	GO:0007017	8.55125e-42	4.34689e-40	8.0248	18.0534	92	1002	257	14264	5.09599	microtubule-based process
d16	GO:0010389	2.75092e-41	1.33482e-39	40.7436	4.42555	47	1002	63	14264	10.6202	regulation of G2/M transition of mitotic cell cycle
d16	GO:1902749	2.75092e-41	1.33482e-39	40.7436	4.42555	47	1002	63	14264	10.6202	regulation of cell cycle G2/M phase transition
d16	GO:0018193	6.35142e-41	3.0134e-39	5.95853	27.3962	113	1002	390	14264	4.12465	peptidyl-amino acid modification
d16	GO:0000226	3.27315e-40	1.51917e-38	8.20082	16.789	87	1002	239	14264	5.18197	microtubule cytoskeleton organization
d16	GO:0010564	5.88085e-37	2.67141e-35	12.291	9.48331	63	1002	135	14264	6.64325	regulation of cell cycle process
d16	GO:0032259	5.49235e-36	2.3931e-34	4.70543	35.5449	123	1002	506	14264	3.46042	methylation
d16	GO:0043414	5.49235e-36	2.3931e-34	4.70543	35.5449	123	1002	506	14264	3.46042	macromolecule methylation
d16	GO:0006996	6.1725e-35	2.63566e-33	2.73095	128.692	268	1002	1832	14264	2.08249	organelle organization
d16	GO:0016458	8.2931e-34	3.47172e-32	5.35349	26.202	101	1002	373	14264	3.85466	gene silencing
d16	GO:0007346	2.08293e-33	8.55202e-32	14.76	7.09492	52	1002	101	14264	7.32918	regulation of mitotic cell cycle
d16	GO:0006342	6.76584e-32	2.72549e-30	6.85998	16.5782	77	1002	236	14264	4.64464	chromatin silencing
d16	GO:0045814	1.29531e-31	5.12127e-30	6.77373	16.7187	77	1002	238	14264	4.60561	negative regulation of gene expression, epigenetic
d16	GO:0016043	6.39983e-31	2.4843e-29	2.38178	176.46	321	1002	2512	14264	1.81911	cellular component organization
d16	GO:0016572	6.44474e-30	2.45706e-28	23.3113	4.3553	39	1002	62	14264	8.95461	histone phosphorylation
d16	GO:0032502	9.83745e-28	3.68473e-26	2.17774	220.434	366	1002	3138	14264	1.66036	developmental process
d16	GO:0007010	1.85177e-27	6.81644e-26	4.24327	31.4003	102	1002	447	14264	3.24838	cytoskeleton organization
d16	GO:0048646	2.43412e-27	8.8082e-26	5.94521	17.2807	73	1002	246	14264	4.22436	anatomical structure formation involved in morphogenesis
d16	GO:0048856	2.71289e-27	9.65337e-26	2.17294	215.658	359	1002	3070	14264	1.66468	anatomical structure development
d16	GO:0009908	3.39641e-26	1.18874e-24	3.25699	52.8256	137	1002	752	14264	2.59344	flower development
d16	GO:0071840	8.93563e-26	3.07703e-24	2.1629	196.972	332	1002	2804	14264	1.68552	cellular component organization or biogenesis
d16	GO:0090567	1.13658e-25	3.85174e-24	3.20773	53.4578	137	1002	761	14264	2.56277	reproductive shoot system development
d16	GO:0090698	2.17803e-25	7.26577e-24	4.18252	29.4334	95	1002	419	14264	3.22763	post-embryonic plant morphogenesis
d16	GO:0032501	5.27424e-25	1.73238e-23	2.1239	203.856	338	1002	2902	14264	1.65803	multicellular organismal process
d16	GO:1905393	4.33703e-24	1.40296e-22	6.3845	13.4171	60	1002	191	14264	4.47189	plant organ formation
d16	GO:0051225	5.53179e-24	1.76274e-22	25.5517	3.23135	30	1002	46	14264	9.28404	spindle assembly
d16	GO:0048449	3.60541e-23	1.13199e-21	7.51245	10.1858	51	1002	145	14264	5.00698	floral organ formation
d16	GO:0048367	7.07479e-23	2.18908e-21	2.59927	81.9077	174	1002	1166	14264	2.12434	shoot system development
d16	GO:0007051	8.56766e-23	2.61313e-21	21.5123	3.44209	30	1002	49	14264	8.71563	spindle organization
d16	GO:0040029	1.88942e-22	5.68157e-21	4.26416	24.5161	81	1002	349	14264	3.30395	regulation of gene expression, epigenetic
d16	GO:0048442	2.51106e-22	7.34398e-21	13.6784	4.91727	35	1002	70	14264	7.11776	sepal development
d16	GO:0048464	2.51106e-22	7.34398e-21	13.6784	4.91727	35	1002	70	14264	7.11776	flower calyx development
d16	GO:0070925	2.56337e-22	7.39566e-21	18.3768	3.79333	31	1002	54	14264	8.17225	organelle assembly
d16	GO:0007275	4.60949e-22	1.31217e-20	2.05111	192.336	315	1002	2738	14264	1.63776	multicellular organism development
d16	GO:0048447	5.36594e-22	1.46875e-20	14.0805	4.70653	34	1002	67	14264	7.224	sepal morphogenesis
d16	GO:0048451	5.36594e-22	1.46875e-20	14.0805	4.70653	34	1002	67	14264	7.224	petal formation
d16	GO:0048453	5.36594e-22	1.46875e-20	14.0805	4.70653	34	1002	67	14264	7.224	sepal formation
d16	GO:0045934	1.28964e-21	3.4853e-20	4.10761	25.2186	81	1002	359	14264	3.21192	negative regulation of nucleobase-containing compound metabolic process
d16	GO:0045892	3.08561e-21	8.03387e-20	4.17231	23.9542	78	1002	341	14264	3.25622	negative regulation of transcription, DNA-templated
d16	GO:1902679	3.08561e-21	8.03387e-20	4.17231	23.9542	78	1002	341	14264	3.25622	negative regulation of RNA biosynthetic process
d16	GO:1903507	3.08561e-21	8.03387e-20	4.17231	23.9542	78	1002	341	14264	3.25622	negative regulation of nucleic acid-templated transcription
d16	GO:0048446	3.35088e-21	8.61944e-20	12.9042	4.91727	34	1002	70	14264	6.9144	petal morphogenesis
d16	GO:0051253	9.60394e-21	2.441e-19	4.07737	24.3756	78	1002	347	14264	3.19992	negative regulation of RNA metabolic process
d16	GO:0048444	1.04633e-20	2.62812e-19	6.20319	11.8015	52	1002	168	14264	4.40624	floral organ morphogenesis
d16	GO:0048441	2.34945e-20	5.76561e-19	11.1268	5.47925	35	1002	78	14264	6.38774	petal development
d16	GO:0048465	2.34945e-20	5.76561e-19	11.1268	5.47925	35	1002	78	14264	6.38774	corolla development
d16	GO:0009653	7.94601e-20	1.92781e-18	2.36243	91.672	180	1002	1305	14264	1.96352	anatomical structure morphogenesis
d16	GO:0010605	1.35946e-19	3.26118e-18	3.00453	44.8877	111	1002	639	14264	2.47284	negative regulation of macromolecule metabolic process
d16	GO:0006302	2.90679e-19	6.89556e-18	9.04186	6.53295	37	1002	93	14264	5.6636	double-strand break repair
d16	GO:0090697	6.53053e-19	1.53216e-17	5.07195	14.6816	56	1002	209	14264	3.8143	post-embryonic plant organ morphogenesis
d16	GO:0031047	1.38286e-18	3.20913e-17	4.1252	20.9335	68	1002	298	14264	3.24838	gene silencing by RNA
d16	GO:0022414	1.59463e-18	3.66078e-17	2.11803	124.688	220	1002	1775	14264	1.7644	reproductive process
d16	GO:0010629	1.68279e-18	3.82208e-17	3.03767	40.6729	102	1002	579	14264	2.50781	negative regulation of gene expression
d16	GO:0000003	1.95627e-18	4.39645e-17	2.11341	124.899	220	1002	1778	14264	1.76143	reproduction
d16	GO:0009791	2.57619e-18	5.72935e-17	2.08855	129.886	226	1002	1849	14264	1.73998	post-embryonic development
d16	GO:0009892	3.06047e-18	6.73618e-17	2.85767	46.7141	111	1002	665	14264	2.37616	negative regulation of metabolic process
d16	GO:0048437	5.73788e-18	1.25004e-16	3.32678	31.611	86	1002	450	14264	2.72057	floral organ development
d16	GO:0006346	6.12003e-18	1.31982e-16	7.11991	8.21887	40	1002	117	14264	4.86685	methylation-dependent chromatin silencing
d16	GO:0050793	8.45335e-18	1.80479e-16	2.69209	53.2471	120	1002	758	14264	2.25365	regulation of developmental process
d16	GO:0010558	1.04082e-17	2.15008e-16	3.37143	30.1359	83	1002	429	14264	2.75419	negative regulation of macromolecule biosynthetic process
d16	GO:2000113	1.04082e-17	2.15008e-16	3.37143	30.1359	83	1002	429	14264	2.75419	negative regulation of cellular macromolecule biosynthetic process
d16	GO:0000724	1.04735e-17	2.15008e-16	11.9481	4.3553	29	1002	62	14264	6.65855	double-strand break repair via homologous recombination
d16	GO:0000725	1.04735e-17	2.15008e-16	11.9481	4.3553	29	1002	62	14264	6.65855	recombinational repair
d16	GO:0051172	1.51719e-17	3.08496e-16	3.16503	34.4912	90	1002	491	14264	2.60936	negative regulation of nitrogen compound metabolic process
d16	GO:0031327	3.32018e-17	6.68734e-16	3.2932	30.6978	83	1002	437	14264	2.70377	negative regulation of cellular biosynthetic process
d16	GO:0009890	5.0838e-17	1.01438e-15	3.26477	30.9086	83	1002	440	14264	2.68534	negative regulation of biosynthetic process
d16	GO:0003006	1.32921e-16	2.62765e-15	2.07457	115.275	202	1002	1641	14264	1.75233	developmental process involved in reproduction
d16	GO:0031324	1.40873e-16	2.75931e-15	3.0323	35.6854	90	1002	508	14264	2.52204	negative regulation of cellular metabolic process
d16	GO:0000280	2.38004e-16	4.61943e-15	4.62862	14.5411	52	1002	207	14264	3.57607	nuclear division
d16	GO:0031048	3.87792e-16	7.45887e-15	6.74154	7.86764	37	1002	112	14264	4.70281	chromatin silencing by small RNA
d16	GO:0006310	5.75724e-16	1.09747e-14	4.59481	14.3303	51	1002	204	14264	3.55888	DNA recombination
d16	GO:0044786	7.4452e-16	1.40668e-14	6.56544	8.00813	37	1002	114	14264	4.6203	cell cycle DNA replication
d16	GO:0048608	1.13822e-15	2.11314e-14	2.10679	99.7504	179	1002	1420	14264	1.79448	reproductive structure development
d16	GO:0061458	1.13822e-15	2.11314e-14	2.10679	99.7504	179	1002	1420	14264	1.79448	reproductive system development
d16	GO:0009909	1.19535e-15	2.20007e-14	3.59671	22.5492	66	1002	321	14264	2.92693	regulation of flower development
d16	GO:0048285	1.99469e-15	3.63988e-14	4.12797	16.789	55	1002	239	14264	3.27596	organelle fission
d16	GO:0006139	2.83999e-15	5.13845e-14	1.75585	236.31	342	1002	3364	14264	1.44725	nucleobase-containing compound metabolic process
d16	GO:0042023	3.55689e-15	6.38147e-14	6.38138	7.93789	36	1002	113	14264	4.53521	DNA endoreduplication
d16	GO:0090304	3.69548e-15	6.57488e-14	1.79695	200.063	300	1002	2848	14264	1.49953	nucleic acid metabolic process
d16	GO:0048438	6.74643e-15	1.19038e-13	3.30141	25.6401	70	1002	365	14264	2.7301	floral whorl development
d16	GO:0019219	7.44566e-15	1.30299e-13	2.02968	107.126	186	1002	1525	14264	1.73627	regulation of nucleobase-containing compound metabolic process
d16	GO:0043412	1.64625e-14	2.85751e-13	1.90188	137.543	223	1002	1958	14264	1.62131	macromolecule modification
d16	GO:2000241	1.68283e-14	2.89746e-13	3.26207	25.4996	69	1002	363	14264	2.70593	regulation of reproductive process
d16	GO:0048731	1.85642e-14	3.17077e-13	1.87234	147.518	235	1002	2100	14264	1.59302	system development
d16	GO:0046483	2.19559e-14	3.7203e-13	1.70355	260.124	365	1002	3703	14264	1.40318	heterocycle metabolic process
d16	GO:0048831	2.48815e-14	4.18283e-13	3.29829	24.5161	67	1002	349	14264	2.7329	regulation of shoot system development
d16	GO:0090696	9.02142e-14	1.49958e-12	3.64394	18.8261	56	1002	268	14264	2.97459	post-embryonic plant organ development
d16	GO:1901360	9.06069e-14	1.49958e-12	1.66386	287.099	392	1002	4087	14264	1.36538	organic cyclic compound metabolic process
d16	GO:0006464	1.11122e-13	1.81104e-12	1.94944	112.535	189	1002	1602	14264	1.67947	cellular protein modification process
d16	GO:0036211	1.11122e-13	1.81104e-12	1.94944	112.535	189	1002	1602	14264	1.67947	protein modification process
d16	GO:0051171	1.86987e-13	3.02438e-12	1.90377	121.948	200	1002	1736	14264	1.64004	regulation of nitrogen compound metabolic process
d16	GO:1905392	3.1098e-13	4.99205e-12	2.48671	45.8009	98	1002	652	14264	2.1397	plant organ morphogenesis
d16	GO:0009888	6.01828e-13	9.58883e-12	2.17413	68.3501	129	1002	973	14264	1.88734	tissue development
d16	GO:0006725	9.56915e-13	1.51334e-11	1.63618	274.876	374	1002	3913	14264	1.36062	cellular aromatic compound metabolic process
d16	GO:0071103	1.19704e-12	1.87918e-11	9.9015	3.65283	22	1002	52	14264	6.02272	DNA conformation change
d16	GO:0009058	2.35361e-12	3.66785e-11	1.58999	347.37	450	1002	4945	14264	1.29545	biosynthetic process
d16	GO:0010556	2.50065e-12	3.84093e-11	1.88961	110.709	182	1002	1576	14264	1.64395	regulation of macromolecule biosynthetic process
d16	GO:2000112	2.50065e-12	3.84093e-11	1.88961	110.709	182	1002	1576	14264	1.64395	regulation of cellular macromolecule biosynthetic process
d16	GO:0031326	3.26467e-12	4.97861e-11	1.87358	113.449	185	1002	1615	14264	1.6307	regulation of cellular biosynthetic process
d16	GO:0006974	3.52358e-12	5.33534e-11	3.40518	18.7559	53	1002	267	14264	2.82578	cellular response to DNA damage stimulus
d16	GO:0006281	4.11974e-12	6.19412e-11	3.65674	16.0163	48	1002	228	14264	2.99695	DNA repair
d16	GO:0050794	4.41006e-12	6.58425e-11	1.65564	221.769	312	1002	3157	14264	1.40687	regulation of cellular process
d16	GO:1901576	4.61689e-12	6.84519e-11	1.58157	342.102	443	1002	4870	14264	1.29494	organic substance biosynthetic process
d16	GO:0060255	4.86982e-12	7.17039e-11	1.81142	130.238	205	1002	1854	14264	1.57405	regulation of macromolecule metabolic process
d16	GO:0010374	6.10885e-12	8.93314e-11	3.80239	14.5411	45	1002	207	14264	3.09468	stomatal complex development
d16	GO:0031323	7.07237e-12	1.02718e-10	1.80007	131.572	206	1002	1873	14264	1.56568	regulation of cellular metabolic process
d16	GO:0009889	9.82971e-12	1.418e-10	1.82568	120.543	192	1002	1716	14264	1.59279	regulation of biosynthetic process
d16	GO:0080090	9.95665e-12	1.42667e-10	1.79401	131.221	205	1002	1868	14264	1.56225	regulation of primary metabolic process
d16	GO:0048580	1.09642e-11	1.56057e-10	2.72537	30.3466	71	1002	432	14264	2.33964	regulation of post-embryonic development
d16	GO:0050789	2.7641e-11	3.90818e-10	1.59212	262.02	353	1002	3730	14264	1.34722	regulation of biological process
d16	GO:0034641	4.79125e-11	6.72981e-10	1.57353	277.756	369	1002	3954	14264	1.32851	cellular nitrogen compound metabolic process
d16	GO:0048523	9.19103e-11	1.28254e-09	2.19366	51.8421	100	1002	738	14264	1.92893	negative regulation of cellular process
d16	GO:0009059	9.44331e-11	1.30919e-09	1.62436	202.381	284	1002	2881	14264	1.40329	macromolecule biosynthetic process
d16	GO:0019222	1.51543e-10	2.08738e-09	1.69414	150.328	223	1002	2140	14264	1.48342	regulation of metabolic process
d16	GO:2000026	2.28054e-10	3.12113e-09	2.4819	33.7185	73	1002	480	14264	2.16499	regulation of multicellular organismal development
d16	GO:0048519	6.52729e-10	8.87628e-09	1.89708	79.5193	134	1002	1132	14264	1.68512	negative regulation of biological process
d16	GO:0051239	9.32385e-10	1.2599e-08	2.39089	34.7722	73	1002	495	14264	2.09938	regulation of multicellular organismal process
d16	GO:0045786	1.44965e-09	1.94655e-08	8.06829	3.37185	18	1002	48	14264	5.33832	negative regulation of cell cycle
d16	GO:0034645	3.00519e-09	4.01006e-08	1.5677	196.41	270	1002	2796	14264	1.37468	cellular macromolecule biosynthetic process
d16	GO:0016444	3.27043e-09	4.31616e-08	11.731	2.1074	14	1002	30	14264	6.64325	somatic cell DNA recombination
d16	GO:0090558	3.27503e-09	4.31616e-08	2.26881	37.863	76	1002	539	14264	2.00724	plant epidermis development
d16	GO:0009987	4.33626e-09	5.67001e-08	1.49136	602.647	688	1002	8579	14264	1.14163	cellular process
d16	GO:0044238	4.35542e-09	5.67001e-08	1.46189	455.831	544	1002	6489	14264	1.19342	primary metabolic process
d16	GO:0048638	4.73139e-09	6.12213e-08	3.06849	16.4377	43	1002	234	14264	2.61593	regulation of developmental growth
d16	GO:0006268	4.877e-09	6.27253e-08	106.728	0.632221	8	1002	9	14264	12.6538	DNA unwinding involved in DNA replication
d16	GO:0048827	5.89757e-09	7.53971e-08	2.08257	48.4703	90	1002	690	14264	1.85681	phyllome development
d16	GO:0071704	7.66439e-09	9.74016e-08	1.45586	501.351	588	1002	7137	14264	1.17283	organic substance metabolic process
d16	GO:0009218	8.30445e-09	1.04294e-07	3.94313	9.34282	30	1002	133	14264	3.21102	pyrimidine ribonucleotide metabolic process
d16	GO:0009220	8.30445e-09	1.04294e-07	3.94313	9.34282	30	1002	133	14264	3.21102	pyrimidine ribonucleotide biosynthetic process
d16	GO:0006220	9.99481e-09	1.24063e-07	3.90491	9.41307	30	1002	134	14264	3.18706	pyrimidine nucleotide metabolic process
d16	GO:0006221	9.99481e-09	1.24063e-07	3.90491	9.41307	30	1002	134	14264	3.18706	pyrimidine nucleotide biosynthetic process
d16	GO:0044249	1.01916e-08	1.25775e-07	1.46756	319.342	401	1002	4546	14264	1.25571	cellular biosynthetic process
d16	GO:0032508	2.22344e-08	2.72819e-07	30.0408	0.913208	9	1002	13	14264	9.85537	DNA duplex unwinding
d16	GO:0044260	2.47604e-08	3.02077e-07	1.45945	299.813	378	1002	4268	14264	1.26078	cellular macromolecule metabolic process
d16	GO:0065007	2.84938e-08	3.4565e-07	1.4558	302.974	381	1002	4313	14264	1.25753	biological regulation
d16	GO:0072528	3.45108e-08	4.16275e-07	3.65671	9.9048	30	1002	141	14264	3.02884	pyrimidine-containing compound biosynthetic process
d16	GO:0040008	3.64859e-08	4.37626e-07	2.78714	18.1939	44	1002	259	14264	2.41839	regulation of growth
d16	GO:0006468	3.67014e-08	4.37751e-07	2.08031	42.9208	80	1002	611	14264	1.8639	protein phosphorylation
d16	GO:0032392	5.8363e-08	6.9225e-07	24.0308	0.983455	9	1002	14	14264	9.15141	DNA geometric change
d16	GO:0099402	6.30317e-08	7.43496e-07	1.75772	80.6433	128	1002	1148	14264	1.58724	plant organ development
d16	GO:0007059	6.68901e-08	7.84673e-07	3.35856	11.3097	32	1002	161	14264	2.82942	chromosome segregation
d16	GO:0072527	9.26615e-08	1.08105e-06	3.46761	10.3263	30	1002	147	14264	2.90521	pyrimidine-containing compound metabolic process
d16	GO:0010016	1.49028e-07	1.72895e-06	2.23385	30.5573	61	1002	435	14264	1.99625	shoot system morphogenesis
d16	GO:0009718	1.49815e-07	1.72895e-06	6.93481	3.09086	15	1002	44	14264	4.85302	anthocyanin-containing compound biosynthetic process
d16	GO:0043170	1.57539e-07	1.80831e-06	1.41195	351.093	427	1002	4998	14264	1.2162	macromolecule metabolic process
d16	GO:0010440	2.15272e-07	2.45779e-06	6.13248	3.58259	16	1002	51	14264	4.46605	stomatal lineage progression
d16	GO:0006807	2.60717e-07	2.9608e-06	1.39618	393.101	469	1002	5596	14264	1.19308	nitrogen compound metabolic process
d16	GO:0044267	2.84422e-07	3.21291e-06	1.50738	168.311	228	1002	2396	14264	1.35463	cellular protein metabolic process
d16	GO:0098813	3.63402e-07	4.08349e-06	3.21772	10.9585	30	1002	156	14264	2.7376	nuclear chromosome segregation
d16	GO:0048229	3.67517e-07	4.10811e-06	2.24982	27.8177	56	1002	396	14264	2.01311	gametophyte development
d16	GO:0048509	4.36183e-07	4.85026e-06	2.87296	14.0494	35	1002	200	14264	2.49122	regulation of meristem development
d16	GO:0018130	6.33957e-07	7.01295e-06	1.49826	161.146	218	1002	2294	14264	1.35281	heterocycle biosynthetic process
d16	GO:0001708	1.01935e-06	1.12181e-05	6.24993	3.09086	14	1002	44	14264	4.52949	cell fate specification
d16	GO:0009957	1.18267e-06	1.29488e-05	17.7814	0.983455	8	1002	14	14264	8.13459	epidermal cell fate specification
d16	GO:0010212	1.2972e-06	1.41302e-05	4.32534	5.47925	19	1002	78	14264	3.46763	response to ionizing radiation
d16	GO:0034654	1.36108e-06	1.47508e-05	1.51037	139.861	192	1002	1991	14264	1.37279	nucleobase-containing compound biosynthetic process
d16	GO:0010103	1.50657e-06	1.62451e-05	3.19385	9.9048	27	1002	141	14264	2.72595	stomatal complex morphogenesis
d16	GO:0010075	1.54657e-06	1.65926e-05	3.03431	11.099	29	1002	158	14264	2.61285	regulation of meristem growth
d16	GO:0010468	1.5583e-06	1.66348e-05	1.54615	118.436	167	1002	1686	14264	1.41004	regulation of gene expression
d16	GO:0042127	1.56912e-06	1.6667e-05	3.5994	7.6569	23	1002	109	14264	3.00383	regulation of cell proliferation
d16	GO:0010073	1.74627e-06	1.84568e-05	2.48794	18.1237	40	1002	258	14264	2.20706	meristem maintenance
d16	GO:0090626	1.93103e-06	2.03091e-05	2.41478	19.5286	42	1002	278	14264	2.15069	plant epidermis morphogenesis
d16	GO:0000075	2.12384e-06	2.22274e-05	23.3181	0.772715	7	1002	11	14264	9.05897	cell cycle checkpoint
d16	GO:0019538	2.30239e-06	2.39785e-05	1.44378	183.695	240	1002	2615	14264	1.30651	protein metabolic process
d16	GO:0051128	2.64655e-06	2.7429e-05	2.35293	20.4418	43	1002	291	14264	2.10353	regulation of cellular component organization
d16	GO:0008152	2.79746e-06	2.8853e-05	1.3545	532.611	602	1002	7582	14264	1.13028	metabolic process
d16	GO:0035266	3.37355e-06	3.46276e-05	2.89812	11.5205	29	1002	164	14264	2.51726	meristem growth
d16	GO:0048869	3.58674e-06	3.66397e-05	1.67328	70.317	108	1002	1001	14264	1.5359	cellular developmental process
d16	GO:0044237	3.61729e-06	3.67758e-05	1.34569	488.075	557	1002	6948	14264	1.14122	cellular metabolic process
d16	GO:0009555	3.91016e-06	3.95649e-05	2.61155	14.7518	34	1002	210	14264	2.3048	pollen development
d16	GO:1901362	5.04812e-06	5.08384e-05	1.42401	185.592	240	1002	2642	14264	1.29316	organic cyclic compound biosynthetic process
d16	GO:0007129	6.15626e-06	6.14188e-05	4.46721	4.49579	16	1002	64	14264	3.55888	synapsis
d16	GO:0045143	6.15626e-06	6.14188e-05	4.46721	4.49579	16	1002	64	14264	3.55888	homologous chromosome segregation
d16	GO:0022603	6.65894e-06	6.61248e-05	3.48348	7.16517	21	1002	102	14264	2.93084	regulation of anatomical structure morphogenesis
d16	GO:0048589	8.9028e-06	8.79976e-05	1.88176	38.2845	66	1002	545	14264	1.72394	developmental growth
d16	GO:0070192	9.43552e-06	9.28333e-05	4.28787	4.63629	16	1002	66	14264	3.45104	chromosome organization involved in meiotic cell cycle
d16	GO:0045132	1.00518e-05	9.84433e-05	3.15578	8.49986	23	1002	121	14264	2.70593	meiotic chromosome segregation
d16	GO:0045165	1.17459e-05	0.000114509	4.80437	3.72308	14	1002	53	14264	3.76033	cell fate commitment
d16	GO:0140013	1.23717e-05	0.000120062	2.79735	11.0287	27	1002	157	14264	2.44815	meiotic nuclear division
d16	GO:0022607	1.27139e-05	0.000122825	1.72044	53.5983	85	1002	763	14264	1.58587	cellular component assembly
d16	GO:0048507	1.52764e-05	0.000146914	1.97924	29.8549	54	1002	425	14264	1.80875	meristem development
d16	GO:0019438	1.59759e-05	0.000152953	1.40878	172.175	222	1002	2451	14264	1.28939	aromatic compound biosynthetic process
d16	GO:0006323	1.63345e-05	0.000155689	7.02621	2.03716	10	1002	29	14264	4.9088	DNA packaging
d16	GO:0046283	1.72842e-05	0.000164008	4.04424	4.84703	16	1002	69	14264	3.30099	anthocyanin-containing compound metabolic process
d16	GO:0006355	1.8651e-05	0.000174649	1.51691	99.1884	139	1002	1412	14264	1.40137	regulation of transcription, DNA-templated
d16	GO:1903506	1.8651e-05	0.000174649	1.51691	99.1884	139	1002	1412	14264	1.40137	regulation of nucleic acid-templated transcription
d16	GO:2001141	1.8651e-05	0.000174649	1.51691	99.1884	139	1002	1412	14264	1.40137	regulation of RNA biosynthetic process
d16	GO:1903046	1.90539e-05	0.000177643	2.55977	13.2064	30	1002	188	14264	2.27163	meiotic cell cycle process
d16	GO:0051321	2.3481e-05	0.000217965	2.52739	13.3469	30	1002	190	14264	2.24772	meiotic cell cycle
d16	GO:1901564	2.59288e-05	0.000239645	1.33872	266.938	323	1002	3800	14264	1.21002	organonitrogen compound metabolic process
d16	GO:0051252	3.04611e-05	0.000280321	1.49865	100.172	139	1002	1426	14264	1.38761	regulation of RNA metabolic process
d16	GO:0051784	3.15658e-05	0.00028924	33.2497	0.491727	5	1002	7	14264	10.1682	negative regulation of nuclear division
d16	GO:0009664	3.189e-05	0.000290962	2.48031	13.5576	30	1002	193	14264	2.21278	plant-type cell wall organization
d16	GO:0007131	3.4372e-05	0.00031095	3.06442	7.93789	21	1002	113	14264	2.64554	reciprocal meiotic recombination
d16	GO:0035825	3.4372e-05	0.00031095	3.06442	7.93789	21	1002	113	14264	2.64554	homologous recombination
d16	GO:0007127	3.93963e-05	0.000353408	3.03124	8.00813	21	1002	114	14264	2.62233	meiosis I
d16	GO:0061982	3.93963e-05	0.000353408	3.03124	8.00813	21	1002	114	14264	2.62233	meiosis I cell cycle process
d16	GO:0033043	4.66336e-05	0.000416581	2.34478	15.1733	32	1002	216	14264	2.10897	regulation of organelle organization
d16	GO:0010639	5.138e-05	0.000455171	8.20245	1.47518	8	1002	21	14264	5.42306	negative regulation of organelle organization
d16	GO:0051129	5.138e-05	0.000455171	8.20245	1.47518	8	1002	21	14264	5.42306	negative regulation of cellular component organization
d16	GO:0010332	6.48681e-05	0.000572287	3.98419	4.28505	14	1002	61	14264	3.26717	response to gamma radiation
d16	GO:0032774	6.52571e-05	0.000573349	1.45557	108.742	147	1002	1548	14264	1.35182	RNA biosynthetic process
d16	GO:0052541	7.57892e-05	0.000663155	7.61598	1.54543	8	1002	22	14264	5.17656	plant-type cell wall cellulose metabolic process
d16	GO:0007093	7.92875e-05	0.000690934	22.1648	0.561974	5	1002	8	14264	8.89721	mitotic cell cycle checkpoint
d16	GO:0010224	8.17444e-05	0.000709448	3.17378	6.6032	18	1002	94	14264	2.72595	response to UV-B
d16	GO:0006351	9.35013e-05	0.000804941	1.44398	108.672	146	1002	1547	14264	1.3435	transcription, DNA-templated
d16	GO:0097659	9.35013e-05	0.000804941	1.44398	108.672	146	1002	1547	14264	1.3435	nucleic acid-templated transcription
d16	GO:0046148	0.000104286	0.000894179	2.17253	17.2105	34	1002	245	14264	1.97554	pigment biosynthetic process
d16	GO:0008544	0.000111426	0.000944022	6.00091	2.03716	9	1002	29	14264	4.41792	epidermis development
d16	GO:0009913	0.000111426	0.000944022	6.00091	2.03716	9	1002	29	14264	4.41792	epidermal cell differentiation
d16	GO:0030855	0.000111426	0.000944022	6.00091	2.03716	9	1002	29	14264	4.41792	epithelial cell differentiation
d16	GO:0040007	0.000129103	0.00108946	1.65539	47.3463	73	1002	674	14264	1.54183	growth
d16	GO:0010948	0.00013221	0.0011113	11.4071	0.913208	6	1002	13	14264	6.57024	negative regulation of cell cycle process
d16	GO:0033044	0.000196892	0.00164849	2.73577	8.28912	20	1002	118	14264	2.4128	regulation of chromosome organization
d16	GO:0006793	0.000214999	0.00179306	1.38933	125.742	163	1002	1790	14264	1.29631	phosphorus metabolic process
d16	GO:0060429	0.00025772	0.00214098	5.217	2.2479	9	1002	32	14264	4.00374	epithelium development
d16	GO:0009165	0.000259906	0.00215078	1.77939	30.8383	51	1002	439	14264	1.65379	nucleotide biosynthetic process
d16	GO:0051510	0.000263152	0.00216922	3.40261	4.84703	14	1002	69	14264	2.88837	regulation of unidimensional cell growth
d16	GO:0010583	0.000273634	0.00224601	2.8358	7.23542	18	1002	103	14264	2.48776	response to cyclopentenone
d16	GO:1901293	0.00027457	0.00224601	1.77468	30.9086	51	1002	440	14264	1.65003	nucleoside phosphate biosynthetic process
d16	GO:0045930	0.000316665	0.00257064	13.2969	0.702468	5	1002	10	14264	7.11776	negative regulation of mitotic cell cycle
d16	GO:0051304	0.000316665	0.00257064	13.2969	0.702468	5	1002	10	14264	7.11776	chromosome separation
d16	GO:0000070	0.000323737	0.00258171	26.5731	0.421481	4	1002	6	14264	9.49035	mitotic sister chromatid segregation
d16	GO:0000912	0.000323737	0.00258171	26.5731	0.421481	4	1002	6	14264	9.49035	assembly of actomyosin apparatus involved in cytokinesis
d16	GO:0000914	0.000323737	0.00258171	26.5731	0.421481	4	1002	6	14264	9.49035	phragmoplast assembly
d16	GO:1902407	0.000323737	0.00258171	26.5731	0.421481	4	1002	6	14264	9.49035	assembly of actomyosin apparatus involved in mitotic cytokinesis
d16	GO:0000038	0.000324075	0.00258171	4.07798	3.3016	11	1002	47	14264	3.33172	very long-chain fatty acid metabolic process
d16	GO:0006796	0.000331018	0.00262723	1.38377	119.701	155	1002	1704	14264	1.2949	phosphate-containing compound metabolic process
d16	GO:0009934	0.000341247	0.00269838	8.87082	1.0537	6	1002	15	14264	5.69421	regulation of meristem structural organization
d16	GO:0031937	0.000345676	0.00270336	Inf	0.21074	3	1002	3	14264	14.2355	positive regulation of chromatin silencing
d16	GO:0090308	0.000345676	0.00270336	Inf	0.21074	3	1002	3	14264	14.2355	regulation of methylation-dependent chromatin silencing
d16	GO:0090309	0.000345676	0.00270336	Inf	0.21074	3	1002	3	14264	14.2355	positive regulation of methylation-dependent chromatin silencing
d16	GO:0044085	0.000379964	0.00292656	1.44806	83.8746	114	1002	1194	14264	1.35917	cellular component biogenesis
d16	GO:0016310	0.000381085	0.00292656	1.53738	58.2346	84	1002	829	14264	1.44244	phosphorylation
d16	GO:0000079	0.000383811	0.00292656	5.60966	1.89666	8	1002	27	14264	4.21793	regulation of cyclin-dependent protein serine/threonine kinase activity
d16	GO:0031497	0.000383811	0.00292656	5.60966	1.89666	8	1002	27	14264	4.21793	chromatin assembly
d16	GO:0045736	0.000383811	0.00292656	5.60966	1.89666	8	1002	27	14264	4.21793	negative regulation of cyclin-dependent protein serine/threonine kinase activity
d16	GO:1904029	0.000383811	0.00292656	5.60966	1.89666	8	1002	27	14264	4.21793	regulation of cyclin-dependent protein kinase activity
d16	GO:1904030	0.000383811	0.00292656	5.60966	1.89666	8	1002	27	14264	4.21793	negative regulation of cyclin-dependent protein kinase activity
d16	GO:0071669	0.000393919	0.00299294	1.98066	19.1774	35	1002	273	14264	1.82507	plant-type cell wall organization or biogenesis
d16	GO:0022604	0.000417712	0.00316246	3.22588	5.05777	14	1002	72	14264	2.76802	regulation of cell morphogenesis
d16	GO:0007167	0.000438117	0.00329359	2.80851	6.88418	17	1002	98	14264	2.46943	enzyme linked receptor protein signaling pathway
d16	GO:0007169	0.000438117	0.00329359	2.80851	6.88418	17	1002	98	14264	2.46943	transmembrane receptor protein tyrosine kinase signaling pathway
d16	GO:0044271	0.000451585	0.00338293	1.31008	185.311	226	1002	2638	14264	1.21957	cellular nitrogen compound biosynthetic process
d16	GO:0006338	0.000504569	0.00376663	5.32877	1.96691	8	1002	28	14264	4.06729	chromatin remodeling
d16	GO:0001558	0.00052357	0.00389485	2.99301	5.76024	15	1002	82	14264	2.60406	regulation of cell growth
d16	GO:0051054	0.000547021	0.00405517	11.0799	0.772715	5	1002	11	14264	6.47069	positive regulation of DNA metabolic process
d16	GO:0009411	0.000662396	0.00489348	2.06157	15.3138	29	1002	218	14264	1.89372	response to UV
d16	GO:0007166	0.000705575	0.00519449	2.67553	7.16517	17	1002	102	14264	2.37259	cell surface receptor signaling pathway
d16	GO:0007349	0.000713299	0.00523331	17.7141	0.491727	4	1002	7	14264	8.13459	cellularization
d16	GO:0006084	0.000775556	0.00567059	2.86409	5.97098	15	1002	85	14264	2.51215	acetyl-CoA metabolic process
d16	GO:0010087	0.000785937	0.00572688	3.15637	4.77678	13	1002	68	14264	2.7215	phloem or xylem histogenesis
d16	GO:0052546	0.000831811	0.00604054	4.28377	2.59913	9	1002	37	14264	3.4627	cell wall pectin metabolic process
d16	GO:0006265	0.000883688	0.00635244	9.49635	0.842961	5	1002	12	14264	5.93147	DNA topological change
d16	GO:0031507	0.000883688	0.00635244	9.49635	0.842961	5	1002	12	14264	5.93147	heterochromatin assembly
d16	GO:0070828	0.000883688	0.00635244	9.49635	0.842961	5	1002	12	14264	5.93147	heterochromatin organization
d16	GO:0035670	0.000925229	0.006598	2.44544	8.64035	19	1002	123	14264	2.19898	plant-type ovary development
d16	GO:0048481	0.000925229	0.006598	2.44544	8.64035	19	1002	123	14264	2.19898	plant ovule development
d16	GO:0009658	0.000927119	0.006598	1.9855	16.3675	30	1002	233	14264	1.8329	chloroplast organization
d16	GO:0090329	0.000990519	0.00702577	5.48123	1.68592	7	1002	24	14264	4.15203	regulation of DNA-dependent DNA replication
d16	GO:0009813	0.00111647	0.00789138	2.10872	12.9254	25	1002	184	14264	1.93418	flavonoid biosynthetic process
d16	GO:0006637	0.00112364	0.00789138	2.74576	6.18172	15	1002	88	14264	2.42651	acyl-CoA metabolic process
d16	GO:0035383	0.00112364	0.00789138	2.74576	6.18172	15	1002	88	14264	2.42651	thioester metabolic process
d16	GO:0007091	0.00131006	0.00855344	39.8228	0.280987	3	1002	4	14264	10.6766	metaphase/anaphase transition of mitotic cell cycle
d16	GO:0007094	0.00131006	0.00855344	39.8228	0.280987	3	1002	4	14264	10.6766	mitotic spindle assembly checkpoint
d16	GO:0010965	0.00131006	0.00855344	39.8228	0.280987	3	1002	4	14264	10.6766	regulation of mitotic sister chromatid separation
d16	GO:0030071	0.00131006	0.00855344	39.8228	0.280987	3	1002	4	14264	10.6766	regulation of mitotic metaphase/anaphase transition
d16	GO:0031570	0.00131006	0.00855344	39.8228	0.280987	3	1002	4	14264	10.6766	DNA integrity checkpoint
d16	GO:0031577	0.00131006	0.00855344	39.8228	0.280987	3	1002	4	14264	10.6766	spindle checkpoint
d16	GO:0033046	0.00131006	0.00855344	39.8228	0.280987	3	1002	4	14264	10.6766	negative regulation of sister chromatid segregation
d16	GO:0033047	0.00131006	0.00855344	39.8228	0.280987	3	1002	4	14264	10.6766	regulation of mitotic sister chromatid segregation
d16	GO:0033048	0.00131006	0.00855344	39.8228	0.280987	3	1002	4	14264	10.6766	negative regulation of mitotic sister chromatid segregation
d16	GO:0044784	0.00131006	0.00855344	39.8228	0.280987	3	1002	4	14264	10.6766	metaphase/anaphase transition of cell cycle
d16	GO:0045003	0.00131006	0.00855344	39.8228	0.280987	3	1002	4	14264	10.6766	double-strand break repair via synthesis-dependent strand annealing
d16	GO:0045841	0.00131006	0.00855344	39.8228	0.280987	3	1002	4	14264	10.6766	negative regulation of mitotic metaphase/anaphase transition
d16	GO:0051306	0.00131006	0.00855344	39.8228	0.280987	3	1002	4	14264	10.6766	mitotic sister chromatid separation
d16	GO:0051985	0.00131006	0.00855344	39.8228	0.280987	3	1002	4	14264	10.6766	negative regulation of chromosome segregation
d16	GO:0071173	0.00131006	0.00855344	39.8228	0.280987	3	1002	4	14264	10.6766	spindle assembly checkpoint
d16	GO:0071174	0.00131006	0.00855344	39.8228	0.280987	3	1002	4	14264	10.6766	mitotic spindle checkpoint
d16	GO:1901988	0.00131006	0.00855344	39.8228	0.280987	3	1002	4	14264	10.6766	negative regulation of cell cycle phase transition
d16	GO:1901991	0.00131006	0.00855344	39.8228	0.280987	3	1002	4	14264	10.6766	negative regulation of mitotic cell cycle phase transition
d16	GO:1902099	0.00131006	0.00855344	39.8228	0.280987	3	1002	4	14264	10.6766	regulation of metaphase/anaphase transition of cell cycle
d16	GO:1902100	0.00131006	0.00855344	39.8228	0.280987	3	1002	4	14264	10.6766	negative regulation of metaphase/anaphase transition of cell cycle
d16	GO:1905818	0.00131006	0.00855344	39.8228	0.280987	3	1002	4	14264	10.6766	regulation of chromosome separation
d16	GO:1905819	0.00131006	0.00855344	39.8228	0.280987	3	1002	4	14264	10.6766	negative regulation of chromosome separation
d16	GO:2000816	0.00131006	0.00855344	39.8228	0.280987	3	1002	4	14264	10.6766	negative regulation of mitotic sister chromatid separation
d16	GO:0022403	0.00134731	0.00871669	13.2846	0.561974	4	1002	8	14264	7.11776	cell cycle phase
d16	GO:0044848	0.00134731	0.00871669	13.2846	0.561974	4	1002	8	14264	7.11776	biological phase
d16	GO:1905269	0.00134731	0.00871669	13.2846	0.561974	4	1002	8	14264	7.11776	positive regulation of chromatin organization
d16	GO:0016556	0.00167325	0.0107927	2.44389	7.72715	17	1002	110	14264	2.20004	mRNA modification
d16	GO:0007389	0.00179052	0.0115143	1.79591	20.8633	35	1002	297	14264	1.67759	pattern specification process
d16	GO:2001251	0.00229071	0.0146867	10.6269	0.632221	4	1002	9	14264	6.3269	negative regulation of chromosome organization
d16	GO:0000819	0.002322	0.0148427	2.29216	8.64035	18	1002	123	14264	2.08325	sister chromatid segregation
d16	GO:0007000	0.00256964	0.0163279	5.32008	1.47518	6	1002	21	14264	4.06729	nucleolus organization
d16	GO:0048598	0.00256964	0.0163279	5.32008	1.47518	6	1002	21	14264	4.06729	embryonic morphogenesis
d16	GO:0051783	0.00280585	0.017776	6.64594	1.0537	5	1002	15	14264	4.74518	regulation of nuclear division
d16	GO:0071555	0.00295672	0.0186763	1.68094	24.6566	39	1002	351	14264	1.58173	cell wall organization
d16	GO:0009812	0.00297936	0.0187638	1.91452	14.6113	26	1002	208	14264	1.77944	flavonoid metabolic process
d16	GO:0042335	0.00304476	0.0191193	3.42521	3.09086	9	1002	44	14264	2.91181	cuticle development
d16	GO:0009558	0.0031037	0.0192628	19.9099	0.351234	3	1002	5	14264	8.54132	embryo sac cellularization
d16	GO:0033045	0.0031037	0.0192628	19.9099	0.351234	3	1002	5	14264	8.54132	regulation of sister chromatid segregation
d16	GO:0045839	0.0031037	0.0192628	19.9099	0.351234	3	1002	5	14264	8.54132	negative regulation of mitotic nuclear division
d16	GO:0051983	0.0031037	0.0192628	19.9099	0.351234	3	1002	5	14264	8.54132	regulation of chromosome segregation
d16	GO:0009965	0.00331656	0.0205242	1.92473	13.9791	25	1002	199	14264	1.78838	leaf morphogenesis
d16	GO:0045229	0.00336289	0.0207508	1.65514	25.6401	40	1002	365	14264	1.56006	external encapsulating structure organization
d16	GO:0016441	0.00344615	0.0212033	1.94787	13.2766	24	1002	189	14264	1.80769	posttranscriptional gene silencing
d16	GO:0010051	0.00351376	0.0215571	2.49147	6.25196	14	1002	89	14264	2.2393	xylem and phloem pattern formation
d16	GO:0048467	0.00356827	0.0218288	1.97374	12.5742	23	1002	179	14264	1.82915	gynoecium development
d16	GO:0042440	0.0035997	0.0218761	1.69689	22.5492	36	1002	321	14264	1.59651	pigment metabolic process
d16	GO:0048439	0.00360286	0.0218761	2.87531	4.3553	11	1002	62	14264	2.52566	flower morphogenesis
d16	GO:2001252	0.00360675	0.0218761	8.85504	0.702468	4	1002	10	14264	5.69421	positive regulation of chromosome organization
d16	GO:0140014	0.00384774	0.0232718	6.04131	1.12395	5	1002	16	14264	4.4486	mitotic nuclear division
d16	GO:0009657	0.00416075	0.0250895	1.62148	26.764	41	1002	381	14264	1.53191	plastid organization
d16	GO:0031400	0.00417179	0.0250895	3.23957	3.23135	9	1002	46	14264	2.78521	negative regulation of protein modification process
d16	GO:0032875	0.00423655	0.025396	4.69348	1.61568	6	1002	23	14264	3.71362	regulation of DNA endoreduplication
d16	GO:0048440	0.00424654	0.025396	1.97566	12.0122	22	1002	171	14264	1.83147	carpel development
d16	GO:0016246	0.00455617	0.0271716	1.96234	12.0824	22	1002	172	14264	1.82082	RNA interference
d16	GO:0009855	0.0046039	0.0273797	2.24909	7.79739	16	1002	111	14264	2.05197	determination of bilateral symmetry
d16	GO:0035194	0.00470033	0.0278756	1.92381	12.8552	23	1002	183	14264	1.78916	posttranscriptional gene silencing by RNA
d16	GO:0030154	0.0047648	0.0281796	1.42087	53.9495	73	1002	768	14264	1.35312	cell differentiation
d16	GO:0071554	0.00492516	0.0282188	1.48179	41.1646	58	1002	586	14264	1.40898	cell wall organization or biogenesis
d16	GO:0000076	0.00493003	0.0282188	Inf	0.140494	2	1002	2	14264	14.2355	DNA replication checkpoint
d16	GO:0006537	0.00493003	0.0282188	Inf	0.140494	2	1002	2	14264	14.2355	glutamate biosynthetic process
d16	GO:0009186	0.00493003	0.0282188	Inf	0.140494	2	1002	2	14264	14.2355	deoxyribonucleoside diphosphate metabolic process
d16	GO:0010086	0.00493003	0.0282188	Inf	0.140494	2	1002	2	14264	14.2355	embryonic root morphogenesis
d16	GO:0010520	0.00493003	0.0282188	Inf	0.140494	2	1002	2	14264	14.2355	regulation of reciprocal meiotic recombination
d16	GO:0030261	0.00493003	0.0282188	Inf	0.140494	2	1002	2	14264	14.2355	chromosome condensation
d16	GO:0045128	0.00493003	0.0282188	Inf	0.140494	2	1002	2	14264	14.2355	negative regulation of reciprocal meiotic recombination
d16	GO:0045835	0.00493003	0.0282188	Inf	0.140494	2	1002	2	14264	14.2355	negative regulation of meiotic nuclear division
d16	GO:0051447	0.00493003	0.0282188	Inf	0.140494	2	1002	2	14264	14.2355	negative regulation of meiotic cell cycle
d16	GO:0060631	0.00493003	0.0282188	Inf	0.140494	2	1002	2	14264	14.2355	regulation of meiosis I
d16	GO:0110029	0.00493003	0.0282188	Inf	0.140494	2	1002	2	14264	14.2355	negative regulation of meiosis I
d16	GO:0071901	0.00502075	0.0286429	3.43506	2.73962	8	1002	39	14264	2.92011	negative regulation of protein serine/threonine kinase activity
d16	GO:0009799	0.00503095	0.0286429	2.22549	7.86764	16	1002	112	14264	2.03365	specification of symmetry
d16	GO:0009553	0.00526543	0.0298981	1.82305	15.2436	26	1002	217	14264	1.70564	embryo sac development
d16	GO:0010089	0.00560045	0.0315487	3.07297	3.37185	9	1002	48	14264	2.66916	xylem development
d16	GO:0010393	0.00560045	0.0315487	3.07297	3.37185	9	1002	48	14264	2.66916	galacturonan metabolic process
d16	GO:0045488	0.00560045	0.0315487	3.07297	3.37185	9	1002	48	14264	2.66916	pectin metabolic process
d16	GO:0007088	0.00588367	0.0325379	13.2723	0.421481	3	1002	6	14264	7.11776	regulation of mitotic nuclear division
d16	GO:0032776	0.00588367	0.0325379	13.2723	0.421481	3	1002	6	14264	7.11776	DNA methylation on cytosine
d16	GO:0051322	0.00588367	0.0325379	13.2723	0.421481	3	1002	6	14264	7.11776	anaphase
d16	GO:0006333	0.00589629	0.0325379	2.66539	4.63629	11	1002	66	14264	2.37259	chromatin assembly or disassembly
d16	GO:0006469	0.00589797	0.0325379	3.32746	2.80987	8	1002	40	14264	2.84711	negative regulation of protein kinase activity
d16	GO:0033673	0.00589797	0.0325379	3.32746	2.80987	8	1002	40	14264	2.84711	negative regulation of kinase activity
d16	GO:0043247	0.00589797	0.0325379	3.32746	2.80987	8	1002	40	14264	2.84711	telomere maintenance in response to DNA damage
d16	GO:0051348	0.00589797	0.0325379	3.32746	2.80987	8	1002	40	14264	2.84711	negative regulation of transferase activity
d16	GO:0009955	0.0064315	0.0353633	2.49962	5.33875	12	1002	76	14264	2.24772	adaxial/abaxial pattern specification
d16	GO:0051338	0.00644324	0.0353633	2.99592	3.44209	9	1002	49	14264	2.61469	regulation of transferase activity
d16	GO:0001933	0.00688696	0.0376053	3.22639	2.88012	8	1002	41	14264	2.77766	negative regulation of protein phosphorylation
d16	GO:0042326	0.00688696	0.0376053	3.22639	2.88012	8	1002	41	14264	2.77766	negative regulation of phosphorylation
d16	GO:0003002	0.00702129	0.0382409	1.8246	14.0494	24	1002	200	14264	1.70826	regionalization
d16	GO:0000902	0.00709928	0.0385673	1.51598	32.5945	47	1002	464	14264	1.44196	cell morphogenesis
d16	GO:0010608	0.00733311	0.0397365	1.71147	17.9832	29	1002	256	14264	1.61262	posttranscriptional regulation of gene expression
d16	GO:0032989	0.00797965	0.0430023	1.49788	33.6482	48	1002	479	14264	1.42652	cellular component morphogenesis
d16	GO:0032204	0.00799622	0.0430023	3.13126	2.95036	8	1002	42	14264	2.71153	regulation of telomere maintenance
d16	GO:0071900	0.00799622	0.0430023	3.13126	2.95036	8	1002	42	14264	2.71153	regulation of protein serine/threonine kinase activity
d16	GO:0009944	0.00826965	0.0443611	2.52695	4.84703	11	1002	69	14264	2.26943	polarity specification of adaxial/abaxial axis
d16	GO:0009826	0.00854625	0.0457299	1.64329	20.5823	32	1002	293	14264	1.55473	unidimensional cell growth
d16	GO:0006949	0.00858983	0.0458482	4.74567	1.33469	5	1002	19	14264	3.74619	syncytium formation
d16	GO:0009943	0.00920661	0.0488001	2.48393	4.91727	11	1002	70	14264	2.23701	adaxial/abaxial axis specification
d16	GO:0065001	0.00920661	0.0488001	2.48393	4.91727	11	1002	70	14264	2.23701	specification of axis polarity
d16	GO:0010563	0.0092343	0.0488001	3.04156	3.02061	8	1002	43	14264	2.64847	negative regulation of phosphorus metabolic process
d16	GO:0045936	0.0092343	0.0488001	3.04156	3.02061	8	1002	43	14264	2.64847	negative regulation of phosphate metabolic process
d16	GO:0032535	0.00950205	0.0499677	1.92261	10.6073	19	1002	151	14264	1.79123	regulation of cellular component size
d16	GO:0090066	0.00950205	0.0499677	1.92261	10.6073	19	1002	151	14264	1.79123	regulation of anatomical structure size
d16	GO:0031935	0.00976144	0.0508309	9.95345	0.491727	3	1002	7	14264	6.10094	regulation of chromatin silencing
d16	GO:0042136	0.00976144	0.0508309	9.95345	0.491727	3	1002	7	14264	6.10094	neurotransmitter biosynthetic process
d16	GO:0044030	0.00976144	0.0508309	9.95345	0.491727	3	1002	7	14264	6.10094	regulation of DNA methylation
d16	GO:0046209	0.00976144	0.0508309	9.95345	0.491727	3	1002	7	14264	6.10094	nitric oxide metabolic process
d16	GO:0010093	0.0103631	0.0535721	5.90203	0.913208	4	1002	13	14264	4.38016	specification of floral organ identity
d16	GO:0010143	0.0103631	0.0535721	5.90203	0.913208	4	1002	13	14264	4.38016	cutin biosynthetic process
d16	GO:0090701	0.0103631	0.0535721	5.90203	0.913208	4	1002	13	14264	4.38016	specification of plant organ identity
d16	GO:0051302	0.0106098	0.0547145	2.95685	3.09086	8	1002	44	14264	2.58828	regulation of cell division
d16	GO:0065004	0.0108031	0.0554439	4.42895	1.40494	5	1002	20	14264	3.55888	protein-DNA complex assembly
d16	GO:0071824	0.0108031	0.0554439	4.42895	1.40494	5	1002	20	14264	3.55888	protein-DNA complex subunit organization
d16	GO:0019953	0.0109992	0.0563149	1.70518	16.1568	26	1002	230	14264	1.60923	sexual reproduction
d16	GO:0043549	0.0121311	0.0618135	2.87672	3.1611	8	1002	45	14264	2.53076	regulation of kinase activity
d16	GO:0045859	0.0121311	0.0618135	2.87672	3.1611	8	1002	45	14264	2.53076	regulation of protein kinase activity
d16	GO:0044703	0.0128659	0.0654016	1.68008	16.3675	26	1002	233	14264	1.58851	multi-organism reproductive process
d16	GO:0007276	0.0134016	0.0679628	1.78685	12.5039	21	1002	178	14264	1.67947	gamete generation
d16	GO:0010424	0.0140987	0.0711603	26.522	0.21074	2	1002	3	14264	9.49035	DNA methylation on cytosine within a CG sequence
d16	GO:2000123	0.0140987	0.0711603	26.522	0.21074	2	1002	3	14264	9.49035	positive regulation of stomatal complex development
d16	GO:0010067	0.0148099	0.0743981	7.96216	0.561974	3	1002	8	14264	5.33832	procambium histogenesis
d16	GO:0045962	0.0148099	0.0743981	7.96216	0.561974	3	1002	8	14264	5.33832	positive regulation of development, heterochronic
d16	GO:0001932	0.015645	0.0784084	2.72878	3.3016	8	1002	47	14264	2.42307	regulation of protein phosphorylation
d16	GO:0010638	0.0166058	0.0830292	1.87437	9.69405	17	1002	138	14264	1.75365	positive regulation of organelle organization
d16	GO:0051258	0.0169549	0.0845765	1.76839	12.0122	20	1002	171	14264	1.66497	protein polymerization
d16	GO:0006566	0.0176815	0.087587	4.8282	1.0537	4	1002	15	14264	3.79614	threonine metabolic process
d16	GO:0051053	0.0176815	0.087587	4.8282	1.0537	4	1002	15	14264	3.79614	negative regulation of DNA metabolic process
d16	GO:2001057	0.0176815	0.087587	4.8282	1.0537	4	1002	15	14264	3.79614	reactive nitrogen species metabolic process
d16	GO:0051130	0.0177267	0.0876078	1.85887	9.7643	17	1002	139	14264	1.74104	positive regulation of cellular component organization
d16	GO:0008033	0.01914	0.0943739	3.18964	2.17765	6	1002	31	14264	2.75526	tRNA processing
d16	GO:0009739	0.0194591	0.0957263	1.92278	8.35937	15	1002	119	14264	1.79439	response to gibberellin
d16	GO:0010091	0.0196918	0.0966483	3.68996	1.61568	5	1002	23	14264	3.09468	trichome branching
d16	GO:0000723	0.0198413	0.096715	2.59528	3.44209	8	1002	49	14264	2.32417	telomere maintenance
d16	GO:0032200	0.0198413	0.096715	2.59528	3.44209	8	1002	49	14264	2.32417	telomere organization
d16	GO:0043086	0.0198413	0.096715	2.59528	3.44209	8	1002	49	14264	2.32417	negative regulation of catalytic activity
d16	GO:0009314	0.0205574	0.0999772	1.27331	77.4822	95	1002	1103	14264	1.22609	response to radiation
d2006	GO:0001510	2.05488e-84	4.31525e-81	25.4257	13.8791	115	1151	172	14264	8.28582	RNA methylation
d2006	GO:0009451	3.58554e-63	3.76481e-60	9.23105	25.4989	133	1151	316	14264	5.21592	RNA modification
d2006	GO:0032259	6.08348e-62	3.19383e-59	6.45952	40.8305	168	1151	506	14264	4.11457	methylation
d2006	GO:0043414	6.08348e-62	3.19383e-59	6.45952	40.8305	168	1151	506	14264	4.11457	macromolecule methylation
d2006	GO:0043604	3.14763e-60	1.32201e-57	6.36351	40.427	165	1151	501	14264	4.08143	amide biosynthetic process
d2006	GO:0006412	1.29765e-59	4.54177e-57	6.5172	38.4904	160	1151	477	14264	4.15688	translation
d2006	GO:0043043	3.51848e-59	1.05555e-56	6.45459	38.7325	160	1151	480	14264	4.1309	peptide biosynthetic process
d2006	GO:0006518	1.25981e-57	3.30699e-55	6.23472	39.6201	160	1151	491	14264	4.03836	peptide metabolic process
d2006	GO:0043603	8.19559e-57	1.9123e-54	5.86947	42.9285	166	1151	532	14264	3.8669	cellular amide metabolic process
d2006	GO:0006220	1.39132e-55	2.65615e-53	19.2668	10.8128	82	1151	134	14264	7.58359	pyrimidine nucleotide metabolic process
d2006	GO:0006221	1.39132e-55	2.65615e-53	19.2668	10.8128	82	1151	134	14264	7.58359	pyrimidine nucleotide biosynthetic process
d2006	GO:0009218	1.1252e-54	1.81764e-52	19.014	10.7321	81	1151	133	14264	7.54744	pyrimidine ribonucleotide metabolic process
d2006	GO:0009220	1.1252e-54	1.81764e-52	19.014	10.7321	81	1151	133	14264	7.54744	pyrimidine ribonucleotide biosynthetic process
d2006	GO:0072528	4.47557e-53	6.71336e-51	16.9718	11.3777	82	1151	141	14264	7.2071	pyrimidine-containing compound biosynthetic process
d2006	GO:0072527	4.29708e-51	6.01591e-49	15.3981	11.8618	82	1151	147	14264	6.91294	pyrimidine-containing compound metabolic process
d2006	GO:1901566	3.95936e-47	5.19666e-45	2.95736	153.235	330	1151	1899	14264	2.15355	organonitrogen compound biosynthetic process
d2006	GO:0009165	2.96016e-37	3.65667e-35	4.90549	35.4241	124	1151	439	14264	3.50044	nucleotide biosynthetic process
d2006	GO:1901293	3.81868e-37	4.45513e-35	4.88959	35.5048	124	1151	440	14264	3.49249	nucleoside phosphate biosynthetic process
d2006	GO:0034641	2.02087e-36	2.23359e-34	2.23373	319.059	510	1151	3954	14264	1.59845	cellular nitrogen compound metabolic process
d2006	GO:0044271	6.64414e-33	6.97634e-31	2.30656	212.867	374	1151	2638	14264	1.75696	cellular nitrogen compound biosynthetic process
d2006	GO:0042254	8.83714e-33	8.83714e-31	5.30602	26.7093	100	1151	331	14264	3.74402	ribosome biogenesis
d2006	GO:0022613	4.67825e-32	4.46561e-30	5.16928	27.1934	100	1151	337	14264	3.67736	ribonucleoprotein complex biogenesis
d2006	GO:0009260	1.77943e-28	1.557e-26	4.72038	27.7583	96	1151	344	14264	3.45843	ribonucleotide biosynthetic process
d2006	GO:0046390	1.77943e-28	1.557e-26	4.72038	27.7583	96	1151	344	14264	3.45843	ribose phosphate biosynthetic process
d2006	GO:0009259	2.08368e-26	1.75029e-24	4.36132	29.3721	96	1151	364	14264	3.2684	ribonucleotide metabolic process
d2006	GO:1901564	3.46574e-25	2.79925e-23	1.95572	306.632	461	1151	3800	14264	1.50343	organonitrogen compound metabolic process
d2006	GO:0006807	5.64431e-25	4.39002e-23	1.88758	451.556	617	1151	5596	14264	1.36639	nitrogen compound metabolic process
d2006	GO:0046483	2.74673e-22	2.06004e-20	1.88343	298.805	442	1151	3703	14264	1.47923	heterocycle metabolic process
d2006	GO:0009117	2.35973e-21	1.70877e-19	2.94166	53.4992	128	1151	663	14264	2.39256	nucleotide metabolic process
d2006	GO:0006725	3.33754e-21	2.33628e-19	1.84003	315.75	457	1151	3913	14264	1.44735	cellular aromatic compound metabolic process
d2006	GO:0006753	3.55463e-21	2.40798e-19	2.92456	53.7413	128	1151	666	14264	2.38178	nucleoside phosphate metabolic process
d2006	GO:0044249	6.2968e-21	4.13228e-19	1.80331	366.829	512	1151	4546	14264	1.39575	cellular biosynthetic process
d2006	GO:1901576	6.6617e-21	4.23926e-19	1.7927	392.973	540	1151	4870	14264	1.37414	organic substance biosynthetic process
d2006	GO:0006139	1.17902e-20	7.28216e-19	1.86298	271.45	405	1151	3364	14264	1.49199	nucleobase-containing compound metabolic process
d2006	GO:0009058	2.77797e-20	1.66678e-18	1.77409	399.025	544	1151	4945	14264	1.36332	biosynthetic process
d2006	GO:1901360	2.86961e-20	1.67394e-18	1.80474	329.791	469	1151	4087	14264	1.42211	organic cyclic compound metabolic process
d2006	GO:0010467	6.34316e-19	3.60017e-17	1.88487	214.078	332	1151	2653	14264	1.55084	gene expression
d2006	GO:0055086	1.72059e-18	9.50853e-17	2.65076	58.9863	130	1151	731	14264	2.2039	nucleobase-containing small molecule metabolic process
d2006	GO:0071704	4.75117e-17	2.55832e-15	1.68154	575.903	711	1151	7137	14264	1.23458	organic substance metabolic process
d2006	GO:0090407	6.33422e-17	3.32547e-15	2.3995	70.6061	143	1151	875	14264	2.02532	organophosphate biosynthetic process
d2006	GO:0044237	7.82882e-17	4.00988e-15	1.67207	560.653	695	1151	6948	14264	1.23963	cellular metabolic process
d2006	GO:0008152	2.34092e-16	1.17046e-14	1.67063	611.812	743	1151	7582	14264	1.21443	metabolic process
d2006	GO:0044238	6.1974e-16	3.02664e-14	1.64132	523.615	654	1151	6489	14264	1.24901	primary metabolic process
d2006	GO:0007005	6.44895e-16	3.07791e-14	5.94274	9.8445	41	1151	122	14264	4.16476	mitochondrion organization
d2006	GO:0034470	1.02276e-15	4.77287e-14	3.6954	22.1098	65	1151	274	14264	2.93987	ncRNA processing
d2006	GO:0071840	1.06784e-15	4.87492e-14	1.76154	226.262	334	1151	2804	14264	1.47616	cellular component organization or biogenesis
d2006	GO:0090304	1.13224e-15	5.05893e-14	1.75623	229.813	338	1151	2848	14264	1.47076	nucleic acid metabolic process
d2006	GO:0034660	1.95077e-15	8.53463e-14	3.2661	28.1617	75	1151	349	14264	2.66319	ncRNA metabolic process
d2006	GO:0006626	2.10511e-15	8.66808e-14	6.46724	8.39204	37	1151	104	14264	4.40894	protein targeting to mitochondrion
d2006	GO:0070585	2.10511e-15	8.66808e-14	6.46724	8.39204	37	1151	104	14264	4.40894	protein localization to mitochondrion
d2006	GO:0072655	2.10511e-15	8.66808e-14	6.46724	8.39204	37	1151	104	14264	4.40894	establishment of protein localization to mitochondrion
d2006	GO:0019693	3.03944e-15	1.22747e-13	2.73192	42.7671	98	1151	530	14264	2.29148	ribose phosphate metabolic process
d2006	GO:0009987	3.53486e-14	1.40061e-12	1.63392	692.262	810	1151	8579	14264	1.17008	cellular process
d2006	GO:0016072	8.54299e-14	3.27378e-12	3.64097	19.5276	57	1151	242	14264	2.91894	rRNA metabolic process
d2006	GO:0043170	8.57419e-14	3.27378e-12	1.5891	403.302	520	1151	4998	14264	1.28936	macromolecule metabolic process
d2006	GO:0006364	1.78895e-13	6.70855e-12	3.61344	19.2855	56	1151	239	14264	2.90373	rRNA processing
d2006	GO:0072594	1.87969e-13	6.92518e-12	2.72347	36.9572	85	1151	458	14264	2.29996	establishment of protein localization to organelle
d2006	GO:1901137	3.5839e-13	1.29762e-11	2.2478	62.8596	122	1151	779	14264	1.94083	carbohydrate derivative biosynthetic process
d2006	GO:0019538	5.69739e-13	2.00838e-11	1.68602	211.011	305	1151	2615	14264	1.44542	protein metabolic process
d2006	GO:0033365	5.73824e-13	2.00838e-11	2.65742	37.6835	85	1151	467	14264	2.25563	protein localization to organelle
d2006	GO:0006839	1.0522e-12	3.62234e-11	4.59258	11.4584	40	1151	142	14264	3.4909	mitochondrial transport
d2006	GO:0044281	1.44536e-12	4.89556e-11	1.69003	196.971	287	1151	2441	14264	1.45707	small molecule metabolic process
d2006	GO:0019637	1.72713e-12	5.7571e-11	2.02514	84.4045	149	1151	1046	14264	1.76531	organophosphate metabolic process
d2006	GO:0090501	3.64575e-12	1.19626e-10	24.7221	1.77524	15	1151	22	14264	8.44957	RNA phosphodiester bond hydrolysis
d2006	GO:0044267	6.27953e-12	2.02877e-10	1.6707	193.34	280	1151	2396	14264	1.44823	cellular protein metabolic process
d2006	GO:0006260	1.16297e-11	3.70035e-10	3.04009	23.6429	60	1151	293	14264	2.53775	DNA replication
d2006	GO:0006399	1.487e-11	4.66076e-10	5.17962	8.39204	32	1151	104	14264	3.81314	tRNA metabolic process
d2006	GO:0034968	1.97652e-11	6.10397e-10	3.3501	18.5593	51	1151	230	14264	2.74795	histone lysine methylation
d2006	GO:0016070	2.04145e-11	6.21311e-10	1.64554	197.051	282	1151	2442	14264	1.4311	RNA metabolic process
d2006	GO:0018022	2.34308e-11	7.02923e-10	3.33123	18.64	51	1151	231	14264	2.73605	peptidyl-lysine methylation
d2006	GO:0009059	3.98709e-11	1.17928e-09	1.59427	232.476	321	1151	2881	14264	1.38079	macromolecule biosynthetic process
d2006	GO:0006261	4.35446e-11	1.27005e-09	3.21822	19.5276	52	1151	242	14264	2.66289	DNA-dependent DNA replication
d2006	GO:0006270	4.96639e-11	1.42869e-09	6.95989	5.16433	24	1151	64	14264	4.64726	DNA replication initiation
d2006	GO:0006606	7.41604e-11	2.10455e-09	5.13394	7.90788	30	1151	98	14264	3.79368	protein import into nucleus
d2006	GO:0043412	1.21546e-10	3.4033e-09	1.6756	157.996	233	1151	1958	14264	1.47472	macromolecule modification
d2006	GO:0051170	1.7057e-10	4.71312e-09	4.91588	8.14996	30	1151	101	14264	3.681	import into nucleus
d2006	GO:0034504	2.91081e-10	7.90397e-09	4.78047	8.31134	30	1151	103	14264	3.60952	protein localization to nucleus
d2006	GO:0034645	2.93576e-10	7.90397e-09	1.56798	225.617	309	1151	2796	14264	1.36958	cellular macromolecule biosynthetic process
d2006	GO:0000469	3.05012e-10	8.10791e-09	27.62	1.37178	12	1151	17	14264	8.74779	cleavage involved in rRNA processing
d2006	GO:0044260	9.91346e-10	2.60228e-08	1.4769	344.396	436	1151	4268	14264	1.26598	cellular macromolecule metabolic process
d2006	GO:0006913	1.90608e-09	4.88142e-08	3.68157	12.1039	36	1151	150	14264	2.97425	nucleocytoplasmic transport
d2006	GO:0051169	1.90608e-09	4.88142e-08	3.68157	12.1039	36	1151	150	14264	2.97425	nuclear transport
d2006	GO:0000478	2.69861e-09	6.74652e-08	25.2961	1.29108	11	1151	16	14264	8.51998	endonucleolytic cleavage involved in rRNA processing
d2006	GO:0090502	2.69861e-09	6.74652e-08	25.2961	1.29108	11	1151	16	14264	8.51998	RNA phosphodiester bond hydrolysis, endonucleolytic
d2006	GO:1901135	3.25517e-09	8.04219e-08	1.78736	92.6352	148	1151	1148	14264	1.59767	carbohydrate derivative metabolic process
d2006	GO:0016571	4.08929e-09	9.98548e-08	2.72787	22.6746	53	1151	281	14264	2.33741	histone methylation
d2006	GO:0006479	6.00392e-09	1.43275e-07	2.69181	22.9167	53	1151	284	14264	2.31272	protein methylation
d2006	GO:0008213	6.00392e-09	1.43275e-07	2.69181	22.9167	53	1151	284	14264	2.31272	protein alkylation
d2006	GO:0009553	9.03524e-09	2.13191e-07	2.97299	17.5103	44	1151	217	14264	2.51281	embryo sac development
d2006	GO:0009561	1.17492e-08	2.74148e-07	3.31702	13.4757	37	1151	167	14264	2.74569	megagametogenesis
d2006	GO:0044085	1.45919e-08	3.36736e-07	1.73232	96.347	150	1151	1194	14264	1.55687	cellular component biogenesis
d2006	GO:0016570	2.4112e-08	5.50382e-07	2.4232	27.839	59	1151	345	14264	2.11933	histone modification
d2006	GO:0000741	2.90916e-08	6.49918e-07	7.0057	3.63117	17	1151	45	14264	4.68169	karyogamy
d2006	GO:0048284	2.90916e-08	6.49918e-07	7.0057	3.63117	17	1151	45	14264	4.68169	organelle fusion
d2006	GO:0006996	3.0466e-08	6.73459e-07	1.58102	147.829	210	1151	1832	14264	1.42056	organelle organization
d2006	GO:0006275	4.31787e-08	9.44534e-07	3.56588	10.6514	31	1151	132	14264	2.91041	regulation of DNA replication
d2006	GO:0016569	5.12631e-08	1.10982e-06	2.27364	31.8736	64	1151	395	14264	2.00793	covalent chromatin modification
d2006	GO:0016043	6.14249e-08	1.31625e-06	1.49401	202.7	271	1151	2512	14264	1.33695	cellular component organization
d2006	GO:0045036	7.33091e-08	1.52425e-06	5.25239	5.16433	20	1151	64	14264	3.87272	protein targeting to chloroplast
d2006	GO:0072596	7.33091e-08	1.52425e-06	5.25239	5.16433	20	1151	64	14264	3.87272	establishment of protein localization to chloroplast
d2006	GO:0072598	7.33091e-08	1.52425e-06	5.25239	5.16433	20	1151	64	14264	3.87272	protein localization to chloroplast
d2006	GO:0018130	1.01431e-07	2.08829e-06	1.5026	185.109	250	1151	2294	14264	1.35056	heterocycle biosynthetic process
d2006	GO:0042274	1.29509e-07	2.64048e-06	16.4092	1.37178	10	1151	17	14264	7.28982	ribosomal small subunit biogenesis
d2006	GO:0006886	1.36561e-07	2.7167e-06	1.78684	70.5254	114	1151	874	14264	1.61644	intracellular protein transport
d2006	GO:0006305	1.37129e-07	2.7167e-06	3.01361	14.1212	36	1151	175	14264	2.54936	DNA alkylation
d2006	GO:0006306	1.37129e-07	2.7167e-06	3.01361	14.1212	36	1151	175	14264	2.54936	DNA methylation
d2006	GO:0019438	1.69278e-07	3.32228e-06	1.47883	197.778	263	1151	2451	14264	1.32978	aromatic compound biosynthetic process
d2006	GO:0006304	1.84736e-07	3.55913e-06	2.9704	14.2826	36	1151	177	14264	2.52055	DNA modification
d2006	GO:0044728	1.84736e-07	3.55913e-06	2.9704	14.2826	36	1151	177	14264	2.52055	DNA methylation or demethylation
d2006	GO:0008283	2.21844e-07	4.23521e-06	2.57466	20.0925	45	1151	249	14264	2.23964	cell proliferation
d2006	GO:0051052	2.99495e-07	5.66613e-06	2.85109	15.1702	37	1151	188	14264	2.43899	regulation of DNA metabolic process
d2006	GO:0034613	3.52899e-07	6.61686e-06	1.74773	71.8165	114	1151	890	14264	1.58738	cellular protein localization
d2006	GO:0015833	4.68486e-07	8.70637e-06	1.7005	79.4823	123	1151	985	14264	1.54752	peptide transport
d2006	GO:0018205	5.54508e-07	1.02146e-05	2.26436	26.8707	54	1151	333	14264	2.00963	peptidyl-lysine modification
d2006	GO:0071705	5.75034e-07	1.05006e-05	1.60726	103.771	152	1151	1286	14264	1.46477	nitrogen compound transport
d2006	GO:0042886	5.81632e-07	1.05295e-05	1.69209	79.805	123	1151	989	14264	1.54126	amide transport
d2006	GO:0015031	6.99289e-07	1.2445e-05	1.71534	73.5917	115	1151	912	14264	1.56268	protein transport
d2006	GO:0045184	6.99289e-07	1.2445e-05	1.71534	73.5917	115	1151	912	14264	1.56268	establishment of protein localization
d2006	GO:0051567	7.31335e-07	1.27984e-05	2.82454	14.444	35	1151	179	14264	2.42315	histone H3-K9 methylation
d2006	GO:0061647	7.31335e-07	1.27984e-05	2.82454	14.444	35	1151	179	14264	2.42315	histone H3-K9 modification
d2006	GO:1901362	8.4013e-07	1.45808e-05	1.43276	213.19	276	1151	2642	14264	1.29462	organic cyclic compound biosynthetic process
d2006	GO:0046907	1.18861e-06	2.04597e-05	1.67836	77.6263	119	1151	962	14264	1.53298	intracellular transport
d2006	GO:0006325	1.36292e-06	2.32693e-05	1.9413	41.5567	73	1151	515	14264	1.75664	chromatin organization
d2006	GO:0070727	1.5069e-06	2.55201e-05	1.6875	73.9145	114	1151	916	14264	1.54232	cellular macromolecule localization
d2006	GO:0071103	1.86194e-06	3.12806e-05	5.1207	4.19602	16	1151	52	14264	3.81314	DNA conformation change
d2006	GO:0034654	2.04361e-06	3.40602e-05	1.46628	160.659	215	1151	1991	14264	1.33824	nucleobase-containing compound biosynthetic process
d2006	GO:0048229	2.93587e-06	4.85459e-05	2.0483	31.9543	59	1151	396	14264	1.84639	gametophyte development
d2006	GO:0009560	3.24774e-06	5.32803e-05	3.00237	10.9742	28	1151	136	14264	2.55144	embryo sac egg cell differentiation
d2006	GO:0009790	3.27293e-06	5.32803e-05	1.91457	40.2656	70	1151	499	14264	1.73846	embryo development
d2006	GO:0009658	3.91721e-06	6.3278e-05	2.41019	18.8014	40	1151	233	14264	2.1275	chloroplast organization
d2006	GO:0006997	4.31406e-06	6.91566e-05	3.98493	5.97126	19	1151	74	14264	3.18191	nucleus organization
d2006	GO:0071702	4.4317e-06	7.05043e-05	1.54542	104.9	149	1151	1300	14264	1.42039	organic substance transport
d2006	GO:0051649	4.99668e-06	7.88949e-05	1.60156	84.8887	125	1151	1052	14264	1.47252	establishment of localization in cell
d2006	GO:0009793	5.31078e-06	8.32286e-05	1.90224	39.2973	68	1151	487	14264	1.7304	embryo development ending in seed dormancy
d2006	GO:0008104	5.65308e-06	8.79368e-05	1.62512	77.6263	116	1151	962	14264	1.49434	protein localization
d2006	GO:0030490	6.62296e-06	0.000102266	34.352	0.645541	6	1151	8	14264	9.29453	maturation of SSU-rRNA
d2006	GO:0007292	6.75229e-06	0.000103502	2.86842	11.3777	28	1151	141	14264	2.46096	female gamete generation
d2006	GO:0051276	1.12412e-05	0.000171062	1.73556	52.6923	84	1151	653	14264	1.59416	chromosome organization
d2006	GO:0009664	1.15962e-05	0.000175194	2.47989	15.5737	34	1151	193	14264	2.18317	plant-type cell wall organization
d2006	GO:0018193	1.58792e-05	0.000234432	1.9567	31.4701	56	1151	390	14264	1.77946	peptidyl-amino acid modification
d2006	GO:0006403	1.6187e-05	0.000234432	3.9166	5.40641	17	1151	67	14264	3.14442	RNA localization
d2006	GO:0006405	1.6187e-05	0.000234432	3.9166	5.40641	17	1151	67	14264	3.14442	RNA export from nucleus
d2006	GO:0050657	1.6187e-05	0.000234432	3.9166	5.40641	17	1151	67	14264	3.14442	nucleic acid transport
d2006	GO:0050658	1.6187e-05	0.000234432	3.9166	5.40641	17	1151	67	14264	3.14442	RNA transport
d2006	GO:0051236	1.6187e-05	0.000234432	3.9166	5.40641	17	1151	67	14264	3.14442	establishment of RNA localization
d2006	GO:0006268	1.85053e-05	0.000266172	22.8996	0.726234	6	1151	9	14264	8.2618	DNA unwinding involved in DNA replication
d2006	GO:0009909	2.20882e-05	0.000315546	2.04677	25.9023	48	1151	321	14264	1.85311	regulation of flower development
d2006	GO:0000724	2.27276e-05	0.000320321	4.00444	5.00294	16	1151	62	14264	3.19812	double-strand break repair via homologous recombination
d2006	GO:0000725	2.27276e-05	0.000320321	4.00444	5.00294	16	1151	62	14264	3.19812	recombinational repair
d2006	GO:0032508	2.43182e-05	0.000340455	13.3667	1.049	7	1151	13	14264	6.67299	DNA duplex unwinding
d2006	GO:2000241	3.37703e-05	0.000469654	1.9477	29.2914	52	1151	363	14264	1.77526	regulation of reproductive process
d2006	GO:0017038	3.6334e-05	0.000501412	2.29208	17.1068	35	1151	212	14264	2.04596	protein import
d2006	GO:0051168	3.65314e-05	0.000501412	3.62537	5.72918	17	1151	71	14264	2.96727	nuclear export
d2006	GO:0035670	4.06156e-05	0.000550276	2.79939	9.9252	24	1151	123	14264	2.41809	plant-type ovary development
d2006	GO:0048481	4.06156e-05	0.000550276	2.79939	9.9252	24	1151	123	14264	2.41809	plant ovule development
d2006	GO:0006302	4.15745e-05	0.000559657	3.1588	7.50442	20	1151	93	14264	2.6651	double-strand break repair
d2006	GO:0032392	4.52457e-05	0.000605198	11.4563	1.1297	7	1151	14	14264	6.19635	DNA geometric change
d2006	GO:0048831	4.74171e-05	0.000630228	1.94624	28.1617	50	1151	349	14264	1.77546	regulation of shoot system development
d2006	GO:0031503	5.23013e-05	0.000682191	3.68296	5.32572	16	1151	66	14264	3.00429	protein-containing complex localization
d2006	GO:0071166	5.23013e-05	0.000682191	3.68296	5.32572	16	1151	66	14264	3.00429	ribonucleoprotein complex localization
d2006	GO:0071426	5.23013e-05	0.000682191	3.68296	5.32572	16	1151	66	14264	3.00429	ribonucleoprotein complex export from nucleus
d2006	GO:0006796	5.92039e-05	0.000767458	1.40966	137.5	180	1151	1704	14264	1.30909	phosphate-containing compound metabolic process
d2006	GO:0000462	6.20532e-05	0.000799458	28.6017	0.564849	5	1151	7	14264	8.85193	maturation of SSU-rRNA from tricistronic rRNA transcript (SSU-rRNA, 5.8S rRNA, LSU-rRNA)
d2006	GO:0048316	6.56311e-05	0.000840398	1.68801	48.0121	75	1151	595	14264	1.56211	seed development
d2006	GO:0022412	7.53656e-05	0.000959199	2.45195	12.9108	28	1151	160	14264	2.16872	cellular process involved in reproduction in multicellular organism
d2006	GO:0016226	7.80623e-05	0.000981622	2.99379	7.82719	20	1151	97	14264	2.5552	iron-sulfur cluster assembly
d2006	GO:0031163	7.80623e-05	0.000981622	2.99379	7.82719	20	1151	97	14264	2.5552	metallo-sulfur cluster assembly
d2006	GO:0007276	8.69082e-05	0.00108635	2.34437	14.3633	30	1151	178	14264	2.08866	gamete generation
d2006	GO:0006396	9.90285e-05	0.00123053	1.58439	61.7299	91	1151	765	14264	1.47416	RNA processing
d2006	GO:0006414	0.000103539	0.00127901	5.46388	2.50147	10	1151	31	14264	3.99765	translational elongation
d2006	GO:0006611	0.000111556	0.00136999	3.4091	5.64849	16	1151	70	14264	2.83262	protein export from nucleus
d2006	GO:0033036	0.000122579	0.0014966	1.47257	90.9406	125	1151	1127	14264	1.37452	macromolecule localization
d2006	GO:0009908	0.000141167	0.00171358	1.5737	60.6809	89	1151	752	14264	1.46669	flower development
d2006	GO:0097237	0.000164571	0.0019862	11.4472	0.968312	6	1151	12	14264	6.19635	cellular response to toxic substance
d2006	GO:0010154	0.000188848	0.00226618	1.62291	49.626	75	1151	615	14264	1.51131	fruit development
d2006	GO:0051641	0.000206988	0.00246975	1.4506	92.0703	125	1151	1141	14264	1.35766	cellular localization
d2006	GO:0090567	0.000212899	0.00252592	1.5515	61.4071	89	1151	761	14264	1.44934	reproductive shoot system development
d2006	GO:0003006	0.00026546	0.00313183	1.3715	132.417	170	1151	1641	14264	1.28383	developmental process involved in reproduction
d2006	GO:0006801	0.000284788	0.00334109	9.8111	1.049	6	1151	13	14264	5.71971	superoxide metabolic process
d2006	GO:0006793	0.00029903	0.00348868	1.35358	144.44	183	1151	1790	14264	1.26696	phosphorus metabolic process
d2006	GO:0043628	0.000324351	0.00376319	14.2986	0.726234	5	1151	9	14264	6.88483	ncRNA 3'-end processing
d2006	GO:0006259	0.000390338	0.0045039	1.54565	56.6462	82	1151	702	14264	1.44758	DNA metabolic process
d2006	GO:0034599	0.000409198	0.00469572	4.41145	2.90494	10	1151	36	14264	3.44242	cellular response to oxidative stress
d2006	GO:0016444	0.000424233	0.00484179	4.91318	2.42078	9	1151	30	14264	3.71781	somatic cell DNA recombination
d2006	GO:0006605	0.00044598	0.00506248	1.53784	56.8883	82	1151	705	14264	1.44142	protein targeting
d2006	GO:0000028	0.000554187	0.0061714	22.8614	0.484156	4	1151	6	14264	8.2618	ribosomal small subunit assembly
d2006	GO:0042255	0.000554187	0.0061714	22.8614	0.484156	4	1151	6	14264	8.2618	ribosome assembly
d2006	GO:1901068	0.000554187	0.0061714	22.8614	0.484156	4	1151	6	14264	8.2618	guanosine-containing compound metabolic process
d2006	GO:0008033	0.000555426	0.0061714	4.6895	2.50147	9	1151	31	14264	3.59788	tRNA processing
d2006	GO:0042335	0.000574882	0.00635396	3.82456	3.55048	11	1151	44	14264	3.09818	cuticle development
d2006	GO:0019430	0.00060561	0.00652195	11.438	0.806927	5	1151	10	14264	6.19635	removal of superoxide radicals
d2006	GO:0071450	0.00060561	0.00652195	11.438	0.806927	5	1151	10	14264	6.19635	cellular response to oxygen radical
d2006	GO:0071451	0.00060561	0.00652195	11.438	0.806927	5	1151	10	14264	6.19635	cellular response to superoxide
d2006	GO:0098869	0.00060561	0.00652195	11.438	0.806927	5	1151	10	14264	6.19635	cellular oxidant detoxification
d2006	GO:1990748	0.00060561	0.00652195	11.438	0.806927	5	1151	10	14264	6.19635	cellular detoxification
d2006	GO:0051053	0.000721456	0.00772988	7.62969	1.21039	6	1151	15	14264	4.95708	negative regulation of DNA metabolic process
d2006	GO:0006281	0.000729861	0.00778025	1.95539	18.3979	33	1151	228	14264	1.79368	DNA repair
d2006	GO:0009657	0.000751479	0.00797023	1.71175	30.7439	49	1151	381	14264	1.59381	plastid organization
d2006	GO:1901987	0.000777197	0.00816057	3.03413	5.40641	14	1151	67	14264	2.58952	regulation of cell cycle phase transition
d2006	GO:1901990	0.000777197	0.00816057	3.03413	5.40641	14	1151	67	14264	2.58952	regulation of mitotic cell cycle phase transition
d2006	GO:0006406	0.000827618	0.00856156	3.17575	4.84156	13	1151	60	14264	2.68509	mRNA export from nucleus
d2006	GO:0051028	0.000827618	0.00856156	3.17575	4.84156	13	1151	60	14264	2.68509	mRNA transport
d2006	GO:0071427	0.000827618	0.00856156	3.17575	4.84156	13	1151	60	14264	2.68509	mRNA-containing ribonucleoprotein complex export from nucleus
d2006	GO:0042545	0.000918979	0.00946008	2.19496	12.1039	24	1151	150	14264	1.98283	cell wall modification
d2006	GO:0048598	0.000926853	0.00949459	5.72509	1.69455	7	1151	21	14264	4.1309	embryonic morphogenesis
d2006	GO:0034614	0.000969914	0.00988748	4.8235	2.1787	8	1151	27	14264	3.67191	cellular response to reactive oxygen species
d2006	GO:0048367	0.00102721	0.010421	1.38463	94.0876	123	1151	1166	14264	1.30729	shoot system development
d2006	GO:0090305	0.00112416	0.0113497	2.57158	7.50442	17	1151	93	14264	2.26533	nucleic acid phosphodiester bond hydrolysis
d2006	GO:0010389	0.00133781	0.0133781	2.98452	5.08364	13	1151	63	14264	2.55722	regulation of G2/M transition of mitotic cell cycle
d2006	GO:1902749	0.00133781	0.0133781	2.98452	5.08364	13	1151	63	14264	2.55722	regulation of cell cycle G2/M phase transition
d2006	GO:0048580	0.00139199	0.0138539	1.62181	34.8592	53	1151	432	14264	1.5204	regulation of post-embryonic development
d2006	GO:0042793	0.00141269	0.0138628	2.82035	5.72918	14	1151	71	14264	2.44363	plastid transcription
d2006	GO:0044770	0.00141269	0.0138628	2.82035	5.72918	14	1151	71	14264	2.44363	cell cycle phase transition
d2006	GO:0044772	0.00141269	0.0138628	2.82035	5.72918	14	1151	71	14264	2.44363	mitotic cell cycle phase transition
d2006	GO:0007275	0.00153635	0.0149322	1.25237	220.936	260	1151	2738	14264	1.17681	multicellular organism development
d2006	GO:0006334	0.00155024	0.0149322	6.24152	1.37178	6	1151	17	14264	4.37389	nucleosome assembly
d2006	GO:0034728	0.00155024	0.0149322	6.24152	1.37178	6	1151	17	14264	4.37389	nucleosome organization
d2006	GO:0000086	0.00155721	0.0149322	2.92577	5.16433	13	1151	64	14264	2.51727	G2/M transition of mitotic cell cycle
d2006	GO:0044839	0.00155721	0.0149322	2.92577	5.16433	13	1151	64	14264	2.51727	cell cycle G2/M phase transition
d2006	GO:0006783	0.00169397	0.0161697	5.00869	1.85593	7	1151	23	14264	3.77169	heme biosynthetic process
d2006	GO:0044550	0.00188019	0.0178661	1.79642	20.9801	35	1151	260	14264	1.66825	secondary metabolite biosynthetic process
d2006	GO:0048608	0.00193475	0.0181451	1.32655	114.584	144	1151	1420	14264	1.25672	reproductive structure development
d2006	GO:0061458	0.00193475	0.0181451	1.32655	114.584	144	1151	1420	14264	1.25672	reproductive system development
d2006	GO:0000447	0.00197004	0.0181451	34.2648	0.322771	3	1151	4	14264	9.29453	endonucleolytic cleavage in ITS1 to separate SSU-rRNA from 5.8S rRNA and LSU-rRNA from tricistronic rRNA transcript (SSU-rRNA, 5.8S rRNA, LSU-rRNA)
d2006	GO:0000460	0.00197004	0.0181451	34.2648	0.322771	3	1151	4	14264	9.29453	maturation of 5.8S rRNA
d2006	GO:0000461	0.00197004	0.0181451	34.2648	0.322771	3	1151	4	14264	9.29453	endonucleolytic cleavage to generate mature 3'-end of SSU-rRNA from (SSU-rRNA, 5.8S rRNA, LSU-rRNA)
d2006	GO:0000466	0.00197004	0.0181451	34.2648	0.322771	3	1151	4	14264	9.29453	maturation of 5.8S rRNA from tricistronic rRNA transcript (SSU-rRNA, 5.8S rRNA, LSU-rRNA)
d2006	GO:0000479	0.00197004	0.0181451	34.2648	0.322771	3	1151	4	14264	9.29453	endonucleolytic cleavage of tricistronic rRNA transcript (SSU-rRNA, 5.8S rRNA, LSU-rRNA)
d2006	GO:2000026	0.00200179	0.018357	1.56307	38.7325	57	1151	480	14264	1.47163	regulation of multicellular organismal development
d2006	GO:0031123	0.0021681	0.0197957	5.72096	1.45247	6	1151	18	14264	4.1309	RNA 3'-end processing
d2006	GO:0009085	0.00226629	0.0204258	11.4289	0.645541	4	1151	8	14264	6.19635	lysine biosynthetic process
d2006	GO:0009089	0.00226629	0.0204258	11.4289	0.645541	4	1151	8	14264	6.19635	lysine biosynthetic process via diaminopimelate
d2006	GO:0046451	0.00226629	0.0204258	11.4289	0.645541	4	1151	8	14264	6.19635	diaminopimelate metabolic process
d2006	GO:0071669	0.00233627	0.0209665	1.75412	22.0291	36	1151	273	14264	1.6342	plant-type cell wall organization or biogenesis
d2006	GO:0009559	0.0025189	0.0224139	7.14714	1.049	5	1151	13	14264	4.76642	embryo sac central cell differentiation
d2006	GO:0010197	0.0025189	0.0224139	7.14714	1.049	5	1151	13	14264	4.76642	polar nucleus fusion
d2006	GO:0010564	0.00265414	0.0235177	2.11907	10.8935	21	1151	135	14264	1.92775	regulation of cell cycle process
d2006	GO:0009955	0.00276608	0.0244065	2.59191	6.13264	14	1151	76	14264	2.28287	adaxial/abaxial pattern specification
d2006	GO:0042168	0.00288054	0.0253102	4.45149	2.01732	7	1151	25	14264	3.46996	heme metabolic process
d2006	GO:0022414	0.00291265	0.0254857	1.2806	143.229	174	1151	1775	14264	1.21483	reproductive process
d2006	GO:0000003	0.00312712	0.0272488	1.27787	143.472	174	1151	1778	14264	1.21278	reproduction
d2006	GO:0019953	0.00325049	0.0282068	1.79619	18.5593	31	1151	230	14264	1.67032	sexual reproduction
d2006	GO:0010167	0.00368946	0.0318531	2.32581	7.6658	16	1151	95	14264	2.08719	response to nitrate
d2006	GO:0000038	0.00370102	0.0318531	3.09733	3.79255	10	1151	47	14264	2.63675	very long-chain fatty acid metabolic process
d2006	GO:0006553	0.00381985	0.0326085	9.14246	0.726234	4	1151	9	14264	5.50787	lysine metabolic process
d2006	GO:0010497	0.00381985	0.0326085	9.14246	0.726234	4	1151	9	14264	5.50787	plasmodesmata-mediated intercellular transport
d2006	GO:1901657	0.00385513	0.0327503	1.79152	17.9945	30	1151	223	14264	1.66718	glycosyl compound metabolic process
d2006	GO:0015706	0.00387147	0.0327503	2.24454	8.39204	17	1151	104	14264	2.02573	nitrate transport
d2006	GO:0043648	0.00393238	0.0327503	3.66418	2.66286	8	1151	33	14264	3.00429	dicarboxylic acid metabolic process
d2006	GO:0065004	0.00393672	0.0327503	4.90293	1.61385	6	1151	20	14264	3.71781	protein-DNA complex assembly
d2006	GO:0071824	0.00393672	0.0327503	4.90293	1.61385	6	1151	20	14264	3.71781	protein-DNA complex subunit organization
d2006	GO:0051239	0.0039418	0.0327503	1.50776	39.9429	57	1151	495	14264	1.42704	regulation of multicellular organismal process
d2006	GO:0044703	0.0039564	0.0327503	1.7691	18.8014	31	1151	233	14264	1.64881	multi-organism reproductive process
d2006	GO:0006354	0.00396123	0.0327503	2.86601	4.4381	11	1151	55	14264	2.47854	DNA-templated transcription, elongation
d2006	GO:0006164	0.00404325	0.0332974	1.74862	19.6083	32	1151	243	14264	1.63196	purine nucleotide biosynthetic process
d2006	GO:0016458	0.00422425	0.034652	1.58593	30.0984	45	1151	373	14264	1.4951	gene silencing
d2006	GO:0031497	0.00461694	0.0368217	4.00573	2.1787	7	1151	27	14264	3.21292	chromatin assembly
d2006	GO:0006379	0.00462901	0.0368217	17.1311	0.403463	3	1151	5	14264	7.43562	mRNA cleavage
d2006	GO:0006407	0.00462901	0.0368217	17.1311	0.403463	3	1151	5	14264	7.43562	rRNA export from nucleus
d2006	GO:0009098	0.00462901	0.0368217	17.1311	0.403463	3	1151	5	14264	7.43562	leucine biosynthetic process
d2006	GO:0031125	0.00462901	0.0368217	17.1311	0.403463	3	1151	5	14264	7.43562	rRNA 3'-end processing
d2006	GO:0051029	0.00462901	0.0368217	17.1311	0.403463	3	1151	5	14264	7.43562	rRNA transport
d2006	GO:0071428	0.00462901	0.0368217	17.1311	0.403463	3	1151	5	14264	7.43562	rRNA-containing ribonucleoprotein complex export from nucleus
d2006	GO:0071493	0.00462901	0.0368217	17.1311	0.403463	3	1151	5	14264	7.43562	cellular response to UV-B
d2006	GO:0048467	0.00488547	0.038715	1.86832	14.444	25	1151	179	14264	1.73082	gynoecium development
d2006	GO:0072522	0.00517559	0.04086	1.71555	19.9311	32	1151	247	14264	1.60553	purine-containing compound biosynthetic process
d2006	GO:0015931	0.00530303	0.0417092	2.10989	9.36035	18	1151	116	14264	1.92301	nucleobase-containing compound transport
d2006	GO:0048440	0.00540144	0.0423247	1.87835	13.7984	24	1151	171	14264	1.73933	carpel development
d2006	GO:0009791	0.00553512	0.043211	1.25266	149.201	178	1151	1849	14264	1.19302	post-embryonic development
d2006	GO:0009082	0.00596268	0.0462052	7.61813	0.806927	4	1151	10	14264	4.95708	branched-chain amino acid biosynthetic process
d2006	GO:0010496	0.00596268	0.0462052	7.61813	0.806927	4	1151	10	14264	4.95708	intercellular transport
d2006	GO:0015698	0.00630669	0.0479397	1.98131	10.9742	20	1151	136	14264	1.82246	inorganic anion transport
d2006	GO:0009735	0.00631092	0.0479397	1.7394	17.8331	29	1151	221	14264	1.62619	response to cytokinin
d2006	GO:0071555	0.00643055	0.0479397	1.5693	28.3231	42	1151	351	14264	1.48289	cell wall organization
d2006	GO:0000076	0.0065061	0.0479397	Inf	0.161385	2	1151	2	14264	12.3927	DNA replication checkpoint
d2006	GO:0006458	0.0065061	0.0479397	Inf	0.161385	2	1151	2	14264	12.3927	'de novo' protein folding
d2006	GO:0010086	0.0065061	0.0479397	Inf	0.161385	2	1151	2	14264	12.3927	embryonic root morphogenesis
d2006	GO:0010520	0.0065061	0.0479397	Inf	0.161385	2	1151	2	14264	12.3927	regulation of reciprocal meiotic recombination
d2006	GO:0045128	0.0065061	0.0479397	Inf	0.161385	2	1151	2	14264	12.3927	negative regulation of reciprocal meiotic recombination
d2006	GO:0045835	0.0065061	0.0479397	Inf	0.161385	2	1151	2	14264	12.3927	negative regulation of meiotic nuclear division
d2006	GO:0051084	0.0065061	0.0479397	Inf	0.161385	2	1151	2	14264	12.3927	'de novo' posttranslational protein folding
d2006	GO:0051085	0.0065061	0.0479397	Inf	0.161385	2	1151	2	14264	12.3927	chaperone cofactor-dependent protein refolding
d2006	GO:0051447	0.0065061	0.0479397	Inf	0.161385	2	1151	2	14264	12.3927	negative regulation of meiotic cell cycle
d2006	GO:0060631	0.0065061	0.0479397	Inf	0.161385	2	1151	2	14264	12.3927	regulation of meiosis I
d2006	GO:0110029	0.0065061	0.0479397	Inf	0.161385	2	1151	2	14264	12.3927	negative regulation of meiosis I
d2006	GO:0006730	0.00697224	0.0511947	5.19673	1.29108	5	1151	16	14264	3.87272	one-carbon metabolic process
d2006	GO:0006323	0.00704349	0.0515377	3.64101	2.34009	7	1151	29	14264	2.99134	DNA packaging
d2006	GO:0045229	0.00769557	0.0561136	1.54162	29.4528	43	1151	365	14264	1.45996	external encapsulating structure organization
d2006	GO:0051726	0.00872038	0.0633661	1.61891	22.2712	34	1151	276	14264	1.52664	regulation of cell cycle
d2006	GO:0006974	0.00921598	0.0667364	1.62457	21.5449	33	1151	267	14264	1.53168	cellular response to DNA damage stimulus
d2006	GO:0032501	0.0110018	0.0793947	1.18822	234.17	265	1151	2902	14264	1.13166	multicellular organismal process
d2006	GO:1901659	0.0112535	0.0809324	1.77407	13.8791	23	1151	172	14264	1.65716	glycosyl compound biosynthetic process
d2006	GO:0072521	0.0113157	0.081102	1.58552	22.6746	34	1151	281	14264	1.49947	purine-containing compound metabolic process
d2006	GO:0016143	0.0117195	0.0831449	1.72116	15.493	25	1151	192	14264	1.61363	S-glycoside metabolic process
d2006	GO:0019757	0.0117195	0.0831449	1.72116	15.493	25	1151	192	14264	1.61363	glycosinolate metabolic process
d2006	GO:0019760	0.0117195	0.0831449	1.72116	15.493	25	1151	192	14264	1.61363	glucosinolate metabolic process
d2006	GO:0022618	0.0123365	0.0866442	5.71273	0.968312	4	1151	12	14264	4.1309	ribonucleoprotein complex assembly
d2006	GO:0046128	0.0123365	0.0866442	5.71273	0.968312	4	1151	12	14264	4.1309	purine ribonucleoside metabolic process
d2006	GO:0071826	0.0123365	0.0866442	5.71273	0.968312	4	1151	12	14264	4.1309	ribonucleoprotein complex subunit organization
d2006	GO:0033554	0.0125482	0.0878371	1.2834	87.7129	108	1151	1087	14264	1.23129	cellular response to stress
d2006	GO:0006163	0.012699	0.0885979	1.59474	21.2222	32	1151	263	14264	1.50786	purine nucleotide metabolic process
d2006	GO:0048609	0.0131301	0.0913019	1.5258	26.2251	38	1151	325	14264	1.44899	multicellular organismal reproductive process
d2006	GO:0000018	0.0143239	0.0976632	8.56424	0.564849	3	1151	7	14264	5.31116	regulation of DNA recombination
d2006	GO:0045910	0.0143239	0.0976632	8.56424	0.564849	3	1151	7	14264	5.31116	negative regulation of DNA recombination
d2006	GO:0051784	0.0143239	0.0976632	8.56424	0.564849	3	1151	7	14264	5.31116	negative regulation of nuclear division
d2006	GO:0071324	0.0143239	0.0976632	8.56424	0.564849	3	1151	7	14264	5.31116	cellular response to disaccharide stimulus
d2006	GO:0071329	0.0143239	0.0976632	8.56424	0.564849	3	1151	7	14264	5.31116	cellular response to sucrose stimulus
d2006	GO:0097064	0.0143239	0.0976632	8.56424	0.564849	3	1151	7	14264	5.31116	ncRNA export from nucleus
d2018	GO:0001510	9.53754e-70	2.02196e-66	18.5166	15.495	108	1285	172	14264	6.97001	RNA methylation
d2018	GO:0006412	1.14649e-64	1.21528e-61	6.61797	42.9715	175	1285	477	14264	4.07247	translation
d2018	GO:0043043	3.49276e-64	2.46822e-61	6.55132	43.2417	175	1285	480	14264	4.04702	peptide biosynthetic process
d2018	GO:0043604	2.63034e-63	1.39408e-60	6.30037	45.1336	178	1285	501	14264	3.94385	amide biosynthetic process
d2018	GO:0006518	1.89492e-62	8.03448e-60	6.31778	44.2327	175	1285	491	14264	3.95635	peptide metabolic process
d2018	GO:0043603	1.6625e-59	5.87416e-57	5.78881	47.9262	179	1285	532	14264	3.73491	cellular amide metabolic process
d2018	GO:1901566	2.34764e-53	7.10998e-51	3.01444	171.075	369	1285	1899	14264	2.15695	organonitrogen compound biosynthetic process
d2018	GO:0009451	1.78834e-48	4.73909e-46	7.01256	28.4675	123	1285	316	14264	4.32072	RNA modification
d2018	GO:0032259	4.90262e-38	1.03935e-35	4.3987	45.584	144	1285	506	14264	3.159	methylation
d2018	GO:0043414	4.90262e-38	1.03935e-35	4.3987	45.584	144	1285	506	14264	3.159	macromolecule methylation
d2018	GO:0044271	1.20382e-35	2.32008e-33	2.29857	237.649	414	1285	2638	14264	1.74206	cellular nitrogen compound biosynthetic process
d2018	GO:0006220	7.89515e-33	1.28752e-30	9.96852	12.0716	65	1285	134	14264	5.38452	pyrimidine nucleotide metabolic process
d2018	GO:0006221	7.89515e-33	1.28752e-30	9.96852	12.0716	65	1285	134	14264	5.38452	pyrimidine nucleotide biosynthetic process
d2018	GO:0009218	4.4401e-32	6.27534e-30	9.80712	11.9816	64	1285	133	14264	5.34154	pyrimidine ribonucleotide metabolic process
d2018	GO:0009220	4.4401e-32	6.27534e-30	9.80712	11.9816	64	1285	133	14264	5.34154	pyrimidine ribonucleotide biosynthetic process
d2018	GO:0042254	1.49182e-31	1.97666e-29	4.94693	29.8188	104	1285	331	14264	3.48774	ribosome biogenesis
d2018	GO:0022613	1.68875e-31	2.10597e-29	4.88908	30.3593	105	1285	337	14264	3.45858	ribonucleoprotein complex biogenesis
d2018	GO:0072528	3.66742e-31	4.3194e-29	9.04546	12.7023	65	1285	141	14264	5.1172	pyrimidine-containing compound biosynthetic process
d2018	GO:0072527	7.77198e-30	8.6719e-28	8.3797	13.2428	65	1285	147	14264	4.90834	pyrimidine-containing compound metabolic process
d2018	GO:0034641	7.90661e-28	8.38101e-26	1.9519	356.204	529	1285	3954	14264	1.48511	cellular nitrogen compound metabolic process
d2018	GO:1901564	2.03878e-27	2.05819e-25	1.95221	342.33	512	1285	3800	14264	1.49563	organonitrogen compound metabolic process
d2018	GO:0009165	6.60903e-27	6.3687e-25	3.8391	39.5482	115	1285	439	14264	2.90785	nucleotide biosynthetic process
d2018	GO:1901293	8.19932e-27	7.55763e-25	3.82698	39.6383	115	1285	440	14264	2.90124	nucleoside phosphate biosynthetic process
d2018	GO:1901576	2.50961e-26	2.21682e-24	1.87547	438.723	614	1285	4870	14264	1.39952	organic substance biosynthetic process
d2018	GO:0044249	1.24241e-25	1.05357e-23	1.86963	409.535	580	1285	4546	14264	1.41624	cellular biosynthetic process
d2018	GO:0009058	3.50579e-25	2.85857e-23	1.84624	445.48	617	1285	4945	14264	1.38502	biosynthetic process
d2018	GO:0006807	3.37742e-21	2.6519e-19	1.73857	504.126	663	1285	5596	14264	1.31515	nitrogen compound metabolic process
d2018	GO:0008152	8.48726e-19	6.4241e-17	1.69488	683.039	832	1285	7582	14264	1.21809	metabolic process
d2018	GO:0044237	8.78768e-19	6.4241e-17	1.68141	625.924	776	1285	6948	14264	1.23977	cellular metabolic process
d2018	GO:0071704	1.33665e-18	9.44566e-17	1.67966	642.95	792	1285	7137	14264	1.23182	organic substance metabolic process
d2018	GO:0009117	3.94992e-18	2.70124e-16	2.62823	59.7276	130	1285	663	14264	2.17655	nucleotide metabolic process
d2018	GO:0006753	5.83286e-18	3.86427e-16	2.61289	59.9979	130	1285	666	14264	2.16674	nucleoside phosphate metabolic process
d2018	GO:0009260	7.81939e-18	4.87562e-16	3.42149	30.9899	84	1285	344	14264	2.71056	ribonucleotide biosynthetic process
d2018	GO:0046390	7.81939e-18	4.87562e-16	3.42149	30.9899	84	1285	344	14264	2.71056	ribose phosphate biosynthetic process
d2018	GO:0009259	9.18214e-17	5.56175e-15	3.22431	32.7916	85	1285	364	14264	2.59212	ribonucleotide metabolic process
d2018	GO:0044281	2.63019e-16	1.54889e-14	1.77898	219.902	330	1285	2441	14264	1.50067	small molecule metabolic process
d2018	GO:0055086	9.42186e-16	5.39847e-14	2.39031	65.8535	133	1285	731	14264	2.01963	nucleobase-containing small molecule metabolic process
d2018	GO:0090407	5.43541e-15	3.03238e-13	2.21367	78.8261	149	1285	875	14264	1.89024	organophosphate biosynthetic process
d2018	GO:0044238	2.11165e-14	1.14787e-12	1.55985	584.574	714	1285	6489	14264	1.2214	primary metabolic process
d2018	GO:0010467	4.30181e-14	2.27996e-12	1.68172	239.001	343	1285	2653	14264	1.43514	gene expression
d2018	GO:0009987	5.06544e-14	2.6192e-12	1.58773	772.856	896	1285	8579	14264	1.15934	cellular process
d2018	GO:1901360	6.31754e-14	3.18885e-12	1.58408	368.185	486	1285	4087	14264	1.31999	organic cyclic compound metabolic process
d2018	GO:0019538	1.269e-13	6.25646e-12	1.66991	235.577	337	1285	2615	14264	1.43053	protein metabolic process
d2018	GO:0044267	1.41372e-13	6.81157e-12	1.69253	215.848	314	1285	2396	14264	1.45473	cellular protein metabolic process
d2018	GO:0006725	4.01505e-13	1.89153e-11	1.56751	352.51	465	1285	3913	14264	1.31911	cellular aromatic compound metabolic process
d2018	GO:0046483	7.09563e-12	3.27016e-10	1.53853	333.592	438	1285	3703	14264	1.31298	heterocycle metabolic process
d2018	GO:0019637	1.48436e-10	6.69541e-09	1.86093	94.2309	155	1285	1046	14264	1.6449	organophosphate metabolic process
d2018	GO:0019693	4.47434e-10	1.97617e-08	2.20803	47.7461	92	1285	530	14264	1.92686	ribose phosphate metabolic process
d2018	GO:0034645	5.18629e-10	2.24386e-08	1.52771	251.883	338	1285	2796	14264	1.34189	cellular macromolecule biosynthetic process
d2018	GO:1901137	5.5445e-10	2.35087e-08	1.96741	70.1777	122	1285	779	14264	1.73844	carbohydrate derivative biosynthetic process
d2018	GO:0009059	6.52926e-10	2.71412e-08	1.5181	259.54	346	1285	2881	14264	1.33313	macromolecule biosynthetic process
d2018	GO:0043170	1.3578e-09	5.53565e-08	1.43015	450.254	549	1285	4998	14264	1.21931	macromolecule metabolic process
d2018	GO:0006139	1.44763e-09	5.79051e-08	1.47805	303.052	392	1285	3364	14264	1.29351	nucleobase-containing compound metabolic process
d2018	GO:1901135	3.95256e-09	1.55175e-07	1.74034	103.42	161	1285	1148	14264	1.55676	carbohydrate derivative metabolic process
d2018	GO:1901362	8.09323e-09	3.11957e-07	1.49357	238.01	316	1285	2642	14264	1.32768	organic cyclic compound biosynthetic process
d2018	GO:0034470	1.01918e-08	3.85831e-07	2.60534	24.6838	55	1285	274	14264	2.22818	ncRNA processing
d2018	GO:0019438	1.09892e-08	4.08721e-07	1.50327	220.803	296	1285	2451	14264	1.34056	aromatic compound biosynthetic process
d2018	GO:0044260	1.14051e-08	4.16877e-07	1.41494	384.491	474	1285	4268	14264	1.2328	cellular macromolecule metabolic process
d2018	GO:0044085	2.13563e-08	7.67378e-07	1.68357	107.564	163	1285	1194	14264	1.51538	cellular component biogenesis
d2018	GO:0016072	4.86595e-08	1.7193e-06	2.62636	21.801	49	1285	242	14264	2.2476	rRNA metabolic process
d2018	GO:0002376	6.63629e-08	2.30638e-06	1.76956	78.3756	125	1285	870	14264	1.59488	immune system process
d2018	GO:0009814	7.43445e-08	2.5421e-06	2.09556	40.8995	76	1285	454	14264	1.85821	defense response, incompatible interaction
d2018	GO:0043412	8.00252e-08	2.69291e-06	1.51413	176.39	241	1285	1958	14264	1.36629	macromolecule modification
d2018	GO:0006364	8.65752e-08	2.8678e-06	2.59801	21.5308	48	1285	239	14264	2.22937	rRNA processing
d2018	GO:0006955	1.1163e-07	3.64087e-06	1.8025	69.5471	113	1285	772	14264	1.6248	immune response
d2018	GO:0006414	1.32114e-07	4.24366e-06	8.39857	2.79269	14	1285	31	14264	5.01308	translational elongation
d2018	GO:0006952	1.35785e-07	4.29649e-06	1.61122	116.392	170	1285	1292	14264	1.46058	defense response
d2018	GO:1901659	1.50559e-07	4.6939e-06	2.9211	15.495	38	1285	172	14264	2.45241	glycosyl compound biosynthetic process
d2018	GO:0006796	1.69233e-07	5.19961e-06	1.53092	153.508	213	1285	1704	14264	1.38755	phosphate-containing compound metabolic process
d2018	GO:0045087	2.29619e-07	6.95418e-06	1.78182	68.9165	111	1285	765	14264	1.61064	innate immune response
d2018	GO:0018130	2.91751e-07	8.71143e-06	1.45502	206.659	272	1285	2294	14264	1.31618	heterocycle biosynthetic process
d2018	GO:0016144	3.20658e-07	8.82812e-06	2.9168	14.6842	36	1285	163	14264	2.45162	S-glycoside biosynthetic process
d2018	GO:0019758	3.20658e-07	8.82812e-06	2.9168	14.6842	36	1285	163	14264	2.45162	glycosinolate biosynthetic process
d2018	GO:0019761	3.20658e-07	8.82812e-06	2.9168	14.6842	36	1285	163	14264	2.45162	glucosinolate biosynthetic process
d2018	GO:0034660	3.21253e-07	8.82812e-06	2.1961	31.4403	61	1285	349	14264	1.94018	ncRNA metabolic process
d2018	GO:0006626	3.24808e-07	8.82812e-06	3.59625	9.36904	27	1285	104	14264	2.88183	protein targeting to mitochondrion
d2018	GO:0070585	3.24808e-07	8.82812e-06	3.59625	9.36904	27	1285	104	14264	2.88183	protein localization to mitochondrion
d2018	GO:0072655	3.24808e-07	8.82812e-06	3.59625	9.36904	27	1285	104	14264	2.88183	establishment of protein localization to mitochondrion
d2018	GO:0042430	3.53722e-07	9.4923e-06	3.21621	11.7113	31	1285	130	14264	2.64702	indole-containing compound metabolic process
d2018	GO:0045036	4.41466e-07	1.14135e-05	4.64786	5.76556	20	1285	64	14264	3.46887	protein targeting to chloroplast
d2018	GO:0072596	4.41466e-07	1.14135e-05	4.64786	5.76556	20	1285	64	14264	3.46887	establishment of protein localization to chloroplast
d2018	GO:0072598	4.41466e-07	1.14135e-05	4.64786	5.76556	20	1285	64	14264	3.46887	protein localization to chloroplast
d2018	GO:0044550	4.83492e-07	1.23494e-05	2.39893	23.4226	49	1285	260	14264	2.092	secondary metabolite biosynthetic process
d2018	GO:1901657	4.98123e-07	1.25717e-05	2.53535	20.0894	44	1285	223	14264	2.19021	glycosyl compound metabolic process
d2018	GO:0009683	8.26577e-07	2.06158e-05	3.6072	8.64835	25	1285	96	14264	2.89073	indoleacetic acid metabolic process
d2018	GO:0007005	8.98504e-07	2.21492e-05	3.19922	10.9906	29	1285	122	14264	2.63862	mitochondrion organization
d2018	GO:0016143	1.02692e-06	2.44615e-05	2.62389	17.2967	39	1285	192	14264	2.25477	S-glycoside metabolic process
d2018	GO:0019757	1.02692e-06	2.44615e-05	2.62389	17.2967	39	1285	192	14264	2.25477	glycosinolate metabolic process
d2018	GO:0019760	1.02692e-06	2.44615e-05	2.62389	17.2967	39	1285	192	14264	2.25477	glucosinolate metabolic process
d2018	GO:0009617	1.16124e-06	2.71149e-05	1.9202	44.5029	77	1285	494	14264	1.73022	response to bacterium
d2018	GO:0042742	1.16389e-06	2.71149e-05	2.12819	31.1701	59	1285	346	14264	1.89284	defense response to bacterium
d2018	GO:0042435	1.19338e-06	2.74997e-05	3.22616	10.5402	28	1285	117	14264	2.6565	indole-containing compound biosynthetic process
d2018	GO:0006793	1.95067e-06	4.4467e-05	1.46409	161.256	216	1285	1790	14264	1.33949	phosphorus metabolic process
d2018	GO:0071840	2.24326e-06	5.05927e-05	1.38155	252.604	317	1285	2804	14264	1.25493	cellular component organization or biogenesis
d2018	GO:0009684	2.45294e-06	5.4709e-05	3.46016	8.55826	24	1285	95	14264	2.80431	indoleacetic acid biosynthetic process
d2018	GO:0033554	2.47739e-06	5.4709e-05	1.58205	97.9245	142	1285	1087	14264	1.4501	cellular response to stress
d2018	GO:0016070	3.49085e-06	7.62949e-05	1.39394	219.992	280	1285	2442	14264	1.27277	RNA metabolic process
d2018	GO:0016226	3.64453e-06	7.80444e-05	3.36484	8.73843	24	1285	97	14264	2.74649	iron-sulfur cluster assembly
d2018	GO:0031163	3.64453e-06	7.80444e-05	3.36484	8.73843	24	1285	97	14264	2.74649	metallo-sulfur cluster assembly
d2018	GO:0006399	4.03189e-06	8.54761e-05	3.2399	9.36904	25	1285	104	14264	2.66836	tRNA metabolic process
d2018	GO:0071705	4.11818e-06	8.64409e-05	1.52149	115.852	162	1285	1286	14264	1.39834	nitrogen compound transport
d2018	GO:0000469	4.73944e-06	9.75496e-05	11.436	1.53148	9	1285	17	14264	5.87668	cleavage involved in rRNA processing
d2018	GO:0042274	4.73944e-06	9.75496e-05	11.436	1.53148	9	1285	17	14264	5.87668	ribosomal small subunit biogenesis
d2018	GO:0043436	4.86035e-06	9.90763e-05	1.44544	158.913	211	1285	1764	14264	1.32777	oxoacid metabolic process
d2018	GO:0006082	5.05354e-06	0.000102033	1.44439	159.003	211	1285	1765	14264	1.32702	organic acid metabolic process
d2018	GO:0098542	5.52045e-06	0.000110409	1.62413	78.4657	117	1285	871	14264	1.4911	defense response to other organism
d2018	GO:0050832	6.67474e-06	0.000132247	2.13086	26.3054	50	1285	292	14264	1.90075	defense response to fungus
d2018	GO:0009627	7.11832e-06	0.00013973	1.97556	33.6925	60	1285	374	14264	1.78081	systemic acquired resistance
d2018	GO:0006605	7.98827e-06	0.000154216	1.68278	63.5113	98	1285	705	14264	1.54303	protein targeting
d2018	GO:0090501	8.00179e-06	0.000154216	8.47516	1.98191	10	1285	22	14264	5.04563	RNA phosphodiester bond hydrolysis
d2018	GO:0010167	8.53954e-06	0.000163097	3.26709	8.55826	23	1285	95	14264	2.68746	response to nitrate
d2018	GO:0006270	8.79162e-06	0.000166413	3.99427	5.76556	18	1285	64	14264	3.12198	DNA replication initiation
d2018	GO:0015698	9.10358e-06	0.000170793	2.77761	12.2518	29	1285	136	14264	2.36699	inorganic anion transport
d2018	GO:0015833	1.04893e-05	0.000195065	1.56484	88.7356	128	1285	985	14264	1.44249	peptide transport
d2018	GO:0006886	1.06654e-05	0.000196615	1.59986	78.736	116	1285	874	14264	1.47328	intracellular protein transport
d2018	GO:0090304	1.2401e-05	0.000224836	1.34552	256.568	316	1285	2848	14264	1.23164	nucleic acid metabolic process
d2018	GO:0009085	1.26205e-05	0.000224836	30.4386	0.720695	6	1285	8	14264	8.32529	lysine biosynthetic process
d2018	GO:0009089	1.26205e-05	0.000224836	30.4386	0.720695	6	1285	8	14264	8.32529	lysine biosynthetic process via diaminopimelate
d2018	GO:0046451	1.26205e-05	0.000224836	30.4386	0.720695	6	1285	8	14264	8.32529	diaminopimelate metabolic process
d2018	GO:0042886	1.27945e-05	0.000226036	1.55706	89.096	128	1285	989	14264	1.43665	amide transport
d2018	GO:0015706	1.31709e-05	0.000230763	3.06875	9.36904	24	1285	104	14264	2.56163	nitrate transport
d2018	GO:0009607	1.69694e-05	0.000290122	1.50057	106.663	148	1285	1184	14264	1.38755	response to biotic stimulus
d2018	GO:0043207	1.69694e-05	0.000290122	1.50057	106.663	148	1285	1184	14264	1.38755	response to external biotic stimulus
d2018	GO:0051707	1.69694e-05	0.000290122	1.50057	106.663	148	1285	1184	14264	1.38755	response to other organism
d2018	GO:0006839	2.17014e-05	0.000359286	2.6289	12.7923	29	1285	142	14264	2.26698	mitochondrial transport
d2018	GO:0019748	2.18189e-05	0.000359286	1.76632	45.7642	74	1285	508	14264	1.61699	secondary metabolic process
d2018	GO:0009310	2.18622e-05	0.000359286	2.95715	9.6393	24	1285	107	14264	2.48981	amine catabolic process
d2018	GO:0009851	2.18622e-05	0.000359286	2.95715	9.6393	24	1285	107	14264	2.48981	auxin biosynthetic process
d2018	GO:0042402	2.18622e-05	0.000359286	2.95715	9.6393	24	1285	107	14264	2.48981	cellular biogenic amine catabolic process
d2018	GO:0006790	2.31688e-05	0.000377829	1.64851	61.8897	94	1285	687	14264	1.51883	sulfur compound metabolic process
d2018	GO:0010310	2.40756e-05	0.000389621	2.56155	13.513	30	1285	150	14264	2.22008	regulation of hydrogen peroxide metabolic process
d2018	GO:0034613	2.43799e-05	0.000391557	1.56473	80.1774	116	1285	890	14264	1.44679	cellular protein localization
d2018	GO:0034754	2.60756e-05	0.000415642	2.70955	11.6212	27	1285	129	14264	2.32334	cellular hormone metabolic process
d2018	GO:0000478	2.82535e-05	0.000443685	10.1574	1.44139	8	1285	16	14264	5.55019	endonucleolytic cleavage involved in rRNA processing
d2018	GO:0090502	2.82535e-05	0.000443685	10.1574	1.44139	8	1285	16	14264	5.55019	RNA phosphodiester bond hydrolysis, endonucleolytic
d2018	GO:0042445	2.94828e-05	0.000459585	1.65477	59.0069	90	1285	655	14264	1.52524	hormone metabolic process
d2018	GO:0042446	3.08997e-05	0.000478156	1.69416	52.6108	82	1285	584	14264	1.55862	hormone biosynthetic process
d2018	GO:0009620	3.2484e-05	0.00049903	1.82171	38.4671	64	1285	427	14264	1.66376	response to fungus
d2018	GO:0006569	3.36164e-05	0.000509049	3.53175	6.30609	18	1285	70	14264	2.85439	tryptophan catabolic process
d2018	GO:0046218	3.36164e-05	0.000509049	3.53175	6.30609	18	1285	70	14264	2.85439	indolalkylamine catabolic process
d2018	GO:0006553	3.49602e-05	0.000522871	20.2909	0.810782	6	1285	9	14264	7.40026	lysine metabolic process
d2018	GO:0070727	3.50225e-05	0.000522871	1.54345	82.5196	118	1285	916	14264	1.42996	cellular macromolecule localization
d2018	GO:2000377	4.10327e-05	0.000608317	2.39393	15.2247	32	1285	169	14264	2.10185	regulation of reactive oxygen species metabolic process
d2018	GO:0015031	4.53804e-05	0.000663493	1.5352	82.1593	117	1285	912	14264	1.42406	protein transport
d2018	GO:0045184	4.53804e-05	0.000663493	1.5352	82.1593	117	1285	912	14264	1.42406	establishment of protein localization
d2018	GO:0044283	4.57925e-05	0.000664931	1.45969	111.347	151	1285	1236	14264	1.35612	small molecule biosynthetic process
d2018	GO:0009850	4.72041e-05	0.000680767	2.65968	11.351	26	1285	126	14264	2.29056	auxin metabolic process
d2018	GO:0042436	5.04782e-05	0.000723066	3.40042	6.48626	18	1285	72	14264	2.7751	indole-containing compound catabolic process
d2018	GO:0016053	6.40262e-05	0.000904904	1.48621	94.7715	131	1285	1052	14264	1.38227	organic acid biosynthetic process
d2018	GO:0046394	6.40262e-05	0.000904904	1.48621	94.7715	131	1285	1052	14264	1.38227	carboxylic acid biosynthetic process
d2018	GO:0009074	7.44381e-05	0.00104504	3.27847	6.66643	18	1285	74	14264	2.70009	aromatic amino acid family catabolic process
d2018	GO:0006576	7.49274e-05	0.00104504	2.47006	12.9725	28	1285	144	14264	2.15841	cellular biogenic amine metabolic process
d2018	GO:0046907	8.02577e-05	0.00111207	1.50032	86.6636	121	1285	962	14264	1.3962	intracellular transport
d2018	GO:0071702	8.50352e-05	0.00116934	1.42946	117.113	156	1285	1300	14264	1.33205	organic substance transport
d2018	GO:0009696	8.54939e-05	0.00116934	2.2543	16.4859	33	1285	183	14264	2.00171	salicylic acid metabolic process
d2018	GO:0000103	9.21336e-05	0.00125207	10.1502	1.26122	7	1285	14	14264	5.55019	sulfate assimilation
d2018	GO:0051649	9.6662e-05	0.00130525	1.47187	94.7715	130	1285	1052	14264	1.37172	establishment of localization in cell
d2018	GO:0000741	0.000113848	0.00151798	4.135	4.05391	13	1285	45	14264	3.20678	karyogamy
d2018	GO:0048284	0.000113848	0.00151798	4.135	4.05391	13	1285	45	14264	3.20678	organelle fusion
d2018	GO:0051193	0.000125104	0.00165762	2.26708	15.4049	31	1285	171	14264	2.01235	regulation of cofactor metabolic process
d2018	GO:0042493	0.000164889	0.00217122	1.50859	75.3127	106	1285	836	14264	1.40747	response to drug
d2018	GO:0008104	0.00018483	0.00241876	1.46925	86.6636	119	1285	962	14264	1.37313	protein localization
d2018	GO:0006568	0.000188493	0.00243662	2.89227	7.74748	19	1285	86	14264	2.45241	tryptophan metabolic process
d2018	GO:0006586	0.000188493	0.00243662	2.89227	7.74748	19	1285	86	14264	2.45241	indolalkylamine metabolic process
d2018	GO:0018958	0.00021942	0.00281922	2.1252	17.2967	33	1285	192	14264	1.90788	phenol-containing compound metabolic process
d2018	GO:0009658	0.000233111	0.00297709	1.99779	20.9903	38	1285	233	14264	1.81036	chloroplast organization
d2018	GO:1901606	0.000238245	0.00302443	2.31941	13.1527	27	1285	146	14264	2.05281	alpha-amino acid catabolic process
d2018	GO:0044106	0.000247581	0.00312424	2.27225	13.8734	28	1285	154	14264	2.01825	cellular amine metabolic process
d2018	GO:0010817	0.00025391	0.00318515	1.51202	69.3669	98	1285	770	14264	1.41278	regulation of hormone levels
d2018	GO:0009595	0.000258617	0.0032251	2.808	7.92765	19	1285	88	14264	2.39667	detection of biotic stimulus
d2018	GO:0034654	0.000261573	0.00324289	1.32342	179.363	222	1285	1991	14264	1.23771	nucleobase-containing compound biosynthetic process
d2018	GO:0009063	0.000267327	0.00329496	2.2999	13.2428	27	1285	147	14264	2.03885	cellular amino acid catabolic process
d2018	GO:0051704	0.000276593	0.00337374	1.35921	140.536	179	1285	1560	14264	1.2737	multi-organism process
d2018	GO:0072330	0.000276901	0.00337374	1.54688	60.2682	87	1285	669	14264	1.44355	monocarboxylic acid biosynthetic process
d2018	GO:0006407	0.000304356	0.00362848	40.5246	0.450435	4	1285	5	14264	8.88031	rRNA export from nucleus
d2018	GO:0051029	0.000304356	0.00362848	40.5246	0.450435	4	1285	5	14264	8.88031	rRNA transport
d2018	GO:0071428	0.000304356	0.00362848	40.5246	0.450435	4	1285	5	14264	8.88031	rRNA-containing ribonucleoprotein complex export from nucleus
d2018	GO:0009657	0.000304655	0.00362848	1.73554	34.3231	55	1285	381	14264	1.60242	plastid organization
d2018	GO:0045088	0.000391128	0.00463236	1.72429	33.8727	54	1285	376	14264	1.5942	regulation of innate immune response
d2018	GO:0052541	0.000429258	0.0050557	5.80154	1.98191	8	1285	22	14264	4.03651	plant-type cell wall cellulose metabolic process
d2018	GO:0050776	0.000445747	0.00522091	1.71338	34.0529	54	1285	378	14264	1.58577	regulation of immune response
d2018	GO:0043648	0.000456255	0.00531462	4.41807	2.97287	10	1285	33	14264	3.36375	dicarboxylic acid metabolic process
d2018	GO:0080135	0.000487231	0.00564442	1.73486	31.8007	51	1285	353	14264	1.60374	regulation of cellular response to stress
d2018	GO:0006261	0.000503137	0.00579701	1.90831	21.801	38	1285	242	14264	1.74304	DNA-dependent DNA replication
d2018	GO:0006260	0.00051042	0.00584913	1.81263	26.3955	44	1285	293	14264	1.66695	DNA replication
d2018	GO:0042343	0.000519938	0.00592617	8.6934	1.17113	6	1285	13	14264	5.12326	indole glucosinolate metabolic process
d2018	GO:0009664	0.0005231	0.00593034	2.03326	17.3868	32	1285	193	14264	1.84048	plant-type cell wall organization
d2018	GO:0002682	0.000540546	0.00609552	1.69726	34.3231	54	1285	381	14264	1.57328	regulation of immune system process
d2018	GO:0009072	0.000592925	0.0066508	1.94707	19.729	35	1285	219	14264	1.77403	aromatic amino acid family metabolic process
d2018	GO:0009862	0.0006064	0.00673307	1.96574	19.0083	34	1285	211	14264	1.78869	systemic acquired resistance, salicylic acid mediated signaling pathway
d2018	GO:0006783	0.000606611	0.00673307	5.41436	2.072	8	1285	23	14264	3.861	heme biosynthetic process
d2018	GO:0010363	0.00065877	0.00727391	1.72853	30.6296	49	1285	340	14264	1.59976	regulation of plant-type hypersensitive response
d2018	GO:0034976	0.000682263	0.00749428	1.78341	26.7558	44	1285	297	14264	1.6445	response to endoplasmic reticulum stress
d2018	GO:0009735	0.000702251	0.00767408	1.92583	19.9092	35	1285	221	14264	1.75798	response to cytokinin
d2018	GO:0019752	0.000717742	0.00780314	1.31921	150.535	187	1285	1671	14264	1.24223	carboxylic acid metabolic process
d2018	GO:0000038	0.000721691	0.00780604	3.48621	4.23409	12	1285	47	14264	2.83414	very long-chain fatty acid metabolic process
d2018	GO:0072594	0.000741067	0.00797493	1.61085	41.2598	62	1285	458	14264	1.50267	establishment of protein localization to organelle
d2018	GO:0072522	0.000751099	0.00800922	1.86192	22.2515	38	1285	247	14264	1.70775	purine-containing compound biosynthetic process
d2018	GO:0006612	0.000751809	0.00800922	1.71646	30.8097	49	1285	342	14264	1.59041	protein targeting to membrane
d2018	GO:0006997	0.000760092	0.00805697	2.80884	6.66643	16	1285	74	14264	2.40008	nucleus organization
d2018	GO:0009697	0.000780581	0.00823299	2.05798	15.585	29	1285	173	14264	1.86076	salicylic acid biosynthetic process
d2018	GO:0000165	0.000836565	0.00873654	1.99322	17.1165	31	1285	190	14264	1.81112	MAPK cascade
d2018	GO:0023014	0.000836565	0.00873654	1.99322	17.1165	31	1285	190	14264	1.81112	signal transduction by protein phosphorylation
d2018	GO:0009759	0.000847657	0.00880898	20.2607	0.540522	4	1285	6	14264	7.40026	indole glucosinolate biosynthetic process
d2018	GO:0072657	0.000913293	0.00939893	1.69867	31.08	49	1285	345	14264	1.57658	protein localization to membrane
d2018	GO:0090150	0.000913293	0.00939893	1.69867	31.08	49	1285	345	14264	1.57658	establishment of protein localization to membrane
d2018	GO:0008652	0.00093533	0.00957923	1.60651	39.9986	60	1285	444	14264	1.50005	cellular amino acid biosynthetic process
d2018	GO:0051641	0.000962407	0.00980915	1.3711	102.789	133	1285	1141	14264	1.29391	cellular localization
d2018	GO:0031347	0.00100579	0.0102022	1.56997	44.2327	65	1285	491	14264	1.4695	regulation of defense response
d2018	GO:0032787	0.00101703	0.0102672	1.36124	107.384	138	1285	1192	14264	1.28511	monocarboxylic acid metabolic process
d2018	GO:0006164	0.00106252	0.0106756	1.83828	21.8911	37	1285	243	14264	1.69018	purine nucleotide biosynthetic process
d2018	GO:0042168	0.00113696	0.0113696	4.77664	2.25217	8	1285	25	14264	3.55212	heme metabolic process
d2018	GO:0033036	0.00117107	0.0116558	1.36575	101.528	131	1285	1127	14264	1.29028	macromolecule localization
d2018	GO:0033365	0.00121217	0.0120084	1.57392	42.0706	62	1285	467	14264	1.47371	protein localization to organelle
d2018	GO:0046189	0.00123879	0.0122151	1.98815	16.0355	29	1285	178	14264	1.80849	phenol-containing compound biosynthetic process
d2018	GO:0009626	0.00126222	0.0123885	1.65081	33.152	51	1285	368	14264	1.53837	plant-type hypersensitive response
d2018	GO:0009308	0.00132597	0.0129541	1.95224	16.8463	30	1285	187	14264	1.78081	amine metabolic process
d2018	GO:0034050	0.00134019	0.013033	1.64549	33.2421	51	1285	369	14264	1.5342	host programmed cell death induced by symbiont
d2018	GO:0042793	0.00140932	0.0136428	2.7256	6.39617	15	1285	71	14264	2.34515	plastid transcription
d2018	GO:0042335	0.00143574	0.0138353	3.38723	3.96383	11	1285	44	14264	2.7751	cuticle development
d2018	GO:0034968	0.0014445	0.0138568	1.83565	20.72	35	1285	230	14264	1.68919	histone lysine methylation
d2018	GO:0043067	0.00150724	0.0143935	1.6437	32.6115	50	1285	362	14264	1.5332	regulation of programmed cell death
d2018	GO:0080134	0.00155238	0.0147541	1.52803	46.665	67	1285	518	14264	1.43576	regulation of response to stress
d2018	GO:0018022	0.00155892	0.0147541	1.82614	20.8101	35	1285	231	14264	1.68188	peptidyl-lysine methylation
d2018	GO:0046677	0.00173124	0.0163122	1.49699	51.0793	72	1285	567	14264	1.40957	response to antibiotic
d2018	GO:0097064	0.00183663	0.0172286	13.5061	0.630609	4	1285	7	14264	6.34308	ncRNA export from nucleus
d2018	GO:0071103	0.00187234	0.0174862	3.04925	4.68452	12	1285	52	14264	2.56163	DNA conformation change
d2018	GO:0042545	0.00188761	0.0175515	2.04032	13.513	25	1285	150	14264	1.85006	cell wall modification
d2018	GO:0010941	0.00213947	0.0198065	1.61192	33.152	50	1285	368	14264	1.50821	regulation of cell death
d2018	GO:0042537	0.00228731	0.0209846	1.81288	19.729	33	1285	219	14264	1.67266	benzene-containing compound metabolic process
d2018	GO:0012501	0.00233681	0.0209846	1.5736	36.5753	54	1285	406	14264	1.47641	programmed cell death
d2018	GO:0009625	0.00233768	0.0209846	3.38536	3.60348	10	1285	40	14264	2.7751	response to insect
d2018	GO:0008219	0.00236488	0.0209846	1.54627	39.9085	58	1285	443	14264	1.45332	cell death
d2018	GO:0009692	0.00236572	0.0209846	2.31984	8.73843	18	1285	97	14264	2.05987	ethylene metabolic process
d2018	GO:0009693	0.00236572	0.0209846	2.31984	8.73843	18	1285	97	14264	2.05987	ethylene biosynthetic process
d2018	GO:0043449	0.00236572	0.0209846	2.31984	8.73843	18	1285	97	14264	2.05987	cellular alkene metabolic process
d2018	GO:0043450	0.00236572	0.0209846	2.31984	8.73843	18	1285	97	14264	2.05987	alkene biosynthetic process
d2018	GO:1900673	0.00236572	0.0209846	2.31984	8.73843	18	1285	97	14264	2.05987	olefin metabolic process
d2018	GO:1900674	0.00236572	0.0209846	2.31984	8.73843	18	1285	97	14264	2.05987	olefin biosynthetic process
d2018	GO:0006163	0.00240805	0.0212711	1.72735	23.6929	38	1285	263	14264	1.60386	purine nucleotide metabolic process
d2018	GO:0072521	0.00247705	0.0217898	1.69815	25.3144	40	1285	281	14264	1.58013	purine-containing compound metabolic process
d2018	GO:0035690	0.00255688	0.0223991	1.63991	29.3683	45	1285	326	14264	1.53226	cellular response to drug
d2018	GO:0016093	0.00271824	0.0237147	7.23884	1.08104	5	1285	12	14264	4.62516	polyprenol metabolic process
d2018	GO:0009682	0.00273665	0.0237774	5.53046	1.53148	6	1285	17	14264	3.91778	induced systemic resistance
d2018	GO:0035670	0.00312096	0.026896	2.09743	11.0807	21	1285	123	14264	1.89519	plant-type ovary development
d2018	GO:0048481	0.00312096	0.026896	2.09743	11.0807	21	1285	123	14264	1.89519	plant ovule development
d2018	GO:0009793	0.00330088	0.0283315	1.49747	43.8723	62	1285	487	14264	1.41319	embryo development ending in seed dormancy
d2018	GO:0009963	0.00333978	0.0285497	2.23445	9.00869	18	1285	100	14264	1.99807	positive regulation of flavonoid biosynthetic process
d2018	GO:0030490	0.00341184	0.0290486	10.1288	0.720695	4	1285	8	14264	5.55019	maturation of SSU-rRNA
d2018	GO:0006275	0.00342564	0.0290494	2.03785	11.8915	22	1285	132	14264	1.85006	regulation of DNA replication
d2018	GO:0009790	0.00372625	0.0314727	1.48315	44.9534	63	1285	499	14264	1.40145	embryo development
d2018	GO:0034599	0.0038208	0.0320788	3.38349	3.24313	9	1285	36	14264	2.7751	cellular response to oxidative stress
d2018	GO:0009751	0.00382827	0.0320788	1.54441	35.7645	52	1285	397	14264	1.45396	response to salicylic acid
d2018	GO:0009813	0.00410011	0.0342214	1.831	16.576	28	1285	184	14264	1.68919	flavonoid biosynthetic process
d2018	GO:0035556	0.00412839	0.0343223	1.52458	37.5663	54	1285	417	14264	1.43746	intracellular signal transduction
d2018	GO:0031348	0.00420109	0.0347903	1.70253	22.0713	35	1285	245	14264	1.58577	negative regulation of defense response
d2018	GO:0006546	0.00424373	0.0350066	2.86479	4.50435	11	1285	50	14264	2.44209	glycine catabolic process
d2018	GO:0052546	0.00465308	0.0379494	3.2624	3.33322	9	1285	37	14264	2.70009	cell wall pectin metabolic process
d2018	GO:0009962	0.00465417	0.0379494	2.10225	9.99965	19	1285	111	14264	1.90007	regulation of flavonoid biosynthetic process
d2018	GO:0043900	0.00465417	0.0379494	2.10225	9.99965	19	1285	111	14264	1.90007	regulation of multi-organism process
d2018	GO:0010200	0.00492813	0.0400293	1.54994	32.8817	48	1285	365	14264	1.45978	response to chitin
d2018	GO:0008033	0.00510081	0.0412363	3.52892	2.79269	8	1285	31	14264	2.86462	tRNA processing
d2018	GO:0002679	0.00513508	0.0412363	2.12986	9.36904	18	1285	104	14264	1.92122	respiratory burst involved in defense response
d2018	GO:0045730	0.00513508	0.0412363	2.12986	9.36904	18	1285	104	14264	1.92122	respiratory burst
d2018	GO:0043562	0.00533855	0.0427084	3.94397	2.25217	7	1285	25	14264	3.10811	cellular response to nitrogen levels
d2018	GO:0001505	0.00540398	0.042908	2.49255	5.94574	13	1285	66	14264	2.18644	regulation of neurotransmitter levels
d2018	GO:0042133	0.00540398	0.042908	2.49255	5.94574	13	1285	66	14264	2.18644	neurotransmitter metabolic process
d2018	GO:1901698	0.00557821	0.0441261	1.40605	56.1242	75	1285	623	14264	1.33632	response to nitrogen compound
d2018	GO:0006268	0.0057057	0.0448003	8.10242	0.810782	4	1285	9	14264	4.93351	DNA unwinding involved in DNA replication
d2018	GO:1900376	0.0057057	0.0448003	8.10242	0.810782	4	1285	9	14264	4.93351	regulation of secondary metabolite biosynthetic process
d2018	GO:0009071	0.00581377	0.0453132	2.72462	4.68452	11	1285	52	14264	2.34816	serine family amino acid catabolic process
d2018	GO:0042135	0.00581377	0.0453132	2.72462	4.68452	11	1285	52	14264	2.34816	neurotransmitter catabolic process
d2018	GO:0009098	0.0063472	0.0492896	15.1837	0.450435	3	1285	5	14264	6.66023	leucine biosynthetic process
d2018	GO:0044272	0.00646387	0.0500124	1.46385	41.8003	58	1285	464	14264	1.38755	sulfur compound biosynthetic process
d2018	GO:0016571	0.00738214	0.0569096	1.59714	25.3144	38	1285	281	14264	1.50112	histone methylation
d2018	GO:0006520	0.0074468	0.0572001	1.38007	58.5565	77	1285	650	14264	1.31497	cellular amino acid metabolic process
d2018	GO:0071236	0.00765546	0.0585906	1.56318	27.8369	41	1285	309	14264	1.47287	cellular response to antibiotic
d2018	GO:0017144	0.00770665	0.0587701	1.33824	72.7902	93	1285	808	14264	1.27764	drug metabolic process
d2018	GO:0051606	0.00808374	0.060794	1.93849	11.2609	20	1285	125	14264	1.77606	detection of stimulus
d2018	GO:0009186	0.00810991	0.060794	Inf	0.180174	2	1285	2	14264	11.1004	deoxyribonucleoside diphosphate metabolic process
d2018	GO:0019354	0.00810991	0.060794	Inf	0.180174	2	1285	2	14264	11.1004	siroheme biosynthetic process
d2018	GO:0046156	0.00810991	0.060794	Inf	0.180174	2	1285	2	14264	11.1004	siroheme metabolic process
d2018	GO:0006950	0.00811543	0.060794	1.18213	284.044	319	1285	3153	14264	1.12307	response to stress
d2018	GO:0000724	0.0085007	0.0632009	2.43752	5.58539	12	1285	62	14264	2.14846	double-strand break repair via homologous recombination
d2018	GO:0000725	0.0085007	0.0632009	2.43752	5.58539	12	1285	62	14264	2.14846	recombinational repair
d2018	GO:0009073	0.00852616	0.0632009	2.11264	8.37808	16	1285	93	14264	1.90974	aromatic amino acid family biosynthetic process
d2018	GO:1901605	0.00868376	0.0635086	1.42127	45.8542	62	1285	509	14264	1.35211	alpha-amino acid metabolic process
d2018	GO:0006479	0.00874207	0.0635086	1.57729	25.5847	38	1285	284	14264	1.48526	protein methylation
d2018	GO:0008213	0.00874207	0.0635086	1.57729	25.5847	38	1285	284	14264	1.48526	protein alkylation
d2018	GO:0006995	0.00877986	0.0635086	4.05442	1.89183	6	1285	21	14264	3.17154	cellular response to nitrogen starvation
d2018	GO:0009082	0.00883729	0.0635086	6.7515	0.900869	4	1285	10	14264	4.44016	branched-chain amino acid biosynthetic process
d2018	GO:0016094	0.00883729	0.0635086	6.7515	0.900869	4	1285	10	14264	4.44016	polyprenol biosynthetic process
d2018	GO:0019348	0.00883729	0.0635086	6.7515	0.900869	4	1285	10	14264	4.44016	dolichol metabolic process
d2018	GO:0019408	0.00883729	0.0635086	6.7515	0.900869	4	1285	10	14264	4.44016	dolichol biosynthetic process
d2018	GO:0046112	0.00883729	0.0635086	6.7515	0.900869	4	1285	10	14264	4.44016	nucleobase biosynthetic process
d2018	GO:0006544	0.00898605	0.0643595	2.53827	4.95478	11	1285	55	14264	2.22008	glycine metabolic process
d2018	GO:0009863	0.00907892	0.0645883	1.55341	27.2963	40	1285	303	14264	1.4654	salicylic acid mediated signaling pathway
d2018	GO:0071446	0.00907892	0.0645883	1.55341	27.2963	40	1285	303	14264	1.4654	cellular response to salicylic acid stimulus
d2018	GO:0009240	0.00939875	0.0662771	1.64012	20.8101	32	1285	231	14264	1.53772	isopentenyl diphosphate biosynthetic process
d2018	GO:0046490	0.00939875	0.0662771	1.64012	20.8101	32	1285	231	14264	1.53772	isopentenyl diphosphate metabolic process
d2018	GO:0009605	0.00941009	0.0662771	1.23245	148.373	175	1285	1647	14264	1.17946	response to external stimulus
d2018	GO:0009612	0.0117495	0.0820755	2.42753	5.13496	11	1285	57	14264	2.14218	response to mechanical stimulus
d2018	GO:0000028	0.0118468	0.0820755	10.1217	0.540522	3	1285	6	14264	5.55019	ribosomal small subunit assembly
d2018	GO:0009113	0.0118468	0.0820755	10.1217	0.540522	3	1285	6	14264	5.55019	purine nucleobase biosynthetic process
d2018	GO:0010439	0.0118468	0.0820755	10.1217	0.540522	3	1285	6	14264	5.55019	regulation of glucosinolate biosynthetic process
d2018	GO:0042255	0.0118468	0.0820755	10.1217	0.540522	3	1285	6	14264	5.55019	ribosome assembly
d2018	GO:0009812	0.0119156	0.0822838	1.65107	18.7381	29	1285	208	14264	1.54765	flavonoid metabolic process
d2018	GO:0019288	0.0127051	0.0874509	1.61228	20.4497	31	1285	227	14264	1.51591	isopentenyl diphosphate biosynthetic process, methylerythritol 4-phosphate pathway
d2018	GO:0010243	0.0129903	0.0891243	1.45565	34.6835	48	1285	385	14264	1.38394	response to organonitrogen compound
d2018	GO:0006334	0.0145238	0.0990044	4.22103	1.53148	5	1285	17	14264	3.26482	nucleosome assembly
d2018	GO:0034728	0.0145238	0.0990044	4.22103	1.53148	5	1285	17	14264	3.26482	nucleosome organization

## Sheet: Raw GOs - BP up
Legend	Rows are shaded in alternating white or light grey colors, indicating differen timepoints (starts with d13 in white).
Timepoint	GO ID	p.value	FDR	OddsRatio	ExpCount	Count	Subset	Expected	Universe	Enrichment	Term
d13	GO:0006661	2.50714e-19	4.30726e-16	9.18072	6.01052	36	866	99	14264	5.9895	phosphatidylinositol biosynthetic process
d13	GO:0046488	3.38394e-18	2.90681e-15	8.25831	6.4355	36	866	106	14264	5.59397	phosphatidylinositol metabolic process
d13	GO:0046474	1.76677e-11	1.01177e-08	4.39264	10.139	36	866	167	14264	3.55066	glycerophospholipid biosynthetic process
d13	GO:0045017	5.69632e-11	2.44657e-08	4.07937	11.0496	37	866	182	14264	3.34853	glycerolipid biosynthetic process
d13	GO:0006650	1.02304e-10	3.51515e-08	4.07803	10.7461	36	866	177	14264	3.35006	glycerophospholipid metabolic process
d13	GO:0046486	3.88856e-10	1.11342e-07	3.76416	11.7782	37	866	194	14264	3.1414	glycerolipid metabolic process
d13	GO:0006914	7.49357e-08	1.60924e-05	5.6666	4.12844	18	866	68	14264	4.36001	autophagy
d13	GO:0061919	7.49357e-08	1.60924e-05	5.6666	4.12844	18	866	68	14264	4.36001	process utilizing autophagic mechanism
d13	GO:0009733	1.93787e-07	3.69917e-05	2.5267	20.46	46	866	337	14264	2.24829	response to auxin
d13	GO:0000160	3.36119e-07	5.77452e-05	3.94603	6.98191	23	866	115	14264	3.29423	phosphorelay signal transduction system
d13	GO:0009873	1.49667e-06	0.000233752	3.84687	6.49621	21	866	107	14264	3.23265	ethylene-activated signaling pathway
d13	GO:0071369	6.6399e-06	0.000857499	3.44357	7.10334	21	866	117	14264	2.95636	cellular response to ethylene stimulus
d13	GO:0010104	6.98777e-06	0.000857499	15.5891	0.849972	7	866	14	14264	8.23557	regulation of ethylene-activated signaling pathway
d13	GO:0070297	6.98777e-06	0.000857499	15.5891	0.849972	7	866	14	14264	8.23557	regulation of phosphorelay signal transduction system
d13	GO:0010105	1.74665e-05	0.00187546	18.6879	0.667835	6	866	11	14264	8.98425	negative regulation of ethylene-activated signaling pathway
d13	GO:0070298	1.74665e-05	0.00187546	18.6879	0.667835	6	866	11	14264	8.98425	negative regulation of phosphorelay signal transduction system
d13	GO:0000303	2.27438e-05	0.00217077	5.73287	2.4892	11	866	41	14264	4.41908	response to superoxide
d13	GO:0000305	2.27438e-05	0.00217077	5.73287	2.4892	11	866	41	14264	4.41908	response to oxygen radical
d13	GO:0009641	3.36974e-05	0.00304695	10.9099	1.03211	7	866	17	14264	6.78223	shade avoidance
d13	GO:0009725	6.40016e-05	0.00549774	1.49977	90.5827	126	866	1492	14264	1.39099	response to hormone
d13	GO:0009719	7.42869e-05	0.00607738	1.49368	90.8863	126	866	1497	14264	1.38635	response to endogenous stimulus
d13	GO:1902531	0.000244203	0.01907	5.93939	1.76066	8	866	29	14264	4.54376	regulation of intracellular signal transduction
d13	GO:0032870	0.000312576	0.0233481	1.62646	44.6235	68	866	735	14264	1.52386	cellular response to hormone stimulus
d13	GO:0071495	0.000378086	0.0270647	1.61372	44.9271	68	866	740	14264	1.51356	cellular response to endogenous stimulus
d13	GO:1902532	0.000412293	0.0283327	6.41423	1.45709	7	866	24	14264	4.80408	negative regulation of intracellular signal transduction
d13	GO:0009755	0.000481203	0.0317964	1.64813	38.7951	60	866	639	14264	1.54659	hormone-mediated signaling pathway
d13	GO:0008654	0.000707517	0.045019	1.83328	22.7671	39	866	375	14264	1.713	phospholipid biosynthetic process
d13	GO:0009741	0.000799916	0.0490805	2.82764	5.9498	15	866	98	14264	2.52109	response to brassinosteroid
d13	GO:0006644	0.00162403	0.0962098	1.74272	23.7992	39	866	392	14264	1.63871	phospholipid metabolic process
d16	GO:0042221	1.16578e-07	0.000166252	1.61302	137.135	192	631	3100	14264	1.40008	response to chemical
d16	GO:0009725	2.41718e-07	0.000166252	1.80579	66.002	107	631	1492	14264	1.62116	response to hormone
d16	GO:0009719	2.85492e-07	0.000166252	1.79856	66.2231	107	631	1497	14264	1.61575	response to endogenous stimulus
d16	GO:0050896	4.43143e-07	0.000193543	1.50509	229.636	289	631	5191	14264	1.25852	response to stimulus
d16	GO:0006914	1.28144e-06	0.000373112	5.7058	3.00813	14	631	68	14264	4.65405	autophagy
d16	GO:0061919	1.28144e-06	0.000373112	5.7058	3.00813	14	631	68	14264	4.65405	process utilizing autophagic mechanism
d16	GO:0009641	4.23048e-06	0.00105581	15.2822	0.752033	7	631	17	14264	9.3081	shade avoidance
d16	GO:0009733	6.42308e-06	0.00140264	2.50549	14.908	34	631	337	14264	2.28066	response to auxin
d16	GO:0010033	1.16187e-05	0.00225532	1.53963	104.311	145	631	2358	14264	1.39007	response to organic substance
d16	GO:0009873	7.09982e-05	0.0124034	3.58405	4.73338	15	631	107	14264	3.16898	ethylene-activated signaling pathway
d16	GO:0070542	8.61763e-05	0.0125458	Inf	0.132712	3	631	3	14264	22.6054	response to fatty acid
d16	GO:0071398	8.61763e-05	0.0125458	Inf	0.132712	3	631	3	14264	22.6054	cellular response to fatty acid
d16	GO:0000160	0.000162838	0.0216291	3.29537	5.08728	15	631	115	14264	2.94853	phosphorelay signal transduction system
d16	GO:0046482	0.00017333	0.0216291	6.0238	1.63678	8	631	37	14264	4.88765	para-aminobenzoic acid metabolic process
d16	GO:0071369	0.000197735	0.0230296	3.23028	5.17576	15	631	117	14264	2.89813	cellular response to ethylene stimulus
d16	GO:0010104	0.000239194	0.0245807	12.0909	0.619321	5	631	14	14264	8.07335	regulation of ethylene-activated signaling pathway
d16	GO:0070297	0.000239194	0.0245807	12.0909	0.619321	5	631	14	14264	8.07335	regulation of phosphorelay signal transduction system
d16	GO:0009062	0.000357649	0.0342253	2.54676	8.53779	20	631	193	14264	2.34253	fatty acid catabolic process
d16	GO:0048573	0.000372227	0.0342253	2.78919	6.67982	17	631	151	14264	2.54498	photoperiodism, flowering
d16	GO:0072329	0.00060465	0.0514861	2.43275	8.89169	20	631	201	14264	2.24929	monocarboxylic acid catabolic process
d16	GO:0009648	0.000630606	0.0514861	2.64934	6.98948	17	631	158	14264	2.43223	photoperiodism
d16	GO:0010035	0.000662382	0.0514861	1.55799	49.236	72	631	1113	14264	1.46234	response to inorganic substance
d16	GO:0006635	0.000677837	0.0514861	2.63049	7.03372	17	631	159	14264	2.41693	fatty acid beta-oxidation
d16	GO:0019395	0.000838139	0.0610096	2.57549	7.16643	17	631	162	14264	2.37217	fatty acid oxidation
d16	GO:0010105	0.00097576	0.0655636	12.4183	0.48661	4	631	11	14264	8.22014	negative regulation of ethylene-activated signaling pathway
d16	GO:0070298	0.00097576	0.0655636	12.4183	0.48661	4	631	11	14264	8.22014	negative regulation of phosphorelay signal transduction system
d16	GO:0044242	0.00111058	0.0718585	2.30366	9.33406	20	631	211	14264	2.14269	cellular lipid catabolic process
d16	GO:0046685	0.00119695	0.0746811	5.93935	1.23864	6	631	28	14264	4.84401	response to arsenic-containing substance
d16	GO:1902531	0.00145351	0.0860326	5.6807	1.28288	6	631	29	14264	4.67698	regulation of intracellular signal transduction
d16	GO:0016042	0.00147738	0.0860326	2.24406	9.55524	20	631	216	14264	2.09309	lipid catabolic process
d16	GO:0006829	0.00155869	0.0878397	21.7038	0.265423	3	631	6	14264	11.3027	zinc ion transport
d16	GO:0034440	0.00162607	0.0887734	2.40754	7.60881	17	631	172	14264	2.23425	lipid oxidation
d2006	GO:0009641	1.34704e-07	0.000130778	18.0701	1.00589	9	844	17	14264	8.94731	shade avoidance
d2006	GO:0009648	1.56987e-07	0.000130778	3.50792	9.34885	28	844	158	14264	2.99502	photoperiodism
d2006	GO:0048573	2.16044e-07	0.000130778	3.54357	8.93466	27	844	151	14264	3.02194	photoperiodism, flowering
d2006	GO:0009873	9.89348e-07	0.000449164	3.95623	6.33118	21	844	107	14264	3.31692	ethylene-activated signaling pathway
d2006	GO:0000160	3.35111e-06	0.000772636	3.61736	6.80454	21	844	115	14264	3.08617	phosphorelay signal transduction system
d2006	GO:0010468	3.74666e-06	0.000772636	1.57021	99.7605	143	844	1686	14264	1.43343	regulation of gene expression
d2006	GO:0007623	3.79301e-06	0.000772636	3.14502	9.11217	25	844	154	14264	2.74358	circadian rhythm
d2006	GO:0048511	3.79301e-06	0.000772636	3.14502	9.11217	25	844	154	14264	2.74358	rhythmic process
d2006	GO:0071369	4.45638e-06	0.000772636	3.54146	6.92288	21	844	117	14264	3.03342	cellular response to ethylene stimulus
d2006	GO:0009725	4.70846e-06	0.000772636	1.59598	88.2815	129	844	1492	14264	1.46123	response to hormone
d2006	GO:0009719	5.5774e-06	0.000772636	1.58949	88.5774	129	844	1497	14264	1.45635	response to endogenous stimulus
d2006	GO:0010104	5.89035e-06	0.000772636	16.0251	0.828379	7	844	14	14264	8.45024	regulation of ethylene-activated signaling pathway
d2006	GO:0070297	5.89035e-06	0.000772636	16.0251	0.828379	7	844	14	14264	8.45024	regulation of phosphorelay signal transduction system
d2006	GO:0009723	5.95644e-06	0.000772636	2.4252	16.9226	37	844	286	14264	2.18642	response to ethylene
d2006	GO:0033993	9.38298e-06	0.00113597	1.83912	41.3598	70	844	699	14264	1.69247	response to lipid
d2006	GO:0006355	1.48296e-05	0.0013679	1.57234	83.548	121	844	1412	14264	1.44827	regulation of transcription, DNA-templated
d2006	GO:1903506	1.48296e-05	0.0013679	1.57234	83.548	121	844	1412	14264	1.44827	regulation of nucleic acid-templated transcription
d2006	GO:2001141	1.48296e-05	0.0013679	1.57234	83.548	121	844	1412	14264	1.44827	regulation of RNA biosynthetic process
d2006	GO:0010105	1.5065e-05	0.0013679	19.21	0.650869	6	844	11	14264	9.21844	negative regulation of ethylene-activated signaling pathway
d2006	GO:0070298	1.5065e-05	0.0013679	19.21	0.650869	6	844	11	14264	9.21844	negative regulation of phosphorelay signal transduction system
d2006	GO:0051252	2.33835e-05	0.00202212	1.55367	84.3763	121	844	1426	14264	1.43405	regulation of RNA metabolic process
d2006	GO:0009414	5.11564e-05	0.00422273	2.07691	21.4787	41	844	363	14264	1.90887	response to water deprivation
d2006	GO:0009415	6.55813e-05	0.00517807	2.0508	21.7154	41	844	367	14264	1.88806	response to water
d2006	GO:0009628	0.000116549	0.00881891	1.39069	144.315	185	844	2439	14264	1.28191	response to abiotic stimulus
d2006	GO:2000243	0.000129617	0.00910984	5.01649	2.48514	10	844	42	14264	4.02392	positive regulation of reproductive process
d2006	GO:0001101	0.000131072	0.00910984	1.52802	72.3057	103	844	1222	14264	1.42451	response to acid chemical
d2006	GO:0006914	0.000149996	0.00910984	3.80144	4.02356	13	844	68	14264	3.23097	autophagy
d2006	GO:0061919	0.000149996	0.00910984	3.80144	4.02356	13	844	68	14264	3.23097	process utilizing autophagic mechanism
d2006	GO:0006351	0.000151294	0.00910984	1.46687	91.5359	125	844	1547	14264	1.36558	transcription, DNA-templated
d2006	GO:0097659	0.000151294	0.00910984	1.46687	91.5359	125	844	1547	14264	1.36558	nucleic acid-templated transcription
d2006	GO:0032774	0.000155509	0.00910984	1.46571	91.5951	125	844	1548	14264	1.3647	RNA biosynthetic process
d2006	GO:0060255	0.000194791	0.0110544	1.42149	109.701	145	844	1854	14264	1.32177	regulation of macromolecule metabolic process
d2006	GO:0046482	0.000235845	0.0129786	5.15518	2.18929	9	844	37	14264	4.11093	para-aminobenzoic acid metabolic process
d2006	GO:0019219	0.00027613	0.0147486	1.44731	90.2342	122	844	1525	14264	1.35204	regulation of nucleobase-containing compound metabolic process
d2006	GO:0042752	0.000293006	0.0152028	4.97704	2.24846	9	844	38	14264	4.00274	regulation of circadian rhythm
d2006	GO:0010556	0.000327776	0.0160876	1.43407	93.2518	125	844	1576	14264	1.34046	regulation of macromolecule biosynthetic process
d2006	GO:2000112	0.000327776	0.0160876	1.43407	93.2518	125	844	1576	14264	1.34046	regulation of cellular macromolecule biosynthetic process
d2006	GO:0010017	0.00036116	0.0172597	4.81078	2.30763	9	844	39	14264	3.90011	red or far-red light signaling pathway
d2006	GO:0031326	0.000414568	0.019304	1.42035	95.5595	127	844	1615	14264	1.32902	regulation of cellular biosynthetic process
d2006	GO:0000303	0.000536834	0.0232117	4.50943	2.42597	9	844	41	14264	3.70986	response to superoxide
d2006	GO:0000305	0.000536834	0.0232117	4.50943	2.42597	9	844	41	14264	3.70986	response to oxygen radical
d2006	GO:0071489	0.000536834	0.0232117	4.50943	2.42597	9	844	41	14264	3.70986	cellular response to red or far red light
d2006	GO:0019222	0.000738968	0.0312085	1.35153	126.624	160	844	2140	14264	1.26359	regulation of metabolic process
d2006	GO:0050896	0.000965359	0.039843	1.25558	307.151	350	844	5191	14264	1.1395	response to stimulus
d2006	GO:0009062	0.00106311	0.0429022	2.18349	11.4198	23	844	193	14264	2.01405	fatty acid catabolic process
d2006	GO:0009889	0.00109606	0.0432706	1.37189	101.536	131	844	1716	14264	1.29019	regulation of biosynthetic process
d2006	GO:0031323	0.00122411	0.046399	1.35349	110.825	141	844	1873	14264	1.27227	regulation of cellular metabolic process
d2006	GO:1902531	0.0012264	0.046399	5.09319	1.71593	7	844	29	14264	4.07942	regulation of intracellular signal transduction
d2006	GO:0009416	0.00144606	0.0535927	1.4568	61.7142	85	844	1043	14264	1.37732	response to light stimulus
d2006	GO:0044242	0.00159962	0.0580983	2.07116	12.4849	24	844	211	14264	1.92233	cellular lipid catabolic process
d2006	GO:0009733	0.0016454	0.0583374	1.81713	19.9403	34	844	337	14264	1.70509	response to auxin
d2006	GO:0051171	0.00170253	0.0583374	1.35251	102.719	131	844	1736	14264	1.27532	regulation of nitrogen compound metabolic process
d2006	GO:0015996	0.00170258	0.0583374	3.41165	3.37269	10	844	57	14264	2.965	chlorophyll catabolic process
d2006	GO:0072329	0.00183111	0.0615797	2.0841	11.8932	23	844	201	14264	1.93389	monocarboxylic acid catabolic process
d2006	GO:0046149	0.00195045	0.0632503	3.34033	3.43186	10	844	58	14264	2.91387	pigment catabolic process
d2006	GO:0051240	0.00195045	0.0632503	3.34033	3.43186	10	844	58	14264	2.91387	positive regulation of multicellular organismal process
d2006	GO:0071214	0.00210274	0.0658375	2.2992	8.52047	18	844	144	14264	2.11256	cellular response to abiotic stimulus
d2006	GO:0104004	0.00210274	0.0658375	2.2992	8.52047	18	844	144	14264	2.11256	cellular response to environmental stimulus
d2006	GO:0016042	0.0021925	0.0662059	2.01646	12.7807	24	844	216	14264	1.87783	lipid catabolic process
d2006	GO:0006787	0.00222662	0.0662059	3.27191	3.49103	10	844	59	14264	2.86449	porphyrin-containing compound catabolic process
d2006	GO:0033015	0.00222662	0.0662059	3.27191	3.49103	10	844	59	14264	2.86449	tetrapyrrole catabolic process
d2006	GO:1902532	0.00226033	0.0662059	5.33095	1.42008	6	844	24	14264	4.22512	negative regulation of intracellular signal transduction
d2006	GO:0009651	0.00241053	0.0694844	1.52071	42.3065	61	844	715	14264	1.44186	response to salt stress
d2006	GO:0009968	0.00287307	0.0802692	3.14313	3.60937	10	844	61	14264	2.77057	negative regulation of signal transduction
d2006	GO:0051094	0.00287307	0.0802692	3.14313	3.60937	10	844	61	14264	2.77057	positive regulation of developmental process
d2006	GO:0048582	0.00314933	0.0858227	3.3531	3.07684	9	844	52	14264	2.92508	positive regulation of post-embryonic development
d2006	GO:0010648	0.00324816	0.0858227	3.08246	3.66854	10	844	62	14264	2.72588	negative regulation of cell communication
d2006	GO:0023057	0.00324816	0.0858227	3.08246	3.66854	10	844	62	14264	2.72588	negative regulation of signaling
d2006	GO:0009737	0.00342643	0.0858227	1.58292	31.3009	47	844	529	14264	1.50155	response to abscisic acid
d2006	GO:0097305	0.00342643	0.0858227	1.58292	31.3009	47	844	529	14264	1.50155	response to alcohol
d2006	GO:0071497	0.00349718	0.0858227	Inf	0.11834	2	844	2	14264	16.9005	cellular response to freezing
d2006	GO:1900111	0.00349718	0.0858227	Inf	0.11834	2	844	2	14264	16.9005	positive regulation of histone H3-K9 dimethylation
d2006	GO:1902446	0.00349718	0.0858227	Inf	0.11834	2	844	2	14264	16.9005	regulation of shade avoidance
d2006	GO:1902448	0.00349718	0.0858227	Inf	0.11834	2	844	2	14264	16.9005	positive regulation of shade avoidance
d2006	GO:1901700	0.00367686	0.0890291	1.3072	113.133	140	844	1912	14264	1.23748	response to oxygen-containing compound
d2006	GO:0009638	0.0041079	0.0981572	7.98333	0.710039	4	844	12	14264	5.63349	phototropism
d2018	GO:0010468	1.37273e-11	1.03474e-08	1.7996	125.764	198	1064	1686	14264	1.57437	regulation of gene expression
d2018	GO:0048573	1.52939e-11	1.03474e-08	4.28941	11.2636	38	1064	151	14264	3.3737	photoperiodism, flowering
d2018	GO:0009648	1.57096e-11	1.03474e-08	4.18249	11.7858	39	1064	158	14264	3.30908	photoperiodism
d2018	GO:0060255	5.95324e-09	2.9409e-06	1.6381	138.296	202	1064	1854	14264	1.46063	regulation of macromolecule metabolic process
d2018	GO:0051252	2.76138e-08	1.01073e-05	1.68217	106.37	161	1064	1426	14264	1.51358	regulation of RNA metabolic process
d2018	GO:0006355	4.09202e-08	1.01073e-05	1.67516	105.326	159	1064	1412	14264	1.5096	regulation of transcription, DNA-templated
d2018	GO:1903506	4.09202e-08	1.01073e-05	1.67516	105.326	159	1064	1412	14264	1.5096	regulation of nucleic acid-templated transcription
d2018	GO:2001141	4.09202e-08	1.01073e-05	1.67516	105.326	159	1064	1412	14264	1.5096	regulation of RNA biosynthetic process
d2018	GO:0006402	9.81828e-08	2.15566e-05	3.91109	8.20527	26	1064	110	14264	3.16869	mRNA catabolic process
d2018	GO:0000956	1.80457e-07	3.56584e-05	3.89709	7.9069	25	1064	106	14264	3.1618	nuclear-transcribed mRNA catabolic process
d2018	GO:0009416	2.60349e-07	4.67681e-05	1.72668	77.8009	122	1064	1043	14264	1.56811	response to light stimulus
d2018	GO:0006401	7.24421e-07	0.000102533	3.45533	9.0258	26	1064	121	14264	2.88063	RNA catabolic process
d2018	GO:0019222	7.78582e-07	0.000102533	1.49282	159.63	216	1064	2140	14264	1.35313	regulation of metabolic process
d2018	GO:0006351	7.97116e-07	0.000102533	1.5695	115.396	165	1064	1547	14264	1.42986	transcription, DNA-templated
d2018	GO:0097659	7.97116e-07	0.000102533	1.5695	115.396	165	1064	1547	14264	1.42986	nucleic acid-templated transcription
d2018	GO:0032774	8.3023e-07	0.000102533	1.56823	115.471	165	1064	1548	14264	1.42894	RNA biosynthetic process
d2018	GO:0050789	1.23798e-06	0.000143897	1.3913	278.233	345	1064	3730	14264	1.23997	regulation of biological process
d2018	GO:0019219	1.31187e-06	0.000144014	1.55975	113.755	162	1064	1525	14264	1.42411	regulation of nucleobase-containing compound metabolic process
d2018	GO:0010556	3.89778e-06	0.000385101	1.52127	117.559	164	1064	1576	14264	1.39504	regulation of macromolecule biosynthetic process
d2018	GO:2000112	3.89778e-06	0.000385101	1.52127	117.559	164	1064	1576	14264	1.39504	regulation of cellular macromolecule biosynthetic process
d2018	GO:0031326	4.56659e-06	0.000420281	1.51101	120.468	167	1064	1615	14264	1.38626	regulation of cellular biosynthetic process
d2018	GO:0009314	4.67924e-06	0.000420281	1.61315	82.2765	122	1064	1103	14264	1.4828	response to radiation
d2018	GO:0051171	8.09432e-06	0.000695408	1.47886	129.494	176	1064	1736	14264	1.35914	regulation of nitrogen compound metabolic process
d2018	GO:0009641	1.23449e-05	0.0010164	11.1035	1.26809	8	1064	17	14264	6.30871	shade avoidance
d2018	GO:0065007	2.14104e-05	0.00163893	1.32071	321.721	382	1064	4313	14264	1.18736	biological regulation
d2018	GO:0050896	2.15649e-05	0.00163893	1.30766	387.214	450	1064	5191	14264	1.16215	response to stimulus
d2018	GO:0010104	2.71188e-05	0.00191381	12.4816	1.04431	7	1064	14	14264	6.70301	regulation of ethylene-activated signaling pathway
d2018	GO:0070297	2.71188e-05	0.00191381	12.4816	1.04431	7	1064	14	14264	6.70301	regulation of phosphorelay signal transduction system
d2018	GO:0009889	2.99513e-05	0.00204082	1.44454	128.002	171	1064	1716	14264	1.33591	regulation of biosynthetic process
d2018	GO:0009873	3.55559e-05	0.00234195	3.07024	7.98149	21	1064	107	14264	2.63109	ethylene-activated signaling pathway
d2018	GO:0031323	4.71608e-05	0.00300612	1.4147	139.713	183	1064	1873	14264	1.30982	regulation of cellular metabolic process
d2018	GO:0010105	5.66072e-05	0.00338957	14.966	0.820527	6	1064	11	14264	7.31237	negative regulation of ethylene-activated signaling pathway
d2018	GO:0070298	5.66072e-05	0.00338957	14.966	0.820527	6	1064	11	14264	7.31237	negative regulation of phosphorelay signal transduction system
d2018	GO:0009725	6.45069e-05	0.00374899	1.45012	111.293	150	1064	1492	14264	1.34779	response to hormone
d2018	GO:0007623	6.85126e-05	0.00376058	2.55804	11.4874	26	1064	154	14264	2.26335	circadian rhythm
d2018	GO:0048511	6.85126e-05	0.00376058	2.55804	11.4874	26	1064	154	14264	2.26335	rhythmic process
d2018	GO:0009719	7.61221e-05	0.00406533	1.44413	111.666	150	1064	1497	14264	1.34329	response to endogenous stimulus
d2018	GO:0010228	8.03799e-05	0.00417976	1.87004	30.2103	52	1064	405	14264	1.72127	vegetative to reproductive phase transition of meristem
d2018	GO:0050794	8.36589e-05	0.00423872	1.32255	235.491	286	1064	3157	14264	1.21448	regulation of cellular process
d2018	GO:0007154	9.03109e-05	0.00435762	1.43632	112.934	151	1064	1514	14264	1.33706	cell communication
d2018	GO:0010017	9.04161e-05	0.00435762	4.91426	2.90914	11	1064	39	14264	3.78118	red or far-red light signaling pathway
d2018	GO:0009638	0.000106064	0.00490061	12.4707	0.895121	6	1064	12	14264	6.70301	phototropism
d2018	GO:0000160	0.000106643	0.00490061	2.80723	8.57824	21	1064	115	14264	2.44805	phosphorelay signal transduction system
d2018	GO:0009685	0.000130285	0.00578072	5.91813	2.08861	9	1064	28	14264	4.30908	gibberellin metabolic process
d2018	GO:0023052	0.000131646	0.00578072	1.4515	98.9108	134	1064	1326	14264	1.35476	signaling
d2018	GO:0071369	0.000137582	0.00591004	2.74832	8.72743	21	1064	117	14264	2.40621	cellular response to ethylene stimulus
d2018	GO:0071489	0.000148455	0.00624141	4.58594	3.05833	11	1064	41	14264	3.59674	cellular response to red or far red light
d2018	GO:0009686	0.000233058	0.00912845	6.24242	1.79024	8	1064	24	14264	4.46867	gibberellin biosynthetic process
d2018	GO:0016102	0.000233058	0.00912845	6.24242	1.79024	8	1064	24	14264	4.46867	diterpenoid biosynthetic process
d2018	GO:0080090	0.00023314	0.00912845	1.36828	139.34	178	1064	1868	14264	1.27745	regulation of primary metabolic process
d2018	GO:0016101	0.000235603	0.00912845	5.35369	2.2378	9	1064	30	14264	4.0218	diterpenoid metabolic process
d2018	GO:0009628	0.000293678	0.0111598	1.3225	181.933	224	1064	2439	14264	1.23122	response to abiotic stimulus
d2018	GO:0042752	0.000351065	0.0130888	4.46327	2.83455	10	1064	38	14264	3.5279	regulation of circadian rhythm
d2018	GO:0006829	0.000408735	0.0148727	24.9019	0.44756	4	1064	6	14264	8.93734	zinc ion transport
d2018	GO:0080037	0.000413968	0.0148727	Inf	0.22378	3	1064	3	14264	13.406	negative regulation of cytokinin-activated signaling pathway
d2018	GO:0010629	0.000936981	0.0330621	1.57639	43.1896	64	1064	579	14264	1.48184	negative regulation of gene expression
d2018	GO:0007165	0.00101293	0.0351151	1.38546	94.0623	123	1064	1261	14264	1.30764	signal transduction
d2018	GO:0009739	0.00125348	0.0427047	2.38182	8.87661	19	1064	119	14264	2.14046	response to gibberellin
d2018	GO:0009733	0.00129488	0.0430025	1.74719	25.138	41	1064	337	14264	1.631	response to auxin
d2018	GO:0033993	0.00130574	0.0430025	1.50392	52.1408	74	1064	699	14264	1.41923	response to lipid
d2018	GO:0009723	0.00137223	0.043819	1.81401	21.3337	36	1064	286	14264	1.68747	response to ethylene
d2018	GO:0009606	0.00137489	0.043819	2.15434	11.7112	23	1064	157	14264	1.96394	tropism
d2018	GO:0071310	0.00148187	0.046479	1.41147	75.6377	101	1064	1014	14264	1.33531	cellular response to organic substance
d2018	GO:0016071	0.00153409	0.0473652	1.72926	25.3617	41	1064	340	14264	1.61661	mRNA metabolic process
d2018	GO:0009755	0.00177459	0.0539196	1.51002	47.6652	68	1064	639	14264	1.42662	hormone-mediated signaling pathway
d2018	GO:0010033	0.00180096	0.0539196	1.27345	175.891	211	1064	2358	14264	1.19961	response to organic substance
d2018	GO:0071478	0.00205639	0.0597562	2.80268	5.29613	13	1064	71	14264	2.45462	cellular response to radiation
d2018	GO:0071482	0.00205639	0.0597562	2.80268	5.29613	13	1064	71	14264	2.45462	cellular response to light stimulus
d2018	GO:0009740	0.00214947	0.061556	3.12346	4.10264	11	1064	55	14264	2.6812	gibberellic acid mediated signaling pathway
d2018	GO:0009741	0.00232873	0.0657368	2.44238	7.31015	16	1064	98	14264	2.18874	response to brassinosteroid
d2018	GO:0010476	0.00249829	0.0695298	3.05381	4.17723	11	1064	56	14264	2.63332	gibberellin mediated signaling pathway
d2018	GO:0070887	0.0027292	0.0724436	1.36701	82.4257	107	1064	1105	14264	1.29814	cellular response to chemical stimulus
d2018	GO:0000303	0.0027455	0.0724436	3.51043	3.05833	9	1064	41	14264	2.94278	response to superoxide
d2018	GO:0000305	0.0027455	0.0724436	3.51043	3.05833	9	1064	41	14264	2.94278	response to oxygen radical
d2018	GO:0010605	0.00274963	0.0724436	1.4836	47.6652	67	1064	639	14264	1.40564	negative regulation of macromolecule metabolic process
d2018	GO:0032870	0.00321605	0.0836173	1.44085	54.8261	75	1064	735	14264	1.36796	cellular response to hormone stimulus
d2018	GO:0071370	0.00333294	0.0852318	2.92342	4.32642	11	1064	58	14264	2.54252	cellular response to gibberellin stimulus
d2018	GO:0009966	0.00336441	0.0852318	2.20976	8.95121	18	1064	120	14264	2.0109	regulation of signal transduction
d2018	GO:0048587	0.00369144	0.0923326	18.6588	0.372967	3	1064	5	14264	8.04361	regulation of short-day photoperiodism, flowering
d2018	GO:0071495	0.00381642	0.0933717	1.42945	55.1991	75	1064	740	14264	1.35872	cellular response to endogenous stimulus
d2018	GO:0007267	0.00382748	0.0933717	2.57927	5.6691	13	1064	76	14264	2.29313	cell-cell signaling
d2018	GO:0023051	0.00402899	0.0970888	2.16694	9.10039	18	1064	122	14264	1.97794	regulation of signaling
d2018	GO:0044242	0.00410831	0.0978074	1.84181	15.7392	27	1064	211	14264	1.71546	cellular lipid catabolic process

## Sheet: Raw GOs - CC down
Legend	Rows are shaded in alternating white or light grey colors, indicating differen timepoints (starts with d13 in white).
Timepoint	GO ID	p.value	FDR	OddsRatio	ExpCount	Count	Subset	Expected	Universe	Enrichment	Term
d13	GO:0009532	8.05597e-25	2.56301e-22	2.95604	65.1698	153	1700	630	16434	2.34771	plastid stroma
d13	GO:0044435	1.44395e-24	2.56301e-22	2.36114	119.064	231	1700	1151	16434	1.94013	plastid part
d13	GO:0009570	2.74516e-23	3.09902e-21	2.89816	63.4112	147	1700	613	16434	2.3182	chloroplast stroma
d13	GO:0044434	3.49185e-23	3.09902e-21	2.32175	116.685	224	1700	1128	16434	1.9197	chloroplast part
d13	GO:0009941	2.09637e-17	1.48842e-15	2.66098	55.6529	122	1700	538	16434	2.19216	chloroplast envelope
d13	GO:0009526	2.69199e-17	1.59276e-15	2.61502	57.8252	125	1700	559	16434	2.16169	plastid envelope
d13	GO:0009536	1.27287e-16	6.45528e-15	1.63108	344.262	478	1700	3328	16434	1.38848	plastid
d13	GO:0009507	2.69214e-16	1.19464e-14	1.62742	337.641	469	1700	3264	16434	1.38905	chloroplast
d13	GO:0031967	2.7601e-09	9.79836e-08	1.82628	85.2379	139	1700	824	16434	1.63073	organelle envelope
d13	GO:0031975	2.7601e-09	9.79836e-08	1.82628	85.2379	139	1700	824	16434	1.63073	envelope
d13	GO:0009295	4.50038e-09	1.37929e-07	7.55849	4.24121	19	1700	41	16434	4.47986	nucleoid
d13	GO:0044446	4.66238e-09	1.37929e-07	1.44464	295.023	383	1700	2852	16434	1.29821	intracellular organelle part
d13	GO:0044422	5.78267e-09	1.57911e-07	1.44113	295.54	383	1700	2857	16434	1.29593	organelle part
d13	GO:0005694	2.94714e-08	7.47311e-07	3.47603	12.4133	34	1700	120	16434	2.739	chromosome
d13	GO:0043228	6.89605e-07	1.53006e-05	1.65201	88.2378	133	1700	853	16434	1.50729	non-membrane-bounded organelle
d13	GO:0043232	6.89605e-07	1.53006e-05	1.65201	88.2378	133	1700	853	16434	1.50729	intracellular non-membrane-bounded organelle
d13	GO:0000793	1.34217e-06	2.80277e-05	12.4489	1.75855	10	1700	17	16434	5.68651	condensed chromosome
d13	GO:0009579	1.77357e-06	3.49788e-05	1.8755	47.3774	80	1700	458	16434	1.68857	thylakoid
d13	GO:0044427	1.14623e-05	0.000214163	3.24558	8.79275	23	1700	85	16434	2.61579	chromosomal part
d13	GO:0048046	6.01215e-05	0.00106716	1.97144	27.1023	48	1700	262	16434	1.77106	apoplast
d13	GO:0042646	8.30167e-05	0.00140338	5.32452	2.99988	11	1700	29	16434	3.66682	plastid nucleoid
d13	GO:0009573	0.000114142	0.00176176	Inf	0.413776	4	1700	4	16434	9.66706	chloroplast ribulose bisphosphate carboxylase complex
d13	GO:0048492	0.000114142	0.00176176	Inf	0.413776	4	1700	4	16434	9.66706	ribulose bisphosphate carboxylase complex
d13	GO:0031981	0.000231695	0.00342715	1.65152	45.2051	69	1700	437	16434	1.52638	nuclear lumen
d13	GO:0031974	0.000295207	0.00388142	1.60041	50.4807	75	1700	488	16434	1.48572	membrane-enclosed lumen
d13	GO:0043233	0.000295207	0.00388142	1.60041	50.4807	75	1700	488	16434	1.48572	organelle lumen
d13	GO:0070013	0.000295207	0.00388142	1.60041	50.4807	75	1700	488	16434	1.48572	intracellular organelle lumen
d13	GO:0009534	0.000413221	0.0050584	1.66579	39.6191	61	1700	383	16434	1.53966	chloroplast thylakoid
d13	GO:0031976	0.000413221	0.0050584	1.66579	39.6191	61	1700	383	16434	1.53966	plastid thylakoid
d13	GO:0034399	0.000504222	0.00596662	14.4848	0.827553	5	1700	8	16434	6.04191	nuclear periphery
d13	GO:0031897	0.000523583	0.00599586	34.7476	0.51722	4	1700	5	16434	7.73365	Tic complex
d13	GO:0009535	0.000552004	0.00603763	1.76219	29.6885	48	1700	287	16434	1.61679	chloroplast thylakoid membrane
d13	GO:0000228	0.000572245	0.00603763	3.4329	4.75843	13	1700	46	16434	2.73199	nuclear chromosome
d13	GO:0009506	0.000616109	0.00603763	1.44735	77.1693	105	1700	746	16434	1.36065	plasmodesma
d13	GO:0055044	0.000616109	0.00603763	1.44735	77.1693	105	1700	746	16434	1.36065	symplast
d13	GO:0005911	0.000646011	0.00603763	1.44499	77.2727	105	1700	747	16434	1.35882	cell-cell junction
d13	GO:0030054	0.000646011	0.00603763	1.44499	77.2727	105	1700	747	16434	1.35882	cell junction
d13	GO:0055035	0.000646282	0.00603763	1.74732	29.8953	48	1700	289	16434	1.6056	plastid thylakoid membrane
d13	GO:0044454	0.000942285	0.00857721	3.6842	3.82743	11	1700	37	16434	2.87399	nuclear chromosome part
d13	GO:0042651	0.00112199	0.00995767	1.68518	31.447	49	1700	304	16434	1.55818	thylakoid membrane
d13	GO:0034357	0.00120585	0.0104409	1.67849	31.5504	49	1700	305	16434	1.55307	photosynthetic membrane
d13	GO:0000229	0.00142293	0.0117475	5.53407	1.86199	7	1700	18	16434	3.75941	cytoplasmic chromosome
d13	GO:0009508	0.00142293	0.0117475	5.53407	1.86199	7	1700	18	16434	3.75941	plastid chromosome
d13	GO:0005730	0.00298536	0.0240865	1.63932	28.8609	44	1700	279	16434	1.52455	nucleolus
d13	GO:0009330	0.00308785	0.0243597	11.581	0.724109	4	1700	7	16434	5.52403	DNA topoisomerase complex (ATP-hydrolyzing)
d13	GO:0005618	0.00374699	0.0283017	1.49009	44.1706	62	1700	427	16434	1.40365	cell wall
d13	GO:0030312	0.00374699	0.0283017	1.49009	44.1706	62	1700	427	16434	1.40365	external encapsulating structure
d13	GO:0008278	0.00407826	0.0289556	26.0454	0.413776	3	1700	4	16434	7.25029	cohesin complex
d13	GO:0009897	0.00407826	0.0289556	26.0454	0.413776	3	1700	4	16434	7.25029	external side of plasma membrane
d13	GO:0010007	0.00407826	0.0289556	26.0454	0.413776	3	1700	4	16434	7.25029	magnesium chelatase complex
d13	GO:0009528	0.00418874	0.0291569	2.74931	5.1722	12	1700	50	16434	2.32009	plastid inner membrane
d13	GO:0044815	0.00500031	0.0336369	6.20607	1.24133	5	1700	12	16434	4.02794	DNA packaging complex
d13	GO:0031969	0.00502185	0.0336369	2.21122	8.6893	17	1700	84	16434	1.95643	chloroplast membrane
d13	GO:0000785	0.00517167	0.0339989	2.8158	4.65498	11	1700	45	16434	2.36306	chromatin
d13	GO:0000148	0.00567147	0.0366068	8.68514	0.827553	4	1700	8	16434	4.83353	1,3-beta-D-glucan synthase complex
d13	GO:0010319	0.00635145	0.0401396	3.13143	3.5171	9	1700	34	16434	2.55893	stromule
d13	GO:0042170	0.00644494	0.0401396	2.09165	9.6203	18	1700	93	16434	1.87104	plastid membrane
d13	GO:0044436	0.0067537	0.0413373	1.5093	35.171	50	1700	340	16434	1.42163	thylakoid part
d13	GO:0000790	0.00690852	0.0415682	3.80338	2.37921	7	1700	23	16434	2.94215	nuclear chromatin
d13	GO:0009524	0.00732534	0.0426311	2.659	4.86187	11	1700	47	16434	2.2625	phragmoplast
d13	GO:0009706	0.00732534	0.0426311	2.659	4.86187	11	1700	47	16434	2.2625	chloroplast inner membrane
d13	GO:0046658	0.00981963	0.0562253	2.30944	6.41353	13	1700	62	16434	2.02696	anchored component of plasma membrane
d13	GO:0000796	0.010695	0.0575263	Inf	0.206888	2	1700	2	16434	9.66706	condensin complex
d13	GO:0005652	0.010695	0.0575263	Inf	0.206888	2	1700	2	16434	9.66706	nuclear lamina
d13	GO:0005971	0.010695	0.0575263	Inf	0.206888	2	1700	2	16434	9.66706	ribonucleoside-diphosphate reductase complex
d13	GO:0080085	0.010695	0.0575263	Inf	0.206888	2	1700	2	16434	9.66706	signal recognition particle, chloroplast targeting
d13	GO:0044428	0.0108918	0.0577103	1.36321	56.8942	74	1700	550	16434	1.30066	nuclear part
d13	GO:0000794	0.0143648	0.0749925	5.78931	1.03444	4	1700	10	16434	3.86682	condensed nuclear chromosome
d13	GO:0031225	0.0152662	0.0785435	1.68981	15.9304	25	1700	154	16434	1.56933	anchored component of membrane
d13	GO:0005576	0.0158412	0.0803376	1.22028	133.546	157	1700	1291	16434	1.17562	extracellular region
d16	GO:0005694	8.41067e-18	2.48115e-15	6.99036	8.24388	40	1129	120	16434	4.85208	chromosome
d16	GO:0044427	1.87671e-14	2.76815e-12	7.56886	5.83942	30	1129	85	16434	5.1375	chromosomal part
d16	GO:0000228	3.07488e-08	3.02363e-06	7.31956	3.16016	16	1129	46	16434	5.06304	nuclear chromosome
d16	GO:0044454	5.33479e-07	3.42432e-05	7.41685	2.54186	13	1129	37	16434	5.11436	nuclear chromosome part
d16	GO:0031225	5.80393e-07	3.42432e-05	3.2016	10.5797	29	1129	154	16434	2.74111	anchored component of membrane
d16	GO:0043228	1.66274e-06	7.00725e-05	1.76322	58.6003	95	1129	853	16434	1.62115	non-membrane-bounded organelle
d16	GO:0043232	1.66274e-06	7.00725e-05	1.76322	58.6003	95	1129	853	16434	1.62115	intracellular non-membrane-bounded organelle
d16	GO:0046658	2.97791e-06	0.00010981	4.76862	4.25934	16	1129	62	16434	3.75645	anchored component of plasma membrane
d16	GO:0044459	4.65266e-06	0.000152504	2.77665	12.2971	30	1129	179	16434	2.43959	plasma membrane part
d16	GO:0000793	6.72218e-06	0.000198304	12.1289	1.16788	8	1129	17	16434	6.85	condensed chromosome
d16	GO:0000785	3.58906e-05	0.00096252	4.97176	3.09146	12	1129	45	16434	3.88167	chromatin
d16	GO:0031226	3.94954e-05	0.000970929	3.38059	6.25161	18	1129	91	16434	2.87926	intrinsic component of plasma membrane
d16	GO:0009524	5.7379e-05	0.00130206	4.68704	3.22885	12	1129	47	16434	3.71649	phragmoplast
d16	GO:0044815	6.68604e-05	0.00140884	13.6233	0.824388	6	1129	12	16434	7.27812	DNA packaging complex
d16	GO:0032993	7.4745e-05	0.00146998	9.54234	1.16788	7	1129	17	16434	5.99375	protein-DNA complex
d16	GO:0000794	0.000285457	0.00526311	13.6121	0.68699	5	1129	10	16434	7.27812	condensed nuclear chromosome
d16	GO:0000776	0.000323427	0.00561241	Inf	0.206097	3	1129	3	16434	14.5562	kinetochore
d16	GO:0009295	0.000354381	0.00580791	4.40312	2.81666	10	1129	41	16434	3.5503	nucleoid
d16	GO:0042646	0.000565254	0.00877631	5.194	1.99227	8	1129	29	16434	4.01552	plastid nucleoid
d16	GO:0031224	0.00123891	0.0174119	1.82037	21.1593	36	1129	308	16434	1.70138	intrinsic component of membrane
d16	GO:0042644	0.00123949	0.0174119	13.6009	0.549592	4	1129	8	16434	7.27812	chloroplast nucleoid
d16	GO:0005576	0.00209635	0.0233978	1.36259	88.6905	115	1129	1291	16434	1.29664	extracellular region
d16	GO:0000775	0.00211005	0.0233978	10.88	0.618291	4	1129	9	16434	6.46944	chromosome, centromeric region
d16	GO:0099080	0.00216104	0.0233978	3.32701	3.50365	10	1129	51	16434	2.85417	supramolecular complex
d16	GO:0099081	0.00216104	0.0233978	3.32701	3.50365	10	1129	51	16434	2.85417	supramolecular polymer
d16	GO:0099512	0.00216104	0.0233978	3.32701	3.50365	10	1129	51	16434	2.85417	supramolecular fiber
d16	GO:0099513	0.00216104	0.0233978	3.32701	3.50365	10	1129	51	16434	2.85417	polymeric cytoskeletal fiber
d16	GO:0005874	0.0022208	0.0233978	3.60922	2.95406	9	1129	43	16434	3.04666	microtubule
d16	GO:0000786	0.00332645	0.0336265	9.06607	0.68699	4	1129	10	16434	5.8225	nucleosome
d16	GO:0044430	0.00341965	0.0336265	2.25636	8.24388	17	1129	120	16434	2.06213	cytoskeletal part
d16	GO:0000790	0.00379741	0.0356698	4.80478	1.58008	6	1129	23	16434	3.79728	nuclear chromatin
d16	GO:0005856	0.00457229	0.0356698	2.0787	9.89266	19	1129	144	16434	1.92062	cytoskeleton
d16	GO:0098687	0.00467532	0.0356698	5.66911	1.16788	5	1129	17	16434	4.28125	chromosomal region
d16	GO:0000307	0.00471566	0.0356698	Inf	0.137398	2	1129	2	16434	14.5562	cyclin-dependent protein kinase holoenzyme complex
d16	GO:0000796	0.00471566	0.0356698	Inf	0.137398	2	1129	2	16434	14.5562	condensin complex
d16	GO:0000798	0.00471566	0.0356698	Inf	0.137398	2	1129	2	16434	14.5562	nuclear cohesin complex
d16	GO:0005971	0.00471566	0.0356698	Inf	0.137398	2	1129	2	16434	14.5562	ribonucleoside-diphosphate reductase complex
d16	GO:0008622	0.00471566	0.0356698	Inf	0.137398	2	1129	2	16434	14.5562	epsilon DNA polymerase complex
d16	GO:0033597	0.00471566	0.0356698	Inf	0.137398	2	1129	2	16434	14.5562	mitotic checkpoint complex
d16	GO:0000808	0.00917677	0.0629569	10.1916	0.480893	3	1129	7	16434	6.23839	origin recognition complex
d16	GO:0005657	0.00917677	0.0629569	10.1916	0.480893	3	1129	7	16434	6.23839	replication fork
d16	GO:0009330	0.00917677	0.0629569	10.1916	0.480893	3	1129	7	16434	6.23839	DNA topoisomerase complex (ATP-hydrolyzing)
d16	GO:0010369	0.00917677	0.0629569	10.1916	0.480893	3	1129	7	16434	6.23839	chromocenter
d16	GO:0031981	0.0110495	0.074082	1.49847	30.0215	43	1129	437	16434	1.43231	nuclear lumen
d16	GO:0015630	0.0119566	0.0783822	2.2729	5.77072	12	1129	84	16434	2.07946	microtubule cytoskeleton
d16	GO:0030894	0.0135001	0.0796508	27.1588	0.206097	2	1129	3	16434	9.70416	replisome
d16	GO:0043596	0.0135001	0.0796508	27.1588	0.206097	2	1129	3	16434	9.70416	nuclear replication fork
d16	GO:0043601	0.0135001	0.0796508	27.1588	0.206097	2	1129	3	16434	9.70416	nuclear replisome
d16	GO:1902554	0.0135001	0.0796508	27.1588	0.206097	2	1129	3	16434	9.70416	serine/threonine protein kinase complex
d16	GO:1902911	0.0135001	0.0796508	27.1588	0.206097	2	1129	3	16434	9.70416	protein kinase complex
d16	GO:0005881	0.0164079	0.0949086	4.94352	1.03049	4	1129	15	16434	3.88167	cytoplasmic microtubule
d16	GO:0044428	0.0176021	0.0998579	1.40375	37.7845	51	1129	550	16434	1.34976	nuclear part
d2006	GO:0044391	1.10807e-83	3.11369e-81	16.3534	18.4406	132	1268	239	16434	7.15814	ribosomal subunit
d2006	GO:0005840	1.20467e-80	1.60016e-78	10.2349	28.6253	160	1268	371	16434	5.58946	ribosome
d2006	GO:0043228	2.27781e-80	1.60016e-78	5.73441	65.815	245	1268	853	16434	3.72255	non-membrane-bounded organelle
d2006	GO:0043232	2.27781e-80	1.60016e-78	5.73441	65.815	245	1268	853	16434	3.72255	intracellular non-membrane-bounded organelle
d2006	GO:0022626	9.8214e-78	5.51963e-76	12.7256	21.604	137	1268	280	16434	6.34142	cytosolic ribosome
d2006	GO:0044445	4.0334e-77	1.88898e-75	12.1611	22.4527	139	1268	291	16434	6.19079	cytosolic part
d2006	GO:1990904	6.60809e-75	2.65267e-73	8.43184	33.5633	167	1268	435	16434	4.97567	ribonucleoprotein complex
d2006	GO:0015934	5.30218e-51	1.86239e-49	17.4444	10.2619	77	1268	133	16434	7.50349	large ribosomal subunit
d2006	GO:0022625	4.42348e-50	1.38111e-48	21.5552	8.56444	70	1268	111	16434	8.17333	cytosolic large ribosomal subunit
d2006	GO:0031974	1.27903e-38	2.99506e-37	4.77934	37.6527	131	1268	488	16434	3.47917	membrane-enclosed lumen
d2006	GO:0043233	1.27903e-38	2.99506e-37	4.77934	37.6527	131	1268	488	16434	3.47917	organelle lumen
d2006	GO:0070013	1.27903e-38	2.99506e-37	4.77934	37.6527	131	1268	488	16434	3.47917	intracellular organelle lumen
d2006	GO:0005730	3.33277e-38	7.20392e-37	6.70643	21.5268	96	1268	279	16434	4.45955	nucleolus
d2006	GO:0031981	2.15828e-34	4.33197e-33	4.71596	33.7177	117	1268	437	16434	3.46999	nuclear lumen
d2006	GO:0015935	2.62894e-33	4.92487e-32	13.4382	8.17865	55	1268	106	16434	6.72482	small ribosomal subunit
d2006	GO:0022627	8.65754e-33	1.52048e-31	14.6969	7.40708	52	1268	96	16434	7.02031	cytosolic small ribosomal subunit
d2006	GO:0032991	1.00359e-31	1.65887e-30	2.77219	100.844	223	1268	1307	16434	2.21133	protein-containing complex
d2006	GO:0044446	1.26954e-31	1.98189e-30	2.21615	220.052	382	1268	2852	16434	1.73595	intracellular organelle part
d2006	GO:0044422	1.86165e-31	2.75329e-30	2.2108	220.438	382	1268	2857	16434	1.73291	organelle part
d2006	GO:0044428	1.33321e-28	1.87316e-27	3.75045	42.4364	124	1268	550	16434	2.92202	nuclear part
d2006	GO:0005829	2.03655e-19	2.7251e-18	2.13586	122.294	221	1268	1585	16434	1.80712	cytosol
d2006	GO:0044444	7.84642e-13	1.0022e-11	1.51577	583.771	705	1268	7566	16434	1.20767	cytoplasmic part
d2006	GO:0005618	2.88873e-11	3.38222e-10	2.60073	32.9461	74	1268	427	16434	2.24609	cell wall
d2006	GO:0030312	2.88873e-11	3.38222e-10	2.60073	32.9461	74	1268	427	16434	2.24609	external encapsulating structure
d2006	GO:0009506	4.33083e-11	4.68063e-10	2.14506	57.5592	109	1268	746	16434	1.8937	plasmodesma
d2006	GO:0055044	4.33083e-11	4.68063e-10	2.14506	57.5592	109	1268	746	16434	1.8937	symplast
d2006	GO:0005911	4.70252e-11	4.71932e-10	2.14155	57.6364	109	1268	747	16434	1.89117	cell-cell junction
d2006	GO:0030054	4.70252e-11	4.71932e-10	2.14155	57.6364	109	1268	747	16434	1.89117	cell junction
d2006	GO:0009295	2.32675e-08	2.25454e-07	7.73981	3.16344	16	1268	41	16434	5.05778	nucleoid
d2006	GO:0005737	3.08381e-08	2.8885e-07	1.38374	699.969	792	1268	9072	16434	1.13148	cytoplasm
d2006	GO:0009507	3.67446e-08	3.33072e-07	1.4535	251.841	328	1268	3264	16434	1.30241	chloroplast
d2006	GO:0009536	4.35259e-08	3.82212e-07	1.44731	256.779	333	1268	3328	16434	1.29684	plastid
d2006	GO:0005739	5.40489e-07	4.60234e-06	1.47576	171.289	231	1268	2220	16434	1.3486	mitochondrion
d2006	GO:0042646	6.36857e-07	5.26344e-06	8.51386	2.23756	12	1268	29	16434	5.36299	plastid nucleoid
d2006	GO:0005773	2.14992e-06	1.72608e-05	1.74764	59.7968	96	1268	775	16434	1.60544	vacuole
d2006	GO:0005774	7.62853e-06	5.95449e-05	1.94547	34.3349	61	1268	445	16434	1.77662	vacuolar membrane
d2006	GO:0044437	1.01184e-05	7.68452e-05	1.92489	34.6435	61	1268	449	16434	1.76079	vacuolar part
d2006	GO:0005694	1.28864e-05	9.52916e-05	3.02854	9.25885	24	1268	120	16434	2.59211	chromosome
d2006	GO:0000229	2.66543e-05	0.000187247	9.62286	1.38883	8	1268	18	16434	5.76025	cytoplasmic chromosome
d2006	GO:0009508	2.66543e-05	0.000187247	9.62286	1.38883	8	1268	18	16434	5.76025	plastid chromosome
d2006	GO:0005576	9.15475e-05	0.000627435	1.4574	99.6098	136	1268	1291	16434	1.36533	extracellular region
d2006	GO:0000228	0.000139575	0.000933824	4.25215	3.54923	12	1268	46	16434	3.38102	nuclear chromosome
d2006	GO:0071944	0.00023553	0.00153916	1.29647	221.132	268	1268	2866	16434	1.21194	cell periphery
d2006	GO:0031090	0.000333288	0.0021285	1.52346	62.1115	89	1268	805	16434	1.43291	organelle membrane
d2006	GO:0005759	0.000365027	0.00222984	4.4571	2.85481	10	1268	37	16434	3.50286	mitochondrial matrix
d2006	GO:0044454	0.000365027	0.00222984	4.4571	2.85481	10	1268	37	16434	3.50286	nuclear chromosome part
d2006	GO:0048046	0.000511516	0.00305821	1.93167	20.2152	36	1268	262	16434	1.78084	apoplast
d2006	GO:0044429	0.000751114	0.00439715	1.92508	19.135	34	1268	248	16434	1.77685	mitochondrial part
d2006	GO:0009532	0.000774004	0.00443867	1.54993	48.609	71	1268	630	16434	1.46064	plastid stroma
d2006	GO:0098805	0.000819862	0.00460762	1.57833	43.7481	65	1268	567	16434	1.48578	whole membrane
d2006	GO:0005758	0.00102128	0.00551882	15.9947	0.5401	4	1268	7	16434	7.40604	mitochondrial intermembrane space
d2006	GO:0031970	0.00102128	0.00551882	15.9947	0.5401	4	1268	7	16434	7.40604	organelle envelope lumen
d2006	GO:0042644	0.00191787	0.0101683	11.9953	0.617257	4	1268	8	16434	6.48028	chloroplast nucleoid
d2006	GO:0098588	0.00196244	0.010212	1.51578	45.2912	65	1268	587	16434	1.43516	bounding membrane of organelle
d2006	GO:0016020	0.00227063	0.0116008	1.20937	309.323	352	1268	4009	16434	1.13797	membrane
d2006	GO:0009505	0.00305076	0.0153083	1.91495	14.6599	26	1268	190	16434	1.77355	plant-type cell wall
d2006	GO:0030684	0.0040703	0.0197199	17.981	0.385786	3	1268	5	16434	7.77634	preribosome
d2006	GO:0030686	0.0040703	0.0197199	17.981	0.385786	3	1268	5	16434	7.77634	90S preribosome
d2006	GO:0044427	0.00530284	0.0252559	2.37359	6.55835	14	1268	85	16434	2.13468	chromosomal part
d2006	GO:0009570	0.0053942	0.0252628	1.4413	47.2973	65	1268	613	16434	1.37429	chloroplast stroma
d2006	GO:0005971	0.00594889	0.0274039	Inf	0.154314	2	1268	2	16434	12.9606	ribonucleoside-diphosphate reductase complex
d2006	GO:0000790	0.0067147	0.0304327	4.23669	1.77461	6	1268	23	16434	3.38102	nuclear chromatin
d2006	GO:0019866	0.00719895	0.0321096	1.71667	17.9776	29	1268	233	16434	1.61312	organelle inner membrane
d2006	GO:0005732	0.0125597	0.0547483	3.60048	2.00608	6	1268	26	16434	2.9909	small nucleolar ribonucleoprotein complex
d2006	GO:0032300	0.0126642	0.0547483	8.98933	0.5401	3	1268	7	16434	5.55453	mismatch repair complex
d2006	GO:0030894	0.01693	0.0699607	23.9573	0.231471	2	1268	3	16434	8.64038	replisome
d2006	GO:0043596	0.01693	0.0699607	23.9573	0.231471	2	1268	3	16434	8.64038	nuclear replication fork
d2006	GO:0043601	0.01693	0.0699607	23.9573	0.231471	2	1268	3	16434	8.64038	nuclear replisome
d2006	GO:1990391	0.019112	0.0778329	7.19099	0.617257	3	1268	8	16434	4.86021	DNA repair complex
d2006	GO:0046658	0.0195451	0.0784595	2.31044	4.78374	10	1268	62	16434	2.09041	anchored component of plasma membrane
d2006	GO:0043229	0.0198717	0.078647	1.15595	953.353	984	1268	12356	16434	1.03215	intracellular organelle
d2006	GO:0043226	0.0208863	0.0815145	1.15432	953.662	984	1268	12360	16434	1.03181	organelle
d2006	GO:0044435	0.0234428	0.0902386	1.24666	88.8078	107	1268	1151	16434	1.20485	plastid part
d2006	GO:0005743	0.0237982	0.0903689	1.65596	14.0426	22	1268	182	16434	1.56666	mitochondrial inner membrane
d2018	GO:0022626	4.73305e-101	6.60187e-99	16.7165	23.6485	162	1388	280	16434	6.85032	cytosolic ribosome
d2018	GO:0044445	5.16608e-101	6.60187e-99	15.9755	24.5776	165	1388	291	16434	6.71343	cytosolic part
d2018	GO:0044391	7.50213e-101	6.60187e-99	20.3622	20.1857	150	1388	239	16434	7.431	ribosomal subunit
d2018	GO:0005840	5.0764e-96	3.35043e-94	11.7252	31.3343	181	1388	371	16434	5.77642	ribosome
d2018	GO:1990904	3.40353e-93	1.79706e-91	9.87991	36.7397	193	1388	435	16434	5.25317	ribonucleoprotein complex
d2018	GO:0043228	7.98395e-80	3.01109e-78	5.4734	72.0436	256	1388	853	16434	3.55341	non-membrane-bounded organelle
d2018	GO:0043232	7.98395e-80	3.01109e-78	5.4734	72.0436	256	1388	853	16434	3.55341	intracellular non-membrane-bounded organelle
d2018	GO:0022625	1.20674e-65	3.98224e-64	34.1131	9.37495	83	1388	111	16434	8.85338	cytosolic large ribosomal subunit
d2018	GO:0015934	1.93758e-63	5.68357e-62	23.3602	11.2331	89	1388	133	16434	7.92305	large ribosomal subunit
d2018	GO:0022627	3.56937e-39	9.42314e-38	18.0085	8.10807	59	1388	96	16434	7.2767	cytosolic small ribosomal subunit
d2018	GO:0015935	4.39853e-38	1.05565e-36	15.3238	8.95266	61	1388	106	16434	6.81362	small ribosomal subunit
d2018	GO:0044446	1.07635e-34	2.36797e-33	2.23289	240.877	418	1388	2852	16434	1.73532	intracellular organelle part
d2018	GO:0044422	1.64299e-34	3.33653e-33	2.22743	241.3	418	1388	2857	16434	1.73229	organelle part
d2018	GO:0032991	2.06335e-34	3.89089e-33	2.78887	110.388	243	1388	1307	16434	2.20133	protein-containing complex
d2018	GO:0005730	6.89355e-29	1.21326e-27	5.26476	23.5641	88	1388	279	16434	3.7345	nucleolus
d2018	GO:0005829	6.94677e-26	1.14622e-24	2.32106	133.868	255	1388	1585	16434	1.90487	cytosol
d2018	GO:0031974	6.36484e-25	8.84378e-24	3.55369	41.216	115	1388	488	16434	2.79018	membrane-enclosed lumen
d2018	GO:0043233	6.36484e-25	8.84378e-24	3.55369	41.216	115	1388	488	16434	2.79018	organelle lumen
d2018	GO:0070013	6.36484e-25	8.84378e-24	3.55369	41.216	115	1388	488	16434	2.79018	intracellular organelle lumen
d2018	GO:0031981	2.0591e-22	2.71801e-21	3.53069	36.9086	103	1388	437	16434	2.79068	nuclear lumen
d2018	GO:0044444	1.58266e-19	1.98963e-18	1.65964	639.017	799	1388	7566	16434	1.25036	cytoplasmic part
d2018	GO:0044428	5.02125e-18	6.0255e-17	2.8572	46.4525	110	1388	550	16434	2.36801	nuclear part
d2018	GO:0005618	6.86557e-17	7.55213e-16	3.07167	36.064	91	1388	427	16434	2.52329	cell wall
d2018	GO:0030312	6.86557e-17	7.55213e-16	3.07167	36.064	91	1388	427	16434	2.52329	external encapsulating structure
d2018	GO:0009507	3.69532e-13	3.90225e-12	1.60268	275.674	382	1388	3264	16434	1.38569	chloroplast
d2018	GO:0009536	3.87174e-13	3.9313e-12	1.59766	281.08	388	1388	3328	16434	1.38039	plastid
d2018	GO:0005737	1.30945e-11	1.28035e-10	1.46907	766.212	884	1388	9072	16434	1.15373	cytoplasm
d2018	GO:0005911	2.822e-11	2.56899e-10	2.10642	63.0909	117	1388	747	16434	1.85447	cell-cell junction
d2018	GO:0030054	2.822e-11	2.56899e-10	2.10642	63.0909	117	1388	747	16434	1.85447	cell junction
d2018	GO:0009532	3.7605e-11	3.30924e-10	2.20831	53.2092	103	1388	630	16434	1.93576	plastid stroma
d2018	GO:0009506	5.49515e-11	4.5335e-10	2.08677	63.0065	116	1388	746	16434	1.84108	plasmodesma
d2018	GO:0055044	5.49515e-11	4.5335e-10	2.08677	63.0065	116	1388	746	16434	1.84108	symplast
d2018	GO:0009570	1.86759e-09	1.49407e-08	2.08811	51.7734	96	1388	613	16434	1.85423	chloroplast stroma
d2018	GO:0009295	1.09775e-08	8.52373e-08	7.76118	3.46282	17	1388	41	16434	4.90929	nucleoid
d2018	GO:0042646	2.03273e-08	1.53326e-07	10.2103	2.44931	14	1388	29	16434	5.71589	plastid nucleoid
d2018	GO:0044435	3.08808e-06	2.26459e-05	1.57136	97.2124	141	1388	1151	16434	1.45043	plastid part
d2018	GO:0009505	8.64872e-06	6.17098e-05	2.48521	16.0472	35	1388	190	16434	2.18106	plant-type cell wall
d2018	GO:0044434	2.56378e-05	0.000178115	1.51063	95.2698	134	1388	1128	16434	1.40653	chloroplast part
d2018	GO:0005774	3.23038e-05	0.000218672	1.82521	37.5843	63	1388	445	16434	1.67623	vacuolar membrane
d2018	GO:0044437	4.24257e-05	0.00028001	1.80581	37.9221	63	1388	449	16434	1.6613	vacuolar part
d2018	GO:0000229	5.13664e-05	0.000322874	8.71652	1.52026	8	1388	18	16434	5.26225	cytoplasmic chromosome
d2018	GO:0009508	5.13664e-05	0.000322874	8.71652	1.52026	8	1388	18	16434	5.26225	plastid chromosome
d2018	GO:0005576	5.87182e-05	0.000360502	1.45179	109.037	148	1388	1291	16434	1.35734	extracellular region
d2018	GO:0005758	7.75312e-05	0.00045485	27.1945	0.591213	5	1388	7	16434	8.45718	mitochondrial intermembrane space
d2018	GO:0031970	7.75312e-05	0.00045485	27.1945	0.591213	5	1388	7	16434	8.45718	organelle envelope lumen
d2018	GO:0005773	8.14133e-05	0.000467241	1.57219	65.4558	96	1388	775	16434	1.46664	vacuole
d2018	GO:0071944	0.000130719	0.000734249	1.29713	242.06	293	1388	2866	16434	1.21045	cell periphery
d2018	GO:0005732	0.00017708	0.00097394	5.76978	2.19594	9	1388	26	16434	4.09848	small nucleolar ribonucleoprotein complex
d2018	GO:0042644	0.000192308	0.00103611	18.1285	0.675672	5	1388	8	16434	7.40004	chloroplast nucleoid
d2018	GO:0005739	0.000382463	0.00201941	1.3031	187.499	230	1388	2220	16434	1.22667	mitochondrion
d2018	GO:0048046	0.000708298	0.00366648	1.86255	22.1283	38	1388	262	16434	1.71726	apoplast
d2018	GO:0016020	0.00408256	0.0207268	1.18601	338.596	380	1388	4009	16434	1.12228	membrane
d2018	GO:0098805	0.00466883	0.0232561	1.4494	47.8883	66	1388	567	16434	1.37821	whole membrane
d2018	GO:0030684	0.00527819	0.0253353	16.2931	0.422295	3	1388	5	16434	7.10403	preribosome
d2018	GO:0030686	0.00527819	0.0253353	16.2931	0.422295	3	1388	5	16434	7.10403	90S preribosome
d2018	GO:0005694	0.00556794	0.0262488	2.05364	10.1351	19	1388	120	16434	1.87468	chromosome
d2018	GO:0005971	0.00712863	0.0330168	Inf	0.168918	2	1388	2	16434	11.8401	ribonucleoside-diphosphate reductase complex
d2018	GO:0043229	0.00927396	0.0422125	1.17236	1043.58	1080	1388	12356	16434	1.0349	intracellular organelle
d2018	GO:0031090	0.00972216	0.0432425	1.33445	67.9895	87	1388	805	16434	1.27961	organelle membrane
d2018	GO:0043226	0.00982783	0.0432425	1.1707	1043.91	1080	1388	12360	16434	1.03457	organelle
d2018	GO:0098588	0.010016	0.0433479	1.39185	49.5775	66	1388	587	16434	1.33125	bounding membrane of organelle
d2018	GO:0000808	0.0162364	0.0691356	8.14549	0.591213	3	1388	7	16434	5.07431	origin recognition complex
d2018	GO:0030894	0.0201833	0.0807332	21.71	0.253377	2	1388	3	16434	7.89337	replisome
d2018	GO:0032040	0.0201833	0.0807332	21.71	0.253377	2	1388	3	16434	7.89337	small-subunit processome
d2018	GO:0043596	0.0201833	0.0807332	21.71	0.253377	2	1388	3	16434	7.89337	nuclear replication fork
d2018	GO:0043601	0.0201833	0.0807332	21.71	0.253377	2	1388	3	16434	7.89337	nuclear replisome

## Sheet: Raw GOs - CC up
Legend	Rows are shaded in alternating white or light grey colors, indicating differen timepoints (starts with d13 in white).
Timepoint	GO ID	p.value	FDR	OddsRatio	ExpCount	Count	Subset	Expected	Universe	Enrichment	Term
d16	GO:0005777	0.000427781	0.0466282	2.65389	7.36814	18	704	172	16434	2.44295	peroxisome
d16	GO:0042579	0.000427781	0.0466282	2.65389	7.36814	18	704	172	16434	2.44295	microbody
d16	GO:0005576	0.000774228	0.0562606	1.51409	55.3039	79	704	1291	16434	1.42847	extracellular region
d2006	GO:0005634	1.18089e-05	0.00234997	1.33075	382.865	446	959	6561	16434	1.1649	nucleus
d2006	GO:0005775	0.000198128	0.0152652	Inf	0.175064	3	959	3	16434	17.1366	vacuolar lumen
d2006	GO:0016602	0.000230129	0.0152652	13.5124	0.641901	5	959	11	16434	7.78936	CCAAT-binding factor complex
d2018	GO:0005634	7.05896e-10	1.69415e-07	1.43639	493.452	595	1236	6561	16434	1.20579	nucleus
d2018	GO:0016607	0.000247236	0.028688	6.1816	1.80504	8	1236	24	16434	4.43204	nuclear speck
d2018	GO:0035061	0.000424473	0.028688	Inf	0.22563	3	1236	3	16434	13.2961	interchromatin granule
d2018	GO:0016604	0.000478134	0.028688	3.89022	3.45966	11	1236	46	16434	3.17951	nuclear body

## Sheet: Raw GOs - MF down
Legend	Rows are shaded in alternating white or light grey colors, indicating differen timepoints (starts with d13 in white).
Timepoint	GO ID	p.value	FDR	OddsRatio	ExpCount	Count	Subset	Expected	Universe	Enrichment	Term
d13	GO:0005524	3.50073e-18	2.31593e-15	3.2666	36.2419	93	1378	359	13650	2.56609	ATP binding
d13	GO:0017111	5.27547e-18	2.31593e-15	2.86977	48.3562	112	1378	479	13650	2.31615	nucleoside-triphosphatase activity
d13	GO:0030554	1.13755e-17	2.49692e-15	3.19295	36.8476	93	1378	365	13650	2.52391	adenyl nucleotide binding
d13	GO:0032559	1.13755e-17	2.49692e-15	3.19295	36.8476	93	1378	365	13650	2.52391	adenyl ribonucleotide binding
d13	GO:0016462	1.19373e-16	2.0357e-14	2.70719	50.981	113	1378	505	13650	2.21651	pyrophosphatase activity
d13	GO:0016818	1.39114e-16	2.0357e-14	2.70007	51.0819	113	1378	506	13650	2.21213	hydrolase activity, acting on acid anhydrides, in phosphorus-containing anhydrides
d13	GO:0016817	2.55119e-16	3.19993e-14	2.67197	51.4857	113	1378	510	13650	2.19478	hydrolase activity, acting on acid anhydrides
d13	GO:0008144	9.18763e-16	1.00834e-13	2.62572	51.6876	112	1378	512	13650	2.16686	drug binding
d13	GO:0003777	2.91893e-14	2.84758e-12	8.77237	5.95619	29	1378	59	13650	4.86888	microtubule motor activity
d13	GO:0035639	6.49629e-14	5.70375e-12	2.51296	49.9714	105	1378	495	13650	2.1012	purine ribonucleoside triphosphate binding
d13	GO:0032555	1.47279e-13	1.17555e-11	2.47364	50.5771	105	1378	501	13650	2.07604	purine ribonucleotide binding
d13	GO:0017076	1.68488e-13	1.23277e-11	2.4672	50.6781	105	1378	502	13650	2.0719	purine nucleotide binding
d13	GO:0032553	3.27551e-13	2.21223e-11	2.43549	51.1829	105	1378	507	13650	2.05147	ribonucleotide binding
d13	GO:0097367	4.9253e-13	3.08886e-11	2.40491	52.1924	106	1378	517	13650	2.03095	carbohydrate derivative binding
d13	GO:0003774	2.40117e-12	1.40549e-10	6.4805	7.26857	30	1378	72	13650	4.12736	motor activity
d13	GO:0000166	4.6005e-11	2.37602e-09	2.04726	70.7676	126	1378	701	13650	1.78048	nucleotide binding
d13	GO:1901265	4.6005e-11	2.37602e-09	2.04726	70.7676	126	1378	701	13650	1.78048	nucleoside phosphate binding
d13	GO:0036094	7.87289e-11	3.84022e-09	2.00919	73.5943	129	1378	729	13650	1.75285	small molecule binding
d13	GO:0043168	2.55856e-10	1.18232e-08	2.06437	62.7924	113	1378	622	13650	1.79958	anion binding
d13	GO:0016887	4.57042e-09	2.00641e-07	2.40763	33.0114	68	1378	327	13650	2.05989	ATPase activity
d13	GO:0003824	5.31536e-09	2.22233e-07	1.39353	513.242	612	1378	5084	13650	1.19242	catalytic activity
d13	GO:1901363	6.91377e-09	2.75922e-07	1.50472	226.84	304	1378	2247	13650	1.34015	heterocyclic compound binding
d13	GO:0097159	9.26457e-09	3.53665e-07	1.49823	228.354	305	1378	2262	13650	1.33564	organic cyclic compound binding
d13	GO:0042623	2.48852e-08	9.10383e-07	2.59914	24.1276	53	1378	239	13650	2.19665	ATPase activity, coupled
d13	GO:0008094	3.82996e-08	1.34508e-06	8.99266	3.02857	15	1378	30	13650	4.95283	DNA-dependent ATPase activity
d13	GO:0004386	1.3119e-07	4.43018e-06	3.28423	12.5181	33	1378	124	13650	2.63618	helicase activity
d13	GO:0140097	8.31468e-06	0.000270381	3.56779	7.47048	21	1378	74	13650	2.81107	catalytic activity, acting on DNA
d13	GO:0016787	3.7913e-05	0.00118884	1.38516	167.581	215	1378	1660	13650	1.28296	hydrolase activity
d13	GO:0043167	9.64832e-05	0.00292111	1.40514	130.733	171	1378	1295	13650	1.30801	ion binding
d13	GO:0016984	0.000103458	0.00302787	Inf	0.40381	4	1378	4	13650	9.90566	ribulose-bisphosphate carboxylase activity
d13	GO:0003676	0.000155436	0.00440236	1.35573	159.707	202	1378	1582	13650	1.26482	nucleic acid binding
d13	GO:0008026	0.000211882	0.00563736	2.89404	7.87429	19	1378	78	13650	2.41292	ATP-dependent helicase activity
d13	GO:0070035	0.000211882	0.00563736	2.89404	7.87429	19	1378	78	13650	2.41292	purine NTP-dependent helicase activity
d13	GO:0005488	0.00022176	0.00572662	1.23339	459.737	519	1378	4554	13650	1.12891	binding
d13	GO:0003677	0.000442508	0.0111006	1.41285	97.419	129	1378	965	13650	1.32418	DNA binding
d13	GO:0016874	0.000706528	0.0172314	2.11817	14.84	28	1378	147	13650	1.88679	ligase activity
d13	GO:0003916	0.000960796	0.0227994	7.66243	1.31238	6	1378	13	13650	4.57184	DNA topoisomerase activity
d13	GO:0009973	0.00102683	0.0231169	Inf	0.302857	3	1378	3	13650	9.90566	adenylyl-sulfate reductase activity
d13	GO:1990939	0.00102683	0.0231169	Inf	0.302857	3	1378	3	13650	9.90566	ATP-dependent microtubule motor activity
d13	GO:0009982	0.00122879	0.0269719	5.69107	1.81714	7	1378	18	13650	3.8522	pseudouridine synthase activity
d13	GO:0016829	0.00162573	0.0345114	1.8123	21.7048	36	1378	215	13650	1.65862	lyase activity
d13	GO:0046527	0.00165089	0.0345114	2.30241	9.89333	20	1378	98	13650	2.02156	glucosyltransferase activity
d13	GO:0035251	0.00216415	0.0441889	2.72797	6.05714	14	1378	60	13650	2.31132	UDP-glucosyltransferase activity
d13	GO:0016866	0.00239243	0.0477399	3.17745	4.24	11	1378	42	13650	2.59434	intramolecular transferase activity
d13	GO:0008237	0.00341882	0.0653853	2.82823	5.04762	12	1378	50	13650	2.37736	metallopeptidase activity
d13	GO:0016840	0.00342565	0.0653853	4.47046	2.12	7	1378	21	13650	3.30189	carbon-nitrogen lyase activity
d13	GO:0016830	0.00383142	0.0715741	2.3516	7.77333	16	1378	77	13650	2.05832	carbon-carbon lyase activity
d13	GO:0003678	0.00449186	0.0821636	6.38071	1.21143	5	1378	12	13650	4.12736	DNA helicase activity
d13	GO:0003843	0.00518564	0.0892744	8.92868	0.807619	4	1378	8	13650	4.95283	1,3-beta-D-glucan synthase activity
d13	GO:0003918	0.00518564	0.0892744	8.92868	0.807619	4	1378	8	13650	4.95283	DNA topoisomerase type II (ATP-hydrolyzing) activity
d13	GO:0061505	0.00518564	0.0892744	8.92868	0.807619	4	1378	8	13650	4.95283	DNA topoisomerase II activity
d16	GO:0003777	1.94145e-18	1.29495e-15	13.1299	4.15377	29	961	59	13650	6.9816	microtubule motor activity
d16	GO:0003774	1.62342e-16	5.41412e-14	9.70308	5.06901	30	961	72	13650	5.91831	motor activity
d16	GO:0016538	2.29417e-13	5.10071e-11	20.7556	1.97128	17	961	28	13650	8.62383	cyclin-dependent protein serine/threonine kinase regulator activity
d16	GO:0019887	8.89514e-12	1.48326e-09	14.2638	2.3233	17	961	33	13650	7.31719	protein kinase regulator activity
d16	GO:0017111	1.26345e-11	1.68544e-09	2.61804	33.723	76	961	479	13650	2.25365	nucleoside-triphosphatase activity
d16	GO:0016462	2.6212e-11	2.52016e-09	2.53669	35.5535	78	961	505	13650	2.19388	pyrophosphatase activity
d16	GO:0016818	2.89507e-11	2.52016e-09	2.53056	35.6239	78	961	506	13650	2.18954	hydrolase activity, acting on acid anhydrides, in phosphorus-containing anhydrides
d16	GO:0019207	3.02268e-11	2.52016e-09	12.677	2.4641	17	961	35	13650	6.89906	kinase regulator activity
d16	GO:0016817	4.29266e-11	3.18133e-09	2.50631	35.9055	78	961	510	13650	2.17237	hydrolase activity, acting on acid anhydrides
d16	GO:0008094	2.64677e-10	1.76539e-08	13.3975	2.11209	15	961	30	13650	7.10198	DNA-dependent ATPase activity
d16	GO:0003677	3.28186e-08	1.99e-06	1.85133	67.9388	113	961	965	13650	1.66326	DNA binding
d16	GO:0005524	8.1959e-08	4.55555e-06	2.41739	25.2747	54	961	359	13650	2.13653	ATP binding
d16	GO:0030554	1.43044e-07	6.81504e-06	2.36961	25.6971	54	961	365	13650	2.10141	adenyl nucleotide binding
d16	GO:0032559	1.43044e-07	6.81504e-06	2.36961	25.6971	54	961	365	13650	2.10141	adenyl ribonucleotide binding
d16	GO:0003824	6.63169e-07	2.94889e-05	1.39174	357.928	429	961	5084	13650	1.19856	catalytic activity
d16	GO:0008144	2.26522e-06	9.44314e-05	1.98678	36.0463	65	961	512	13650	1.80324	drug binding
d16	GO:0004674	7.71176e-06	0.000302573	2.29216	19.924	41	961	283	13650	2.05782	protein serine/threonine kinase activity
d16	GO:0140097	1.11355e-05	0.000387754	3.99093	5.20982	17	961	74	13650	3.26307	catalytic activity, acting on DNA
d16	GO:0004693	1.16268e-05	0.000387754	7.40215	1.97128	10	961	28	13650	5.07284	cyclin-dependent protein serine/threonine kinase activity
d16	GO:0097472	1.16268e-05	0.000387754	7.40215	1.97128	10	961	28	13650	5.07284	cyclin-dependent protein kinase activity
d16	GO:0035639	2.32676e-05	0.00071715	1.87592	34.8495	60	961	495	13650	1.72169	purine ribonucleoside triphosphate binding
d16	GO:0097367	2.36541e-05	0.00071715	1.85434	36.3983	62	961	517	13650	1.70338	carbohydrate derivative binding
d16	GO:0042623	2.7909e-05	0.000809362	2.31321	16.8263	35	961	239	13650	2.08008	ATPase activity, coupled
d16	GO:0008170	2.98466e-05	0.000829488	7.48799	1.76007	9	961	25	13650	5.11342	N-methyltransferase activity
d16	GO:0032555	3.32965e-05	0.000888351	1.84949	35.2719	60	961	501	13650	1.70107	purine ribonucleotide binding
d16	GO:0017076	3.53122e-05	0.000905894	1.84516	35.3423	60	961	502	13650	1.69768	purine nucleotide binding
d16	GO:0032553	4.71857e-05	0.00116566	1.82378	35.6943	60	961	507	13650	1.68094	ribonucleotide binding
d16	GO:0000166	5.59077e-05	0.00128588	1.68415	49.3525	77	961	701	13650	1.56021	nucleotide binding
d16	GO:1901265	5.59077e-05	0.00128588	1.68415	49.3525	77	961	701	13650	1.56021	nucleoside phosphate binding
d16	GO:0030234	9.65279e-05	0.00214614	2.91018	7.88513	20	961	112	13650	2.53642	enzyme regulator activity
d16	GO:0016887	0.000108064	0.00232512	1.98907	23.0218	42	961	327	13650	1.82436	ATPase activity
d16	GO:0036094	0.000119552	0.00249192	1.63346	51.3237	78	961	729	13650	1.51976	small molecule binding
d16	GO:0098772	0.000274932	0.00555696	2.51754	9.78601	22	961	139	13650	2.24811	molecular function regulator
d16	GO:0016787	0.000299592	0.00566047	1.39307	116.869	152	961	1660	13650	1.3006	hydrolase activity
d16	GO:0004748	0.000347945	0.00566047	Inf	0.211209	3	961	3	13650	14.204	ribonucleoside-diphosphate reductase activity, thioredoxin disulfide as acceptor
d16	GO:0010428	0.000347945	0.00566047	Inf	0.211209	3	961	3	13650	14.204	methyl-CpNpG binding
d16	GO:0010429	0.000347945	0.00566047	Inf	0.211209	3	961	3	13650	14.204	methyl-CpNpN binding
d16	GO:0016661	0.000347945	0.00566047	Inf	0.211209	3	961	3	13650	14.204	oxidoreductase activity, acting on other nitrogenous compounds as donors
d16	GO:0016728	0.000347945	0.00566047	Inf	0.211209	3	961	3	13650	14.204	oxidoreductase activity, acting on CH or CH2 groups, disulfide as acceptor
d16	GO:0061731	0.000347945	0.00566047	Inf	0.211209	3	961	3	13650	14.204	ribonucleoside-diphosphate reductase activity
d16	GO:1990939	0.000347945	0.00566047	Inf	0.211209	3	961	3	13650	14.204	ATP-dependent microtubule motor activity
d16	GO:0008757	0.000435778	0.00692057	3.39816	4.50579	13	961	64	13650	2.88518	S-adenosylmethionine-dependent methyltransferase activity
d16	GO:0004672	0.000471148	0.00730827	1.74986	30.0621	49	961	427	13650	1.62996	protein kinase activity
d16	GO:0043168	0.00049841	0.00755545	1.60922	43.7906	66	961	622	13650	1.50717	anion binding
d16	GO:0016740	0.000833884	0.01236	1.31934	151.437	187	961	2151	13650	1.23484	transferase activity
d16	GO:0008168	0.000905106	0.013124	2.60854	7.3219	17	961	104	13650	2.3218	methyltransferase activity
d16	GO:0004386	0.00104703	0.014859	2.41731	8.72996	19	961	124	13650	2.17641	helicase activity
d16	GO:1901363	0.00123209	0.0171209	1.30117	158.195	193	961	2247	13650	1.22001	heterocyclic compound binding
d16	GO:0008017	0.0012669	0.0172453	3.98918	2.74571	9	961	39	13650	3.27784	microtubule binding
d16	GO:0035173	0.0013185	0.0175289	39.7328	0.281612	3	961	4	13650	10.653	histone kinase activity
d16	GO:0018024	0.00135835	0.0175289	13.255	0.563223	4	961	8	13650	7.10198	histone-lysine N-methyltransferase activity
d16	GO:0003916	0.00136657	0.0175289	8.2904	0.915238	5	961	13	13650	5.46306	DNA topoisomerase activity
d16	GO:0008092	0.00162753	0.0201214	2.63151	6.40667	15	961	91	13650	2.34131	cytoskeletal protein binding
d16	GO:0016741	0.00162902	0.0201214	2.37901	8.37795	18	961	119	13650	2.1485	transferase activity, transferring one-carbon groups
d16	GO:0097159	0.00169727	0.0205833	1.28991	159.251	193	961	2262	13650	1.21192	organic cyclic compound binding
d16	GO:0016773	0.00198904	0.0234438	1.57476	37.0319	55	961	526	13650	1.4852	phosphotransferase activity, alcohol group as acceptor
d16	GO:0042054	0.00200344	0.0234438	7.36867	0.985641	5	961	14	13650	5.07284	histone methyltransferase activity
d16	GO:0016829	0.0024095	0.0277093	1.92222	15.1366	27	961	215	13650	1.78375	lyase activity
d16	GO:0016837	0.00283255	0.0314885	6.63128	1.05604	5	961	15	13650	4.73465	carbon-oxygen lyase activity, acting on polysaccharides
d16	GO:0030570	0.00283255	0.0314885	6.63128	1.05604	5	961	15	13650	4.73465	pectate lyase activity
d16	GO:0008026	0.0029363	0.0315889	2.66329	5.49143	13	961	78	13650	2.36733	ATP-dependent helicase activity
d16	GO:0070035	0.0029363	0.0315889	2.66329	5.49143	13	961	78	13650	2.36733	purine NTP-dependent helicase activity
d16	GO:0016841	0.00312335	0.0325512	19.8648	0.352015	3	961	5	13650	8.52237	ammonia-lyase activity
d16	GO:0030332	0.00312335	0.0325512	19.8648	0.352015	3	961	5	13650	8.52237	cyclin binding
d16	GO:0016278	0.00363542	0.0367397	8.83525	0.704029	4	961	10	13650	5.68158	lysine N-methyltransferase activity
d16	GO:0016279	0.00363542	0.0367397	8.83525	0.704029	4	961	10	13650	5.68158	protein-lysine N-methyltransferase activity
d16	GO:0015631	0.0049129	0.0452443	3.14736	3.30894	9	961	47	13650	2.71991	tubulin binding
d16	GO:0005539	0.00495178	0.0452443	Inf	0.140806	2	961	2	13650	14.204	glycosaminoglycan binding
d16	GO:0008574	0.00495178	0.0452443	Inf	0.140806	2	961	2	13650	14.204	ATP-dependent microtubule motor activity, plus-end-directed
d16	GO:0008940	0.00495178	0.0452443	Inf	0.140806	2	961	2	13650	14.204	nitrate reductase activity
d16	GO:0030337	0.00495178	0.0452443	Inf	0.140806	2	961	2	13650	14.204	DNA polymerase processivity factor activity
d16	GO:0042834	0.00495178	0.0452443	Inf	0.140806	2	961	2	13650	14.204	peptidoglycan binding
d16	GO:0070182	0.00495178	0.0452443	Inf	0.140806	2	961	2	13650	14.204	DNA polymerase binding
d16	GO:0008276	0.00537463	0.0484443	4.42269	1.68967	6	961	24	13650	3.55099	protein methyltransferase activity
d16	GO:0010385	0.00592023	0.0526506	13.2422	0.422418	3	961	6	13650	7.10198	double-stranded methylated DNA binding
d16	GO:0005515	0.00753912	0.0661657	1.25735	132.005	158	961	1875	13650	1.19692	protein binding
d16	GO:0003678	0.00764941	0.0662618	6.62539	0.844835	4	961	12	13650	4.73465	DNA helicase activity
d16	GO:0005488	0.00843655	0.0719682	1.18445	320.615	355	961	4554	13650	1.10725	binding
d16	GO:0046527	0.00852397	0.0719682	2.21841	6.89949	14	961	98	13650	2.02914	glucosyltransferase activity
d16	GO:0003676	0.0089862	0.0749224	1.26978	111.377	135	961	1582	13650	1.21209	nucleic acid binding
d16	GO:0016746	0.0112985	0.0930384	1.85161	11.5461	20	961	164	13650	1.73219	transferase activity, transferring acyl groups
d2006	GO:0003735	5.73272e-83	4.20782e-80	12.6428	23.9078	148	1063	307	13650	6.19046	structural constituent of ribosome
d2006	GO:0005198	1.41987e-72	5.21092e-70	9.09077	30.1378	155	1063	387	13650	5.14304	structural molecule activity
d2006	GO:0008026	2.55548e-09	4.6893e-07	5.36114	6.07429	24	1063	78	13650	3.95108	ATP-dependent helicase activity
d2006	GO:0070035	2.55548e-09	4.6893e-07	5.36114	6.07429	24	1063	78	13650	3.95108	purine NTP-dependent helicase activity
d2006	GO:0008094	1.23282e-07	1.80978e-05	9.15462	2.33626	13	1063	30	13650	5.56444	DNA-dependent ATPase activity
d2006	GO:0004386	7.79784e-07	9.53935e-05	3.35579	9.65656	27	1063	124	13650	2.79603	helicase activity
d2006	GO:0042623	1.22184e-06	0.000128119	2.51018	18.6122	41	1063	239	13650	2.20285	ATPase activity, coupled
d2006	GO:0016887	1.42206e-05	0.00125864	2.08621	25.4653	48	1063	327	13650	1.88492	ATPase activity
d2006	GO:0140098	1.54329e-05	0.00125864	2.40087	16.4317	35	1063	211	13650	2.13003	catalytic activity, acting on RNA
d2006	GO:0005507	4.50746e-05	0.00330847	2.53323	12.5379	28	1063	161	13650	2.23322	copper ion binding
d2006	GO:0030246	7.30953e-05	0.00487745	3.54678	5.45128	16	1063	70	13650	2.93509	carbohydrate binding
d2006	GO:0008144	0.00010223	0.00625307	1.73588	39.8722	64	1063	512	13650	1.60513	drug binding
d2006	GO:0005524	0.000154172	0.00870481	1.86669	27.9573	48	1063	359	13650	1.7169	ATP binding
d2006	GO:0030554	0.000229002	0.0112058	1.83046	28.4245	48	1063	365	13650	1.68868	adenyl nucleotide binding
d2006	GO:0032559	0.000229002	0.0112058	1.83046	28.4245	48	1063	365	13650	1.68868	adenyl ribonucleotide binding
d2006	GO:0097367	0.000407942	0.0187143	1.6515	40.2616	62	1063	517	13650	1.53993	carbohydrate derivative binding
d2006	GO:0004003	0.000471054	0.0192438	Inf	0.233626	3	1063	3	13650	12.841	ATP-dependent DNA helicase activity
d2006	GO:0000166	0.000498137	0.0192438	1.54438	54.5907	79	1063	701	13650	1.44713	nucleotide binding
d2006	GO:1901265	0.000498137	0.0192438	1.54438	54.5907	79	1063	701	13650	1.44713	nucleoside phosphate binding
d2006	GO:0016741	0.000829631	0.0290575	2.41882	9.26718	20	1063	119	13650	2.15815	transferase activity, transferring one-carbon groups
d2006	GO:0017111	0.000831345	0.0290575	1.63334	37.3023	57	1063	479	13650	1.52805	nucleoside-triphosphatase activity
d2006	GO:0003723	0.000929017	0.0298439	1.64758	35.044	54	1063	450	13650	1.54092	RNA binding
d2006	GO:0036094	0.0010152	0.0298439	1.49701	56.7712	80	1063	729	13650	1.40916	small molecule binding
d2006	GO:0008168	0.00104414	0.0298439	2.50382	8.09905	18	1063	104	13650	2.22248	methyltransferase activity
d2006	GO:0004784	0.00105714	0.0298439	15.8439	0.545128	4	1063	7	13650	7.33772	superoxide dismutase activity
d2006	GO:0016721	0.00105714	0.0298439	15.8439	0.545128	4	1063	7	13650	7.33772	oxidoreductase activity, acting on superoxide radicals as acceptor
d2006	GO:0003899	0.00134325	0.0360525	3.36424	3.89377	11	1063	50	13650	2.82502	DNA-directed 5'-3' RNA polymerase activity
d2006	GO:0003697	0.0013753	0.0360525	5.20816	1.79114	7	1063	23	13650	3.90814	single-stranded DNA binding
d2006	GO:0140097	0.00152474	0.0385916	2.78643	5.76278	14	1063	74	13650	2.42938	catalytic activity, acting on DNA
d2006	GO:0015450	0.00172505	0.0395173	3.83	2.88139	9	1063	37	13650	3.12349	P-P-bond-hydrolysis-driven protein transmembrane transporter activity
d2006	GO:0016462	0.00174887	0.0395173	1.56738	39.3271	58	1063	505	13650	1.47481	pyrophosphatase activity
d2006	GO:0035639	0.0017983	0.0395173	1.5716	38.5484	57	1063	495	13650	1.47866	purine ribonucleoside triphosphate binding
d2006	GO:0009982	0.0018045	0.0395173	5.94844	1.40176	6	1063	18	13650	4.28034	pseudouridine synthase activity
d2006	GO:0016818	0.0018305	0.0395173	1.56375	39.405	58	1063	506	13650	1.4719	hydrolase activity, acting on acid anhydrides, in phosphorus-containing anhydrides
d2006	GO:0016817	0.00219149	0.0459587	1.5494	39.7165	58	1063	510	13650	1.46035	hydrolase activity, acting on acid anhydrides
d2006	GO:0004185	0.00235056	0.0468267	4.62874	1.94689	7	1063	25	13650	3.59548	serine-type carboxypeptidase activity
d2006	GO:0032555	0.00236047	0.0468267	1.5496	39.0156	57	1063	501	13650	1.46095	purine ribonucleotide binding
d2006	GO:0017076	0.00246777	0.0474515	1.54599	39.0935	57	1063	502	13650	1.45804	purine nucleotide binding
d2006	GO:0034062	0.00258591	0.0474515	3.05031	4.20527	11	1063	54	13650	2.61576	5'-3' RNA polymerase activity
d2006	GO:0097747	0.00258591	0.0474515	3.05031	4.20527	11	1063	54	13650	2.61576	RNA polymerase activity
d2006	GO:0004180	0.0030035	0.052238	4.38477	2.02476	7	1063	26	13650	3.4572	carboxypeptidase activity
d2006	GO:0070008	0.0030035	0.052238	4.38477	2.02476	7	1063	26	13650	3.4572	serine-type exopeptidase activity
d2006	GO:0032553	0.0030705	0.052238	1.52818	39.4829	57	1063	507	13650	1.44366	ribonucleotide binding
d2006	GO:0003887	0.00313143	0.052238	6.6047	1.09026	5	1063	14	13650	4.58608	DNA-directed DNA polymerase activity
d2006	GO:0004549	0.00335209	0.0546763	9.50482	0.700879	4	1063	9	13650	5.70712	tRNA-specific ribonuclease activity
d2006	GO:0016273	0.00417876	0.0639001	17.809	0.389377	3	1063	5	13650	7.70461	arginine N-methyltransferase activity
d2006	GO:0016274	0.00417876	0.0639001	17.809	0.389377	3	1063	5	13650	7.70461	protein-arginine N-methyltransferase activity
d2006	GO:0019843	0.00417876	0.0639001	17.809	0.389377	3	1063	5	13650	7.70461	rRNA binding
d2006	GO:0008238	0.0043523	0.0651956	3.2484	3.27077	9	1063	42	13650	2.75165	exopeptidase activity
d2006	GO:0016874	0.00487626	0.0715834	1.99312	11.4477	21	1063	147	13650	1.83443	ligase activity
d2006	GO:0043168	0.00595533	0.0741258	1.43244	48.4385	66	1063	622	13650	1.36255	anion binding
d2006	GO:0008320	0.00601631	0.0741258	3.06229	3.42652	9	1063	44	13650	2.62657	protein transmembrane transporter activity
d2006	GO:0022884	0.00601631	0.0741258	3.06229	3.42652	9	1063	44	13650	2.62657	macromolecule transmembrane transporter activity
d2006	GO:0003938	0.00605933	0.0741258	Inf	0.155751	2	1063	2	13650	12.841	IMP dehydrogenase activity
d2006	GO:0005539	0.00605933	0.0741258	Inf	0.155751	2	1063	2	13650	12.841	glycosaminoglycan binding
d2006	GO:0008836	0.00605933	0.0741258	Inf	0.155751	2	1063	2	13650	12.841	diaminopimelate decarboxylase activity
d2006	GO:0030337	0.00605933	0.0741258	Inf	0.155751	2	1063	2	13650	12.841	DNA polymerase processivity factor activity
d2006	GO:0030515	0.00605933	0.0741258	Inf	0.155751	2	1063	2	13650	12.841	snoRNA binding
d2006	GO:0031957	0.00605933	0.0741258	Inf	0.155751	2	1063	2	13650	12.841	very long-chain fatty acid-CoA ligase activity
d2006	GO:0042834	0.00605933	0.0741258	Inf	0.155751	2	1063	2	13650	12.841	peptidoglycan binding
d2006	GO:0004526	0.00787463	0.092681	11.8717	0.467253	3	1063	6	13650	6.42051	ribonuclease P activity
d2006	GO:0015205	0.00795491	0.092681	4.95235	1.32388	5	1063	17	13650	3.77677	nucleobase transmembrane transporter activity
d2006	GO:0034061	0.00795491	0.092681	4.95235	1.32388	5	1063	17	13650	3.77677	DNA polymerase activity
d2018	GO:0003735	9.32469e-98	7.13339e-95	14.5248	26.8316	168	1193	307	13650	6.26128	structural constituent of ribosome
d2018	GO:0005198	3.19022e-83	1.22026e-80	9.81564	33.8235	174	1193	387	13650	5.14435	structural molecule activity
d2018	GO:0080030	2.85428e-06	0.000727842	62.9621	0.611795	6	1193	7	13650	9.80721	methyl indole-3-acetate esterase activity
d2018	GO:0030246	2.23258e-05	0.00426981	3.6545	6.11795	18	1193	70	13650	2.94216	carbohydrate binding
d2018	GO:0005507	5.47879e-05	0.00838255	2.42713	14.0713	30	1193	161	13650	2.132	copper ion binding
d2018	GO:0008094	0.000147727	0.0159353	5.25655	2.62198	10	1193	30	13650	3.81391	DNA-dependent ATPase activity
d2018	GO:0004185	0.000162321	0.0159353	5.91053	2.18498	9	1193	25	13650	4.11903	serine-type carboxypeptidase activity
d2018	GO:0008238	0.000174843	0.0159353	4.20898	3.67077	12	1193	42	13650	3.26907	exopeptidase activity
d2018	GO:0052689	0.000203446	0.0159353	3.0903	6.55495	17	1193	75	13650	2.59346	carboxylic ester hydrolase activity
d2018	GO:0004180	0.000229135	0.0159353	5.5624	2.27238	9	1193	26	13650	3.9606	carboxypeptidase activity
d2018	GO:0070008	0.000229135	0.0159353	5.5624	2.27238	9	1193	26	13650	3.9606	serine-type exopeptidase activity
d2018	GO:0004003	0.000666079	0.0283084	Inf	0.262198	3	1193	3	13650	11.4417	ATP-dependent DNA helicase activity
d2018	GO:0004748	0.000666079	0.0283084	Inf	0.262198	3	1193	3	13650	11.4417	ribonucleoside-diphosphate reductase activity, thioredoxin disulfide as acceptor
d2018	GO:0009973	0.000666079	0.0283084	Inf	0.262198	3	1193	3	13650	11.4417	adenylyl-sulfate reductase activity
d2018	GO:0016728	0.000666079	0.0283084	Inf	0.262198	3	1193	3	13650	11.4417	oxidoreductase activity, acting on CH or CH2 groups, disulfide as acceptor
d2018	GO:0016842	0.000666079	0.0283084	Inf	0.262198	3	1193	3	13650	11.4417	amidine-lyase activity
d2018	GO:0061731	0.000666079	0.0283084	Inf	0.262198	3	1193	3	13650	11.4417	ribonucleoside-diphosphate reductase activity
d2018	GO:0080031	0.000666079	0.0283084	Inf	0.262198	3	1193	3	13650	11.4417	methyl salicylate esterase activity
d2018	GO:0008173	0.00163556	0.065853	6.29166	1.39839	6	1193	16	13650	4.29065	RNA methyltransferase activity
d2018	GO:0003999	0.00249007	0.0907098	31.4017	0.349597	3	1193	4	13650	8.58131	adenine phosphoribosyltransferase activity
d2018	GO:0008235	0.00249007	0.0907098	31.4017	0.349597	3	1193	4	13650	8.58131	metalloexopeptidase activity

## Sheet: Raw GOs - MF up
Legend	Rows are shaded in alternating white or light grey colors, indicating differen timepoints (starts with d13 in white).
Timepoint	GO ID	p.value	FDR	OddsRatio	ExpCount	Count	Subset	Expected	Universe	Enrichment	Term
d16	GO:0003700	5.98661e-06	0.00331658	1.81745	46.3455	77	613	1032	13650	1.66143	DNA binding transcription factor activity
d16	GO:0140110	1.23604e-05	0.00342384	1.77525	47.2886	77	613	1053	13650	1.6283	transcription regulator activity
d16	GO:0005385	0.000126478	0.013548	28.5364	0.314359	4	613	7	13650	12.7243	zinc ion transmembrane transporter activity
d16	GO:0072509	0.000126478	0.013548	28.5364	0.314359	4	613	7	13650	12.7243	divalent inorganic cation transmembrane transporter activity
d16	GO:0016491	0.000140912	0.013548	1.79437	32.3341	54	613	720	13650	1.67007	oxidoreductase activity
d16	GO:0004673	0.000171184	0.013548	13.3933	0.58381	5	613	13	13650	8.56444	protein histidine kinase activity
d16	GO:0016775	0.000171184	0.013548	13.3933	0.58381	5	613	13	13650	8.56444	phosphotransferase activity, nitrogenous group as acceptor
d16	GO:0009815	0.000243966	0.0168946	21.4007	0.359267	4	613	8	13650	11.1338	1-aminocyclopropane-1-carboxylate oxidase activity
d16	GO:0042802	0.000392982	0.0241902	2.88487	6.10755	16	613	136	13650	2.61971	identical protein binding
d16	GO:0010279	0.000842106	0.0388772	32.0533	0.224542	3	613	5	13650	13.3605	indole-3-acetic acid amido synthetase activity
d16	GO:0051740	0.000842106	0.0388772	32.0533	0.224542	3	613	5	13650	13.3605	ethylene binding
d16	GO:0072328	0.000842106	0.0388772	32.0533	0.224542	3	613	5	13650	13.3605	alkene binding
d16	GO:0046915	0.00156914	0.0668695	5.59301	1.30234	6	613	29	13650	4.60708	transition metal ion transmembrane transporter activity
d16	GO:0008759	0.00201362	0.0743699	Inf	0.0898168	2	613	2	13650	22.2675	UDP-3-O-[3-hydroxymyristoyl] N-acetylglucosamine deacetylase activity
d16	GO:0031516	0.00201362	0.0743699	Inf	0.0898168	2	613	2	13650	22.2675	far-red light photoreceptor activity
d2006	GO:0003700	2.92185e-12	1.64875e-09	2.16749	64.793	122	857	1032	13650	1.88292	DNA binding transcription factor activity
d2006	GO:0140110	5.35309e-12	1.64875e-09	2.13757	66.1114	123	857	1053	13650	1.8605	transcription regulator activity
d2018	GO:0003700	3.93243e-16	2.39878e-13	2.2674	80.1407	154	1060	1032	13650	1.92162	DNA binding transcription factor activity
d2018	GO:0140110	1.07136e-15	3.26764e-13	2.22995	81.7714	155	1060	1053	13650	1.89553	transcription regulator activity
d2018	GO:0003677	2.84593e-06	0.000578673	1.66232	74.9377	114	1060	965	13650	1.52126	DNA binding
d2018	GO:0003676	2.06094e-05	0.00314293	1.46526	122.851	166	1060	1582	13650	1.35123	nucleic acid binding
d2018	GO:0042802	0.000116669	0.0142336	2.58094	10.5612	24	1060	136	13650	2.27248	identical protein binding
d2018	GO:0010279	0.000169683	0.0172511	47.6856	0.388278	4	1060	5	13650	10.3019	indole-3-acetic acid amido synthetase activity
d2018	GO:0004673	0.000230432	0.0175705	10.2329	1.00952	6	1060	13	13650	5.9434	protein histidine kinase activity
d2018	GO:0016775	0.000230432	0.0175705	10.2329	1.00952	6	1060	13	13650	5.9434	phosphotransferase activity, nitrogenous group as acceptor
d2018	GO:0009881	0.000270458	0.018331	14.9123	0.698901	5	1060	9	13650	7.15409	photoreceptor activity
d2018	GO:0004871	0.00147695	0.0894547	2.10574	12.5026	24	1060	161	13650	1.91961	signal transducer activity
d2018	GO:0003863	0.00175976	0.0894547	35.7304	0.310623	3	1060	4	13650	9.65802	3-methyl-2-oxobutanoate dehydrogenase (2-methylpropanoyl-transferring) activity
d2018	GO:0008020	0.00175976	0.0894547	35.7304	0.310623	3	1060	4	13650	9.65802	G-protein coupled photoreceptor activity
