# Supplementary material for: Phytochrome regulates cellular response plasticity and the basic molecular machinery of leaf development
Source: Plant Physiol. 2021 Mar 9;186(2):1220–39. doi: 10.1093/plphys/kiab112 (PMC8195529; doi:10.1093/plphys/kiab112)
Supplement: kiab112_Supplementary_Data [file kiab112_supplementary_data.zip › pp.01533.2020-s05.xlsx]

## Sheet: REVIGO Down
Legend	Rows are shaded in alternating white or light grey colors, indicating differen timepoints (starts with d13 in white).
Timepoint	GO Id	Description
d13	GO:0007155	cell adhesion
d13	GO:0022610	biological adhesion
d13	GO:0051640	organelle localization
d13	GO:0061024	membrane organization
d13	GO:0080167	response to karrikin
d13	GO:0008299	isoprenoid biosynthetic process
d13	GO:0006457	protein folding
d13	GO:0009893	positive regulation of metabolic process
d13	GO:0019684	photosynthesis, light reaction
d13	GO:0006790	sulfur compound metabolic process
d13	GO:0006073	cellular glucan metabolic process
d13	GO:0015979	photosynthesis
d13	GO:0051186	cofactor metabolic process
d13	GO:0048366	leaf development
d13	GO:0031425	chloroplast RNA processing
d13	GO:0044036	cell wall macromolecule metabolic process
d13	GO:0009744	response to sucrose
d13	GO:0009615	response to virus
d13	GO:0033013	tetrapyrrole metabolic process
d13	GO:0008356	asymmetric cell division
d13	GO:0001505	regulation of neurotransmitter levels
d13	GO:0019419	sulfate reduction
d13	GO:0032970	regulation of actin filament-based process
d13	GO:0043085	positive regulation of catalytic activity
d13	GO:0015977	carbon fixation
d13	GO:0019682	glyceraldehyde-3-phosphate metabolic process
d13	GO:0006081	cellular aldehyde metabolic process
d13	GO:0015713	phosphoglycerate transport
d13	GO:0006090	pyruvate metabolic process
d13	GO:0016071	mRNA metabolic process
d13	GO:0019748	secondary metabolic process
d13	GO:0010027	thylakoid membrane organization
d13	GO:0048518	positive regulation of biological process
d13	GO:0006264	mitochondrial DNA replication
d13	GO:0090306	spindle assembly involved in meiosis
d13	GO:0048513	animal organ development
d13	GO:0044087	regulation of cellular component biogenesis
d13	GO:0009933	meristem structural organization
d13	GO:0006629	lipid metabolic process
d13	GO:0009887	animal organ morphogenesis
d13	GO:0019464	glycine decarboxylation via glycine cleavage system
d13	GO:0032268	regulation of cellular protein metabolic process
d13	GO:0015995	chlorophyll biosynthetic process
d13	GO:0051246	regulation of protein metabolic process
d13	GO:0000373	Group II intron splicing
d13	GO:0009699	phenylpropanoid biosynthetic process
d13	GO:0010021	amylopectin biosynthetic process
d13	GO:2000896	amylopectin metabolic process
d13	GO:0009743	response to carbohydrate
d13	GO:0043933	macromolecular complex subunit organization
d13	GO:0051607	defense response to virus
d13	GO:0010224	response to UV-B
d13	GO:0032502	developmental process
d13	GO:0048519	negative regulation of biological process
d13	GO:0048646	anatomical structure formation involved in morphogenesis
d13	GO:0065007	biological regulation
d13	GO:1903047	mitotic cell cycle process
d13	GO:0006310	DNA recombination
d13	GO:0071554	cell wall organization or biogenesis
d13	GO:0009813	flavonoid biosynthetic process
d13	GO:0009812	flavonoid metabolic process
d13	GO:0046148	pigment biosynthetic process
d13	GO:0010583	response to cyclopentenone
d13	GO:0000226	microtubule cytoskeleton organization
d13	GO:0007059	chromosome segregation
d13	GO:0042127	regulation of cell proliferation
d13	GO:0016556	mRNA modification
d13	GO:0007017	microtubule-based process
d13	GO:0052541	plant-type cell wall cellulose metabolic process
d13	GO:0007049	cell cycle
d13	GO:0007166	cell surface receptor signaling pathway
d13	GO:0042440	pigment metabolic process
d13	GO:0009855	determination of bilateral symmetry
d13	GO:0048442	sepal development
d13	GO:0051301	cell division
d13	GO:0001708	cell fate specification
d13	GO:0006342	chromatin silencing
d13	GO:0032535	regulation of cellular component size
d13	GO:0040029	regulation of gene expression, epigenetic
d13	GO:0048638	regulation of developmental growth
d13	GO:0010374	stomatal complex development
d13	GO:0007000	nucleolus organization
d13	GO:0010608	posttranscriptional regulation of gene expression
d13	GO:0007389	pattern specification process
d13	GO:0006464	cellular protein modification process
d13	GO:0009653	anatomical structure morphogenesis
d13	GO:0090066	regulation of anatomical structure size
d13	GO:0019219	regulation of nucleobase-containing compound metabolic process
d13	GO:0007169	transmembrane receptor protein tyrosine kinase signaling pathway
d13	GO:0009555	pollen development
d13	GO:0009314	response to radiation
d13	GO:0009451	RNA modification
d13	GO:0009793	embryo development ending in seed dormancy
d13	GO:0042254	ribosome biogenesis
d13	GO:0045036	protein targeting to chloroplast
d13	GO:1901135	carbohydrate derivative metabolic process
d13	GO:0010467	gene expression
d13	GO:0042793	transcription from plastid promoter
d13	GO:0010497	plasmodesmata-mediated intercellular transport
d13	GO:0009260	ribonucleotide biosynthetic process
d13	GO:0010496	intercellular transport
d13	GO:1901566	organonitrogen compound biosynthetic process
d13	GO:0044281	small molecule metabolic process
d13	GO:0048284	organelle fusion
d13	GO:0051641	cellular localization
d13	GO:0034470	ncRNA processing
d13	GO:0034660	ncRNA metabolic process
d13	GO:0006396	RNA processing
d13	GO:0000741	karyogamy
d13	GO:0043648	dicarboxylic acid metabolic process
d13	GO:0006997	nucleus organization
d13	GO:0031503	protein complex localization
d13	GO:0019637	organophosphate metabolic process
d13	GO:0050658	RNA transport
d13	GO:0009790	embryo development
d13	GO:0044550	secondary metabolite biosynthetic process
d13	GO:0000003	reproduction
d13	GO:0006260	DNA replication
d13	GO:0008152	metabolic process
d13	GO:0008283	cell proliferation
d13	GO:0009987	cellular process
d13	GO:0032501	multicellular organismal process
d13	GO:0071840	cellular component organization or biogenesis
d13	GO:0032259	methylation
d13	GO:0006807	nitrogen compound metabolic process
d13	GO:0051726	regulation of cell cycle
d13	GO:0061647	histone H3-K9 modification
d13	GO:0048367	shoot system development
d13	GO:0046483	heterocycle metabolic process
d13	GO:0000038	very long-chain fatty acid metabolic process
d13	GO:1901360	organic cyclic compound metabolic process
d13	GO:0009058	biosynthetic process
d13	GO:0072527	pyrimidine-containing compound metabolic process
d13	GO:0006793	phosphorus metabolic process
d13	GO:0043412	macromolecule modification
d13	GO:2000241	regulation of reproductive process
d13	GO:0016458	gene silencing
d13	GO:0071704	organic substance metabolic process
d13	GO:0043414	macromolecule methylation
d13	GO:0006725	cellular aromatic compound metabolic process
d13	GO:0051276	chromosome organization
d13	GO:0006259	DNA metabolic process
d13	GO:0043170	macromolecule metabolic process
d13	GO:0008213	protein alkylation
d13	GO:0019538	protein metabolic process
d13	GO:0044237	cellular metabolic process
d13	GO:0044238	primary metabolic process
d13	GO:0018205	peptidyl-lysine modification
d13	GO:0009664	plant-type cell wall organization
d13	GO:0006220	pyrimidine nucleotide metabolic process
d13	GO:0034641	cellular nitrogen compound metabolic process
d13	GO:0042335	cuticle development
d13	GO:1901362	organic cyclic compound biosynthetic process
d13	GO:0018193	peptidyl-amino acid modification
d13	GO:0048598	embryonic morphogenesis
d13	GO:0045229	external encapsulating structure organization
d13	GO:0044260	cellular macromolecule metabolic process
d13	GO:0044267	cellular protein metabolic process
d13	GO:0006796	phosphate-containing compound metabolic process
d13	GO:0009553	embryo sac development
d13	GO:1901564	organonitrogen compound metabolic process
d16	GO:0010212	response to ionizing radiation
d16	GO:0022403	cell cycle phase
d16	GO:0040007	growth
d16	GO:0044848	biological phase
d16	GO:0045786	negative regulation of cell cycle
d16	GO:0035825	reciprocal DNA recombination
d16	GO:0006637	acyl-CoA metabolic process
d16	GO:0010143	cutin biosynthetic process
d16	GO:0045488	pectin metabolic process
d16	GO:0046209	nitric oxide metabolic process
d16	GO:2001057	reactive nitrogen species metabolic process
d16	GO:0051338	regulation of transferase activity
d16	GO:0010440	stomatal lineage progression
d16	GO:0009739	response to gibberellin
d16	GO:0051983	regulation of chromosome segregation
d16	GO:0051302	regulation of cell division
d16	GO:0051128	regulation of cellular component organization
d16	GO:0042136	neurotransmitter biosynthetic process
d16	GO:0009186	deoxyribonucleoside diphosphate metabolic process
d16	GO:0006537	glutamate biosynthetic process
d16	GO:0070828	heterochromatin organization
d16	GO:0048869	cellular developmental process
d16	GO:0009944	polarity specification of adaxial/abaxial axis
d16	GO:0022603	regulation of anatomical structure morphogenesis
d16	GO:0048439	flower morphogenesis
d16	GO:0010332	response to gamma radiation
d16	GO:0007349	cellularization
d16	GO:0010067	procambium histogenesis
d16	GO:0010424	DNA methylation on cytosine within a CG sequence
d16	GO:0010224	response to UV-B
d16	GO:0032502	developmental process
d16	GO:0048519	negative regulation of biological process
d16	GO:0048646	anatomical structure formation involved in morphogenesis
d16	GO:0065007	biological regulation
d16	GO:1903047	mitotic cell cycle process
d16	GO:0006310	DNA recombination
d16	GO:0071554	cell wall organization or biogenesis
d16	GO:0009813	flavonoid biosynthetic process
d16	GO:0009812	flavonoid metabolic process
d16	GO:0046148	pigment biosynthetic process
d16	GO:0010583	response to cyclopentenone
d16	GO:0000226	microtubule cytoskeleton organization
d16	GO:0007059	chromosome segregation
d16	GO:0042127	regulation of cell proliferation
d16	GO:0016556	mRNA modification
d16	GO:0007017	microtubule-based process
d16	GO:0052541	plant-type cell wall cellulose metabolic process
d16	GO:0007049	cell cycle
d16	GO:0007166	cell surface receptor signaling pathway
d16	GO:0042440	pigment metabolic process
d16	GO:0009855	determination of bilateral symmetry
d16	GO:0048442	sepal development
d16	GO:0051301	cell division
d16	GO:0001708	cell fate specification
d16	GO:0006342	chromatin silencing
d16	GO:0032535	regulation of cellular component size
d16	GO:0040029	regulation of gene expression, epigenetic
d16	GO:0048638	regulation of developmental growth
d16	GO:0010374	stomatal complex development
d16	GO:0007000	nucleolus organization
d16	GO:0010608	posttranscriptional regulation of gene expression
d16	GO:0007389	pattern specification process
d16	GO:0006464	cellular protein modification process
d16	GO:0009653	anatomical structure morphogenesis
d16	GO:0090066	regulation of anatomical structure size
d16	GO:0019219	regulation of nucleobase-containing compound metabolic process
d16	GO:0007169	transmembrane receptor protein tyrosine kinase signaling pathway
d16	GO:0009555	pollen development
d16	GO:0009314	response to radiation
d16	GO:0006281	DNA repair
d16	GO:0007276	gamete generation
d16	GO:0051784	negative regulation of nuclear division
d16	GO:0010086	embryonic root morphogenesis
d16	GO:0008033	tRNA processing
d16	GO:0009955	adaxial/abaxial pattern specification
d16	GO:0000003	reproduction
d16	GO:0006260	DNA replication
d16	GO:0008152	metabolic process
d16	GO:0008283	cell proliferation
d16	GO:0009987	cellular process
d16	GO:0032501	multicellular organismal process
d16	GO:0071840	cellular component organization or biogenesis
d16	GO:0032259	methylation
d16	GO:0006807	nitrogen compound metabolic process
d16	GO:0051726	regulation of cell cycle
d16	GO:0061647	histone H3-K9 modification
d16	GO:0048367	shoot system development
d16	GO:0046483	heterocycle metabolic process
d16	GO:0000038	very long-chain fatty acid metabolic process
d16	GO:1901360	organic cyclic compound metabolic process
d16	GO:0009058	biosynthetic process
d16	GO:0072527	pyrimidine-containing compound metabolic process
d16	GO:0006793	phosphorus metabolic process
d16	GO:0043412	macromolecule modification
d16	GO:2000241	regulation of reproductive process
d16	GO:0016458	gene silencing
d16	GO:0071704	organic substance metabolic process
d16	GO:0043414	macromolecule methylation
d16	GO:0006725	cellular aromatic compound metabolic process
d16	GO:0051276	chromosome organization
d16	GO:0006259	DNA metabolic process
d16	GO:0043170	macromolecule metabolic process
d16	GO:0008213	protein alkylation
d16	GO:0019538	protein metabolic process
d16	GO:0044237	cellular metabolic process
d16	GO:0044238	primary metabolic process
d16	GO:0018205	peptidyl-lysine modification
d16	GO:0009664	plant-type cell wall organization
d16	GO:0006220	pyrimidine nucleotide metabolic process
d16	GO:0034641	cellular nitrogen compound metabolic process
d16	GO:0042335	cuticle development
d16	GO:1901362	organic cyclic compound biosynthetic process
d16	GO:0018193	peptidyl-amino acid modification
d16	GO:0048598	embryonic morphogenesis
d16	GO:0045229	external encapsulating structure organization
d16	GO:0044260	cellular macromolecule metabolic process
d16	GO:0044267	cellular protein metabolic process
d16	GO:0006796	phosphate-containing compound metabolic process
d16	GO:0009553	embryo sac development
d16	GO:1901564	organonitrogen compound metabolic process
d2006	GO:0001510	RNA methylation
d2006	GO:0006839	mitochondrial transport
d2006	GO:0009561	megagametogenesis
d2006	GO:0097237	cellular response to toxic substance
d2006	GO:0006458	'de novo' protein folding
d2006	GO:0007005	mitochondrion organization
d2006	GO:0006801	superoxide metabolic process
d2006	GO:0006730	one-carbon metabolic process
d2006	GO:0000018	regulation of DNA recombination
d2006	GO:0071493	cellular response to UV-B
d2006	GO:0010167	response to nitrate
d2006	GO:0006412	translation
d2006	GO:0090501	RNA phosphodiester bond hydrolysis
d2006	GO:0007292	female gamete generation
d2006	GO:0031123	RNA 3'-end processing
d2006	GO:0006354	DNA-templated transcription, elongation
d2006	GO:0090305	nucleic acid phosphodiester bond hydrolysis
d2006	GO:1901137	carbohydrate derivative biosynthetic process
d2006	GO:0043603	cellular amide metabolic process
d2006	GO:0015833	peptide transport
d2006	GO:0042545	cell wall modification
d2006	GO:0015698	inorganic anion transport
d2006	GO:0034599	cellular response to oxidative stress
d2006	GO:0009735	response to cytokinin
d2006	GO:0071705	nitrogen compound transport
d2006	GO:0033554	cellular response to stress
d2006	GO:0071329	cellular response to sucrose stimulus
d2006	GO:0006334	nucleosome assembly
d2006	GO:0006626	protein targeting to mitochondrion
d2006	GO:0009089	lysine biosynthetic process via diaminopimelate
d2006	GO:0006281	DNA repair
d2006	GO:0007276	gamete generation
d2006	GO:0051784	negative regulation of nuclear division
d2006	GO:0010086	embryonic root morphogenesis
d2006	GO:0008033	tRNA processing
d2006	GO:0009955	adaxial/abaxial pattern specification
d2006	GO:0009451	RNA modification
d2006	GO:0009793	embryo development ending in seed dormancy
d2006	GO:0042254	ribosome biogenesis
d2006	GO:0045036	protein targeting to chloroplast
d2006	GO:1901135	carbohydrate derivative metabolic process
d2006	GO:0010467	gene expression
d2006	GO:0042793	transcription from plastid promoter
d2006	GO:0010497	plasmodesmata-mediated intercellular transport
d2006	GO:0009260	ribonucleotide biosynthetic process
d2006	GO:0010496	intercellular transport
d2006	GO:1901566	organonitrogen compound biosynthetic process
d2006	GO:0044281	small molecule metabolic process
d2006	GO:0048284	organelle fusion
d2006	GO:0051641	cellular localization
d2006	GO:0034470	ncRNA processing
d2006	GO:0034660	ncRNA metabolic process
d2006	GO:0006396	RNA processing
d2006	GO:0000741	karyogamy
d2006	GO:0043648	dicarboxylic acid metabolic process
d2006	GO:0006997	nucleus organization
d2006	GO:0031503	protein complex localization
d2006	GO:0019637	organophosphate metabolic process
d2006	GO:0050658	RNA transport
d2006	GO:0009790	embryo development
d2006	GO:0044550	secondary metabolite biosynthetic process
d2006	GO:0000003	reproduction
d2006	GO:0006260	DNA replication
d2006	GO:0008152	metabolic process
d2006	GO:0008283	cell proliferation
d2006	GO:0009987	cellular process
d2006	GO:0032501	multicellular organismal process
d2006	GO:0071840	cellular component organization or biogenesis
d2006	GO:0032259	methylation
d2006	GO:0006807	nitrogen compound metabolic process
d2006	GO:0051726	regulation of cell cycle
d2006	GO:0061647	histone H3-K9 modification
d2006	GO:0048367	shoot system development
d2006	GO:0046483	heterocycle metabolic process
d2006	GO:0000038	very long-chain fatty acid metabolic process
d2006	GO:1901360	organic cyclic compound metabolic process
d2006	GO:0009058	biosynthetic process
d2006	GO:0072527	pyrimidine-containing compound metabolic process
d2006	GO:0006793	phosphorus metabolic process
d2006	GO:0043412	macromolecule modification
d2006	GO:2000241	regulation of reproductive process
d2006	GO:0016458	gene silencing
d2006	GO:0071704	organic substance metabolic process
d2006	GO:0043414	macromolecule methylation
d2006	GO:0006725	cellular aromatic compound metabolic process
d2006	GO:0051276	chromosome organization
d2006	GO:0006259	DNA metabolic process
d2006	GO:0043170	macromolecule metabolic process
d2006	GO:0008213	protein alkylation
d2006	GO:0019538	protein metabolic process
d2006	GO:0044237	cellular metabolic process
d2006	GO:0044238	primary metabolic process
d2006	GO:0018205	peptidyl-lysine modification
d2006	GO:0009664	plant-type cell wall organization
d2006	GO:0006220	pyrimidine nucleotide metabolic process
d2006	GO:0034641	cellular nitrogen compound metabolic process
d2006	GO:0042335	cuticle development
d2006	GO:1901362	organic cyclic compound biosynthetic process
d2006	GO:0018193	peptidyl-amino acid modification
d2006	GO:0048598	embryonic morphogenesis
d2006	GO:0045229	external encapsulating structure organization
d2006	GO:0044260	cellular macromolecule metabolic process
d2006	GO:0044267	cellular protein metabolic process
d2006	GO:0006796	phosphate-containing compound metabolic process
d2006	GO:0009553	embryo sac development
d2006	GO:1901564	organonitrogen compound metabolic process
d2006	GO:0000462	maturation of SSU-rRNA from tricistronic rRNA transcript (SSU-rRNA, 5.8S rRNA, LSU-rRNA)
d2006	GO:0006306	DNA methylation
d2006	GO:0006606	protein import into nucleus
d2006	GO:0016569	covalent chromatin modification
d2006	GO:0032508	DNA duplex unwinding
d2006	GO:0034614	cellular response to reactive oxygen species
d2006	GO:0044085	cellular component biogenesis
d2006	GO:0044770	cell cycle phase transition
d2006	GO:0048229	gametophyte development
d2006	GO:0048831	regulation of shoot system development
d2006	GO:0051239	regulation of multicellular organismal process
d2018	GO:0001510	RNA methylation
d2018	GO:0002376	immune system process
d2018	GO:0008152	metabolic process
d2018	GO:0009987	cellular process
d2018	GO:0042254	ribosome biogenesis
d2018	GO:0042335	cuticle development
d2018	GO:0045087	innate immune response
d2018	GO:0051704	multi-organism process
d2018	GO:0071705	nitrogen compound transport
d2018	GO:0071840	cellular component organization or biogenesis
d2018	GO:0032259	methylation
d2018	GO:0017144	drug metabolic process
d2018	GO:1900673	olefin metabolic process
d2018	GO:0009812	flavonoid metabolic process
d2018	GO:0045730	respiratory burst
d2018	GO:2000377	regulation of reactive oxygen species metabolic process
d2018	GO:0008219	cell death
d2018	GO:0019637	organophosphate metabolic process
d2018	GO:1901135	carbohydrate derivative metabolic process
d2018	GO:0006790	sulfur compound metabolic process
d2018	GO:0009058	biosynthetic process
d2018	GO:0009595	detection of biotic stimulus
d2018	GO:0010817	regulation of hormone levels
d2018	GO:0043900	regulation of multi-organism process
d2018	GO:0009612	response to mechanical stimulus
d2018	GO:0010167	response to nitrate
d2018	GO:0006725	cellular aromatic compound metabolic process
d2018	GO:1901360	organic cyclic compound metabolic process
d2018	GO:0042537	benzene-containing compound metabolic process
d2018	GO:0006807	nitrogen compound metabolic process
d2018	GO:0051606	detection of stimulus
d2018	GO:0006793	phosphorus metabolic process
d2018	GO:0006412	translation
d2018	GO:0009693	ethylene biosynthetic process
d2018	GO:0010467	gene expression
d2018	GO:0044237	cellular metabolic process
d2018	GO:0009813	flavonoid biosynthetic process
d2018	GO:0042793	transcription from plastid promoter
d2018	GO:0044550	secondary metabolite biosynthetic process
d2018	GO:0009607	response to biotic stimulus
d2018	GO:0046483	heterocycle metabolic process
d2018	GO:0006270	DNA replication initiation
d2018	GO:0042493	response to drug
d2018	GO:0043170	macromolecule metabolic process
d2018	GO:0048481	plant ovule development
d2018	GO:1901137	carbohydrate derivative biosynthetic process
d2018	GO:0043603	cellular amide metabolic process
d2018	GO:0009451	RNA modification
d2018	GO:0090501	RNA phosphodiester bond hydrolysis
d2018	GO:0080135	regulation of cellular response to stress
d2018	GO:0019408	dolichol biosynthetic process
d2018	GO:0019748	secondary metabolic process
d2018	GO:0043412	macromolecule modification
d2018	GO:0071704	organic substance metabolic process
d2018	GO:0008213	protein alkylation
d2018	GO:0044238	primary metabolic process
d2018	GO:0019538	protein metabolic process
d2018	GO:0009735	response to cytokinin
d2018	GO:0015833	peptide transport
d2018	GO:0034470	ncRNA processing
d2018	GO:0009664	plant-type cell wall organization
d2018	GO:0034660	ncRNA metabolic process
d2018	GO:0009625	response to insect
d2018	GO:0007005	mitochondrion organization
d2018	GO:0043562	cellular response to nitrogen levels
d2018	GO:0009790	embryo development
d2018	GO:0015698	inorganic anion transport
d2018	GO:0042402	cellular biogenic amine catabolic process
d2018	GO:0006839	mitochondrial transport
d2018	GO:0006950	response to stress
d2018	GO:0044281	small molecule metabolic process
d2018	GO:0009605	response to external stimulus
d2018	GO:0046677	response to antibiotic
d2018	GO:1901698	response to nitrogen compound
d2018	GO:0000741	karyogamy
d2018	GO:0044271	cellular nitrogen compound biosynthetic process
d2018	GO:0044260	cellular macromolecule metabolic process
d2018	GO:0033554	cellular response to stress
d2018	GO:1901564	organonitrogen compound metabolic process
d2018	GO:0035690	cellular response to drug
d2018	GO:0006220	pyrimidine nucleotide metabolic process
d2018	GO:0006626	protein targeting to mitochondrion
d2018	GO:0055086	nucleobase-containing small molecule metabolic process
d2018	GO:0006997	nucleus organization
d2018	GO:0051641	cellular localization
d2018	GO:0023014	signal transduction by protein phosphorylation
d2018	GO:0009751	response to salicylic acid
d2018	GO:0072527	pyrimidine-containing compound metabolic process
d2018	GO:0044085	cellular component biogenesis
d2018	GO:0009684	indoleacetic acid biosynthetic process
d2018	GO:0000038	very long-chain fatty acid metabolic process
d2018	GO:0006260	DNA replication
d2018	GO:0006952	defense response
d2018	GO:0009089	lysine biosynthetic process via diaminopimelate
d2018	GO:0009186	deoxyribonucleoside diphosphate metabolic process
d2018	GO:0009308	amine metabolic process
d2018	GO:0009793	embryo development ending in seed dormancy
d2018	GO:0019354	siroheme biosynthetic process
d2018	GO:0019761	glucosinolate biosynthetic process
d2018	GO:0034599	cellular response to oxidative stress
d2018	GO:0034641	cellular nitrogen compound metabolic process
d2018	GO:0042430	indole-containing compound metabolic process
d2018	GO:0044283	small molecule biosynthetic process
d2018	GO:0046112	nucleobase biosynthetic process
d2018	GO:0046490	isopentenyl diphosphate metabolic process
d2018	GO:0051193	regulation of cofactor metabolic process
d2018	GO:0052541	plant-type cell wall cellulose metabolic process
d2018	GO:0090150	establishment of protein localization to membrane
d2018	GO:1901362	organic cyclic compound biosynthetic process

## Sheet: REVIGO Up
Legend	Rows are shaded in alternating white or light grey colors, indicating differen timepoints (starts with d13 in white).
Timepoint	GO Id	Description
d13	GO:0046488	phosphatidylinositol metabolic process
d13	GO:0009755	hormone-mediated signaling pathway
d13	GO:0000303	response to superoxide
d13	GO:1902532	negative regulation of intracellular signal transduction
d13	GO:0006914	autophagy
d13	GO:0009641	shade avoidance
d13	GO:0009733	response to auxin
d13	GO:0009719	response to endogenous stimulus
d16	GO:0006829	zinc II ion transport
d16	GO:0071398	cellular response to fatty acid
d16	GO:0006635	fatty acid beta-oxidation
d16	GO:0010035	response to inorganic substance
d16	GO:0046685	response to arsenic-containing substance
d16	GO:0042221	response to chemical
d16	GO:0070542	response to fatty acid
d16	GO:0048573	photoperiodism, flowering
d16	GO:0050896	response to stimulus
d16	GO:0046482	para-aminobenzoic acid metabolic process
d16	GO:0006914	autophagy
d16	GO:0009641	shade avoidance
d16	GO:0009733	response to auxin
d16	GO:0009719	response to endogenous stimulus
d2006	GO:0007623	circadian rhythm
d2006	GO:0009723	response to ethylene
d2006	GO:0015996	chlorophyll catabolic process
d2006	GO:0048511	rhythmic process
d2006	GO:2000243	positive regulation of reproductive process
d2006	GO:0009968	negative regulation of signal transduction
d2006	GO:0071497	cellular response to freezing
d2006	GO:0010468	regulation of gene expression
d2006	GO:0009628	response to abiotic stimulus
d2006	GO:1900111	positive regulation of histone H3-K9 dimethylation
d2006	GO:0009414	response to water deprivation
d2006	GO:0010017	red or far-red light signaling pathway
d2006	GO:0048573	photoperiodism, flowering
d2006	GO:0050896	response to stimulus
d2006	GO:0046482	para-aminobenzoic acid metabolic process
d2006	GO:0000303	response to superoxide
d2006	GO:1902532	negative regulation of intracellular signal transduction
d2006	GO:0006914	autophagy
d2006	GO:0009641	shade avoidance
d2006	GO:0009733	response to auxin
d2006	GO:0009719	response to endogenous stimulus
d2006	GO:1902531	regulation of intracellular signal transduction
d2006	GO:1902446	regulation of shade avoidance
d2006	GO:0044242	cellular lipid catabolic process
d2006	GO:0009628	response to abiotic stimulus
d2006	GO:0009873	ethylene-activated signaling pathway
d2018	GO:0000956	nuclear-transcribed mRNA catabolic process
d2018	GO:0006829	zinc II ion transport
d2018	GO:0009314	response to radiation
d2018	GO:0010228	vegetative to reproductive phase transition of meristem
d2018	GO:0023052	signaling
d2018	GO:0065007	biological regulation
d2018	GO:0007154	cell communication
d2018	GO:0009686	gibberellin biosynthetic process
d2018	GO:0080037	negative regulation of cytokinin-activated signaling pathway
d2018	GO:0050789	regulation of biological process
d2018	GO:0009606	tropism
d2018	GO:0016071	mRNA metabolic process
d2018	GO:0007267	cell-cell signaling
d2018	GO:0009739	response to gibberellin
d2018	GO:0023051	regulation of signaling
d2018	GO:0007623	circadian rhythm
d2018	GO:0009641	shade avoidance
d2018	GO:0044242	cellular lipid catabolic process
d2018	GO:0048511	rhythmic process
d2018	GO:0050896	response to stimulus
d2018	GO:0009873	ethylene-activated signaling pathway
d2018	GO:0009719	response to endogenous stimulus
d2018	GO:0000303	response to superoxide
d2018	GO:0010468	regulation of gene expression
d2018	GO:0009628	response to abiotic stimulus
