# Supplementary material for: Phytochrome regulates cellular response plasticity and the basic molecular machinery of leaf development
Source: Plant Physiol. 2021 Mar 9;186(2):1220–39. doi: 10.1093/plphys/kiab112 (PMC8195529; doi:10.1093/plphys/kiab112)
Supplement: kiab112_Supplementary_Data [file kiab112_supplementary_data.zip › pp.01533.2020-s06.xlsx]

## Sheet: Transcription factors
Legend	Cells are shaded according to logFC values using a 3 color continuous scale from min (blue) to max (orange), center value is 0 (white).
Gene_ID	Symbol	Short_description_(31-12-2018)	Curator_summary_(31-12-2018)	PlantTFDB	AGRIS_AtTFDB	Cell_Cycle_(van_Leene_2010)	Leaf_Development	logFC.d13	p.value.d13	FDR.d13	logFC.d16	p.value.d16	FDR.d16	logFC.d20	p.value.d20	FDR.d20	logFC.d20.lt	p.value.d20.lt	FDR.d20.lt
AT2G46970	PIL1	phytochrome interacting factor 3-like 1	encodes a novel Myc-related bHLH transcription factor, which physically associated with APRR1/TOC1 and is a member of PIF3 transcription factor family.	bHLH	bHLH	-	leafdata	4.42111	9.48787e-07	0.000598811	5.50032	8.15893e-07	0.000351094	7.23212	3.34205e-08	4.51989e-05	6.86182	5.06836e-08	5.64496e-05
AT5G44260	AT5G44260	Zinc finger C-x8-C-x5-C-x3-H type family protein	Encodes a Tandem CCCH Zinc Finger protein. Interacts and co-localizes with MARD1 and RD21A in processing bodies (PBs) and stress granules (SGs).	C3H	-	-	-	4.24263	5.75277e-07	0.00051868	4.12957	5.82548e-07	0.000262618	5.65976	1.16658e-07	8.4954e-05	6.29333	4.94076e-08	5.64496e-05
AT1G02340	HFR1	basic helix-loop-helix (bHLH) DNA-binding superfamily protein	Encodes a light-inducible, nuclear bHLH protein involved in phytochrome signaling. Mutants exhibit a long-hypocotyl phenotype only under far-red light but not under red light and are defective in other phytochrome A-related responses. Mutants also show blue light response defects. HFR1 interacts with COP1, co-localizes to the nuclear specks and is ubiquinated by COP1.	bHLH	bHLH	-	leafdata	4.4114	2.16484e-06	0.000836513	5.586	5.11816e-07	0.000261912	5.55996	4.52598e-07	0.000174887	5.09978	7.93027e-07	0.000183112
AT5G54470	BBX29	B-box type zinc finger family protein	-	-	C2C2-CO-like	-	-	2.58381	0.00875324	0.0438864	2.9526	0.00396427	0.038082	5.20734	0.000200407	0.00518374	4.48225	0.000502306	0.00738979
AT5G39610	NAC6	NAC domain containing protein 6	Encodes a NAC-domain transcription factor. Positively regulates aging-induced cell death and senescence in leaves. This gene is upregulated in response to salt stress in wildtype as well as NTHK1 transgenic lines although in the latter case the induction was drastically reduced. It was also upregulated by ABA, ACC and NAA treatment, although in the latter two cases, the induction occurred relativ…	NAC	NAC	-	GO	4.91268	1.10088e-06	0.000641827	5.97269	2.93784e-07	0.000205567	5.09033	6.43036e-07	0.000204547	4.81367	1.0075e-06	0.000207348
AT3G60670	AT3G60670	PLATZ transcription factor family protein	-	-	-	-	-	0.620427	0.282175	0.439331	0.448717	0.468105	0.662002	4.35493	0.0013172	0.0161633	2.95609	0.0222709	0.0863593
AT3G21330	AT3G21330	basic helix-loop-helix (bHLH) DNA-binding superfamily protein	-	bHLH	bHLH	-	-	5.85049	1.13075e-07	0.000219577	7.52991	8.65445e-09	2.38121e-05	4.03187	1.16538e-07	8.4954e-05	4.58515	3.83057e-08	4.8352e-05
AT5G10280	MYB92	myb domain protein 92	Encodes a putative transcription factor (MYB92).	MYB	MYB	-	-	-0.347399	0.473716	0.619173	1.0386	0.100037	0.268262	4.01649	0.0449358	0.154722	5.49987	0.00341321	0.0248274
AT2G44910	HB4	homeobox-leucine zipper protein 4	Encodes a homeodomain protein whose expression displays a dependence on phyB for both red and far-red light response. Also involved in the shade avoidance syndrome.	HD-ZIP	Homeobox	-	-	0.360336	0.255176	0.409727	1.03858	0.00750582	0.0559148	3.60811	0.000544572	0.00950309	4.23899	6.7783e-05	0.00218957
AT3G10910	AT3G10910	RING/U-box superfamily protein	-	-	C3H	-	-	-0.350154	0.588767	0.715009	2.58784	0.00273301	0.030511	3.11225	0.000520045	0.00920237	3.85008	9.95203e-05	0.00280331
AT1G18710	MYB47	myb domain protein 47	Member of the R2R3 factor gene family.	MYB	MYB	-	-	0.241037	0.645188	0.760338	0.808595	0.144112	0.333409	3.02727	0.000756461	0.0113314	3.11207	0.000614425	0.00838321
AT2G47270	UPB1	sequence-specific DNA binding transcription factors;transcription regulators	Encodes UPBEAT1 (UPB1), a transcription factor with a bHLH domain. Regulates the expression of a set of peroxidases that modulate the balance of reactive oxygen species (ROS) between the zones of cell proliferation and the zone of cell elongation where differentiation begins. Disruption of UPB1 activity alters this ROS balance, leading to a delay in the onset of differentiation.	-	bHLH	-	-	5.21008	0.074368	0.179168	6.5032	0.0340692	0.138215	2.95323	0.0203767	0.0941693	1.93396	0.0920638	0.225124
AT3G02550	LBD41	LOB domain-containing protein 41	-	LBD	-	-	-	1.89308	0.0128466	0.0557886	2.47622	0.00361652	0.0361265	2.92136	0.00300405	0.0270208	2.00572	0.0203961	0.0814327
AT1G36060	AT1G36060	Integrase-type DNA-binding superfamily protein	encodes a member of the DREB subfamily A-6 of ERF/AP2 transcription factor family. The protein contains one AP2 domain. There are 8 members in this subfamily including RAP2.4.Overexpression results in increased drought tolerance and vitrified leaves. Binds to DRE/GCC promoter elements and activates expression of aquaporin genes AtTIP1;1, AtTIP2;3, and AtPIP2;2.	ERF	AP2-EREBP	-	-	2.05214	9.09829e-05	0.00423008	2.4371	1.75537e-05	0.00161341	2.90308	3.72203e-06	0.000478228	4.16392	1.39426e-07	7.99968e-05
AT3G13840	AT3G13840	GRAS family transcription factor	-	GRAS	GRAS	-	leafdata	0.669028	0.264818	0.420431	1.5727	0.0195388	0.0995955	2.85417	0.00462239	0.0356935	2.58664	0.00795694	0.0431929
AT1G28360	ERF12	ERF domain protein 12	encodes a member of the ERF (ethylene response factor) subfamily B-1 of ERF/AP2 transcription factor family (ERF12). The protein contains one AP2 domain. There are 15 members in this subfamily including ATERF-3, ATERF-4, ATERF-7, and leafy petiole.	ERF	AP2-EREBP	-	-	0.337498	0.611277	0.732991	2.24508	0.0179641	0.0944458	2.83834	0.0366602	0.136465	2.40628	0.071318	0.189255
AT3G11580	AT3G11580	AP2/B3-like transcriptional factor family protein	SOD7 encodes nuclear localized B3 DNA binding domain and a transcriptional repression motif. Belongs to the RAV gene family. Functions in regulation of seed size and binds to and represses KLU.	B3	RAV	-	-	0.477603	0.35694	0.514331	0.219735	0.669722	0.808667	2.73796	0.00658445	0.045056	2.37264	0.0146329	0.0648849
AT5G13330	Rap2.6L	related to AP2 6l	encodes a member of the ERF (ethylene response factor) subfamily B-4 of ERF/AP2 transcription factor family. The protein contains one AP2 domain. There are 7 members in this subfamily.	ERF	AP2-EREBP	-	-	0.557627	0.504434	0.645808	1.63502	0.0745649	0.224382	2.6685	0.0093151	0.0566909	1.25566	0.161033	0.325292
AT4G16780	HB-2	homeobox protein 2	Encodes a homeodomain-leucine zipper protein that is rapidly and strongly induced by changes in the ratio of red to far-red light. It is also involved in cell expansion and cell proliferation and in the response to auxin. The mRNA is cell-to-cell mobile.	HD-ZIP	Homeobox	-	leafdata	2.03331	1.26197e-06	0.000661283	2.66206	1.08906e-07	0.000114557	2.5743	1.39527e-07	9.08551e-05	2.75594	7.54846e-08	6.94135e-05
AT3G11020	DREB2B	DRE/CRT-binding protein 2B	encodes a member of the DREB subfamily A-2 of ERF/AP2 transcription factor family (DREB2B). The protein contains one AP2 domain. There are eight members in this subfamily including DREB2A.	ERF	AP2-EREBP	-	-	1.57036	0.080351	0.188901	1.70408	0.0641096	0.205078	2.52169	0.0175917	0.0854054	1.39884	0.144419	0.303423
AT1G80590	WRKY66	WRKY DNA-binding protein 66	member of WRKY Transcription Factor; Group III	WRKY	WRKY	-	-	2.83943	0.044443	0.127131	3.11916	0.0131647	0.0784329	2.39391	0.0950423	0.24712	2.98543	0.0376811	0.123392
AT1G19040	AT1G19040	NAC (No Apical Meristem) domain transcriptional regulator superfamily protein	-	NAC	-	-	-	2.05934	0.0280222	0.0933777	1.16144	0.156909	0.350055	2.37792	0.0218176	0.0980989	2.15555	0.0322199	0.110617
AT2G36270	ABI5	Basic-leucine zipper (bZIP) transcription factor family protein	Encodes a member of the basic leucine zipper transcription factor family, involved in ABA signalling during seed maturation and germination. The Arabidopsis abscisic acid (ABA)-insensitive abi5 mutants have pleiotropic defects in ABA response, including decreased sensitivity to ABA inhibition of germination and altered expression of some ABA-regulated genes. Comparison of seed and ABA-inducible v…	bZIP	bZIP	-	leafdata	2.96752	0.0042208	0.0282271	2.03454	0.028779	0.125083	2.35633	0.0922092	0.242644	2.53244	0.0652168	0.178138
AT4G10240	BBX23	B-box zinc finger family protein	-	DBB	-	-	-	1.13745	0.46915	0.615158	8.10179	0.00167429	0.0230386	2.34505	0.0891986	0.237897	4.31404	0.00366836	0.0259748
AT2G45050	GATA2	GATA transcription factor 2	Encodes a member of the GATA factor family of zinc finger transcription factors. A positive regulator of photomorphogenesis.	GATA	C2C2-Gata	-	-	0.738577	0.00534834	0.0328001	1.48124	3.74237e-05	0.00252224	2.22331	2.23843e-06	0.000372909	3.40974	3.61329e-08	4.8352e-05
AT2G15880	AT2G15880	Leucine-rich repeat (LRR) family protein	Pollen expressed protein required for pollen tube growth.Along with other members of the LRX family, itnteracts with RALF4 to control pollen tube growth and integrity. Loss of function results in premature pollen tube rupture and reduced fertility.	-	Trihelix	-	-	2.74117	0.00431846	0.0285701	2.10892	0.0140734	0.0816151	2.18487	0.0155598	0.0787095	1.77695	0.0370144	0.122096
AT2G46270	GBF3	G-box binding factor 3	encodes a bZIP G-box binding protein whose expression is induced by ABA. It has been shown to bind to Adh that contains the G-box and is induced by cold and water deprivation. GBF3 has been shown to be expressed mostly in the root and dark-grown leaves. GBF3 can act as homodimers and as heterodimers with GFB1, GBF2 and GBF4. In addition, GBF3?<ed>?<U+00BB>s DNA binding activity is enhanced by GIP…	bZIP	bZIP	-	-	1.13761	0.00280579	0.0218801	0.852886	0.0137717	0.0806396	2.15375	4.33481e-05	0.00209911	2.15661	4.17037e-05	0.00167049
AT3G62090	PIL2	phytochrome interacting factor 3-like 2	encodes a novel Myc-related bHLH transcription factor, which physically associated with APRR1/TOC1 and is a member of PIF3 transcription factor family.	bHLH	bHLH	-	leafdata	1.74867	0.000199123	0.00577348	0.677161	0.0574386	0.191942	2.14862	4.92513e-05	0.00223196	1.82482	0.000179668	0.00394704
AT1G03800	ERF10	ERF domain protein 10	encodes a member of the ERF (ethylene response factor) subfamily B-1 of ERF/AP2 transcription factor family (ATERF-10). The protein contains one AP2 domain. There are 15 members in this subfamily including ATERF-3, ATERF-4, ATERF-7, and leafy petiole.	ERF	AP2-EREBP	-	-	1.76313	0.000883784	0.0117759	1.22864	0.00653357	0.0515874	2.09776	0.000189203	0.0050033	1.20355	0.00832628	0.0445213
AT4G27310	BBX28	B-box type zinc finger family protein	Encodes a B-box domain protein that negatively regulates photomorphogenic development by interfering with the binding of the transcription factor HY5 to target gene promoters. Degradation of BBX28 in darkness is dependent on COP1 and occurs via the 26S proteasome pathway. BBX28 acts as a key factor in the COP1-HY5 regulatory hub by maintaining proper HY5 activity to ensure normal photomorphogenic…	-	C2C2-CO-like	-	-	2.5646	0.00038194	0.00783212	1.52687	0.00780596	0.0573967	2.0279	0.00169298	0.0191831	1.88881	0.00253431	0.0202895
AT1G75490	AT1G75490	Integrase-type DNA-binding superfamily protein	encodes a member of the DREB subfamily A-2 of ERF/AP2 transcription factor family. The protein contains one AP2 domain. There are eight members in this subfamily including DREB2A AND DREB2B that are involved in response to drought.	ERF	AP2-EREBP	-	-	2.31516	7.25141e-07	0.000569967	1.77759	7.24131e-06	0.00108214	2.00558	3.12652e-06	0.000446152	1.91151	4.66319e-06	0.000487059
AT3G04410	AT3G04410	NAC (No Apical Meristem) domain transcriptional regulator superfamily protein	-	NAC	NAC	-	-	2.12324	0.0304962	0.0985855	1.89435	0.0475817	0.170692	1.98271	0.0984133	0.252703	1.06707	0.361852	0.55257
AT4G36900	RAP2.10	related to AP2 10	encodes a member of the DREB subfamily A-5 of ERF/AP2 transcription factor family (RAP2.10). The protein contains one AP2 domain. There are 16 members in this subfamily including RAP2.9 and RAP2.1.	ERF	AP2-EREBP	-	-	0.568216	0.216147	0.367391	0.947203	0.0517757	0.180107	1.92208	0.00134112	0.0163823	1.6387	0.00370441	0.0261616
AT2G36080	ABS2	AP2/B3-like transcriptional factor family protein	Encodes a plant-specific B3 DNA-binding domain transcription factor. Has transcription repressor activity.	B3	RAV	-	-	0.0600375	0.838503	0.896911	-0.188638	0.529209	0.708053	1.89446	0.000141665	0.00424413	1.68012	0.000346646	0.00585353
AT5G67060	HEC1	basic helix-loop-helix (bHLH) DNA-binding superfamily protein	Encodes a bHLH transcription factor that is involved in transmitting tract and stigma development and acts as a local modulator of auxin and cytokinin responses to control gynoecium development. HEC1 affects auxin transport by acting as a transcriptional regulator of PIN1 and PIN3.	bHLH	bHLH	-	leafdata	2.25956	0.000932854	0.0120614	2.50191	0.00056731	0.0124179	1.77767	0.0116918	0.0652826	1.95211	0.00633193	0.0367307
AT4G27410	RD26	NAC (No Apical Meristem) domain transcriptional regulator superfamily protein	Encodes a NAC transcription factor induced in response to desiccation. It is localized to the nucleus and acts as a transcriptional activator in ABA-mediated dehydration response.	NAC	NAC	-	-	2.41102	0.0308219	0.0992485	1.63864	0.101371	0.270165	1.76696	0.0827039	0.226583	1.12666	0.235829	0.418676
AT4G36930	SPT	basic helix-loop-helix (bHLH) DNA-binding superfamily protein	Encodes a transcription factor of the bHLH protein family. Mutants have abnormal, unfused carpels and reduced seed dormancy.	bHLH	bHLH	-	leafdata	0.511139	0.0117507	0.0527092	0.721959	0.00167944	0.0230759	1.76426	3.62376e-06	0.000478228	2.34629	1.92615e-07	9.84692e-05
AT1G46768	RAP2.1	related to AP2 1	encodes a member of the DREB subfamily A-5 of ERF/AP2 transcription factor family (RAP2.1). The protein contains one AP2 domain. There are 16 members in this subfamily including RAP2.9 and RAP2.10.	ERF	AP2-EREBP	-	-	0.723132	0.148527	0.286566	0.478514	0.324291	0.536865	1.74843	0.00375949	0.0310433	0.398544	0.416514	0.601592
AT1G69490	NAP	NAC-like, activated by AP3/PI	Encodes a member of the NAC transcription factor gene family. It is expressed in floral primordia and upregulated by AP3 and PI. Its expression is associated with leaf senescence. The mRNA is cell-to-cell mobile.	NAC	NAC	-	GO	1.62361	0.00202787	0.0180431	0.824777	0.0528257	0.182462	1.72451	0.00146116	0.0173997	1.42007	0.00453382	0.0296011
AT1G44830	AT1G44830	Integrase-type DNA-binding superfamily protein	Encodes a nuclear-localized member of the DREB subfamily A-5 of ERF/AP2 transcription factor family. The protein contains one AP2 domain. There are 15 members in this subfamily including RAP2.1, RAP2.9 and RAP2.10. Overexpression in cultured cells results in an increase in pectin deposition.ERF014 differentially regulates responses to bacterial and fungal pathogens.	ERF	AP2-EREBP	-	-	2.12367	0.000145561	0.00510382	1.95132	0.000431543	0.0105566	1.72317	0.0018773	0.0205461	2.30042	0.000193535	0.00411302
AT5G60910	AGL8	AGAMOUS-like 8	MADS box gene negatively regulated by APETALA1	MIKC_MADS	MADS	-	leafdata	1.02186	0.00235703	0.0197796	1.96619	1.55875e-05	0.00148318	1.67278	8.99087e-05	0.0032059	0.609909	0.04949	0.148172
AT4G34530	CIB1	cryptochrome-interacting basic-helix-loop-helix 1	Encodes a transcription factor CIB1 (cryptochrome-interacting basic-helix-loop-helix). CIB1 interacts with CRY2 (cryptochrome 2) in a blue light-specific manner in yeast and Arabidopsis cells, and it acts together with additional CIB1-related proteins to promote CRY2-dependent floral initiation. CIB1 positively regulates FT expression.	bHLH	bHLH	-	-	0.854778	0.00775878	0.0410528	0.995688	0.00305861	0.0326631	1.65502	8.02325e-05	0.00300189	2.15293	9.40674e-06	0.000695731
AT5G25190	ESE3	Integrase-type DNA-binding superfamily protein	encodes a member of the ERF (ethylene response factor) subfamily B-6 of ERF/AP2 transcription factor family. The protein contains one AP2 domain. There are 12 members in this subfamily including RAP2.11.	ERF	AP2-EREBP	-	-	1.42035	0.000731603	0.0107715	0.59542	0.0688862	0.214345	1.61004	0.00023592	0.00568046	1.21376	0.0016677	0.0156188
AT5G47670	NF-YB6	nuclear factor Y, subunit B6	Encodes LEC1-Like (L1L), closely related to LEC1 (Leafy Cotyledon1). Functions as a regulator of embryo development.	NF-YB	CCAAT-HAP3	-	leafdata	0.346944	0.534989	0.670206	2.26083	0.00186508	0.0244722	1.5851	0.0314355	0.124259	1.42991	0.046204	0.141741
AT2G19810	OZF1	CCCH-type zinc finger family protein	Encodes Oxidation-related Zinc Finger 1 (OZF1), a plasma membrane protein involved in oxidative stress.	C3H	-	-	leafdata	1.63162	0.00588425	0.0347404	1.12741	0.0334511	0.137032	1.5848	0.0103775	0.0604203	1.35581	0.021164	0.0835354
AT1G71030	MYBL2	MYB-like 2	Encodes a putative myb family transcription factor. In contrast to most other myb-like proteins its myb domain consists of a single repeat. A proline-rich region potentially involved in transactivation is found in the C-terminal part of the protein. Its transcript accumulates mainly in leaves.	MYB_related	MYB-related	-	leafdata	1.22679	0.00416855	0.0280181	1.12653	0.00699659	0.0535463	1.56375	0.000937716	0.0130742	2.04244	0.000134203	0.00330716
AT3G16770	EBP	ethylene-responsive element binding protein	Encodes a member of the ERF (ethylene response factor) subfamily B-2 of the plant specific ERF/AP2 transcription factor family (RAP2.3). The protein contains one AP2 domain. There are 5 members in this subfamily including RAP2.2 AND RAP2.12.It is localized to the nucleus and acts as a transcriptional activator through the GCC-box. It has been identified as a suppressor of Bax-induced cell death b…	ERF	AP2-EREBP	-	-	1.61291	4.00974e-06	0.00116801	2.49423	7.47552e-08	0.000101101	1.52374	6.05232e-06	0.000655472	1.5514	5.1419e-06	0.000513452
AT2G23290	MYB70	myb domain protein 70	Member of the R2R3 factor gene family.	MYB	MYB	-	-	0.214907	0.598112	0.722585	0.19791	0.632663	0.783751	1.51785	0.00445878	0.0347847	1.67322	0.00235737	0.0193895
AT4G30180	AT4G30180	sequence-specific DNA binding transcription factors;transcription regulators	-	-	bHLH	-	-	-9.44499e-05	0.999821	0.999821	-0.196396	0.634278	0.784827	1.48931	0.0058093	0.0416011	1.64648	0.00285197	0.0219509
AT5G43290	WRKY49	WRKY DNA-binding protein 49	member of WRKY Transcription Factor; Group II-c	WRKY	WRKY	-	-	0.566695	0.0758932	0.18171	0.836505	0.0142235	0.0821675	1.48378	0.000491713	0.00890066	1.39867	0.000728246	0.00931034
AT5G57660	BBX6 - COL5	CONSTANS-like 5	-	CO-like	C2C2-CO-like	-	leafdata	1.52362	0.000321787	0.00721388	1.4247	0.000516465	0.0117533	1.44544	0.000460884	0.00853852	1.44277	0.000465943	0.00699617
AT1G14600	AT1G14600	Homeodomain-like superfamily protein	-	G2-like	G2-like	-	-	0.283493	0.233477	0.386928	0.391133	0.114985	0.290438	1.42609	9.65085e-05	0.00335899	1.52044	5.32713e-05	0.00191757
AT2G02540	HB21	homeobox protein 21	Zinc finger homeobox protein. Expressed in vascular tissue. In a yeast one hybrid system was not able to transactivate a reporter gene.	ZF-HD	ZF-HD	-	-	-0.650477	0.0433794	0.125072	-0.39523	0.199881	0.405502	1.40431	0.00384897	0.0315483	1.56792	0.00149551	0.0145959
AT5G60850	OBP4	OBF binding protein 4	Encodes a zinc finger protein.	Dof	C2C2-Dof	-	-	0.354776	0.144637	0.281196	0.577808	0.0269576	0.12058	1.39805	8.86208e-05	0.00318396	1.37682	9.93025e-05	0.00280331
AT3G25990	AT3G25990	Homeodomain-like superfamily protein	-	Trihelix	Trihelix	-	-	1.34455	0.0131623	0.0567428	1.71711	0.00301974	0.0323759	1.38489	0.0145103	0.0752706	1.16557	0.0316603	0.10935
AT5G17490	RGL3	RGA-like protein 3	DELLA subfamily member involved in GA signal transduction	GRAS	GRAS	-	leafdata	0.724504	0.083896	0.194739	0.986984	0.0253821	0.116083	1.37588	0.00593943	0.042293	1.13728	0.0160546	0.0690858
AT4G29190	OZF2	Zinc finger C-x8-C-x5-C-x3-H type family protein	-	C3H	-	-	leafdata	1.321	0.00191279	0.0174707	0.73395	0.0396401	0.152117	1.36732	0.00170664	0.0193147	1.09701	0.00626737	0.0364679
AT3G05400	AT3G05400	Major facilitator superfamily protein	-	-	C2H2	-	-	-0.793955	0.0141301	0.0593609	0.273965	0.347335	0.559269	1.32155	0.00214862	0.0222184	0.746262	0.0453366	0.139874
AT3G05690	NF-YA2	nuclear factor Y, subunit A2	Encodes a subunit of CCAAT-binding complex, binds to CCAAT box motif present in some plant promoter sequences. One of three members of this class (HAP2A, HAP2B, HAP2C), it is expressed in vegetative and reproductive tissues.	NF-YA	CCAAT-HAP2	-	-	0.151197	0.572998	0.701392	0.814047	0.0126376	0.0763985	1.30643	0.000749886	0.0113088	0.720978	0.0257669	0.0950137
AT3G12820	MYB10	myb domain protein 10	Member of the R2R3 factor gene family.	MYB	MYB	-	-	1.13535	0.0211055	0.0776697	1.38363	0.0135623	0.0797975	1.25629	0.0121488	0.0671804	2.1495	0.000348507	0.00586865
AT2G37590	DOF2.4	DNA binding with one finger 2.4	-	Dof	C2C2-Dof	-	leafdata	-0.739698	0.0475342	0.132884	-0.12296	0.725135	0.843918	1.19783	0.00756047	0.0496521	0.618084	0.117896	0.26545
AT5G13790	AGL15	AGAMOUS-like 15	AGL15 (AGAMOUS-Like 15) is a member of the MADS domain family of regulatory factors. Although AGL15 is preferentially expressed during embryogenesis, AGL15 is also expressed in leaf primordia, shoot apical meristems and young floral buds, suggesting that AGL15 may play a role during post-germinative development. Transgenic plants that ectopically express AGL15 show delays in the transition to flo…	MIKC_MADS	MADS	-	-	0.101888	0.682361	0.788483	0.629571	0.0281311	0.123145	1.19749	0.00102266	0.0137035	1.53575	0.000134073	0.00330716
AT3G49950	AT3G49950	GRAS family transcription factor	-	GRAS	GRAS	-	leafdata	-1.20696	0.00650249	0.0369059	-0.734152	0.0825323	0.23883	1.18336	0.0516511	0.169051	1.7518	0.00551783	0.0337634
AT1G09530	PIF3	phytochrome interacting factor 3	Transcription factor interacting with photoreceptors phyA and phyB. Forms a ternary complex in vitro with G-box element of the promoters of LHY, CCA1. Acts as a negative regulator of phyB signalling. It degrades rapidly after irradiation of dark grown seedlings in a process controlled by phytochromes. Does not play a significant role in controlling light input and function of the circadian clockw…	bHLH	bHLH	-	-	1.54174	2.95719e-06	0.00101803	1.39864	6.95599e-06	0.00106214	1.17771	3.48422e-05	0.00179756	1.26706	1.79746e-05	0.00101896
AT2G16720	MYB7	myb domain protein 7	Encodes a member of MYB3R- and R2R3- type MYB- encoding gene family that acts as a repressor of flavonol biosynthesis. AtMYB7 gene expression is induced by salt treatment.	MYB	MYB	-	leafdata	0.391377	0.357249	0.514606	1.51008	0.00340966	0.0348024	1.17766	0.0136794	0.0724899	1.34321	0.00639994	0.0370118
AT2G40970	MYBC1	Homeodomain-like superfamily protein	-	G2-like	G2-like	-	-	1.04692	0.000251891	0.00646247	1.19206	9.56851e-05	0.00422469	1.17427	0.000124785	0.00390527	1.31627	4.56702e-05	0.00175044
AT1G18400	BEE1	BR enhanced expression 1	Encodes the brassinosteroid signaling component BEE1 (BR-ENHANCED EXPRESSION 1). Positively modulates the shade avoidance syndrome in Arabidopsis seedlings.	bHLH	bHLH	-	leafdata	2.16489	3.55508e-05	0.00275869	1.35459	0.000962928	0.0169601	1.16191	0.00135787	0.0164596	1.00566	0.00347012	0.0250584
AT1G06180	MYB13	myb domain protein 13	member of MYB3R- and R2R3- type MYB- encoding genes	MYB	MYB	-	-	-0.0205229	0.984748	0.991609	0.462564	0.0139402	0.0811841	1.13841	0.00011671	0.00376359	1.38424	1.67212e-05	0.000981813
AT2G43010	PIF4	phytochrome interacting factor 4	Isolated as a semidominant mutation defective in red -light responses. Encodes a nuclear localized bHLH protein that interacts with active PhyB protein. Negatively regulates phyB mediated red light responses. Involved in shade avoidance response. Protein abundance is negatively regulated by PhyB.	bHLH	bHLH	-	leafdata	1.44037	0.0636116	0.161408	1.14447	0.132798	0.317836	1.1248	0.126641	0.298051	1.79164	0.026336	0.0963993
AT1G75540	BBX21	salt tolerance homolog2	Encodes a B-box zinc finger transcription factor BBX21 (also named STH2/salt tolerance homolog2 and LHUS/long hypocotyl under shade). Interacts with COP1 to control de-etiolation. Also genetically interacts with COP1 to regulate shade avoidance. The mRNA is cell-to-cell mobile.	DBB	C2C2-CO-like	-	-	0.20099	0.490281	0.633997	0.793576	0.0189738	0.0977019	1.11696	0.00293969	0.0266131	1.40757	0.000627801	0.0084724
AT5G52170	HDG7	homeodomain GLABROUS 7	Encodes a homeobox-leucine zipper family protein belonging to the HD-ZIP IV family.	HD-ZIP	Homeobox	-	-	1.45577	0.0131016	0.0565417	0.676109	0.185449	0.386802	1.11091	0.0977023	0.251721	1.72408	0.0139197	0.062781
AT4G34000	ABF3	abscisic acid responsive elements-binding factor 3	Encodes an ABA-responsive element-binding protein with similarity to transcription factors that is expressed in response to stress and abscisic acid.	bZIP	bZIP	-	leafdata	0.718903	0.0475671	0.132912	0.570629	0.10101	0.269598	1.1081	0.00643995	0.0444132	1.40167	0.00159454	0.0152135
AT1G01250	AT1G01250	Integrase-type DNA-binding superfamily protein	encodes a member of the DREB subfamily A-4 of ERF/AP2 transcription factor family. The protein contains one AP2 domain. There are 17 members in this subfamily including TINY.	ERF	AP2-EREBP	-	-	2.08411	0.00535068	0.0328001	1.59617	0.0200811	0.101391	1.10779	0.0305612	0.122026	1.4266	0.00860833	0.0455916
AT1G09250	AT1G09250	basic helix-loop-helix (bHLH) DNA-binding superfamily protein	-	-	bHLH	-	-	-0.018655	0.873707	0.921534	0.517903	0.00095064	0.0168219	1.09041	1.86329e-06	0.000345878	0.965953	5.64839e-06	0.000542876
AT1G55110	IDD7	indeterminate(ID)-domain 7	-	C2H2	C2H2	-	-	0.271471	0.386241	0.542312	0.21559	0.487587	0.676747	1.07468	0.00646588	0.044502	0.88797	0.0171899	0.0722324
AT3G10113	AT3G10113	Homeodomain-like superfamily protein	-	MYB_related	MYB-related	-	-	0.319357	0.416659	0.570016	0.384142	0.33517	0.547485	1.07342	0.0222871	0.0992902	0.911622	0.0435879	0.136052
AT1G01260	AT1G01260	basic helix-loop-helix (bHLH) DNA-binding superfamily protein	bHLH13 interacts with JAZ proteins, and functions redundantly with bHLH3, bHLH14 and bHLH17 to negatively regulate jasmonate responses.	bHLH	bHLH	-	-	-0.0833952	0.724509	0.818585	0.0448406	0.849917	0.919575	1.06098	0.000988277	0.0134484	1.14796	0.000536718	0.00770448
AT1G68240	AT1G68240	basic helix-loop-helix (bHLH) DNA-binding superfamily protein	-	bHLH	bHLH	-	-	-6.00438	0.00132204	0.0142245	-1.6617	0.0317483	0.132728	1.06092	0.0692007	0.202323	0.499373	0.356935	0.547667
AT2G29660	AT2G29660	zinc finger (C2H2 type) family protein	-	C2H2	C2H2	-	-	0.389869	0.132917	0.265871	0.516084	0.0617737	0.200932	1.04982	0.00237469	0.0236023	1.1996	0.000854681	0.0102871
AT1G18330	EPR1	Homeodomain-like superfamily protein	EARLY-PHYTOCHROME-RESPONSIVE1	MYB_related	MYB-related	-	-	0.132924	0.710486	0.80892	0.179813	0.618131	0.772807	1.03742	0.018176	0.0873464	1.09948	0.013131	0.0604479
AT4G21550	VAL3	VP1/ABI3-like 3	-	B3	ABI3VP1	-	-	0.20895	0.445816	0.595444	0.707364	0.0235397	0.110805	1.0326	0.00349785	0.0295267	0.942034	0.00592365	0.03537
AT2G42360	AT2G42360	RING/U-box superfamily protein	-	-	C3H	-	-	0.509655	0.098113	0.216891	0.418442	0.165249	0.360922	1.02967	0.00740519	0.0489759	1.37866	0.0010016	0.0114726
AT2G45660	AGL20	AGAMOUS-like 20	Controls flowering and is required for CO to promote flowering. It acts downstream of FT. Overexpression of (SOC1) AGL20 suppresses not only the late flowering of plants that have functional FRI and FLC alleles but also the delayed phase transitions during the vegetative stages of development. AGL20/SOC1 acts with AGL24 to promote flowering and inflorescence meristem identity.AGL20 upregulates ex…	MIKC_MADS	MADS	-	leafdata	0.154692	0.270403	0.427042	0.0953052	0.48619	0.675796	1.0193	1.17188e-05	0.000940186	0.536702	0.00199591	0.0174472
AT5G38140	NF-YC12	nuclear factor Y, subunit C12	-	NF-YC	CCAAT-HAP5	-	-	0.562015	0.0281528	0.0936646	-0.0206031	0.927945	0.963792	1.01384	0.0010754	0.0141499	1.29015	0.000164549	0.0037357
AT5G08130	BIM1	basic helix-loop-helix (bHLH) DNA-binding superfamily protein	Encodes a basic helix-loop-helix (bHLH) family protein BIM1 (BES1-INTERACTING MYC-LIKE 1), involved in brassinosteroid signaling. It synergistically interacts with BES1 to bind to E box sequences (CANNTG). Positively modulates the shade avoidance syndrome in Arabidopsis seedlings.	bHLH	bHLH	-	-	-0.121559	0.501235	0.643286	0.319945	0.0953633	0.260975	1.00622	0.000158313	0.00452353	1.25084	2.50362e-05	0.00123769
AT5G54070	HSFA9	heat shock transcription factor A9	A member of Heat Stress Transcription Factor (Hsf) family. Not responding to heat stress. Is regulated by the seed-specific transcription factor ABI3. In turn, it regulates other heat stress proteins including Hsp17.4-CI, Hsp17.7-CII and Hsp101 during seed maturation.	HSF	HSF	-	-	1.55256	0.00751574	0.0402711	0.865508	0.0880276	0.248282	0.990878	0.0560572	0.177828	-0.380792	0.420898	0.605304
AT3G61830	ARF18	auxin response factor 18	-	ARF	ARF	-	-	0.526899	0.00136394	0.0144395	0.527559	0.00137554	0.0207137	0.989077	9.73889e-06	0.000826888	1.46503	2.33086e-07	0.000100634
AT5G26170	WRKY50	WRKY DNA-binding protein 50	member of WRKY Transcription Factor; Group II-c. Involved in jasmonic acid inducible defense responses.	WRKY	WRKY	-	-	0.410166	0.0569849	0.149896	0.28277	0.172404	0.370396	0.982299	0.00098086	0.0133994	1.47037	3.16812e-05	0.00142822
AT3G55770	WLIM2b	GATA type zinc finger transcription factor family protein	Encodes a member of the Arabidopsis LIM proteins: a family of actin bundlers with distinct expression patterns. WLIM1, WLIM2a, and WLIM2b are widely expressed, whereas PLIM2a, PLIM2b, and PLIM2c are predominantly expressed in pollen. Regulates actin cytoskeleton organization.	-	-	-	-	0.80301	2.01907e-05	0.00229087	0.781648	2.56388e-05	0.00207109	0.981593	3.26394e-06	0.000452275	0.898636	7.35479e-06	0.000616184
AT4G01680	MYB55	myb domain protein 55	Encodes a putative transcription factor (MYB55).	MYB	MYB	-	-	0.898644	0.00932665	0.0456579	1.00664	0.00602418	0.0489746	0.962912	0.00977804	0.0583478	1.4665	0.000574418	0.0080266
AT2G41630	TFIIB	transcription factor IIB	Encodes a transcription factor, TFIIB1, that plays important roles in pollen tube growth, guidance, and reception as well as endosperm development and is partially functionally different from AtTFIIB2 and AtTFIIB3/AtpBRP2.	-	-	-	-	0.459113	0.00893678	0.044517	0.354193	0.0321452	0.133647	0.958815	4.51259e-05	0.00214858	0.799997	0.00020199	0.00421911
AT5G02840	LCL1	LHY/CCA1-like 1	Encodes RVE4, a homolog of the circadian rhythm regulator RVE8. rve4 rve6 rve8 triple mutants display an extremely long circadian period, with delayed and reduced expression of evening-phased clock genes.	MYB_related	MYB-related	-	-	0.440679	0.00729265	0.0394211	0.361792	0.0205891	0.10284	0.95868	2.22625e-05	0.00141107	0.747791	0.00018214	0.00398053
AT3G19910	AT3G19910	RING/U-box superfamily protein	-	-	C3H	-	-	0.20186	0.133137	0.266177	0.385882	0.0105114	0.0682517	0.955972	1.28798e-05	0.00099945	0.792346	6.5902e-05	0.0021626
AT1G47270	TLP6	tubby like protein 6	Member of TLP family of tubby like proteins that also contain an F-Box. Localized to the plasma membrane.	-	TUB	-	-	-0.057313	0.6156	0.736402	-0.15255	0.197668	0.403216	0.950894	4.71532e-06	0.000568556	1.00502	2.74397e-06	0.000360242
AT5G25475	AT5G25475	AP2/B3-like transcriptional factor family protein	-	B3	-	-	-	0.39386	0.0135938	0.0579564	0.709541	0.000310585	0.00879999	0.945703	8.29692e-05	0.00306226	1.57861	6.08238e-07	0.000158853
AT2G13960	AT2G13960	Homeodomain-like superfamily protein	-	MYB_related	MYB-related	-	-	1.25485	0.0065213	0.0369684	0.739481	0.0857718	0.243958	0.938554	0.0390726	0.142269	0.873074	0.0493455	0.147787
AT5G49450	bZIP1	basic leucine-zipper 1	Encodes a transcription activator is a positive regulator of plant tolerance to salt, osmotic and drought stresses.	bZIP	bZIP	-	-	0.733076	0.00581538	0.0344742	0.657448	0.01077	0.0692425	0.931734	0.00156806	0.0182478	1.17354	0.000272046	0.00502528
AT5G22290	NAC089	NAC domain containing protein 89	Encodes ANAC089, a membrane-tethered transcription factor that negatively regulates floral initiation. Also controls ER-stress-induced programmed cell death.	NAC	NAC	-	-	0.0701051	0.782696	0.859952	0.607216	0.0347999	0.139864	0.930859	0.00435104	0.0342547	1.0991	0.00138935	0.0139703
AT4G34990	MYB32	myb domain protein 32	Member of the R2R3 factor gene family.	MYB	MYB	-	leafdata	-0.36126	0.156957	0.296678	0.201438	0.424741	0.625885	0.920627	0.00673985	0.045772	0.517869	0.0855074	0.214594
AT1G69010	BIM2	BES1-interacting Myc-like protein 2	Encodes BES1-INTERACTING MYC-LIKE 2 (BIM2), a PAR1 (PHYTOCHROME RAPIDLY REGULATED 1)-interacting protein that positively modulates the shade avoidance syndrome in Arabidopsis seedlings.	bHLH	bHLH	-	-	0.119453	0.472209	0.617929	0.341421	0.0590242	0.195364	0.914053	0.000181065	0.00491158	0.823701	0.000401471	0.00640392
AT1G21910	DREB26	Integrase-type DNA-binding superfamily protein	encodes a member of the DREB subfamily A-5 of ERF/AP2 transcription factor family. The protein contains one AP2 domain. There are 15 members in this subfamily including RAP2.1, RAP2.9 and RAP2.10.	ERF	AP2-EREBP	-	-	0.762291	0.0933987	0.209801	0.254883	0.470547	0.663885	0.902326	0.00890225	0.0550474	-0.118111	0.682997	0.810572
AT5G67190	DEAR2	DREB and EAR motif protein 2	encodes a member of the DREB subfamily A-5 of ERF/AP2 transcription factor family. The protein contains one AP2 domain. There are 16 members in this subfamily including RAP2.1, RAP2.9 and RAP2.10.	ERF	AP2-EREBP	-	-	0.258991	0.379667	0.536064	0.387448	0.199202	0.404948	0.899259	0.00913202	0.0558978	0.652792	0.0412805	0.131054
AT1G17590	NF-YA8	nuclear factor Y, subunit A8	-	NF-YA	CCAAT-HAP2	-	-	0.62651	0.0514747	0.140132	0.737258	0.0279973	0.122908	0.89076	0.0130125	0.0701932	0.598471	0.0703363	0.18757
AT3G60530	GATA4	GATA transcription factor 4	Encodes a member of the GATA factor family of zinc finger transcription factors.	GATA	C2C2-Gata	-	-	0.745211	0.0249718	0.0863906	0.706151	0.0317663	0.132744	0.867935	0.0122752	0.0675241	1.29323	0.00117726	0.012572
AT2G43500	AT2G43500	Plant regulator RWP-RK family protein	-	Nin-like	NLP	-	-	0.433164	0.154051	0.293087	0.255067	0.38653	0.595343	0.858984	0.0146907	0.0758488	0.908528	0.010646	0.0522748
AT5G24800	BZIP9	basic leucine zipper 9	Encodes bZIP protein BZO2H2.	bZIP	bZIP	-	-	0.00147585	0.991201	0.994721	0.268707	0.0641314	0.205078	0.847295	5.67256e-05	0.00242447	0.915116	2.84713e-05	0.00134099
AT1G73830	BEE3	BR enhanced expression 3	Encodes the brassinosteroid signaling component BEE3 (BR-ENHANCED EXPRESSION 3). Positively modulates the shade avoidance syndrome in Arabidopsis seedlings.	bHLH	bHLH	-	-	2.4316	0.000970987	0.0122678	2.26384	0.00249824	0.0290729	0.845163	0.105415	0.264748	1.40954	0.0150788	0.0662878
AT1G76870	AT1G76870	-	-	Trihelix	-	-	-	0.205518	0.449692	0.598544	-0.0497497	0.855085	0.922676	0.84281	0.0108229	0.061835	0.6105	0.0469689	0.143137
AT1G49130	BBX17	B-box type zinc finger protein with CCT domain	-	CO-like	C2C2-CO-like	-	-	-0.0424549	0.843092	0.899735	0.356971	0.112598	0.286705	0.834884	0.00188597	0.020577	0.652682	0.00856866	0.0454451
AT2G01818	AT2G01818	PLATZ transcription factor family protein	-	-	-	-	-	1.28073	0.0256205	0.0878008	-0.639072	0.258336	0.469509	0.834377	0.158069	0.344325	-0.119114	0.835613	0.906551
AT5G02750	SGR9	RING/U-box superfamily protein	Encodes an E3 ligase, SHOOT GRAVITROPISM9. Modulates the interaction between statoliths and F-Actin in gravity sensing.	-	C3H	-	-	0.448221	0.418791	0.571818	2.82081	0.000683709	0.0138476	0.817304	0.156235	0.341689	1.2198	0.0417167	0.131952
AT4G37740	GRF2	growth-regulating factor 2	Growth regulating factor encoding transcription activator. One of the nine members of a GRF gene family, containing nuclear targeting domain. Mutants result in smaller leaves indicating the role of the gene in leaf development. Expressed in root, shoot and flower	GRF	GRF	-	GO + leafdata	-0.76289	0.00311689	0.0232123	-0.545692	0.0224345	0.108167	0.814857	0.0079046	0.0511852	0.849581	0.00535884	0.0329864
AT3G20910	NF-YA9	nuclear factor Y, subunit A9	-	NF-YA	CCAAT-HAP2	-	-	0.453255	0.0355161	0.10945	0.671285	0.00528509	0.0452796	0.807274	0.00161486	0.0185871	0.374658	0.0774215	0.200095
AT4G37180	AT4G37180	Homeodomain-like superfamily protein	UIF1 is a nuclear and cytoplasmically localized myb-domain containing member of the GARP G2-like subfamily of transcription factors. Interacts with ULT1 and binds to the WUS promoter. UIF1 binding domains are also found in CUC and AG promoters suggesting they are also direct targets. This locus was also identified as a putative cytoskeletal protein in a yeast screen.	G2-like	G2-like	-	-	0.563958	0.0346624	0.107679	0.463967	0.0721415	0.220255	0.804656	0.00626581	0.0437124	0.5536	0.0388351	0.125887
AT5G38860	BIM3	BES1-interacting Myc-like protein 3	Encodes BES1-INTERACTING MYC-LIKE 3 (BIM3), a PAR1 (PHYTOCHROME RAPIDLY REGULATED 1)-interacting protein that positively modulates the shade avoidance syndrome in Arabidopsis seedlings.	bHLH	bHLH	-	-	0.890765	9.19518e-05	0.00423008	0.485989	0.00723824	0.0547721	0.793766	0.000303275	0.00659266	0.646384	0.00135286	0.0137494
AT2G41070	EEL	Basic-leucine zipper (bZIP) transcription factor family protein	Transcription factor homologous to ABI5. Regulates AtEm1 expression by binding directly at the AtEm1 promoter. Located in the nucleus and expressed during seed maturation in the cotyledons and later in the whole embryo.	bZIP	bZIP	-	-	1.481	0.000720131	0.0106606	1.51721	0.000718397	0.0142512	0.791077	0.044617	0.153943	0.683379	0.072751	0.191928
AT1G25560	TEM1	AP2/B3 transcription factor family protein	Encodes a member of the RAV transcription factor family that contains AP2 and B3 binding domains. Involved in the regulation of flowering under long days. Loss of function results in early flowering. Overexpression causes late flowering and repression of expression of FT. Novel transcriptional regulator involved in ethylene signaling. Promoter bound by EIN3. EDF1 in turn, binds to promoter elemen…	RAV	ABI3VP1	-	leafdata	0.657409	0.00110048	0.0131472	0.794106	0.000272237	0.00812015	0.790622	0.000288636	0.00640068	1.22154	6.98383e-06	0.000604952
AT5G65640	bHLH093	beta HLH protein 93	bHLH093/NFL encodes a bHLH transcription factor involved in GA mediated control of flowering time. Mutants are non-flowering in short days and phenotype can be reversed with GA application. Based on the expression of GA biosynthetic genes in the mutant, it likely acts through regulation of GA metabolism. Its expression shows developmental stage and tissue specificity. In short days it is expresse…	bHLH	bHLH	-	-	1.62471	2.86296e-06	0.00100384	1.46016	8.35955e-06	0.00117382	0.789501	0.00145635	0.0173863	0.83133	0.000958072	0.0111017
AT3G11110	AT3G11110	RING/U-box superfamily protein	-	-	C3H	-	-	-0.253703	0.414326	0.567603	0.411963	0.143314	0.332456	0.783186	0.00948469	0.0572833	0.787099	0.00909631	0.0472157
AT4G36730	GBF1	G-box binding factor 1	member of a gene family encoding basic leucine zipper proteins (GBFs) which bind the G-box	bZIP	bZIP	-	-	0.565684	0.00202598	0.0180428	0.492441	0.00491952	0.0432835	0.770887	0.00020708	0.00528416	0.826871	0.00011656	0.00304528
AT4G36780	BEH2	BES1/BZR1 homolog 2	-	BES1	BZR	-	leafdata	0.468036	0.00187727	0.017288	0.910451	8.36654e-06	0.00117382	0.76963	3.76004e-05	0.00189847	0.818893	2.15993e-05	0.00114884
AT3G50750	BEH1	BES1/BZR1 homolog 1	-	BES1	BZR	-	leafdata	0.574458	0.0331682	0.104475	0.514644	0.0517914	0.180124	0.766225	0.00786408	0.0509987	0.86888	0.00370742	0.0261694
AT1G75240	HB33	homeobox protein 33	Encodes a zinc finger-homeodomain transcription factor ZHD5. Nuclear import and DNA binding of the ZHD5 transcription factor is modulated by a competitive peptide inhibitor MIF1 (AT1G74660).	ZF-HD	ZF-HD	-	leafdata	0.146681	0.596843	0.721624	0.166607	0.553113	0.726066	0.750982	0.0410118	0.146375	1.19608	0.00326478	0.0240995
AT3G11440	MYB65	myb domain protein 65	Member of the R2R3-MYB gene family. Similar to GA-induced Barley myb gene. May be induced during germination in response to GA. Double mutants with MYB33 are male sterile, showing defects in pollen development and anther development. Contains a binding site for miRNA159 and may be spatially regulated by this micro RNA. A highly conserved RNA secondary structure abuts the miR159 binding site which…	MYB	MYB	-	leafdata	-0.146697	0.50747	0.647856	0.11656	0.597941	0.759429	0.746784	0.00595579	0.0423299	0.75618	0.00530784	0.0328059
AT1G72830	NF-YA3	nuclear factor Y, subunit A3	Encodes a subunit of CCAAT-binding complex, binds to CCAAT box motif present in some plant promoter sequences. One of three members of this class (HAP2A, HAP2B, HAP2C), it is expressed in vegetative and reproductive tissues. Expression is upregulated in the shoot of cax1/cax3 mutant.	NF-YA	CCAAT-HAP2	-	-	0.430513	0.0974057	0.215817	-0.0380345	0.876953	0.935503	0.744106	0.0100433	0.0592955	0.423746	0.102273	0.241181
AT4G20380	LSD1	LSD1 zinc finger family protein	LSD1 monitors a superoxide-dependent signal and negatively regulates a plant cell death pathway. contains zinc-finger motifs. LSD1 negatively regulates a basal defense pathway that can act upstream or independently of both NIM1/NPR1 function and SA accumulation following avirulent or virulent pathogen challenge	LSD	-	-	leafdata	1.02874	0.000213054	0.00592359	0.727303	0.00262161	0.0298123	0.741413	0.00236225	0.0235033	0.62755	0.00662137	0.0379102
AT5G39660	CDF2	cycling DOF factor 2	Dof-type zinc finger domain-containing protein, identical to H-protein promoter binding factor-2a GI:3386546 from (Arabidopsis thaliana). Interacts with LKP2 and FKF1, but its overexpression does not change flowering time under short or long day conditions.	Dof	C2C2-Dof	-	-	0.519979	0.0487013	0.134851	0.504384	0.0540933	0.185237	0.731712	0.0102372	0.0598984	0.672583	0.0157171	0.0680823
AT5G51910	AT5G51910	TCP family transcription factor	-	TCP	TCP	-	-	-0.0997907	0.720787	0.816014	-0.435257	0.148932	0.339183	0.723825	0.0401438	0.144552	0.806511	0.0232405	0.0887885
AT1G13450	GT-1	Homeodomain-like superfamily protein	Encodes GT-1, a plant transcription factor that binds to one of the cis-acting elements, BoxII, which resides within the upstream promoter region of light-responsive genes. GT-1 was assumed to act as a molecular switch modulated through Ca(2+)-dependent phosphorylation/dephosphorylation in response to light signals.	Trihelix	Trihelix	-	-	0.565095	0.00133096	0.0142637	0.412151	0.00966338	0.0646264	0.719896	0.000212314	0.00533535	0.539074	0.0018094	0.0163607
AT1G28520	VOZ1	vascular plant one zinc finger protein	VOZ transcription factor which acts as positive regulator of several salt-responsive genes. Functionally redundant in salt stress with VOZ2.	VOZ	VOZ	-	leafdata	0.329749	0.00733531	0.0395943	0.509454	0.000382438	0.00976364	0.714904	2.01839e-05	0.00134092	0.520517	0.000289802	0.0052358
AT1G19490	AT1G19490	Basic-leucine zipper (bZIP) transcription factor family protein	-	bZIP	bZIP	-	-	-0.704994	0.0141103	0.0593294	-0.466618	0.0774546	0.229863	0.706141	0.0147312	0.0759427	0.727921	0.0121235	0.0570164
AT3G17100	AT3G17100	sequence-specific DNA binding transcription factors	-	-	bHLH	-	-	0.345595	0.148817	0.286876	0.426695	0.0818943	0.237747	0.702439	0.00955856	0.0575539	0.744941	0.00686325	0.0389301
AT5G62610	AT5G62610	basic helix-loop-helix (bHLH) DNA-binding superfamily protein	-	bHLH	bHLH	-	-	0.151274	0.219125	0.370869	-0.000993798	0.993319	0.996263	0.696217	0.000109709	0.00360631	0.646902	0.000197413	0.0041573
AT2G01930	BPC1	basic pentacysteine1	BASIC PENTACYSTEINE1 (BPC1) is a regulator of the homeotic Arabidopsis thaliana gene SEEDSTICK (STK), which controls ovule identity. BPC1 induces conformational changes by cooperative binding to purine-rich elements present in the STK regulatory sequence. STK is upregulated in bpc1 mutant.	BBR-BPC	BBR/BPC	-	leafdata	0.50684	0.000412713	0.00809772	0.135369	0.206631	0.413344	0.695527	3.35216e-05	0.00175817	0.757345	1.52369e-05	0.000921684
AT2G39100	AT2G39100	RING/U-box superfamily protein	-	-	C3H	-	-	0.394919	0.0193728	0.073567	0.262921	0.0943142	0.259142	0.685337	0.000642021	0.0104126	0.468327	0.00777328	0.0425866
AT5G43270	SPL2	squamosa promoter binding protein-like 2	member of the SPL (squamosa-promoter binding protein-like) gene family, a novel gene family encoding DNA binding proteins and putative transcription factors. In conjunction with SPL10 and SPL11, SPL2 redundantly controls proper development of lateral organs in association with shoot maturation in the reproductive phase.	SBP	SBP	-	leafdata	0.104083	0.750153	0.837069	-0.452686	0.183775	0.384995	0.680401	0.0576126	0.180842	1.07197	0.00725128	0.0405361
AT2G25900	ATCTH	Zinc finger C-x8-C-x5-C-x3-H type family protein	Encodes a protein with two tandem-arrayed CCCH-type zinc fingers that binds RNA and is involved in RNA turnover. The mRNA is cell-to-cell mobile.	C3H	-	-	leafdata	0.86494	0.00199655	0.0179357	0.150632	0.487789	0.676747	0.677994	0.00892577	0.0551249	0.930444	0.00124688	0.0130873
AT3G62420	BZIP53	basic region/leucine zipper motif 53	Encodes a group-S bZIP transcription factor. Forms heterodimers with group-C bZIP transcription factors. The heterodimers bind to the ACTCAT cis-element of proline dehydrogenase gene.	bZIP	bZIP	-	-	0.184018	0.419454	0.572358	-0.203894	0.373107	0.584173	0.670068	0.0121993	0.0672629	0.226926	0.326125	0.51707
AT5G53210	SPCH	basic helix-loop-helix (bHLH) DNA-binding superfamily protein	Encodes a basic helix-loop-helix (bHLH) transcription factor that is necessary and sufficient for the asymmetric divisions that establish the stomatal lineage in Arabidopsis thaliana. Expression of SPCH in young epidermal cells allows these cells to make asymmetric divisions. SPCH is a substrate of a kinase MPK3 and MPK6. Its transcript levels change after inducing MUTE expression in a mute backg…	bHLH	bHLH	-	leafdata	-1.1411	0.00075297	0.0108746	-1.12741	0.000975216	0.017084	0.666843	0.148902	0.331527	0.897003	0.0349708	0.117192
AT2G46730	AT2G46730	-	-	-	REM	-	-	0.330319	0.211821	0.362493	-0.490905	0.075642	0.226507	0.666247	0.0369733	0.137158	1.04017	0.00309672	0.0232303
AT1G17520	AT1G17520	Homeodomain-like/winged-helix DNA-binding family protein	Single Myb Histone (SMH) gene family member. Contains terminal acidic SANT domain.	MYB_related	MYB-related	-	-	0.278253	0.051132	0.139457	0.0187108	0.885435	0.940154	0.664389	0.000357999	0.00724636	0.619849	0.000589371	0.00814536
AT4G16150	AT4G16150	calmodulin binding;transcription regulators	CATMA5 is a transcriptional activator. It acts in the cold response pathway, it can bind to and activate the expression of DREB1 genes.	CAMTA	CAMTA	-	-	0.0333821	0.795595	0.86858	0.61524	0.00052271	0.0118385	0.661223	0.000302062	0.0065814	0.706928	0.000175559	0.00388323
AT2G47070	SPL1	squamosa promoter binding protein-like 1	member of SPL gene family, encodes DNA binding proteins and putative transcription factors. All have the SBP-box, which encodes the SBP-domain, required for and sufficient for interaction with DNA.	SBP	SBP	-	-	0.305949	0.22152	0.373351	0.162285	0.504413	0.688905	0.655188	0.0194757	0.0913887	0.656792	0.0192228	0.0780536
AT3G54810	BME3	Plant-specific GATA-type zinc finger transcription factor family protein	Encodes a protein containing a GATA type zinc finger domain that is expressed in the embryo axis and involved in germination. Mutants have a reduced rate of germination even when stratified.	GATA	C2C2-Gata	-	-	-0.326684	0.100914	0.220968	-0.512226	0.0177938	0.0938985	0.65328	0.00470755	0.0359987	0.415986	0.0447738	0.138701
AT1G06760	AT1G06760	winged-helix DNA-binding transcription factor family protein	-	-	-	-	-	-0.604297	0.00576519	0.0343156	-0.61557	0.00528504	0.0452796	0.640445	0.00413694	0.0331761	0.490189	0.0181799	0.0751403
AT1G30500	NF-YA7	nuclear factor Y, subunit A7	-	NF-YA	CCAAT-HAP2	-	-	0.568346	0.00494796	0.031197	0.353731	0.0519152	0.180294	0.640445	0.00267572	0.0253057	0.66248	0.00204743	0.0177095
AT2G22540	SVP	K-box region and MADS-box transcription factor family protein	Encodes a nuclear protein that acts as a floral repressor and that functions within the thermosensory pathway. SVP represses FT expression via direct binding to the vCArG III motif in the FT promoter.	MIKC_MADS	MADS	-	GO	0.577368	0.000107537	0.00447477	0.494348	0.00038139	0.00975842	0.639351	4.65912e-05	0.00217817	0.60131	7.79668e-05	0.002381
AT3G58720	AT3G58720	RING/U-box superfamily protein	-	-	C3H	-	-	0.203917	0.432014	0.583144	-0.456084	0.0762448	0.227837	0.637798	0.0159884	0.080001	0.870661	0.00253343	0.0202895
AT1G53320	TLP7	tubby like protein 7	Member of plant TLP family. TLP7 is tethered to the PM but detaches upon stimulus and translocates to the nucleus. Has DNA binding activity but lacks conservation of the transcription activation domain.	-	TUB	-	-	0.449718	0.00517795	0.0321546	0.731196	0.000162429	0.00593714	0.637279	0.000494616	0.00893612	0.469757	0.0040569	0.0275514
AT4G27950	CRF4	cytokinin response factor 4	Encodes a member of the ERF (ethylene response factor) subfamily B-5 of ERF/AP2 transcription factor family. The protein contains one AP2 domain. There are 7 members in this subfamily. CRF proteins relocalize to the nucleus in response to cytokinin.	ERF	AP2-EREBP	-	GO	1.02778	0.0303036	0.0982482	0.200683	0.638474	0.787497	0.621365	0.190907	0.385808	-0.617971	0.202654	0.378067
AT2G46810	AT2G46810	basic helix-loop-helix (bHLH) DNA-binding superfamily protein	MYC-type transcription factor which interacts with ICE1 and negatively regulates cold-responsive genes and cold tolerance.	bHLH	bHLH	-	-	-0.0212938	0.899569	0.93852	-0.0234825	0.888792	0.941659	0.618878	0.0038577	0.0315515	0.835778	0.000457798	0.00692882
AT1G67910	AT1G67910	-	-	-	CAMTA	-	-	0.00919223	0.97954	0.988467	0.12977	0.710632	0.835023	0.615588	0.0928272	0.2434	1.77874	0.000319509	0.00556539
AT3G01470	HB-1	homeobox 1	Encodes a homeodomain leucine zipper class I (HD-Zip I) transcriptional activator involved in leaf and hypocotyl development. Its promoter is bound by PIF1 which likely regulates its expression. Its translation is regulated by a conserved upstream ORF (CPuORF33).	HD-ZIP	Homeobox	-	GO	0.330496	0.29773	0.455643	1.15019	0.00371201	0.0365692	0.615052	0.0644473	0.193998	1.1181	0.00397607	0.027316
AT3G10030	AT3G10030	aspartate/glutamate/uridylate kinase family protein	-	Trihelix	-	-	-	0.29901	0.0466463	0.131272	0.48176	0.00419576	0.039367	0.614185	0.000850101	0.0122623	0.851483	6.20149e-05	0.00210593
AT1G68190	BBX27	B-box zinc finger family protein	-	-	C2C2-CO-like	-	-	0.26894	0.096588	0.214698	0.106565	0.485251	0.674875	0.613148	0.00175006	0.0196534	0.830817	0.000179181	0.00394489
AT2G33810	SPL3	squamosa promoter binding protein-like 3	Encodes a member of the SPL (squamosa-promoter binding protein-like)gene family, a novel gene family encoding DNA binding proteins and putative transcription factors. Contains the SBP-box, which encodes the SBP-domain, required and sufficient for interaction with DNA. It binds DNA, may directly regulate AP1, and is involved in regulation of flowering and vegetative phase change. Its temporal expr…	SBP	SBP	-	leafdata	1.59953	1.38775e-07	0.000219577	1.67105	9.0506e-08	0.000102668	0.611511	0.000705172	0.0109447	0.902516	2.89985e-05	0.00135184
AT4G25610	AT4G25610	C2H2-like zinc finger protein	-	C2H2	C2H2	-	-	-0.213075	0.18237	0.327701	0.400007	0.0227461	0.108983	0.611066	0.00206164	0.0217708	0.510034	0.00627555	0.0364936
AT4G35900	FD	Basic-leucine zipper (bZIP) transcription factor family protein	bZIP protein required for positive regulation of flowering. Mutants are late flowering. FD interacts with FT to promote flowering.Expressed in the shoot apex in floral anlagen, then declines in floral primordia.	bZIP	bZIP	-	leafdata	0.398702	0.266538	0.422569	0.50884	0.164928	0.360634	0.610944	0.15092	0.334473	1.40489	0.00373206	0.0262785
AT1G68810	AT1G68810	basic helix-loop-helix (bHLH) DNA-binding superfamily protein	-	bHLH	bHLH	-	-	-0.780055	0.00117468	0.0135537	-0.288158	0.133721	0.318957	0.610159	0.00617756	0.0434011	0.468844	0.0241022	0.0907168
AT1G75410	BLH3	BEL1-like homeodomain 3	BEL1-like homeodomain 3 (BLH3)	TALE	Homeobox	-	-	-0.113532	0.452435	0.600856	0.00110311	0.994053	0.996435	0.60691	0.00162681	0.0186906	0.428393	0.0132852	0.0608915
AT1G10120	AT1G10120	basic helix-loop-helix (bHLH) DNA-binding superfamily protein	-	bHLH	bHLH	-	-	0.115933	0.522809	0.6601	0.173791	0.345953	0.557945	0.60601	0.00669964	0.0455479	0.799493	0.00106733	0.0119401
AT3G50060	MYB77	myb domain protein 77	Encodes a member of the R2R3 transcription factor gene family. Expressed in response to potassium deprivation and auxin. Involved in lateral root development. Interacts with ARF7 and regulates the expression of some auxin responsive genes.	MYB	MYB	-	-	0.162175	0.296692	0.454423	-0.179248	0.251871	0.463003	0.602197	0.00205657	0.0217416	0.533016	0.00447756	0.0293427
AT1G16490	MYB58	myb domain protein 58	Member of the R2R3 factor gene family.	MYB	MYB	-	-	-0.354038	0.304399	0.462451	-0.349688	0.309027	0.522422	0.601581	0.101404	0.257577	0.888941	0.0219187	0.0854806
AT4G14720	AT4G14720	TIFY domain/Divergent CCT motif family protein	PPD2 (and its paralog, PPD1) encode plant-specific putative DNA-binding proteins. Deletion of the PPD locus increases leaf lamina size and results in dome-shaped rather than flat leaves. Siliques are also altered in shape because of extra lamina growth.	-	ZIM	-	GO + leafdata	0.631986	0.00188061	0.017302	0.344454	0.0497392	0.175377	0.596197	0.00331696	0.028547	0.304747	0.0803805	0.205665
AT3G04930	AT3G04930	DNA-binding storekeeper protein-related transcriptional regulator	-	GeBP	GeBP	-	-	0.0246706	0.878758	0.924561	0.139636	0.396348	0.602767	0.59449	0.00346496	0.0292752	0.852407	0.000257095	0.00485327
AT2G01570	RGA1	GRAS family transcription factor family protein	Member of the VHIID/DELLA regulatory family. Contains homopolymeric serine and threonine residues, a putative nuclear localization signal, leucine heptad repeats, and an LXXLL motif. Putative transcriptional regulator repressing the gibberellin response and integration of phytohormone signalling. DELLAs repress cell proliferation and expansion that drives plant growth. The protein undergoes degra…	GRAS	GRAS	-	leafdata	0.449135	0.0159674	0.0646826	0.0716875	0.657085	0.79981	0.590146	0.00342206	0.0290379	0.396809	0.028938	0.102932
AT5G17300	RVE1	Homeodomain-like superfamily protein	Myb-like transcription factor that regulates hypocotyl growth by regulating free auxin levels in a time-of-day specific manner.	MYB_related	-	-	-	0.0924346	0.542721	0.676401	0.108346	0.476774	0.668677	0.588172	0.00225824	0.0228895	0.752502	0.000382569	0.00621627
AT4G13640	UNE16	Homeodomain-like superfamily protein	-	G2-like	G2-like	-	-	0.442359	0.0281679	0.0936869	0.381712	0.0528045	0.182462	0.580665	0.00776163	0.0505534	0.27705	0.146699	0.306285
AT1G74480	RKD2	RWP-RK domain-containing protein	-	Nin-like	AtRKD	-	-	1.06927	0.011808	0.0529041	0.573743	0.128375	0.311382	0.579469	0.146436	0.327733	0.573408	0.146383	0.305919
AT5G41370	XPB1	homolog of xeroderma pigmentosum complementation group B 1	Encodes XPB1, a DNA repair protein and transcription factor. Arabidopsis thaliana has duplicated XPB gene (AtXPB1 and AtXPB2, with high similarity to each other). XPB proteins are involved in both DNA repair and transcription, they are component of the transcription factor IIH (TFIIH) and are responsible for DNA helicase activity during nucleotide (nt) excision repair (NER). Complementation assay…	-	-	-	-	0.188145	0.140729	0.276149	0.39732	0.00666584	0.0521262	0.577976	0.000555585	0.0096332	0.725495	8.88408e-05	0.00259185
AT3G16857	RR1	response regulator 1	Encodes an Arabidopsis response regulator (ARR) protein that acts in concert with other type-B ARRs in the cytokinin signaling pathway. Also involved in cytokinin-dependent inhibition of hypocotyl elongation and cytokinin-dependent greening and shooting in tissue culture. ARR1, ARR10, and ARR12 are redundant regulators of drought response, with ARR1 being the most critical. ARR1, ARR10 and ARR12 …	ARR-B	ARR-B	-	leafdata	-0.112756	0.57358	0.701878	0.0485507	0.807135	0.894298	0.5707	0.0143484	0.0747998	0.790597	0.00205768	0.0177737
AT3G09735	AT3G09735	S1FA-like DNA-binding protein	-	S1Fa-like	-	-	-	0.7635	1.59447e-05	0.00209487	0.338455	0.00755842	0.0561403	0.567451	0.000213265	0.00534729	0.14267	0.194993	0.36828
AT1G76410	ATL8	RING/U-box superfamily protein	-	-	C3H	-	leafdata	-0.193448	0.471094	0.616882	-0.058628	0.824575	0.904572	0.562782	0.059239	0.184236	0.999679	0.00319224	0.0237679
AT1G54160	NF-YA5	nuclear factor Y, subunit A5	Encodes a member of the CCAAT-binding transcription factor (CBF-B/NF-YA) family. Expression is upregulated in response to ABA and drought. This regulation appears to be mediated by MIR169A which is downregulated in response to drought. NFYA5 is a target of MIR169A. Loss of function mutations are hypersensitive to drought.	NF-YA	CCAAT-HAP2	-	-	0.724469	0.00284832	0.0221025	0.541181	0.015221	0.0857209	0.561188	0.0144506	0.0751329	0.323607	0.119632	0.267902
AT1G13960	WRKY4	WRKY DNA-binding protein 4	Encodes WRKY DNA-binding protein 4 (WRKY4).	WRKY	WRKY	-	-	0.0290641	0.774976	0.854543	0.398905	0.00205115	0.0259775	0.560118	0.000161002	0.0045772	0.689568	2.66748e-05	0.00129351
AT1G09770	CDC5	cell division cycle 5	Member of MYB3R- and R2R3- type MYB- encoding genes. Essential for plant innate immunity. Interacts with MOS4 and PRL1. The mRNA is cell-to-cell mobile.	MYB	MYB-related	-	-	-0.369507	0.0985878	0.217585	0.43061	0.059551	0.196435	0.55944	0.020261	0.0938315	0.962708	0.000774202	0.00969329
AT1G62310	AT1G62310	transcription factor jumonji (jmjC) domain-containing protein	-	-	-	-	-	0.223649	0.0862775	0.198635	0.0129561	0.914694	0.956418	0.554827	0.000818104	0.0119352	0.741369	7.87427e-05	0.00239814
AT3G53920	SIGC	RNApolymerase sigma-subunit C	Encodes a sigma-like transcription factor, Sigma 3 (SIG3 or SIGC). As a subunit of chloroplast RNA polymerase, SIG3 confers the ability to recognize promoter sequences on the core enzyme. SIG3 transcribes specifically the psbN gene in plastids.	-	-	-	-	-0.0708285	0.523656	0.660774	0.094833	0.394767	0.60154	0.554481	0.000345414	0.00707161	0.77062	2.16458e-05	0.00114884
AT4G19990	FRS1	FAR1-related sequence 1	-	FAR1	-	-	-	0.245188	0.0834736	0.193997	-0.0259768	0.84297	0.915393	0.53074	0.00193413	0.0209501	0.587152	0.000913941	0.0107241
AT4G13040	AT4G13040	Integrase-type DNA-binding superfamily protein	Encodes a member of the AP2/EREBP transcription factor family that has only one AP2 domain. It is a positive regulator of disease defense that functions upstream of SA accumulation.	ERF	-	-	-	0.602341	0.000122899	0.00469238	0.544627	0.000268027	0.00806807	0.530273	0.000341615	0.0070549	0.674706	4.50388e-05	0.0017439
AT3G63530	BB	RING/U-box superfamily protein	Encodes a novel E3 ubiquitin ligase that acts as a central negative regulator of Arabidopsis floral organ size. Organ size is limited by restricting the period of proliferative growth, rather than the rate of growth and appears to act in a novel pathway, independent of ANT and JAG. Both mRNA and protein are expressed in all actively growing regions of the plant and the vasculature and the protein…	-	C3H	-	leafdata	0.0530689	0.832101	0.892533	-0.102706	0.684665	0.818297	0.530212	0.0651311	0.195342	0.716534	0.017641	0.0736039
AT2G45680	TCP9	TCP family transcription factor	-	TCP	TCP	-	GO + leafdata	-0.271411	0.351088	0.508763	0.363586	0.21823	0.42564	0.524445	0.0896534	0.23864	0.787855	0.0182728	0.0753537
AT1G33060	NAC014	NAC 014	-	NAC	NAC	-	-	0.294558	0.0401576	0.118655	0.224954	0.104883	0.27545	0.521601	0.00201471	0.0214668	0.809156	6.56984e-05	0.0021626
AT1G35516	AT1G35516	myb-like transcription factor family protein	-	-	-	-	-	0.712269	0.00297345	0.0227196	0.381638	0.0647838	0.206362	0.51596	0.0186528	0.0887143	0.659419	0.00484411	0.0309546
AT1G35515	HOS10	-	-	MYB	MYB	-	-	0.7102	0.00309541	0.0231283	0.378975	0.0671627	0.211134	0.514017	0.0193068	0.090821	0.656732	0.00506682	0.0318088
AT2G46530	ARF11	auxin response factor 11	-	ARF	ARF	-	-	-0.131622	0.495398	0.638515	0.24779	0.207431	0.414381	0.5138	0.0189947	0.0899564	1.25847	3.76763e-05	0.00159589
AT5G12310	AT5G12310	RING/U-box superfamily protein	-	-	C3H	-	-	0.609895	0.000100587	0.0044291	0.328119	0.00847248	0.0600367	0.513375	0.000416728	0.00801049	0.272904	0.0217079	0.0848352
AT3G10040	AT3G10040	sequence-specific DNA binding transcription factors	Encodes HRA1 (HYPOXIA RESPONSE ATTENUATOR1), a low oxygen-inducible transcription factor.	Trihelix	-	-	-	0.806727	0.00350579	0.0250367	2.01257	2.74967e-06	0.000694389	0.510881	0.0561467	0.177976	0.345674	0.171185	0.33812
AT1G72650	TRFL6	TRF-like 6	Arabidopsis thaliana myb family transcription factor (At1g72650)	MYB_related	MYB-related	-	-	0.0451641	0.728628	0.821626	0.0126456	0.92218	0.960585	0.51006	0.00218155	0.0224486	0.797729	7.01337e-05	0.00222694
AT4G36870	BLH2	BEL1-like homeodomain 2	Encodes a member of the BEL family of homeodomain proteins. Plants doubly mutant for saw1/saw2 (blh2/blh4) have serrated leaves. BP is expressed in the serrated leaves, therefore saw1/saw2 may act redundantly to repress BP in leaves.	TALE	Homeobox	-	GO	-0.0841355	0.467242	0.61359	0.186623	0.122851	0.302374	0.507529	0.000888758	0.012591	0.596865	0.000254444	0.00482512
AT3G57800	AT3G57800	basic helix-loop-helix (bHLH) DNA-binding superfamily protein	-	bHLH	bHLH	-	-	0.34831	0.103749	0.225041	0.0948894	0.637744	0.787161	0.506775	0.0260668	0.110093	0.916157	0.000782986	0.00975333
AT1G66140	ZFP4	zinc finger protein 4	Encodes a zinc finger protein containing only a single zinc finger.	C2H2	C2H2	-	-	-0.355278	0.212931	0.363833	0.0157254	0.953625	0.976489	0.502957	0.0826849	0.226564	0.710513	0.0205756	0.0819992
AT3G19290	ABF4	ABRE binding factor 4	bZIP transcription factor with specificity for abscisic acid-responsive elements (ABRE). Mediates ABA-dependent stress responses.ABF4 acts through SnRK2 pathway and binds to ABA response elements of the promoters of NYE1 and regulates their expression to promote chlorophyll degradation.	bZIP	bZIP	-	-	-0.194987	0.127248	0.258011	0.0921343	0.450618	0.647393	0.500576	0.00157016	0.0182478	0.668984	0.000170391	0.00381796
AT4G01120	GBF2	G-box binding factor 2	bZIP (basic leucine zipper) transcription factor that binds to the G-box regulatory element found in many plant promoters. GBF2 nuclear localization is increased by blue light	bZIP	bZIP	-	-	0.423998	0.00775694	0.0410528	0.126085	0.352503	0.564041	0.498473	0.00315919	0.0278004	0.602036	0.000838331	0.0101568
AT5G56860	GNC	GATA type zinc finger transcription factor family protein	Encodes a member of the GATA factor family of zinc finger transcription factors. Modulate chlorophyll biosynthesis and glutamate synthase (GLU1/Fd-GOGAT) expression.	GATA	C2C2-Gata	-	GO + leafdata	-0.981763	0.000831052	0.0113858	-0.698059	0.00729782	0.0550531	0.489359	0.0406843	0.145688	0.449815	0.0558383	0.160188
AT4G26150	CGA1	cytokinin-responsive gata factor 1	Encodes a member of the GATA factor family of zinc finger transcription factors. Modulate chlorophyll biosynthesis and glutamate synthase (GLU1/Fd-GOGAT) expression.	GATA	C2C2-Gata	-	leafdata	-1.14606	0.00463592	0.0299344	-1.15915	0.00428063	0.0397886	0.486494	0.163055	0.350789	1.05798	0.00805819	0.0435593
AT1G22640	MYB3	myb domain protein 3	MYB-type transcription factor (MYB3) that represses phenylpropanoid biosynthesis gene expression	MYB	MYB	-	-	0.340506	0.271499	0.428215	0.183191	0.546374	0.721261	0.477553	0.13911	0.316526	0.961447	0.0091713	0.0474711
AT2G40620	AT2G40620	Basic-leucine zipper (bZIP) transcription factor family protein	-	bZIP	bZIP	-	-	-0.0208491	0.874735	0.92205	-0.16347	0.232035	0.440084	0.475085	0.00428224	0.0339815	0.776311	0.000112702	0.00298543
AT5G38895	AT5G38895	RING/U-box superfamily protein	-	-	C3H	-	-	1.00661	0.00141861	0.0147213	0.718949	0.0121001	0.0744814	0.473578	0.0709163	0.205197	0.203715	0.40574	0.592183
AT3G61420	AT3G61420	BSD domain (BTF2-like transcription factors, Synapse-associated proteins and DOS2-like proteins)	-	-	-	-	-	0.15505	0.266544	0.422569	0.0638667	0.637666	0.787116	0.468736	0.00488029	0.036991	0.724891	0.000216703	0.00442027
AT1G32700	AT1G32700	PLATZ transcription factor family protein	-	-	-	-	-	1.56611	2.71804e-07	0.000321646	1.16858	4.18211e-06	0.000840256	0.468055	0.00564537	0.0408131	0.700352	0.000339771	0.0057957
AT3G27260	GTE8	global transcription factor group E8	Kinase like protein with similarity to yeast BDF1 and human RING3 protein, which have two bromodomains GTE8 has a single bromodomain	-	-	-	-	0.170173	0.0944981	0.211718	0.165146	0.103105	0.272624	0.467313	0.000430389	0.00817889	0.684024	1.74287e-05	0.000999987
AT2G20110	AT2G20110	Tesmin/TSO1-like CXC domain-containing protein	-	CPP	CPP	-	-	-0.758737	0.0635652	0.161374	-1.43352	0.00415254	0.0390582	0.467194	0.284096	0.492995	0.382209	0.370048	0.559372
AT5G10140	FLC	K-box region and MADS-box transcription factor family protein	MADS-box protein encoded by FLOWERING LOCUS C - transcription factor that functions as a repressor of floral transition and contributes to temperature compensation of the circadian clock. Expression is downregulated during cold treatment. Vernalization, FRI and the autonomous pathway all influence the state of FLC chromatin. Both maternal and paternal alleles are reset by vernalization, but their…	MIKC_MADS	MADS	-	leafdata	0.967167	0.0011279	0.0133045	1.04885	0.000781511	0.0149152	0.453779	0.0626982	0.190611	-0.0914176	0.683356	0.810803
AT4G03090	AT4G03090	sequence-specific DNA binding;sequence-specific DNA binding transcription factors	-	-	-	-	-	-0.701039	0.00212911	0.0185802	-0.369928	0.0595731	0.19644	0.449632	0.0306811	0.122298	0.342659	0.0834055	0.211066
AT1G32150	bZIP68	basic region/leucine zipper transcription factor 68	Encodes a G group bZIP transcription factor family member that can bind cis elements with an ACGT core, such as G-box, Hex, C-box and As-1. The protein is localized in the nucleus and can homodimerize and can heterodimerize with other G group members.	bZIP	bZIP	-	-	0.716916	0.00438924	0.0288662	0.285347	0.180888	0.381215	0.444454	0.0515273	0.168823	0.428962	0.0576846	0.163994
AT1G59750	ARF1	auxin response factor 1	Encodes a member of the auxin response factor family. ARFs bind to the cis element 5'-TGTCTC-3' ARFs mediate changes in gene expression in response to auxin. ARF's form heterodimers with IAA/AUX genes. ARF1 enhances mutant phenotypes of ARF2 and may act with ARF2 to control aspects of maturation and senescence.ARF1:LUC and 3xHA:ARF1 proteins have a half-life of ~3-4 hours and their degradation is…	ARF	ARF	-	GO + leafdata	0.00150987	0.986923	0.992796	0.16211	0.100312	0.268643	0.44388	0.000528785	0.00933086	0.74532	6.33808e-06	0.000571453
AT2G42380	BZIP34	Basic-leucine zipper (bZIP) transcription factor family protein	Encodes a member of the BZIP family of transcription factors. Forms heterodimers with the related protein AtbZIP61. Binds to G-boxes in vitro and is localized to the nucleus in onion epidermal cells.	bZIP	bZIP	-	-	0.000459372	0.998511	0.998775	-0.766213	0.00882163	0.0614528	0.442183	0.0895094	0.238478	0.673061	0.0165628	0.0702981
AT1G72360	ERF73	Integrase-type DNA-binding superfamily protein	Encodes a member of the ERF (ethylene response factor) subfamily B-2 of ERF/AP2 transcription factor family. The protein contains one AP2 domain. There are 5 members in this subfamily including RAP2.2 AND RAP2.12.	ERF	AP2-EREBP	-	-	1.06813	0.0083354	0.0426789	0.841959	0.0269915	0.120618	0.442113	0.212091	0.410229	0.074785	0.825925	0.900969
AT3G07200	AT3G07200	RING/U-box superfamily protein	-	-	C3H	-	-	0.813488	0.000379229	0.00783212	0.566702	0.00492901	0.0433268	0.440579	0.0202576	0.0938315	0.214457	0.210773	0.388095
AT4G40060	HB16	homeobox protein 16	Encodes a homeodomain leucine zipper class I (HD-Zip I) protein.	HD-ZIP	Homeobox	-	leafdata	0.4416	0.012708	0.055441	0.725786	0.000523699	0.0118445	0.438637	0.0130908	0.0703479	0.538073	0.00402401	0.0274064
AT4G20340	AT4G20340	Transcription factor TFIIE, alpha subunit	-	-	-	-	-	-0.259237	0.0620613	0.158665	-0.147015	0.263049	0.474747	0.429557	0.00660743	0.0451643	0.643306	0.000395401	0.00635006
AT1G26260	CIB5	cryptochrome-interacting basic-helix-loop-helix 5	Encodes CIB5 (cryptochrome-interacting basic-helix-loop-helix). Related to CIB1 (AT4G34530). CIB5 interacts with CRY2 and forms heterodimer with CIB1 in vitro. Regulates flowering time redundantly with CIB1.	bHLH	bHLH	-	-	0.635893	0.00273135	0.0215098	0.177459	0.30743	0.520931	0.423556	0.0299928	0.120595	0.368	0.0518212	0.1525
AT2G24690	AT2G24690	Transcriptional factor B3 family protein	-	B3	REM	-	-	0.16878	0.289548	0.447449	-0.230513	0.157451	0.350804	0.414701	0.021282	0.0964694	0.788208	0.000352327	0.00589829
AT1G21000	AT1G21000	PLATZ transcription factor family protein	-	-	-	-	-	0.614269	0.0280566	0.0934596	0.246923	0.324436	0.537011	0.410099	0.116123	0.282207	0.203308	0.412948	0.598387
AT1G64530	AT1G64530	Plant regulator RWP-RK family protein	-	Nin-like	NLP	-	-	-0.421492	0.00671794	0.0376332	-0.24386	0.0773981	0.229767	0.409252	0.00773568	0.0504712	0.618669	0.000474577	0.00709206
AT3G05160	AT3G05160	Major facilitator superfamily protein	-	-	C2H2	-	-	0.889695	0.000114628	0.00456918	0.623461	0.00168471	0.0231315	0.402154	0.0215125	0.0971888	0.733143	0.000515224	0.00749399
AT3G11100	AT3G11100	sequence-specific DNA binding transcription factors	SANT and trihelix-domain protein. Interacts with agrobacterium virulence protein VirF. It also plays a role in regulation of histone acetylation during ethylene signaling. It binds EIN2 and EIN3 and histone H3.	Trihelix	-	-	-	-0.309974	0.170866	0.313987	0.0823402	0.703081	0.83014	0.399651	0.0862512	0.233266	0.724189	0.00593732	0.035407
AT2G27050	EIL1	ETHYLENE-INSENSITIVE3-like 1	ethylene-insensitive3-like1 (EIL1) The mRNA is cell-to-cell mobile.	EIL	EIL	-	leafdata	0.0601982	0.762708	0.845845	0.251445	0.222303	0.43007	0.393024	0.068513	0.201147	0.664595	0.00603592	0.0356692
AT5G10970	AT5G10970	C2H2 and C2HC zinc fingers superfamily protein	-	C2H2	C2H2	-	-	1.00701	0.00907135	0.0449273	0.381313	0.26008	0.471727	0.39288	0.299269	0.508786	1.00612	0.0152275	0.0667129
AT5G65310	HB5	homeobox protein 5	Encodes a class I HDZip (homeodomain-leucine zipper) protein that is a positive regulator of ABA-responsiveness, mediating the inhibitory effect of ABA on growth during seedling establishment.	HD-ZIP	Homeobox	-	leafdata	-0.32559	0.12366	0.253177	0.374446	0.0815698	0.237096	0.388506	0.0724842	0.20778	0.798007	0.00195826	0.0172214
AT2G37120	AT2G37120	S1FA-like DNA-binding protein	-	S1Fa-like	-	-	-	0.7063	0.000110229	0.00448182	0.498016	0.00173538	0.0235034	0.382732	0.00927781	0.0565206	0.154278	0.227228	0.408522
AT2G20570	GPRI1	GBF's pro-rich region-interacting factor 1	Encodes GLK1, Golden2-like 1, one of a pair of partially redundant nuclear transcription factors that regulate chloroplast development in a cell-autonomous manner. GLK2, Golden2-like 2, is encoded by At5g44190. GLK1 and GLK2 regulate the expression of the photosynthetic apparatus.	G2-like	G2-like	-	GO + leafdata	-1.0796	3.33874e-05	0.00271738	-0.302469	0.0803529	0.235503	0.382725	0.0330819	0.128214	0.241362	0.151567	0.312304
AT2G13130	AT2G13130	-	-	-	bZIP	-	-	-0.150864	0.681599	0.788032	0.1441	0.696632	0.826495	0.380791	0.340309	0.549403	1.06422	0.0161513	0.0692345
AT1G06070	AT1G06070	Basic-leucine zipper (bZIP) transcription factor family protein	-	bZIP	bZIP	YES, domain I1	-	0.0584582	0.668423	0.7783	0.10546	0.445451	0.643484	0.368742	0.0196312	0.0918226	0.711987	0.000274288	0.00506176
AT4G31420	AT4G31420	Zinc finger protein 622	-	-	C2H2	-	-	0.405471	0.00184355	0.0171359	0.973936	1.14876e-06	0.000442341	0.366413	0.00361648	0.0302182	0.555082	0.000171739	0.00383628
AT4G33940	AT4G33940	RING/U-box superfamily protein	-	-	C3H	-	-	0.966374	0.00984995	0.0473588	0.576532	0.0848824	0.242631	0.365321	0.258871	0.465502	0.147818	0.637053	0.779901
AT2G23760	BLH4	BEL1-like homeodomain 4	Encodes a member of the BEL family of homeodomain proteins. Plants doubly mutant for saw1/saw2 (blh2/blh4) have serrated leaves. BP is expressed in the serrated leaves, therefore saw2 and saw1 may act redundantly to repress BP in leaves.	TALE	Homeobox	-	GO + leafdata	-0.613889	0.00199972	0.0179422	-0.358018	0.0365705	0.144556	0.364957	0.0335747	0.129445	0.54734	0.00396885	0.0272961
AT3G18960	AT3G18960	AP2/B3-like transcriptional factor family protein	-	B3	-	-	-	0.574358	0.000967944	0.0122671	0.70851	0.000214396	0.00699837	0.359365	0.0403714	0.145101	0.801843	0.000241782	0.0046761
AT1G01780	PLIM2b	GATA type zinc finger transcription factor family protein	Encodes a member of the Arabidopsis LIM proteins: a family of actin bundlers with distinct expression patterns. WLIM1, WLIM2a, and WLIM2b are widely expressed, whereas PLIM2a, PLIM2b, and PLIM2c are predominantly expressed in pollen. Regulates actin cytoskeleton organization. The mRNA is cell-to-cell mobile.	-	-	-	-	-0.0140742	0.943491	0.965713	0.39661	0.0675582	0.21194	0.357296	0.101169	0.257223	0.59138	0.0125941	0.0588202
AT3G02990	HSFA1E	heat shock transcription factor A1E	member of Heat Stress Transcription Factor (Hsf) family The mRNA is cell-to-cell mobile.	HSF	HSF	-	-	0.424545	0.0295737	0.0968502	0.730568	0.00133449	0.0204097	0.356151	0.0579856	0.181781	0.398967	0.0364651	0.120852
AT5G16470	AT5G16470	zinc finger (C2H2 type) family protein	-	-	C2H2	-	-	0.634513	7.89497e-05	0.00406794	0.633517	8.1348e-05	0.00384314	0.355623	0.00552826	0.0404504	0.175355	0.11599	0.262447
AT1G22190	AT1G22190	Integrase-type DNA-binding superfamily protein	The gene encodes a putative transcription factor belongings to the abiotic stress-associated DREB A-6 clade. The mRNA is cell-to-cell mobile.	ERF	AP2-EREBP	-	-	1.49103	0.0226898	0.0811502	0.471147	0.394678	0.60154	0.352501	0.519733	0.701008	-0.197596	0.715562	0.832293
AT1G26150	PERK10	proline-rich extensin-like receptor kinase 10	Encodes a member of the proline-rich extensin-like receptor kinase (PERK) family. This family consists of 15 predicted receptor kinases (PMID: 15653807).	-	Trihelix	-	-	-0.229745	0.0697649	0.171571	-0.228397	0.0705521	0.217421	0.342268	0.0124202	0.0680454	0.799973	2.68685e-05	0.00129447
AT4G13980	AT-HSFA5	winged-helix DNA-binding transcription factor family protein	member of Heat Stress Transcription Factor (Hsf) family	HSF	HSF	-	-	0.226531	0.184729	0.330701	0.0410793	0.800687	0.890154	0.337009	0.0596935	0.185107	0.581911	0.0040026	0.027353
AT4G31650	AT4G31650	Transcriptional factor B3 family protein	-	B3	REM	-	-	0.463261	0.0196593	0.0742466	1.0307	0.000107098	0.0045774	0.327077	0.0938497	0.245232	1.11606	6.2931e-05	0.00211265
AT5G58340	AT5G58340	myb-like HTH transcriptional regulator family protein	-	MYB_related	-	-	-	-0.240555	0.137442	0.271783	-0.194917	0.215932	0.422885	0.326282	0.0533489	0.172521	0.60064	0.00213045	0.0182483
AT5G12400	AT5G12400	DNA binding;zinc ion binding;DNA binding	-	-	PHD	-	-	-0.531248	0.00797957	0.0415772	0.00274409	0.986857	0.993204	0.325067	0.0736983	0.209709	0.580915	0.00476743	0.0306612
AT1G71130	CRF8	Integrase-type DNA-binding superfamily protein	encodes a member of the ERF (ethylene response factor) subfamily B-5 of ERF/AP2 transcription factor family. The protein contains one AP2 domain. There are 7 members in this subfamily.	ERF	AP2-EREBP	-	-	0.536361	0.0130152	0.0562625	0.814507	0.00102858	0.0176885	0.321025	0.103884	0.262051	0.222764	0.24162	0.425433
AT4G06598	AT4G06598	-	-	bZIP	-	-	-	-0.158345	0.402383	0.556469	-0.233058	0.224254	0.432209	0.320473	0.10587	0.265381	0.66416	0.00382104	0.0266572
AT5G02460	AT5G02460	Dof-type zinc finger DNA-binding family protein	-	Dof	C2C2-Dof	-	leafdata	-0.983939	0.0179639	0.0699963	-0.51091	0.17904	0.378953	0.320086	0.384632	0.5896	0.381855	0.29839	0.48828
AT1G10320	AT1G10320	Zinc finger C-x8-C-x5-C-x3-H type family protein	-	C3H	-	-	-	-0.285084	0.156146	0.295553	-0.179465	0.359301	0.57034	0.314156	0.128086	0.30022	0.615606	0.0079713	0.043246
AT1G79700	WRI4	Integrase-type DNA-binding superfamily protein	WRI4 encodes an AP2/ERF-type transcriptional activator that specifically controls cuticular wax biosynthesis in Arabidopsis stems. It also functions to activate transcription of genes involved fatty acid biosynthesis during seed and flower development as well as stem wax biosynthesis. Targets identified by ChIP-seq include: LACS1, KCR1, PAS2, ECR, and WSD1.	AP2	AP2-EREBP	-	-	0.571377	0.0317528	0.10135	-0.0890015	0.705921	0.831523	0.30953	0.209598	0.407154	0.825909	0.00489868	0.0311639
AT5G04240	ELF6	Zinc finger (C2H2 type) family protein / transcription factor jumonji (jmj) family protein	Early Flowering 6 (ELF6) encodes a Jumonji N/C and zinc finger domain-containing protein that acts as a repressor in the photoperiod pathway. ELF6 interacts with BES1 in a Y2H assay, in vitro, and in Arabidosis protoplasts (based on BiFC). ELF6 may play a role in brassinosteroid signaling by affecting histone methylation in the promoters of BR-responsive genes.	C2H2	C2H2	-	-	-0.155232	0.220776	0.372465	0.0342208	0.779841	0.878585	0.304436	0.0288065	0.117135	0.593892	0.000487018	0.00721533
AT1G76110	AT1G76110	HMG (high mobility group) box protein with ARID/BRIGHT DNA-binding domain	-	-	ARID	-	GO	-0.639857	0.000611561	0.00983798	-0.56277	0.00153454	0.0219947	0.303058	0.0446039	0.153943	0.332576	0.0300714	0.105672
AT4G13100	AT4G13100	RING/U-box superfamily protein	-	-	C3H	-	-	-0.195407	0.243703	0.397535	-0.0402745	0.804909	0.892751	0.288772	0.0998791	0.254953	0.641305	0.00215258	0.0183383
AT1G22985	CRF7	Integrase-type DNA-binding superfamily protein	encodes a member of the ERF (ethylene response factor) subfamily B-5 of ERF/AP2 transcription factor family. The protein contains one AP2 domain. There are 7 members in this subfamily.	ERF	AP2-EREBP	-	-	0.809941	0.00320035	0.0237071	0.51499	0.0381449	0.148303	0.28299	0.222252	0.422756	-0.0704301	0.752275	0.856221
AT5G40710	AT5G40710	zinc finger (C2H2 type) family protein	-	-	C2H2	-	-	0.594626	0.00306693	0.0230725	-0.249405	0.144599	0.334209	0.276443	0.109349	0.271263	-0.151381	0.359035	0.549419
AT5G35210	PTM	metalloendopeptidases;zinc ion binding;DNA binding	Encodes a chloroplast envelope-bound plant homeodomain (PHD) transcription factor with transmembrane domains that functions in multiple retrograde signal pathways. The proteolytic cleavage of PTM occurs in response to retrograde signals and amino-terminal PTM accumulates in the nucleus, where it activates ABI4 transcription in a PHD-dependent manner associated with histone modifications.	-	PHD	-	-	-0.323614	0.022488	0.0807481	-0.164553	0.202627	0.408491	0.275041	0.0453996	0.155522	0.619389	0.000384209	0.00621627
AT4G18670	AT4G18670	Leucine-rich repeat (LRR) family protein	Leucine rich extensin protein involved in cell wall biogenesis and organization. Interacts with several members of the RALF family of ligand peptides.	-	Trihelix	-	-	-0.180188	0.383383	0.539741	0.153063	0.457936	0.653543	0.27476	0.19547	0.390528	0.718941	0.00440966	0.0290248
AT4G38070	AT4G38070	basic helix-loop-helix (bHLH) DNA-binding superfamily protein	-	bHLH	-	-	-	-1.16017	0.00140543	0.0146452	-0.762551	0.0203452	0.102234	0.269778	0.442895	0.639258	0.200457	0.557131	0.720394
AT1G47860	AT1G47860	transposable element gene	-	-	C2H2	-	-	-0.102584	0.600229	0.724094	0.627884	0.00797659	0.0581318	0.266537	0.202602	0.398964	0.512414	0.0238947	0.090358
AT5G18240	MYR1	myb-related protein 1	Encodes MYR1 (MYR1).	G2-like	G2-like	-	-	0.701902	0.00233014	0.0195915	0.119876	0.508875	0.69212	0.260522	0.166533	0.355522	0.59654	0.00603459	0.0356692
AT3G19020	AT3G19020	Leucine-rich repeat (LRR) family protein	Pollen expressed protein required for pollen tube growth. Along with other members of the LRX family, interacts with RALF4 to control pollen tube growth and integrity. Loss of function results in premature pollen tube rupture and reduced fertility.	-	Trihelix	-	-	-0.928189	0.00425872	0.0283732	-0.640863	0.0288039	0.125083	0.259823	0.329705	0.539252	0.0997844	0.701266	0.82307
AT5G46880	HB-7	homeobox-7	-	HD-ZIP	Homeobox	-	-	0.0444717	0.779873	0.857947	-0.25282	0.135436	0.321266	0.253189	0.161805	0.349288	0.68717	0.00171731	0.0158768
AT3G45610	DOF6	Dof-type zinc finger DNA-binding family protein	-	Dof	C2C2-Dof	-	-	-0.00263377	0.992037	0.995129	0.19769	0.462834	0.657722	0.250314	0.40398	0.605319	0.990935	0.00481034	0.0308181
AT1G14440	HB31	homeobox protein 31	-	ZF-HD	ZF-HD	-	-	-0.924617	0.00327987	0.0240795	-0.637287	0.0273674	0.121439	0.24684	0.404207	0.605527	1.01425	0.0036501	0.0259317
AT1G19850	MP	Transcriptional factor B3 family protein / auxin-responsive factor AUX/IAA-related	Encodes a transcription factor (IAA24) mediating embryo axis formation and vascular development. Similar to AUXIN RESPONSIVE FACTOR 1 (ARF1) shown to bind to auxin responsive elements (AREs), and to the maize transcriptional activator VIVIPAROUS 1( VP1). In situ hybridization shows expression in provascular tissue of embryos, the emerging shoot primordia, then is restricted to provascular tissue,…	ARF	ARF	-	GO + leafdata	-0.669638	0.000973863	0.0122821	-0.287719	0.0837272	0.240889	0.243571	0.154607	0.339516	0.251717	0.138882	0.296135
AT1G67710	ARR11	response regulator 11	Encodes an Arabidopsis response regulator (ARR) protein that acts in concert with other type-B ARRs in the cytokinin signaling pathway. Affects ABA-JA crosstalk.	ARR-B	ARR-B	-	-	1.35219	0.00745488	0.0400655	1.98343	0.000611118	0.012977	0.227902	0.59071	0.754231	0.30628	0.467213	0.647884
AT5G05550	AT5G05550	sequence-specific DNA binding transcription factors	Encodes trihelix-domain transcription factor VFP5. Interacts with agrobacterium virulence protein VirF.	Trihelix	-	-	-	0.397732	0.0369419	0.112327	0.21083	0.233164	0.441517	0.226114	0.21001	0.407636	0.60817	0.00433036	0.0286882
AT3G14230	RAP2.2	related to AP2 2	encodes a member of the ERF (ethylene response factor) subfamily B-2 of ERF/AP2 transcription factor family (RAP2.2). The protein contains one AP2 domain. There are 5 members in this subfamily including RAP2.2 AND RAP2.12.	ERF	AP2-EREBP	-	-	0.374874	0.00426919	0.0283823	0.712449	3.35572e-05	0.00241467	0.221707	0.0567325	0.179118	0.173355	0.123505	0.273567
AT4G00760	APRR8	pseudo-response regulator 8	Encodes a response-regulator like protein.	-	ARR-B	-	-	0.490315	0.00692693	0.0383747	0.0794683	0.598215	0.759515	0.218837	0.167208	0.356361	0.713885	0.000549444	0.00781606
AT3G15420	AT3G15420	Transcription factor TFIIIC, tau55-related protein	-	-	-	-	-	1.13599	0.000179008	0.00560017	0.494562	0.0370957	0.14575	0.215152	0.329902	0.539381	-0.000402446	0.998493	1
AT3G57600	AT3G57600	Integrase-type DNA-binding superfamily protein	encodes a member of the DREB subfamily A-2 of ERF/AP2 transcription factor family. The protein contains one AP2 domain. There are eight members in this subfamily including DREB2A AND DREB2B that are involved in response to drought.	ERF	AP2-EREBP	-	-	-0.734578	0.013232	0.0569396	0.180743	0.477248	0.668808	0.19435	0.472981	0.663343	0.47208	0.0945189	0.228998
AT4G03250	AT4G03250	Homeodomain-like superfamily protein	-	HB-other	Homeobox	-	-	-0.61422	0.0259092	0.0884859	-0.38586	0.132446	0.317376	0.191779	0.441511	0.638228	0.265061	0.290112	0.479486
AT3G12250	TGA6	TGACG motif-binding factor 6	basic leucine zipper transcription factor involved in the activation of SA-responsive genes.	bZIP	bZIP	-	-	0.597706	0.00750845	0.0402506	0.558719	0.0111986	0.071105	0.183132	0.343247	0.552328	0.218075	0.260008	0.446408
AT1G08890	AT1G08890	Major facilitator superfamily protein	-	-	C2H2	-	-	0.904286	0.0201274	0.0753147	0.275824	0.414969	0.618664	0.181512	0.575614	0.743562	0.244469	0.451646	0.634504
AT5G45710	RHA1	winged-helix DNA-binding transcription factor family protein	member of Heat Stress Transcription Factor (Hsf) family	HSF	HSF	-	-	0.595929	0.0111556	0.0510563	-0.0809246	0.684406	0.818194	0.178251	0.380889	0.586655	-0.101271	0.613212	0.763652
AT3G53680	AT3G53680	Acyl-CoA N-acyltransferase with RING/FYVE/PHD-type zinc finger domain	-	-	PHD	-	-	-0.133163	0.672427	0.78152	-1.32817	0.00179619	0.0238996	0.172266	0.598322	0.758885	0.0378481	0.90663	0.950242
AT5G13180	NAC083	NAC domain containing protein 83	Encodes a NAC domain transcription factor that interacts with VND7 and negatively regulates xylem vessel formation.	NAC	NAC	-	GO	-0.699282	0.0248964	0.0862403	-0.142778	0.596817	0.758805	0.171281	0.52709	0.706242	0.439672	0.123444	0.273535
AT1G73360	HDG11	homeodomain GLABROUS 11	Encodes a homeobox-leucine zipper family protein belonging to the HD-ZIP IV family. It is involved in trichome branching. The transcription factor directly upregulates the expression of several cell-wall-loosening protein genes and reveals the important role that these target genes play in coordinating cell-wall extensibility with root development.	HD-ZIP	Homeobox	-	-	-0.837699	0.00547423	0.0332145	-0.925488	0.00348744	0.0352989	0.157993	0.60947	0.766961	0.394931	0.198564	0.372793
AT5G29000	PHL1	Homeodomain-like superfamily protein	MYB-CC family member. PHL1 acts redundantly with PHR1 to regulate responses to Pi starvation.	G2-like	G2-like	-	-	0.0724459	0.650554	0.764166	-0.630162	0.00208532	0.0262698	0.156777	0.316947	0.527057	-0.569664	0.00310414	0.0232633
AT5G61270	PIF7	phytochrome-interacting factor7	Basic helix-loop-helix (bHLH) phytochrome interacting factor. Interacts specifically with the far-red light<d4><c7><f4>absorbing Pfr form of phyB through a conserved domain called the active phyB binding motif. Upon light exposure, PIF7 rapidly migrates to intranuclear speckles, where it colocalizes with phyB. Role as negative regulator of phyB-mediated seedling deetiolation.	bHLH	bHLH	-	-	-0.664134	0.0216559	0.078792	-0.419873	0.102202	0.271362	0.152973	0.531391	0.709846	0.0897394	0.710478	0.828762
AT3G49940	LBD38	LOB domain-containing protein 38	-	LBD	-	-	-	0.775168	0.000764963	0.0109582	0.0554775	0.747098	0.857654	0.15168	0.380741	0.58657	-0.0319909	0.850495	0.915792
AT2G18120	SRS4	SHI-related sequence 4	A member of SHI gene family. Arabidopsis thaliana has ten members that encode proteins with a RING finger-like zinc finger motif. Despite being highly divergent in sequence, many of the SHI-related genes are partially redundant in function and synergistically promote gynoecium, stamen and leaf development in Arabidopsis.	SRS	C2H2	-	-	-0.991468	0.0192566	0.0732732	0.00801615	0.982341	0.991688	0.149549	0.692629	0.825296	0.35098	0.355395	0.546233
AT2G22430	HB6	homeobox protein 6	Encodes a homeodomain leucine zipper class I (HD-Zip I) protein that is a target of the protein phosphatase ABI1 and regulates hormone responses in Arabidopsis.	HD-ZIP	Homeobox	-	-	0.528048	0.00255372	0.020646	0.988944	1.86569e-05	0.00165845	0.133562	0.342716	0.551946	0.117515	0.401308	0.587972
AT2G42280	FBH4	basic helix-loop-helix (bHLH) DNA-binding superfamily protein	-	bHLH	bHLH	-	-	-0.709551	0.00849929	0.0431764	-0.148152	0.524143	0.704283	0.13212	0.555634	0.727701	0.0718779	0.745828	0.851738
AT1G56010	NAC1	NAC domain containing protein 1	Encodes a transcription factor involved in shoot apical meristem formation and auxin-mediated lateral root formation. The gene is thought not to be involved in stress responses (NaCl, auxins, ethylene). NAC1 (NAC1)	NAC	NAC	-	leafdata	1.15023	0.000959349	0.0121826	0.913918	0.00437059	0.0403924	0.130917	0.614979	0.77082	0.129169	0.617146	0.766611
AT3G16870	GATA17	GATA transcription factor 17	Encodes a member of the GATA factor family of zinc finger transcription factors.	GATA	C2C2-Gata	-	-	-0.62797	0.013732	0.0582309	-0.491845	0.0458303	0.166587	0.128625	0.579033	0.745769	-0.115688	0.61535	0.765206
AT2G04240	XERICO	RING/U-box superfamily protein	Encodes a small protein with an N-terminal trans-membrane domain and a RING-H2 zinc finger motif located at the C-terminus. Gene expression is induced by salt and osmotic stress. Transcrips levels are induced by DELLA proteins and repressed by gibberellic acid. Involved in ABA metabolism.	-	C3H	-	leafdata	0.890028	0.000895514	0.0118158	0.238612	0.248923	0.45986	0.123543	0.533411	0.711193	0.13905	0.482603	0.661475
AT2G01760	RR14	response regulator 14	member of Response Regulator: B- Type	ARR-B	ARR-B	-	-	0.626105	0.0249399	0.0863453	0.033717	0.891959	0.943589	0.115864	0.646826	0.794383	0.267684	0.296081	0.485794
AT3G52910	GRF4	growth-regulating factor 4	Growth regulating factor encoding transcription activator. One of the nine members of a GRF gene family, containing nuclear targeting domain. Involved in leaf development and expressed in root, shoot and flower.	GRF	GRF	-	GO + leafdata	-0.304542	0.22153	0.373351	-0.875815	0.00427859	0.0397886	0.111599	0.75502	0.865872	0.374139	0.280305	0.468848
AT3G07610	IBM1	Transcription factor jumonji (jmjC) domain-containing protein	IBM1 likely encodes a protein with histone H3mK9 demethylation activity. It may preferentially demethylate H3mK9 at low-copy loci to protect them from silencing by nearby heterochromatin by preventing the spread of cytosine methylation. BONSAI (At1g73177) is hypermethylated in ibm1 mutants. ibm1 mutants have morphological defects that become apparent at the F3 generation, including small narrow l…	-	-	-	GO	-0.629639	0.000829508	0.0113811	-0.0369717	0.792362	0.885426	0.109232	0.448867	0.643852	0.0116779	0.93426	0.966205
AT4G12670	AT4G12670	Homeodomain-like superfamily protein	-	-	MYB-related	-	-	-0.142023	0.539373	0.673736	-0.11005	0.633952	0.78468	0.105197	0.656913	0.800253	0.64092	0.0172988	0.0725439
AT3G57980	AT3G57980	DNA-binding bromodomain-containing protein	-	MYB_related	-	-	-	-0.67044	0.0113796	0.0517689	-0.348738	0.139743	0.326981	0.0993561	0.65958	0.802498	0.292329	0.207264	0.383686
AT1G08810	MYB60	myb domain protein 60	putative transcription factor of the R2R3-MYB gene family. Transcript increases under conditions that promote stomatal opening (white and blue light, abi1-1 mutation) and decreases under conditions that trigger stomatal closure (ABA, desiccation, darkness), with the exception of elevated CO2. Expressed exclusively in guard cells of all tissues. It is required for light-induced opening of stomata.…	MYB	MYB	-	-	-1.06582	0.0178042	0.0696858	0.247464	0.503559	0.688155	0.0967353	0.797089	0.892653	0.148797	0.689919	0.81572
AT3G10490	NAC052	NAC domain containing protein 52	Encodes a NAC transcription factor that physically associates with the histone H3K4 demethylase JMJ14 and through that association is involved in transcriptional repression and flowering time control.	NAC	NAC	-	-	-0.659935	0.00169819	0.0163447	-0.201165	0.231827	0.439865	0.0954524	0.563825	0.734425	0.208516	0.218371	0.397868
AT1G59640	BPEp	BIG PETAL P	A basic helix-loop-helix encoding gene (BIGPETAL, BPE) involved in the control of petal size. BPE is expressed via two mRNAs derived from an alternative splicing event. The BPEub (AT1G59640.1)transcript is expressed ubiquitously, whereas the BPEp (AT1G59640.2) transcript is preferentially expressed in petals. Plants that lack the petal-expressed variant BPEp have larger petals as a result of incr…	bHLH	bHLH	-	-	0.679635	0.00784895	0.0412821	0.220964	0.315887	0.529379	0.0938275	0.679479	0.815806	0.585201	0.0209747	0.0830042
AT1G19310	AT1G19310	RING/U-box superfamily protein	-	-	C3H	-	-	1.38371	0.0214186	0.0782752	1.18536	0.0388166	0.14996	0.0929907	0.853019	0.925562	0.107017	0.830357	0.90351
AT5G23150	HUA2	Tudor/PWWP/MBT domain-containing protein	Putative transcription factor. Member of the floral homeotic AGAMOUS pathway.Mutations in HUA enhance the phenotype of mild ag-4 allele. Single hua mutants are early flowering and have reduced levels of FLC mRNA. Other MADS box flowering time genes such as FLM and MAF2 also appear to be regulated by HUA2. HUA2 normally activates FLC expression and enhances AG function. HUA and HUA-LIKE (HULK) gen…	-	-	-	-	-0.707846	0.00162459	0.0159296	-0.350271	0.062576	0.202366	0.0865932	0.617505	0.773167	0.192912	0.275786	0.463824
AT3G26744	ICE1	basic helix-loop-helix (bHLH) DNA-binding superfamily protein	Encodes a MYC-like bHLH transcriptional activator that binds specifically to the MYC recognition sequences in the CBF3 promoter. Mutants are defective in cold-regulated gene expression. Cold stress triggers protein degradation of nuclear GFPICE1 protein, and the RING finger protein HOS1 is required. Sumoylation of ICE1 controls CBF3/DREB1A expression and freezing tolerance.	bHLH	bHLH	-	leafdata	-0.592486	0.000372137	0.00777377	-0.195172	0.120697	0.299199	0.0759247	0.529454	0.707958	0.391071	0.00667767	0.0381403
AT3G10480	NAC050	NAC domain containing protein 50	Encodes a NAC transcription factor that physically associates with the histone H3K4 demethylase JMJ14 and through that association is involved in transcriptional repression and flowering time control. It binds the NAC-binding site, the Mitochondrial Dysfunction Motif.	NAC	NAC	-	-	-1.00918	0.000315892	0.00713169	-0.557013	0.015086	0.0854671	0.0755289	0.699724	0.829851	-0.111243	0.570471	0.731667
AT1G06230	GTE4	global transcription factor group E4	This gene is predicted to encode a bromodomain-containing protein. Plant lines expressing RNAi constructs targeted against GTE4 show some resistance to agrobacterium-mediated root transformation.	-	-	-	-	-0.648826	0.00221754	0.0190278	-0.202682	0.236842	0.445143	0.0696182	0.676726	0.814307	0.311993	0.0813413	0.207325
AT2G17450	RHA3A	RING-H2 finger A3A	Encodes a putative RING-H2 finger protein RHA3a.	-	C3H	-	-	0.769878	0.000312792	0.00711513	0.348147	0.0382672	0.148625	0.0690839	0.648195	0.795184	-0.052958	0.725509	0.838527
AT5G18680	TLP11	tubby like protein 11	Member of TLP family of tubby like proteins that also contain an F-Box. Localized to the plasma membrane.	-	TUB	-	-	0.734789	0.000669488	0.0103295	0.374096	0.0366156	0.144705	0.0619245	0.700265	0.830161	0.0439784	0.783237	0.876159
AT4G32730	PC-MYB1	Homeodomain-like protein	Encodes a putative c-myb-like transcription factor with three MYB repeats.	MYB	MYB	-	-	-0.667358	0.00019843	0.00577348	-0.52096	0.00136247	0.020622	0.0613539	0.624882	0.778799	0.120568	0.342143	0.532873
AT4G21610	LOL2	lsd one like 2	Contains the same novel zinc finger motif with LSD1, a negative regulator of cell death and defense response. Due to differential splicing, it encodes two different proteins, one of which contains an additional, putative DNA binding motif. Northern analysis demonstrated that LOL2 transcripts containing the additional DNA binding motif are predominantly upregulated after treatment with both virule…	LSD	-	-	-	0.360266	0.114813	0.241219	0.622676	0.0147293	0.0841029	0.0605534	0.7847	0.885324	-0.242997	0.283716	0.472378
AT4G14770	TCX2	TESMIN/TSO1-like CXC 2	-	CPP	CPP	-	-	-0.716218	0.000131657	0.00487946	-0.960534	1.18416e-05	0.00130123	0.0465015	0.731223	0.849212	0.130876	0.336986	0.527968
AT4G39160	AT4G39160	Homeodomain-like superfamily protein	-	MYB_related	-	-	-	-0.729667	0.0020937	0.0183529	-0.536849	0.0135076	0.0795746	0.0436053	0.815031	0.90366	-0.0487609	0.792803	0.881906
AT1G19210	AT1G19210	Integrase-type DNA-binding superfamily protein	encodes a member of the DREB subfamily A-5 of ERF/AP2 transcription factor family. The protein contains one AP2 domain. There are 15 members in this subfamily including RAP2.1, RAP2.9 and RAP2.10.	ERF	AP2-EREBP	-	-	-1.08538	0.0268874	0.0908371	-0.665486	0.147594	0.338036	0.0422142	0.920499	0.962458	-0.634383	0.155956	0.318266
AT4G32980	ATH1	homeobox gene 1	Encodes transcription factor involved in photomorphogenesis. Regulates gibberellin biosynthesis. Activated by AGAMOUS in a cal-1, ap1-1 background. Expressed at low levels in developing stamens. Increased levels of ATH1 severely delay flowering in the C24 accession. Most remarkably, ectopically expressed ATH1 hardly had an effect on flowering time in the Col-0 and Ler accessions. ATH1 physically …	TALE	Homeobox	-	GO	-0.46006	0.0168986	0.0674117	-0.633261	0.00319305	0.0334981	0.0406362	0.809121	0.900326	-0.116143	0.49314	0.669904
AT3G24490	AT3G24490	Alcohol dehydrogenase transcription factor Myb/SANT-like family protein	-	Trihelix	-	-	-	-0.814473	0.000660112	0.0102748	-0.249693	0.172073	0.369869	0.0378218	0.829728	0.91219	0.113185	0.521354	0.69163
AT1G28420	HB-1	homeobox-1	-	HB-other	Homeobox	-	leafdata	-0.591739	8.10757e-05	0.00410354	-0.213223	0.0488816	0.173775	0.018156	0.85376	0.925937	0.159344	0.125571	0.27666
AT4G16750	AT4G16750	Integrase-type DNA-binding superfamily protein	encodes a member of the DREB subfamily A-4 of ERF/AP2 transcription factor family. The protein contains one AP2 domain. There are 17 members in this subfamily including TINY.	ERF	AP2-EREBP	-	-	-1.22201	0.000237648	0.00625818	-1.13756	0.000451959	0.0108185	0.0123976	0.959823	0.983723	0.167384	0.494022	0.670569
AT3G47890	AT3G47890	Ubiquitin carboxyl-terminal hydrolase-related protein	-	-	C2H2	-	-	-0.785192	0.000695191	0.010505	-0.300081	0.0981942	0.265625	0.0115319	0.945914	0.976612	0.251025	0.158543	0.322018
AT5G10570	AT5G10570	basic helix-loop-helix (bHLH) DNA-binding superfamily protein	Encodes a myo-inositol hexakisphosphate kinase.	bHLH	bHLH	-	-	0.821352	0.0220943	0.0799107	0.631502	0.0662819	0.209413	0.00102664	0.997371	1	0.0423621	0.891056	0.940427
AT5G53980	HB52	homeobox protein 52	Encodes a homeodomain leucine zipper class I (HD-Zip I) protein.	HD-ZIP	Homeobox	-	-	3.21672	0.000447908	0.00839017	2.73373	0.0021934	0.027126	0	1	1	5.19371	0.0261523	0.096
AT2G27230	LHW	transcription factor-related	Encodes a nuclear-localized transcriptional activator with weak sequence similarity to basic helix-loop-helix(bHLH)-domain proteins. It promotes the production of stele cells in root meristems and is required to establish and maintain the normal vascular cell number and pattern in primary and lateral roots.	-	bHLH	-	GO	-0.6899	0.00429055	0.0284444	-0.499082	0.0250372	0.11509	-0.00289326	0.988241	0.996919	0.00960239	0.960873	0.979514
AT2G04880	ZAP1	zinc-dependent activator protein-1	Encodes WRKY1, a member of the WRKY transcription factors in plants involved in disease resistance, abiotic stress, senescence as well as in some developmental processes. WRKY1 is involved in the salicylic acid signaling pathway. The crystal structure of the WRKY1 C-terminal domain revealed a zinc-binding site and identified the DNA-binding residues of WRKY1. The mRNA is cell-to-cell mobile.	WRKY	WRKY	-	-	-0.618155	0.000254622	0.00651489	-0.162525	0.185634	0.387006	-0.017533	0.882003	0.941526	0.139526	0.250373	0.435431
AT4G32620	AT4G32620	Enhancer of polycomb-like transcription factor protein	Polycomb related protein that is part of a protein complex involved in histone deacetylation and heterochromatin silencing.	-	-	-	-	-0.606694	0.000893517	0.0117977	-0.317394	0.0372623	0.146192	-0.0344191	0.802404	0.89575	0.0972172	0.482282	0.661083
AT2G19380	AT2G19380	RNA recognition motif (RRM)-containing protein	-	-	C2H2	-	-	-1.0295	0.0242299	0.0846957	-0.92498	0.0431735	0.160852	-0.036461	0.936685	0.971632	0.27969	0.530826	0.699851
AT5G47370	HAT2	Homeobox-leucine zipper protein 4 (HB-4) / HD-ZIP protein	homeobox-leucine zipper genes induced by auxin, but not by other phytohormones. Plays opposite roles in the shoot and root tissues in regulating auxin-mediated morphogenesis.	HD-ZIP	Homeobox	-	leafdata	1.07529	0.000481587	0.00867253	2.03503	2.80678e-06	0.000699258	-0.0496225	0.817455	0.905229	0.172928	0.426724	0.610967
AT3G54220	SCR	GRAS family transcription factor	Encodes a member of a novel family having similarity to DNA binding proteins containing basic-leucine zipper regions; scr is expressed in cortex/endodermal initial cells and in the endodermal cell lineage. Regulates the radial organization of the root. Is required cell-autonomously for distal specification of the quiescent center, which in turn regulates stem cell fate of immediately surrounding …	GRAS	GRAS	YES	-	-0.751107	0.00228981	0.0194157	-0.523766	0.0182383	0.0954461	-0.057223	0.767716	0.873408	0.204344	0.301144	0.490914
AT4G29030	AT4G29030	Putative membrane lipoprotein	-	-	Trihelix	-	-	-0.769314	0.0520571	0.141271	-1.86919	0.00069846	0.0140538	-0.0591087	0.977391	0.991103	1.73434	0.258574	0.444431
AT4G31920	RR10	response regulator 10	Encodes an Arabidopsis response regulator (ARR) protein that acts in concert with other type-B ARRs in the cytokinin signaling pathway. Also involved in cytokinin-dependent inhibition of hypocotyl elongation and cytokinin-dependent greening and shooting in tissue culture. ARR1, ARR10, and ARR12 are redundant regulators of drought response, with ARR1 being the most critical. ARR1, ARR10 and ARR12 …	ARR-B	ARR-B	-	leafdata	-0.809329	0.000195253	0.00575688	-0.219864	0.164924	0.360634	-0.0599254	0.691847	0.824901	-0.203028	0.194218	0.367475
AT3G24140	FMA	basic helix-loop-helix (bHLH) DNA-binding superfamily protein	Encodes a basic helix-loop-helix transcription factor whose activity is required to promote differentiation of stomatal guard cells and to halt proliferative divisions in their immediate precursors. It fulfills its role through recruitment of the Arabidopsis Retinoblastoma homologue, RETINOBLASTOMA-RELATED (RBR). Both transcript and protein are expressed in and are required for halting divisions …	bHLH	bHLH	YES	GO + leafdata	-1.23199	0.000294674	0.00693603	-0.550213	0.0353931	0.141528	-0.0600033	0.802879	0.89611	0.477117	0.0645918	0.177192
AT5G58900	AT5G58900	Homeodomain-like transcriptional regulator	R-R-type MYB protein	MYB_related	MYB-related	-	-	-0.698388	0.026537	0.090029	-0.314935	0.265823	0.477567	-0.0644148	0.814149	0.903315	0.264171	0.342049	0.532862
AT1G19510	RL5	RAD-like 5	-	MYB_related	MYB-related	-	-	-3.45731	0.0169716	0.067622	-0.46017	0.571645	0.739463	-0.0721798	0.922065	0.963032	0.215986	0.76656	0.865735
AT5G46690	bHLH071	beta HLH protein 71	-	bHLH	bHLH	-	-	-0.729842	0.0818361	0.19127	-1.1577	0.0137005	0.0803533	-0.0768744	0.845577	0.921077	0.107129	0.784446	0.876835
AT2G39250	SNZ	Integrase-type DNA-binding superfamily protein	Encodes a AP2 domain transcription factor that can repress flowering. SNZ and its paralogous gene, SCHLAFMUTZE (SMZ), share a signature with partial complementarity to the miR172 microRNA, whose precursor is induced upon flowering.	AP2	AP2-EREBP	-	-	-0.954586	0.000153651	0.00527034	-0.828389	0.000435361	0.0106037	-0.0813646	0.629631	0.782431	-0.157519	0.357173	0.5479
AT4G18390	TCP2	TEOSINTE BRANCHED 1, cycloidea and PCF transcription factor 2	-	TCP	TCP	-	GO + leafdata	-0.324489	0.0109506	0.050525	-0.615144	0.000148228	0.00555754	-0.0823896	0.463336	0.655722	-0.130785	0.250734	0.435644
AT1G14580	AT1G14580	C2H2-like zinc finger protein	-	C2H2	C2H2	-	-	-0.424049	0.0183645	0.0709184	-0.691062	0.000977476	0.0171033	-0.0845094	0.600666	0.760991	0.124804	0.438667	0.622151
AT1G07640	OBP2	Dof-type zinc finger DNA-binding family protein	A member of the DOF transcription factors. Prominently expressed in the phloem of leaves and other organs. Expression is induced by wounding, MeJA and insect feeding. Upregulates glucosinolate biosynthesis.	Dof	C2C2-Dof	-	leafdata	-0.68959	0.00492045	0.0310866	-0.477471	0.0295409	0.127038	-0.0914574	0.631244	0.783582	-0.100068	0.598468	0.752617
AT1G25550	AT1G25550	myb-like transcription factor family protein	-	G2-like	G2-like	-	-	-0.0524812	0.731869	0.823706	-0.656668	0.00116947	0.0189811	-0.0948666	0.538324	0.71551	-0.00082609	0.99568	0.999533
AT5G18960	FRS12	FAR1-related sequence 12	-	FAR1	-	-	-	-0.686384	0.000107498	0.00447477	-0.218488	0.0845126	0.242065	-0.0968811	0.421945	0.620658	0.239087	0.0632748	0.174872
AT5G25220	KNAT3	KNOTTED1-like homeobox gene 3	A member of class II knotted1-like homeobox gene family (together with KNAT4 and KNAT5). Expressed in: hypocotyl-root boundary, anther-filament junction in flowers, ovule-funiculus and peduncle-silique boundaries, petioles and root. Light-regulated expression with differential response to red/far-red light. KNAT3 promoter activity showed cell-type specific pattern along longitudinal root axis, re…	TALE	Homeobox	-	-	-0.589968	0.00123139	0.0137962	-0.376558	0.0182753	0.0955868	-0.100112	0.474698	0.664739	-0.189911	0.187958	0.359003
AT5G05810	ATL43	RING/U-box superfamily protein	-	-	C3H	-	-	-1.18874	0.0100405	0.0480067	-0.224424	0.606891	0.765803	-0.109288	0.794294	0.891181	-0.128323	0.754867	0.858367
AT1G64280	NPR1	regulatory protein (NPR1)	This gene is a key regulator of the salicylic acid (SA)-mediated systemic acquired resistance (SAR) pathway. It is similar to the transcription factor inhibitor I kappa B, and contains ankyrin repeats. It confers resistance to the pathogens Pseudomonas syringae and Peronospora parasitica in a dosage-dependent fashion. Although transgenic Arabidopsis plants overexpressing NPR1 acquire enhanced sen…	-	-	-	leafdata	0.677001	0.0169032	0.0674117	0.145714	0.55201	0.725413	-0.110147	0.653934	0.798813	-0.230098	0.355974	0.546703
AT1G32240	KAN2	Homeodomain-like superfamily protein	Encodes a member of the KANADI family of putative transcription factors. Together with KAN1, this gene appears to be involved in the development of the carpel and the outer integument of the ovule.Along with KAN1 and KAN4 appears to regulate the proper localization of PIN1 in early embryogenesis.	G2-like	G2-like	-	leafdata	-0.819142	0.00245709	0.0201833	-0.206382	0.343205	0.555145	-0.110368	0.609868	0.767309	-0.22423	0.306445	0.496025
AT3G48430	REF6	relative of early flowering 6	Relative of Early Flowering 6 (REF6) encodes a Jumonji N/C and zinc finger domain-containing protein that acts as a positive regulator of flowering in an FLC-dependent pathway. REF6 mutants have hyperacetylation of histone H4 at the FLC locus. REF6 interacts with BES1 in a Y2H assay and in vitro. REF6 may play a role in brassinoteroid signaling by affecting histone methylation in the promoters of…	C2H2	C2H2	-	GO	-0.731501	0.000164212	0.0053517	-0.478182	0.00375993	0.036753	-0.110866	0.415233	0.614941	0.0889991	0.507898	0.681953
AT5G65410	HB25	homeobox protein 25	Encodes ZFHD2, a member of the zinc finger homeodomain transcriptional factor family.Gain of function of ATHB25 (35S and UBQ10 proomoters) and double loss of function of ATHB25 and ATHB22 increases and decreases, respectively, seed longevity. This phenotype is maternal and related to seed coat alterations. Gain of function increases expression of GA3OX2 and GA4 and GA1 levels.	ZF-HD	ZF-HD	-	-	-0.684512	0.000689715	0.0104556	-0.370924	0.0281	0.123126	-0.112311	0.480338	0.668651	0.376501	0.0305583	0.106782
AT1G17460	TRFL3	TRF-like 3	Arabidopsis thaliana myb family transcription factor (At1g17460)	MYB_related	MYB-related	-	-	-0.868639	0.0242103	0.0846847	-0.580418	0.119473	0.297391	-0.124202	0.744718	0.858791	0.197584	0.595815	0.750576
AT1G51140	FBH3	basic helix-loop-helix (bHLH) DNA-binding superfamily protein	Encodes a basic helix-loop-helix-type transcription factor involved in photoperiodism flowering. Binds to the E-box cis-element in the CONSTANS (CO) promoter to regulate flowering. Interacts with CFL1 and along with CFLAP2 negatively regulates cuticle development. Binds to the potassium channel gene KAT1 as a dimer. The DNA-binding capacity is inhibited in response to ABA through phosphorylation-…	bHLH	bHLH	-	-	-0.621279	0.000704497	0.0105787	-0.454917	0.00590589	0.0484079	-0.13138	0.350771	0.559473	-0.000208188	0.998786	1
AT2G28510	AT2G28510	Dof-type zinc finger DNA-binding family protein	DOF transcription factor with a conserved zinc finger (ZF) DNA-binding domain.	Dof	C2C2-Dof	-	-	-0.173589	0.544875	0.678237	-0.455213	0.134678	0.320069	-0.133415	0.646676	0.794383	-1.04579	0.00408832	0.0276897
AT4G32880	HB-8	homeobox gene 8	member of homeodomain-leucine zipper family, acting as a differentiation-promoting transcription factor of the vascular meristems.	HD-ZIP	Homeobox	YES	leafdata	-0.699248	0.000779667	0.0110402	-0.499257	0.00729815	0.0550531	-0.141268	0.369599	0.576679	-0.016668	0.913663	0.954348
AT5G18300	NAC088	NAC domain containing protein 88	-	NAC	-	-	-	-1.87327	0.0202045	0.0754691	-1.51863	0.0490153	0.174087	-0.152414	0.83495	0.915569	0.201789	0.775188	0.871529
AT3G01330	DEL3	DP-E2F-like protein 3	Member of the E2F transcription factors, (cell cycle genes), key components of the cyclin D/retinoblastoma/E2F pathway.	E2F/DP	E2F-DP	Yes, core	-	-0.721424	0.0101731	0.0483808	-0.888264	0.00442612	0.0406422	-0.153321	0.594184	0.756423	-0.611022	0.0458811	0.140982
AT3G47910	AT3G47910	Ubiquitin carboxyl-terminal hydrolase-related protein	-	-	C2H2	-	-	-0.789717	0.0002799	0.00677701	-0.324478	0.0520267	0.180615	-0.157045	0.314052	0.524008	-0.0180984	0.905079	0.949143
AT1G68520	BBX14	B-box type zinc finger protein with CCT domain	-	CO-like	C2C2-CO-like	-	GO	-1.15622	0.00799203	0.0416289	-0.484854	0.183719	0.384964	-0.159065	0.646847	0.794383	0.0619568	0.857564	0.920288
AT2G37630	AS1	myb-like HTH transcriptional regulator family protein	Encodes a MYB-domain protein involved in specification of the leaf proximodistal axis. Mutation results in lobed and dissected leaves with a characteristic asymmetry. Homologous to the Antirrhinum PHANTASTICA (PHAN) and maize ROUGH SHEATH2 (RS2) genes Asymmetric placement of auxin response at the distal leaf tip precedes visible asymmetric leaf growth. Acts alongside AXR1 to exclude BP expression…	MYB	MYB	YES	GO + leafdata	-0.626781	0.0178081	0.0696858	0.0664669	0.770895	0.872697	-0.164634	0.483145	0.671297	0.271888	0.253716	0.438709
AT2G35430	AT2G35430	Zinc finger C-x8-C-x5-C-x3-H type family protein	-	C3H	-	-	-	0.30503	0.16861	0.311399	0.875415	0.00187827	0.0245432	-0.165331	0.473929	0.664055	-0.128986	0.568477	0.730425
AT1G19350	BES1	Brassinosteroid signalling positive regulator (BZR1) family protein	Encodes brassinosteroid (BR) signalling protein that accumulates in the nucleus as dephosphorylated form in response to BRs. Is phosphorylated by the BIN2 GSK3 kinase. It synergistically interacts with BIM1 to bind to E box sequences (CANNTG). The protein contains a nuclear localization signal (NLS), followed by a highly conserved amino-terminal domain (N) shared by all family members, a BIN2 pho…	BES1	BZR	-	leafdata	0.786128	1.47785e-05	0.00206091	0.350764	0.00670687	0.052285	-0.166437	0.14038	0.318488	-0.0271274	0.799972	0.886185
AT3G02790	AT3G02790	zinc finger (C2H2 type) family protein	-	-	C2H2	-	-	-0.100237	0.352605	0.51022	-0.22554	0.0548016	0.186621	-0.176026	0.127301	0.299044	-0.670507	6.84871e-05	0.0022005
AT5G60120	TOE2	target of early activation tagged (EAT) 2	-	AP2	AP2-EREBP	-	-	-0.528817	0.0193926	0.0735979	-0.582844	0.0124846	0.075945	-0.177327	0.389334	0.593388	0.0578117	0.773144	0.870263
AT1G75710	AT1G75710	C2H2-like zinc finger protein	-	C2H2	C2H2	-	-	-0.218355	0.353852	0.511282	-0.0553926	0.811422	0.897085	-0.178062	0.456319	0.649961	0.589386	0.0265018	0.0968883
AT3G54390	AT3G54390	sequence-specific DNA binding transcription factors	-	Trihelix	-	-	-	0.127389	0.568803	0.697837	-0.607142	0.0189034	0.0974986	-0.179113	0.436442	0.63342	-0.317338	0.177735	0.34636
AT4G24660	HB22	homeobox protein 22	-	ZF-HD	ZF-HD	-	-	-0.748041	0.0135902	0.0579541	-0.752264	0.0140591	0.0816048	-0.185347	0.488026	0.675656	-0.326921	0.230406	0.412356
AT5G54630	AT5G54630	zinc finger protein-related	-	-	C2H2	-	GO	-0.895236	0.0156632	0.0638141	-0.467793	0.158475	0.352588	-0.191121	0.54217	0.718869	-0.131854	0.671539	0.803116
AT3G11280	AT3G11280	Duplicated homeodomain-like superfamily protein	Putative transcription factors interacting with the gene product of VHA-B1 (vacuolar ATPase subunit B1; as shown through yeast two-hybrid assay).	MYB	MYB-related	-	-	0.191301	0.197085	0.345328	-0.050576	0.715832	0.838376	-0.19218	0.175466	0.366941	-0.605516	0.000882101	0.0105174
AT3G61250	MYB17	myb domain protein 17	LATE MERISTEM IDENTITY2 (LMI2) is a target of the meristem identity regulator LEAFY (LFY). Has a role in the meristem identity transition from vegetative growth to flowering. Member of the R2R3 factor gene family.	MYB	MYB	-	-	-0.362129	0.11387	0.240004	-0.658353	0.0125278	0.0760168	-0.19723	0.745366	0.85909	0.71021	0.138763	0.296004
AT4G35270	AT4G35270	Plant regulator RWP-RK family protein	-	Nin-like	NLP	-	-	-0.948491	0.00112968	0.0133102	-0.53876	0.0276316	0.121838	-0.208375	0.342758	0.551946	-0.149136	0.491027	0.668183
AT3G28920	HB34	homeobox protein 34	-	ZF-HD	ZF-HD	-	-	-0.783822	0.0038509	0.0265945	-0.316685	0.168242	0.365266	-0.216447	0.330432	0.539867	-0.326835	0.151792	0.312598
AT4G04890	PDF2	protodermal factor 2	Encodes a homeodomain protein that is expressed in the LI layer of the vegetative, floral and inflorescence meristems. Binds to the L1 box promoter element which is required in some proteins for L1 specific expression.	HD-ZIP	Homeobox	-	GO + leafdata	-0.584946	0.00868306	0.0437248	-0.202775	0.289772	0.503029	-0.219883	0.252994	0.458919	0.0823347	0.659621	0.79509
AT3G48160	DEL1	DP-E2F-like 1	E2F-like protein, an inhibitor of the endocycle, preserves the mitotic state of proliferating cells by suppressing transcription of genes that are required for cells to enter the DNA endoreduplication cycle.	E2F/DP	E2F-DP	YES	leafdata	-0.726748	0.0888751	0.202767	-1.58725	0.0030885	0.032876	-0.239479	0.601248	0.761508	-0.652647	0.170498	0.33701
AT2G34710	PHB	Homeobox-leucine zipper family protein / lipid-binding START domain-containing protein	Dominant PHB mutations cause transformation of abaxial leaf fates into adaxial leaf fates. Encodes a member of HD-Zip family which contains homeodomain-leucine zipper domains and domain similar to a mammalian sterol binding domain. Has overlapping functions with PHAVOLUTA, REVOLUTA and CORONA.	HD-ZIP	Homeobox	-	GO + leafdata	-0.467958	0.0078272	0.0412011	-0.606273	0.00156236	0.0222253	-0.244123	0.120323	0.289037	-0.00826643	0.955272	0.976258
AT1G63100	AT1G63100	GRAS family transcription factor	-	GRAS	GRAS	-	-	-1.31579	0.000459743	0.00854248	-2.41202	5.64062e-06	0.000942672	-0.273263	0.435988	0.633149	0.349734	0.292293	0.481408
AT4G17900	AT4G17900	PLATZ transcription factor family protein	-	-	-	-	-	0.895502	0.00689238	0.0382924	0.610532	0.0425736	0.159306	-0.276324	0.318024	0.528032	-0.341172	0.222901	0.40298
AT2G02820	MYB88	myb domain protein 88	Encodes a putative transcription factor (MYB88), involved in stomata development, double loss of MYB88 and FLP (MYB124) activity results in a failure of guard mother cells (GMCs) to adopt the guard cell fate, thus they continue to divide resulting in abnormal stomata consisting of clusters of numerous guard cell-like cells. This phenotype is enhanced in double mutants over the single mutant flp p…	MYB	-	-	-	0.119993	0.471025	0.616865	-1.21684	1.71414e-05	0.00158319	-0.276875	0.110083	0.272277	-0.478047	0.0121236	0.0570164
AT4G17880	MYC4	Basic helix-loop-helix (bHLH) DNA-binding family protein	MYC4 is bHLH transcriptional regulator. It functions as a JAZ-interacting transcription factor that acts together with MYC2 and MYC3 to activate JA-responses. It also functions in blue light mediated secondary cell wall biogenesis via regulation of NST1 expression. MYC4 directly binds to NST1 promoter and activates its expression.	bHLH	bHLH	-	-	-0.915251	0.00823743	0.042417	-0.0550471	0.844788	0.916641	-0.279025	0.327711	0.537483	-0.263258	0.35317	0.544272
AT3G06250	FRS7	FAR1-related sequence 7	-	FAR1	-	-	-	-0.65144	0.0054015	0.032991	-0.114831	0.552246	0.725522	-0.279963	0.167801	0.356982	0.146551	0.450958	0.633911
AT2G35700	ERF38	ERF family protein 38	encodes a member of the DREB subfamily A-4 of ERF/AP2 transcription factor family. The protein contains one AP2 domain. There are 17 members in this subfamily including TINY. Thought to be involved in secondary cell wall metabolism.	ERF	AP2-EREBP	-	-	-1.20382	0.0017106	0.0163986	-0.789335	0.0222233	0.107643	-0.30594	0.322126	0.532025	-0.53537	0.0955051	0.230385
AT2G37060	NF-YB8	nuclear factor Y, subunit B8	-	NF-YB	CCAAT-HAP3	-	-	0.247097	0.318314	0.475574	0.134745	0.592012	0.754724	-0.3071	0.243133	0.447809	-0.667824	0.0215044	0.084299
AT2G33480	NAC041	NAC domain containing protein 41	-	NAC	NAC	-	-	-0.827807	0.017287	0.0684206	-0.190943	0.518496	0.699403	-0.308693	0.303859	0.513271	-0.0596321	0.837345	0.907813
AT5G41020	AT5G41020	myb family transcription factor	-	MYB_related	MYB-related	-	-	-0.746925	0.00297853	0.022723	0.00645515	0.974217	0.987675	-0.311359	0.14702	0.328767	-0.23825	0.253559	0.438557
AT5G26660	MYB86	myb domain protein 86	-	MYB	MYB	-	-	-1.03938	0.00612682	0.035519	-0.96717	0.0094819	0.0638217	-0.311982	0.476767	0.666033	-0.81963	0.0765015	0.198476
AT1G76890	GT2	Duplicated homeodomain-like superfamily protein	encodes a plant trihelix DNA-binding protein	Trihelix	Trihelix	-	-	-0.893407	0.0209704	0.0773571	-0.733647	0.0447107	0.164061	-0.321098	0.32773	0.537483	-0.0685079	0.829726	0.903135
AT1G11850	AT1G11850	-	-	-	Trihelix	-	-	-0.687271	0.0197625	0.0744938	-0.712452	0.0160053	0.0881713	-0.326092	0.227907	0.429329	0.110326	0.669824	0.801842
AT2G37260	TTG2	WRKY family transcription factor family protein	Encodes a protein similar to WRKY transcription factors that is expressed in the seed integument and endosperm. Mutants are defective in proanthocyanidin synthesis and seed mucilate deposition. Seeds are yellow colored. Seed size is also affected; seeds are reduced in size but only when the mutant allele is transmitted through the female parent.Loss of function alleles are associated with a reduc…	WRKY	WRKY	-	-	-0.113124	0.703413	0.803767	-0.252522	0.412489	0.616166	-0.328667	0.370831	0.577981	-1.02483	0.015404	0.0671806
AT4G00480	ATMYC1	basic helix-loop-helix (bHLH) DNA-binding superfamily protein	MYC-related protein with a basic helix-loop-helix motif at the C-terminus and a region similar to the maize B/R family at the N-terminus	bHLH	bHLH	-	-	-0.977964	0.000297538	0.00693692	-1.3559	2.56331e-05	0.00207109	-0.337771	0.196953	0.392331	0.122877	0.602692	0.75614
AT2G39880	MYB25	myb domain protein 25	Encodes a putative transcription factor (MYB25).	MYB	MYB	-	-	-1.11408	0.00403961	0.027434	-0.971627	0.0124219	0.0757963	-0.339763	0.339695	0.54874	-0.118266	0.726614	0.839191
AT2G03340	WRKY3	WRKY DNA-binding protein 3	Encodes WRKY DNA-binding protein 3 (WRKY3).	WRKY	WRKY	-	-	-0.684455	0.0125056	0.0548759	-0.121138	0.605515	0.76478	-0.340881	0.165574	0.354229	-0.203048	0.391999	0.579876
AT3G07500	AT3G07500	Far-red impaired responsive (FAR1) family protein	Encodes one of four FRS (FAR1-RELATED SEQUENCE) factor-like genes in Arabidopsis. FRS factors are characterized by having an N-terminal C2H2-type chelating motif of the WRKY- Glial Cell Missing1 family, a central core transposase domain of Mutator-like element transposases, and a C-terminal SWIM domain. The four FRF-like genes in Arabidopsis share only the N-terminal motif with FRS proteins.	FAR1	-	-	-	0.350187	0.16931	0.312235	1.00105	0.00173144	0.0234876	-0.34115	0.196819	0.39223	0.0125381	0.959778	0.97896
AT2G28350	ARF10	auxin response factor 10	Involved in root cap cell differentiation.	ARF	ARF	YES	GO	-0.320374	0.108806	0.232445	-0.635424	0.00592583	0.0484874	-0.34677	0.0890565	0.237727	-0.244753	0.211481	0.388906
AT4G01720	WRKY47	WRKY family transcription factor	member of WRKY Transcription Factor; Group II-b	WRKY	WRKY	-	-	-0.825789	0.0183469	0.0708796	-0.418722	0.181015	0.381215	-0.347593	0.260226	0.466584	-0.297391	0.327732	0.518792
AT1G24625	ZFP7	zinc finger protein 7	Encodes a zinc finger protein containing only a single zinc finger.	C2H2	C2H2	-	-	-0.459166	0.0651175	0.163911	-0.633992	0.0185704	0.0964375	-0.36461	0.141424	0.320034	-0.198927	0.399862	0.586625
AT3G21270	DOF2	DOF zinc finger protein 2	Encodes Dof zinc finger protein adof2.	Dof	C2C2-Dof	-	-	-0.837195	0.00657383	0.0371549	-0.398074	0.130696	0.315083	-0.367963	0.154615	0.339516	-0.118615	0.628876	0.7748
AT1G74250	AT1G74250	DNAJ heat shock N-terminal domain-containing protein	-	C2H2	C2H2	-	-	-1.1978	0.000482774	0.00867253	-0.419721	0.107832	0.278997	-0.369887	0.149123	0.33176	-0.390881	0.128102	0.280533
AT5G11510	MYB3R-4	myb domain protein 3r-4	Arabidopsis thaliana putative c-myb-like transcription factor MYB3R-4. Functions in powdery mildew induced host endoreduplication at the site of infection.	MYB	MYB	YES	-	-0.861037	0.0262113	0.0891958	-1.24142	0.00482084	0.0427322	-0.37409	0.352587	0.561286	0.219994	0.562844	0.725551
AT3G14740	AT3G14740	RING/FYVE/PHD zinc finger superfamily protein	-	-	C2H2	-	-	-1.23435	0.00692086	0.0383717	-1.81032	0.000968209	0.0170214	-0.381182	0.365523	0.572677	-0.96812	0.0363044	0.120437
AT3G22760	SOL1	Tesmin/TSO1-like CXC domain-containing protein	CXC domain containing TSO1-like protein 1. The gene is expressed in stamens, pollen mother cells, and immature ovules.	CPP	CPP	-	-	-0.62734	0.0154106	0.0631296	-0.874161	0.00249269	0.0290619	-0.406414	0.109724	0.271803	-0.085831	0.714794	0.831833
AT3G46130	MYB48	myb domain protein 48	Encodes a putative transcription factor (MYB48) that functions to regulate flavonol biosynthesis primarily in cotyledons.	MYB	MYB	-	-	-1.80646	0.0333662	0.104978	-1.16555	0.0124472	0.0758854	-0.412347	0.214672	0.41329	-0.587008	0.0883098	0.219297
AT1G17880	BTF3	basic transcription factor 3	-	-	-	-	-	-0.143315	0.18466	0.330656	0.00853715	0.934326	0.966907	-0.413954	0.00196759	0.0211913	-0.679585	4.08287e-05	0.00166606
AT5G52010	AT5G52010	C2H2-like zinc finger protein	-	C2H2	C2H2	-	-	-1.06675	7.76021e-05	0.00406794	-0.387722	0.0448807	0.164411	-0.417001	0.0341152	0.130467	-0.310147	0.0971855	0.232778
AT4G37490	CYCB1;1	CYCLIN B1;1	Cyclin-dependent protein kinase CYCB1;1. Functions as an effector of growth control at G2/M. Regulated by TCP20.	-	TCP	Yes, core	leafdata	-0.861116	0.00525603	0.0324461	-0.88904	0.00527904	0.0452796	-0.422786	0.219649	0.419406	0.317272	0.312189	0.502336
AT3G56570	AT3G56570	SET domain-containing protein	-	-	NAC	-	-	-0.0931438	0.763002	0.845973	-0.0911041	0.781409	0.879567	-0.430702	0.291527	0.501069	-1.00009	0.0263624	0.0964721
AT3G28910	MYB30	myb domain protein 30	transcription factor myb homologue	MYB	MYB	-	-	-0.189992	0.234343	0.387786	-0.605365	0.00234168	0.0283059	-0.440928	0.0143045	0.0746483	-0.716682	0.000661666	0.00875406
AT1G16060	ADAP	ARIA-interacting double AP2 domain protein	Encodes ADAP, an AP2-domain protein that interacts with ARIA. ADAP is a positive regulator of the ABA response and is also involved in regulating seedling growth.	AP2	AP2-EREBP	-	-	-0.281703	0.405514	0.559418	-0.529244	0.152947	0.344534	-0.45377	0.207919	0.405232	-0.914807	0.0213473	0.0840136
AT5G23280	AT5G23280	TCP family transcription factor	-	TCP	TCP	-	leafdata	-0.706421	0.0431152	0.124518	-1.04007	0.00726669	0.0548998	-0.453992	0.163783	0.351595	-0.237632	0.446533	0.630052
AT4G34610	BLH6	BEL1-like homeodomain 6	-	TALE	Homeobox	-	-	-0.936411	0.00202101	0.0180329	-1.12901	0.000564005	0.0123885	-0.455794	0.0731632	0.208657	-0.0564267	0.808371	0.890403
AT1G78540	SHB	SH2 domain protein B	Encodes a protein that contains an SH2 domain. It can pull down a 120-kD tyrosine-phosphorylated protein in vitro. It is predicted to act as a transcription factor.	STAT	-	-	-	-0.191431	0.385533	0.541761	-0.338379	0.142073	0.330632	-0.466168	0.0560247	0.177803	-0.5836	0.0212118	0.0835847
AT3G56400	WRKY70	WRKY DNA-binding protein 70	Member of WRKY Transcription Factor; Group III. Function as activator of SA-dependent defense genes and a repressor of JA-regulated genes. WRKY70-controlled suppression of JA-signaling is partly executed by NPR1.	WRKY	WRKY	-	GO	0.645301	0.0973114	0.215673	0.169003	0.639045	0.787893	-0.471898	0.210037	0.407636	-1.69865	0.00105867	0.01187
AT3G54990	SMZ	Integrase-type DNA-binding superfamily protein	Encodes a AP2 domain transcription factor that can repress flowering. SMZ and its paralogous gene, SNARCHZAPFEN (SNZ), share a signature with partial complementarity to the miR172 microRNA, whose precursor is induced upon flowering.	AP2	AP2-EREBP	-	-	-1.15365	0.0019573	0.0177488	-0.895353	0.00931292	0.0633953	-0.485884	0.159409	0.346049	-0.181818	0.568924	0.730676
AT5G11060	KNAT4	KNOTTED1-like homeobox gene 4	A member of Class II KN1-like homeodomain transcription factors (together with KNAT3 and KNAT5), with greatest homology to the maize knox1 homeobox protein. Expression regulated by light. Detected in all tissues examined, but most prominent in leaves and young siliques. Transient expression of GFP translational fusion protein suggests bipartite localization in nucleus and cytoplasm. KNAT4 promote…	TALE	Homeobox	-	-	-0.708496	0.00160942	0.015863	-0.585855	0.00557963	0.0468444	-0.486433	0.0152839	0.0778755	-0.460168	0.0198418	0.0799706
AT4G21750	ATML1	Homeobox-leucine zipper family protein / lipid-binding START domain-containing protein	Encodes a homeobox protein similar to GL2. It is expressed in both the apical and basal daughter cells of the zygote as well as their progeny. Expression is detected starting the two-celled stage of embryo development and is later restricted to the outermost, epidermal cell layer from its inception. Its promoter is highly modular with each region contributing to specific aspects of the gene's spa…	HD-ZIP	Homeobox	-	GO + leafdata	-0.630071	0.0024957	0.0203855	-0.455799	0.0163764	0.089568	-0.486883	0.0116545	0.0650936	-0.0857837	0.602126	0.755811
AT5G10380	RING1	RING/U-box superfamily protein	Encodes a RING finger domain protein with E3 ligase activity that is localized to the lipid rafts of the plasma membrane. Expression is increased in response to fungal pathogen. May be involved in regulation of programmed cell death by facilitating degredation of regulation of PDC activators. The mRNA is cell-to-cell mobile.	-	C3H	-	-	0.525759	0.132206	0.265054	0.757462	0.0424643	0.159023	-0.494943	0.139825	0.317668	-1.63062	0.000367783	0.00606586
AT3G53310	AT3G53310	AP2/B3-like transcriptional factor family protein	-	B3	REM	-	-	0.578843	0.131866	0.264514	1.01867	0.0169106	0.091143	-0.503004	0.193345	0.388289	-0.792293	0.0507273	0.150551
AT1G55460	AT1G55460	DNA/RNA-binding protein Kin17, conserved region	-	-	C2H2	-	-	-0.65155	0.00571721	0.0340836	0.0817876	0.671934	0.810063	-0.517866	0.0198962	0.0926502	-0.350851	0.0895963	0.221435
AT5G61600	ERF104	ethylene response factor 104	encodes a member of the ERF (ethylene response factor) subfamily B-3 of ERF/AP2 transcription factor family. The protein contains one AP2 domain. There are 18 members in this subfamily including ATERF-1, ATERF-2, AND ATERF-5.	ERF	AP2-EREBP	-	-	-0.867558	0.00186603	0.0172601	-0.903454	0.00145572	0.0212122	-0.523277	0.030228	0.121118	-0.813381	0.00281169	0.0217302
AT5G26880	AGL26	AGAMOUS-like 26	Root Specific	M-type_MADS	-	-	-	-0.194647	0.209919	0.360569	-0.00693205	0.963035	0.981595	-0.526448	0.00438417	0.0344084	-0.72839	0.000461552	0.00696192
AT5G63420	emb2746	RNA-metabolising metallo-beta-lactamase family protein	Encodes a member of the metallo-beta-lactamase protein family that plays a vital role in embryo morphogenesis and apical-basal pattern formation by regulating chloroplast development. In bacteria, RNase J plays an important role in rRNA maturation and in the 5&#8242; stability of mRNA.	Trihelix	-	-	-	-0.941297	0.00297541	0.022723	-0.523636	0.0549495	0.18679	-0.53011	0.0550779	0.17583	-0.590599	0.0358586	0.119351
AT5G66770	AT5G66770	GRAS family transcription factor	-	GRAS	GRAS	-	-	-0.671428	0.000778641	0.0110402	-0.610265	0.00164883	0.0228846	-0.558849	0.00308227	0.0273777	-0.346312	0.0370115	0.122096
AT2G28160	FRU	FER-like regulator of iron uptake	Encodes a putative transcription factor that regulates iron uptake responses. mRNA is detected in the outer cell layers of the root and accumulates in response to iron deficiency. The expression of many iron-regulated genes is dependent on FIT1. It specifically regulates FRO2 at the level of mRNA accumulation and IRT1 at the level of protein accumulation.Similar to FER in tomato and is a regulato…	bHLH	bHLH	-	leafdata	-0.3099	0.216764	0.368222	-0.184088	0.460608	0.655924	-0.567073	0.0382427	0.140273	-0.766676	0.00860747	0.0455916
AT1G26960	AtHB23	homeobox protein 23	Encodes a homeodomain leucine zipper class I (HD-Zip I) protein.	HD-ZIP	Homeobox	-	-	-0.14069	0.659752	0.771524	-0.930249	0.0167215	0.0906213	-0.569295	0.0857192	0.232423	-0.68852	0.0429984	0.134868
AT3G61950	AT3G61950	basic helix-loop-helix (bHLH) DNA-binding superfamily protein	MYC-type transcription factor which interacts with ICE1 and negatively regulates cold-responsive genes and cold tolerance.	bHLH	bHLH	-	-	-1.76864	0.00307843	0.0230819	-1.09447	0.0376543	0.147151	-0.574301	0.256871	0.462891	-0.0449239	0.924888	0.960236
AT2G31070	TCP10	TCP domain protein 10	TCP family protein involved in heterchronic regulation of leaf differentiation.	TCP	TCP	-	GO + leafdata	-1.16477	0.000267471	0.00660717	-0.828465	0.00290576	0.0317597	-0.57462	0.0223071	0.0993561	-0.178486	0.420326	0.604883
AT1G17920	HDG12	homeodomain GLABROUS 12	Encodes a homeobox-leucine zipper family protein belonging to the HD-ZIP IV family. Together with HDG11, it is involved in trichome branching.	HD-ZIP	Homeobox	-	-	-0.591667	0.0198212	0.074626	-1.10736	0.000521651	0.0118287	-0.582032	0.0287984	0.117135	-0.197467	0.399452	0.586416
AT4G31805	AT4G31805	WRKY family transcription factor	Encodes POLAR, a protein associated with cellular asymmetry of meristemoids. Its transcript levels change after inducing MUTE expression in a mute background.	-	-	-	-	-0.868871	0.0264761	0.089903	-1.03731	0.0130859	0.0781519	-0.589519	0.31973	0.529452	0.689608	0.17798	0.346588
AT4G32890	GATA9	GATA transcription factor 9	Encodes a member of the GATA factor family of zinc finger transcription factors.	GATA	C2C2-Gata	-	-	-1.10346	0.0239857	0.0842569	-0.252967	0.564633	0.734297	-0.593422	0.195257	0.390144	-0.0621769	0.884877	0.93662
AT5G66320	GATA5	GATA transcription factor 5	Encodes GATA transcription factor gene GNC, involved in regulating carbon and nitrogen metabolism. Expression occurs in aerial tissue at an early stage of development and is inducible by nitrate.	GATA	C2C2-Gata	-	-	-0.163213	0.177928	0.322566	-0.18906	0.126353	0.308096	-0.597305	0.000403752	0.00782461	-0.139342	0.255919	0.44147
AT1G14410	WHY1	ssDNA-binding transcriptional regulator	Encodes a homolog of the potato p24 protein. Binds single strand telomeric repeats. Negatively regulates telomerase activity and telomere length.	Whirly	Whirly	YES	-	-0.330044	0.00899562	0.0447048	-0.44684	0.00143067	0.021064	-0.597637	0.000195921	0.00509557	-0.681542	6.22806e-05	0.00210593
AT2G36010	E2F3	E2F transcription factor 3	Member of the E2F transcription factors, (cell cycle genes), key components of the cyclin D/retinoblastoma/E2F pathway.	E2F/DP	E2F-DP	Yes, core	leafdata	-0.461002	0.0826933	0.192514	-0.392386	0.139137	0.326173	-0.59963	0.0417708	0.147999	-0.823112	0.00866136	0.0457573
AT2G27470	NF-YB11	nuclear factor Y, subunit B11	-	NF-YB	-	-	-	-0.927192	0.00317795	0.0235596	0.0598467	0.812432	0.897415	-0.603386	0.0373419	0.138108	-0.2884	0.271669	0.459635
AT5G19790	RAP2.11	related to AP2 11	encodes a member of the ERF (ethylene response factor) subfamily B-6 of ERF/AP2 transcription factor family (RAP2.11). The protein contains one AP2 domain. There are 12 members in this subfamily including RAP2.11.	ERF	AP2-EREBP	-	-	0.406088	0.192608	0.340032	-0.218718	0.481252	0.671631	-0.606823	0.0675025	0.19964	-0.77821	0.0242842	0.0911751
AT3G54430	SRS6	SHI-related sequence 6	A member of SHI gene family. Arabidopsis thaliana has ten members that encode proteins with a RING finger-like zinc finger motif. Despite being highly divergent in sequence, many of the SHI-related genes are partially redundant in function and synergistically promote gynoecium, stamen and leaf development in Arabidopsis.	SRS	C2H2	-	-	0.0836279	0.630962	0.748817	0.0412719	0.813049	0.897729	-0.630949	0.00391757	0.0318896	-0.629064	0.00380112	0.0265818
AT5G43250	NF-YC13	nuclear factor Y, subunit C13	-	NF-YC	CCAAT-HAP5	-	-	-0.440992	0.33683	0.494651	-0.714022	0.177557	0.376763	-0.635365	0.216454	0.415485	-1.91086	0.00340187	0.0247871
AT5G49330	MYB111	myb domain protein 111	Member of the R2R3 factor gene family.	MYB	MYB	-	leafdata	-2.49606	0.000287106	0.00684644	-1.26671	0.0159018	0.0877892	-0.63931	0.169605	0.359648	-0.484872	0.283592	0.472296
AT5G41410	BEL1	POX (plant homeobox) family protein	Homeodomain protein required for ovule identity.Loss of function mutations show homeotic conversion of integuments to carpels.Forms heterodimers with STM and KNAT1. Interacts with AG-SEP heterodimers is thought to restrict WUS expression. BEL interacts with MADS box dimers composed of SEP1(or SEP3) and AG, SHP1, SHP2 and STK. The interaction of BEL1 with AG-SEP3 is required for proper integument …	TALE	Homeobox	-	-	-1.59852	3.329e-05	0.00271738	-0.814616	0.00407035	0.0384955	-0.644066	0.0143454	0.0747998	-0.696567	0.00928781	0.0479039
AT2G42300	AT2G42300	basic helix-loop-helix (bHLH) DNA-binding superfamily protein	-	bHLH	bHLH	-	-	0.119176	0.619294	0.739139	-0.517847	0.0508525	0.177755	-0.650743	0.0191529	0.0904342	0.0338669	0.886739	0.937808
AT1G53160	SPL4	squamosa promoter binding protein-like 4	Encodes a member of the SPL (squamosa-promoter binding protein-like)gene family, a novel gene family encoding DNA binding proteins and putative transcription factors. Contains the SBP-box, which encodes the SBP-domain, required and sufficient for interaction with DNA. It is involved in regulation of flowering and vegetative phase change. Its temporal expression is regulated by the microRNA miR156…	SBP	SBP	-	leafdata	0.936494	0.0059715	0.0349713	0.148264	0.604619	0.764358	-0.657421	0.0322929	0.126187	-1.18993	0.00110192	0.0121719
AT3G01140	MYB106	myb domain protein 106	Encodes a MIXTA-like MYB gene NOECK (NOK). Loss of function mutations show an increased number of branchpoints in leaf trichomes suggesting a role in negative regulation of trichome branching.	MYB	MYB	-	-	-0.574726	0.0450212	0.12805	-0.749868	0.014521	0.0832396	-0.684726	0.0284986	0.116243	-0.0999637	0.711165	0.829087
AT5G51190	AT5G51190	Integrase-type DNA-binding superfamily protein	encodes a member of the ERF (ethylene response factor) subfamily B-3 of ERF/AP2 transcription factor family. The protein contains one AP2 domain. There are 18 members in this subfamily including ATERF-1, ATERF-2, AND ATERF-5.	ERF	AP2-EREBP	-	-	-0.603919	0.0421213	0.122639	-1.28316	0.000722194	0.0142586	-0.68902	0.0252445	0.107605	-1.28205	0.000694481	0.00903155
AT1G32540	LOL1	lsd one like 1	Encodes a protein with 3 plant-specific zinc finger domains that acts as a positive regulator of cell death.	LSD	-	-	-	-0.344602	0.0267915	0.0906327	-0.276723	0.060813	0.198897	-0.693441	0.000278758	0.00626841	-0.546875	0.00157318	0.0150941
AT2G44580	AT2G44580	zinc ion binding	-	-	C3H	YES, domain I1	-	-0.33981	0.184582	0.330548	-1.67011	5.55144e-05	0.00314703	-0.710684	0.0209805	0.0957676	-0.7368	0.0161293	0.0692028
AT4G39780	AT4G39780	Integrase-type DNA-binding superfamily protein	encodes a member of the DREB subfamily A-6 of ERF/AP2 transcription factor family. The protein contains one AP2 domain. There are 8 members in this subfamily including RAP2.4.	ERF	AP2-EREBP	-	-	-0.675028	0.0409569	0.120304	-0.406414	0.183851	0.385114	-0.721815	0.0240136	0.10431	-0.836113	0.0113576	0.054566
AT4G12750	AT4G12750	Homeodomain-like transcriptional regulator	-	HB-other	-	-	-	-0.472452	0.113453	0.239531	-0.649272	0.042567	0.159306	-0.744909	0.028393	0.116001	-0.911555	0.0100667	0.0505671
AT3G16720	ATL2	TOXICOS EN LEVADURA 2	RING-H2 protein induced after exposure to chitin or inactivated crude cellulase preparations. The mRNA is cell-to-cell mobile.	-	C3H	-	-	-0.133602	0.686103	0.791545	-0.378227	0.270454	0.482591	-0.763043	0.0416986	0.147854	-0.915353	0.0191443	0.0778519
AT5G56780	ET2	effector of transcription2	Encodes a transcriptional regulator that is required for the induction of dormancy during late seed development.ET2 contains DNA and Zinc binding domains and is involved in DNA methylation. ET2 may function in DNA repair.	HRT-like	HRT	-	-	-0.650275	0.0325262	0.102951	-0.43065	0.133003	0.318138	-0.764246	0.0181032	0.0870627	0.092996	0.734093	0.844406
AT1G58110	AT1G58110	Basic-leucine zipper (bZIP) transcription factor family protein	-	bZIP	-	-	-	-0.252921	0.0594667	0.154188	-0.356824	0.0132239	0.0785636	-0.774767	5.6079e-05	0.00242447	-0.70852	0.000115758	0.00303186
AT5G10030	TGA4	TGACG motif-binding factor 4	Encodes a member of basic leucine zipper transcription gene family. Nomenclature according to Xiang, et al. (1997).	bZIP	bZIP	-	-	0.146373	0.431284	0.582278	-0.735431	0.00180942	0.0240081	-0.775193	0.00101497	0.0136206	-0.700692	0.00197575	0.0173189
AT3G19360	AT3G19360	Zinc finger (CCCH-type) family protein	-	C3H	-	-	-	-0.284608	0.263768	0.41928	-0.613038	0.0301636	0.12863	-0.781543	0.0120607	0.0669279	-0.730505	0.0155811	0.0676635
AT1G04360	AT1G04360	RING/U-box superfamily protein	-	-	C3H	-	-	-0.261988	0.48732	0.631801	-0.550046	0.161595	0.356893	-0.785111	0.0556294	0.176956	-0.98545	0.0211969	0.0835433
AT4G37750	ANT	Integrase-type DNA-binding superfamily protein	ANT is required for control of cell proliferation and encodes a putative transcriptional regulator similar to AP2. Loss of function alleles have reduced fertility, abnormal ovules and abnormal lateral organs. Expressed specifically in the chalaza and in floral organ primordia.	AP2	AP2-EREBP	YES	GO + leafdata	-0.783939	0.00274285	0.0215712	-1.08918	0.000316652	0.00890662	-0.79244	0.00890156	0.0550474	-0.292	0.239116	0.422717
AT1G27730	STZ	salt tolerance zinc finger	Related to Cys2/His2-type zinc-finger proteins found in higher plants. Compensated for a subset of calcineurin deficiency in yeast. Salt tolerance produced by ZAT10 appeared to be partially dependent on ENA1/PMR2, a P-type ATPase required for Li+ and Na+ efflux in yeast. The protein is localized to the nucleus, acts as a transcriptional repressor and is responsive to chitin oligomers. Also involv…	C2H2	C2H2	-	leafdata	-1.33934	0.0198027	0.0745713	-1.18723	0.0325596	0.134721	-0.801386	0.117322	0.284174	-1.374	0.0171893	0.0722324
AT1G63650	EGL3	basic helix-loop-helix (bHLH) DNA-binding superfamily protein	Mutant has reduced trichomes, anthocyanin, and seed coat mucilage and abnormally patterned stomates. Mutants are defective in jasmonate-induced anthocyanin accumulation. Encodes a bHLH Transcription Factor 1. The protein is functionally redundant with GL3 and TT8 and interacts with TTG1, the myb proteins GL1, PAP1 and 2, CPC and TRY, and it will form heterodimers with GL3. Expression in N (non-ha…	bHLH	bHLH	-	GO	-0.945797	0.0128246	0.0557351	-1.47842	0.00139974	0.0208563	-0.801387	0.094435	0.246252	0.177966	0.658516	0.794263
AT5G36670	AT5G36670	RING/FYVE/PHD zinc finger superfamily protein	-	-	PHD	-	-	-0.875646	0.0298328	0.0972768	-0.821306	0.0462808	0.167614	-0.804587	0.0724005	0.207607	-0.394429	0.327471	0.51851
AT1G14350	FLP	Duplicated homeodomain-like superfamily protein	Encodes a putative MYB transcription factor involved in stomata development, loss of FLP activity results in a failure of guard mother cells (GMCs) to adopt the guard cell fate, thus they continue to divide resulting in abnormal stomata consisting of clusters of numerous guard cell-like cells. This phenotype is enhanced in double mutants with MYB88. Its transcript levels change after inducing MUT…	MYB	MYB	-	leafdata	0.527442	0.0114751	0.0519964	-0.599986	0.0061684	0.0497194	-0.81746	0.000714179	0.0109937	-0.586266	0.00622711	0.0363229
AT5G67110	ALC	basic helix-loop-helix (bHLH) DNA-binding superfamily protein	encodes a myc/bHLH transcription factor-like protein. Gene product is involved in fruit dehiscence. Mutant siliques fail to dehisce.	bHLH	bHLH	-	-	-0.413933	0.181099	0.326223	-0.288694	0.360469	0.571475	-0.826157	0.0239301	0.104121	-1.34205	0.00141243	0.0141198
AT5G46350	WRKY8	WRKY DNA-binding protein 8	member of WRKY Transcription Factor; Group II-c	WRKY	WRKY	-	leafdata	-0.665382	0.0272828	0.0916883	-0.151336	0.570921	0.739132	-0.838676	0.0126129	0.0687232	-1.17687	0.00153978	0.0149245
AT1G64380	AT1G64380	Integrase-type DNA-binding superfamily protein	encodes a member of the DREB subfamily A-6 of ERF/AP2 transcription factor family. The protein contains one AP2 domain. There are 8 members in this subfamily including RAP2.4.	ERF	AP2-EREBP	-	-	-1.42303	0.00931165	0.0456162	-0.123917	0.779028	0.877878	-0.853987	0.0742743	0.210576	-0.549606	0.222646	0.402768
AT4G30930	NFD1	Ribosomal protein L21	Encodes a ribosomal RPL21M protein that is localized to the mitochondrion and is involved in karyogamy during female gametophyte development and fertilization. Mutants display defects in both male and female gametophyte development (i.e.collapsed pollen and female gametophytes with unfused central cells).	-	WRKY	-	-	-0.528982	0.0297088	0.0970755	-0.434952	0.0698519	0.216037	-0.879952	0.00285008	0.0262468	-0.42862	0.0802973	0.205564
AT5G43170	ZF3	zinc-finger protein 3	Encodes zinc finger protein. mRNA levels are elevated in response to high salinity and low temperature. The protein is localized to the nucleus and acts as a transcriptional repressor.	C2H2	C2H2	-	-	0.23794	0.287758	0.445605	-0.295382	0.204219	0.41013	-0.881055	0.00212517	0.0221021	-0.837397	0.0027326	0.0213621
AT3G46090	ZAT7	C2H2 and C2HC zinc fingers superfamily protein	-	C2H2	C2H2	-	leafdata	-2.53616	0.0324447	0.102744	-0.845039	0.376585	0.587014	-0.883302	0.323589	0.533774	-2.3883	0.0239118	0.0903685
AT3G03450	RGL2	RGA-like 2	Encodes a DELLA protein, a member of the GRAS superfamily of putative transcription factors. DELLA proteins restrain the cell proliferation and expansion that drives plant growth. Negative regulator of the response to GA in controlling seed germination. GA triggers the degradation of RGL2 protein in a process blocked by both proteasome inhibitors and serine/threonine phosphatase inhibitors. The p…	GRAS	GRAS	-	leafdata	-1.34339	0.00022133	0.00602356	-1.24524	0.000469743	0.0110761	-0.936395	0.0031595	0.0278004	-0.973057	0.00232346	0.0191943
AT4G36240	GATA7	GATA transcription factor 7	Encodes a member of the GATA factor family of zinc finger transcription factors.	GATA	C2C2-Gata	-	-	-0.0513811	0.807109	0.875302	-0.56823	0.0218942	0.106759	-0.955496	0.000976512	0.0133676	-0.929536	0.00110089	0.0121719
AT2G31230	ERF15	ethylene-responsive element binding factor 15	encodes a member of the ERF (ethylene response factor) subfamily B-3 of ERF/AP2 transcription factor family. The protein contains one AP2 domain. There are 18 members in this subfamily including ATERF-1, ATERF-2, AND ATERF-5.	ERF	AP2-EREBP	-	-	0.0506927	0.896138	0.936328	0.343792	0.370477	0.582145	-0.9582	0.0194554	0.0913158	-1.93387	0.000244555	0.00469615
AT2G24645	AT2G24645	Transcriptional factor B3 family protein	-	B3	-	-	-	-0.388682	0.111864	0.237209	-0.434388	0.0850148	0.242749	-0.963677	0.00251589	0.0244161	-0.328968	0.192212	0.364846
AT5G66940	AT5G66940	Dof-type zinc finger DNA-binding family protein	Encodes a nuclear localized DOF-domain binding transcription factor.	Dof	C2C2-Dof	-	-	-1.29489	0.017033	0.067778	-0.124565	0.83526	0.910666	-0.992767	0.389929	0.593911	-1.60932	0.166332	0.331942
AT4G30980	LRL2	LJRHL1-like 2	Encodes a basic helix-loop-helix (bHLH) protein that regulates root hair and sperm cell development. One of the three Arabidopsis homologs of the Lotus japonicus ROOTHAIRLESS1 (LjRHL1) gene: At2g24260 (AtLRL1), At4g30980 (AtLRL2), and At5g58010 (AtLRL3).	bHLH	bHLH	-	-	-0.17971	0.566445	0.695891	-1.15944	0.00479591	0.0426072	-0.994421	0.0100577	0.059332	-1.7294	0.00026533	0.00496911
AT3G15030	TCP4	TCP family transcription factor 4	Arabidopsis thaliana TCP family transcription factor. Regulated by miR319. Involved in heterchronic regulation of leaf differentiation.	TCP	TCP	-	GO + leafdata	-1.21623	0.000202581	0.00577394	-0.941579	0.00136419	0.020622	-1.0337	0.000713784	0.0109937	-0.737135	0.00629857	0.0365845
AT1G33760	AT1G33760	Integrase-type DNA-binding superfamily protein	encodes a member of the DREB subfamily A-4 of ERF/AP2 transcription factor family. The protein contains one AP2 domain. There are 17 members in this subfamily including TINY.	ERF	AP2-EREBP	-	-	-0.415646	0.505692	0.646593	-1.27368	0.0730085	0.221529	-1.05441	0.0866647	0.233914	-1.69512	0.0139459	0.0628245
AT3G12270	PRMT3	protein arginine methyltransferase 3	-	-	C2H2	-	-	-0.602636	0.0161544	0.0652446	-0.316888	0.170314	0.367993	-1.06139	0.00199878	0.0213891	-0.550757	0.0466757	0.142552
AT3G44750	HDA3	histone deacetylase 3	Encodes a histone deacetylase. Controls the development of adaxial/abaxial leaf polarity. Two lines with RNAi-directed against this gene show reduced Agrobacterium-mediated DNA transformation of the roots.	C2H2	C2H2	-	-	-0.468955	0.012719	0.0554634	-0.418712	0.0257433	0.117141	-1.07819	0.000206221	0.00527551	-0.805872	0.00124373	0.0130741
AT5G39550	VIM3	Zinc finger (C3HC4-type RING finger) family protein	Encodes the VIM3/ORTH1 protein that is similar to VIM1. This protein has an N-terminal PHD domain and two RING domains surrounding an SRA domain. The protein has been shown to bind to methylated cytosines of CG, CNG and CNN motifs via its SRA domain but has a preference for the former. This protein functions as an E3 ubiquitin ligase in vitro with members of the UBC8 family E2s. Either of the two…	-	C2H2	-	-	-0.854675	0.0117317	0.052662	-1.79406	0.000126481	0.00504903	-1.09633	0.00670497	0.0455678	-0.76291	0.0338791	0.114486
AT2G46410	CPC	Homeodomain-like superfamily protein	Nuclear-localized R3-type MYB transcription factor. Positive regulator of hair-cell differentiation. Preferentially transcribed in hairless cells. Moves from atrichoblasts into trichoblast via plasmodesmata in a tissue-specific mode. N-terminus and part of the Myb domain are required for this movement, with W76 playing a crucial role. Capability to increase the size-exclusion limit of plasmodesma…	MYB_related	MYB-related	-	-	0.200032	0.354305	0.511724	0.253959	0.266227	0.477976	-1.11948	0.00103123	0.0137988	-0.796728	0.0067562	0.0384959
AT1G31320	LBD4	LOB domain-containing protein 4	-	LBD	-	-	-	-0.280922	0.169709	0.312612	-0.377057	0.0852786	0.243129	-1.13218	0.000279837	0.00628154	-0.967412	0.000744597	0.00939298
AT1G16640	AT1G16640	AP2/B3-like transcriptional factor family protein	-	B3	-	-	-	-0.385775	0.19765	0.345998	-0.728469	0.0322885	0.134009	-1.1521	0.00321188	0.0280376	-0.827442	0.0174654	0.0730485
AT5G61420	MYB28	myb domain protein 28	Encodes a nuclear localized member of the MYB transcription factor family. Involved in positive regulation of aliphatic glucosinolate biosynthesis.Expression is induced by touch, wounding and glucose.	MYB	MYB	-	-	-0.612552	0.0680092	0.168583	-1.02059	0.00636949	0.0507148	-1.15837	0.00265632	0.0251725	-0.809822	0.0185845	0.0761951
AT2G17040	NAC036	NAC domain containing protein 36	Member of the NAC transcription factor family and more specifically, the ONAC022 subfamily. Involved in leaf and inflorescence stem morphogenesis. The mRNA is cell-to-cell mobile.	NAC	NAC	-	GO	-1.00306	0.241646	0.395585	-1.08629	0.209484	0.415751	-1.15965	0.169088	0.358981	-2.59757	0.0117396	0.0558321
AT1G53230	TCP3	TEOSINTE BRANCHED 1, cycloidea and PCF transcription factor 3	Encodes a member of a recently identified plant transcription factor family that includes Teosinte branched 1, Cycloidea 1, and proliferating cell nuclear antigen (PCNA) factors, PCF1 and 2. Regulated by miR319. Involved in heterochronic regulation of leaf differentiation.	TCP	TCP	-	GO + leafdata	-1.29875	0.00263572	0.0210214	-0.834271	0.0267054	0.120143	-1.19394	0.0043321	0.0341761	-0.898863	0.0186265	0.0763035
AT3G18010	WOX1	WUSCHEL related homeobox 1	Encodes a WUSCHEL-related homeobox gene family member with 65 amino acids in its homeodomain. Proteins in this family contain a sequence of eight residues (TLPLFPMH) downstream of the homeodomain called the WUS box. Its mRNA is expressed in the initiating vascular primordium of the cotyledons during heart and torpedo stages.	WOX	Homeobox	-	leafdata	-1.15643	8.44408e-05	0.00416011	-1.18823	7.53392e-05	0.00371477	-1.20965	7.86296e-05	0.00295979	-1.1575	0.000102358	0.00284589
AT3G57150	NAP57	homologue of NAP57	Encodes a putative pseudouridine synthase (NAP57).	-	NAC	-	-	-0.967313	0.000455457	0.00848782	-0.521484	0.0227467	0.108983	-1.27795	0.000121014	0.00383543	-0.826724	0.0023526	0.0193769
AT4G23810	WRKY53	WRKY family transcription factor	member of WRKY Transcription Factor; Group III	WRKY	WRKY	-	GO + leafdata	-0.857323	0.308292	0.465397	-0.883824	0.298504	0.511482	-1.29907	0.141187	0.319765	-2.25925	0.0247033	0.0922991
AT1G18570	MYB51	myb domain protein 51	Encodes a member of the R2R3-MYB transcription family. Involved in indole glucosinolate biosynthesis. The mRNA is cell-to-cell mobile.	MYB	MYB	-	-	1.04166	0.00721311	0.039172	0.355953	0.276425	0.489051	-1.29938	0.0013637	0.0165091	-1.55067	0.000384454	0.00621627
AT5G07690	MYB29	myb domain protein 29	Encodes a putative transcription factor (MYB29) that acts as a negative regulator of mitochondrial stress responses.	MYB	MYB	-	-	-2.00981	0.00138479	0.0145502	-1.16542	0.0285907	0.124562	-1.34143	0.00944458	0.057248	-1.59469	0.00339342	0.0247552
AT4G25990	CIL	CCT motif family protein	chloroplast import apparatus CIA2-like. CIA2 is a transcription factor which upregulates chloroplast translocon genes	-	-	-	-	-0.595175	0.0988128	0.217853	-0.7376	0.0525438	0.18191	-1.42577	0.00458507	0.0354631	-1.16362	0.0113778	0.0546353
AT2G38090	AT2G38090	Duplicated homeodomain-like superfamily protein	-	MYB	MYB-related	-	-	0.363604	0.261549	0.416675	-0.557172	0.110527	0.283306	-1.43901	0.000944898	0.013126	-0.805212	0.024077	0.0906849
AT2G31730	AT2G31730	basic helix-loop-helix (bHLH) DNA-binding superfamily protein	-	bHLH	bHLH	-	-	-0.1571	0.604583	0.727521	-1.66207	0.000321754	0.00895895	-1.46982	0.000510135	0.00909501	-1.6251	0.000229766	0.00455478
AT1G29160	AT1G29160	Dof-type zinc finger DNA-binding family protein	Encodes a DOF transcription factor involved in seed coat development.	Dof	C2C2-Dof	-	-	-0.0384836	0.913288	0.946472	-0.257837	0.47567	0.668021	-1.50022	0.00221363	0.0226189	-0.597613	0.119902	0.268411
AT2G02740	WHY3	ssDNA-binding transcriptional regulator	Encodes a homolog of the potato p24 protein. It shares the conserved KGKAAL domain, a putative DNA-binding domain, with potato p24 and is localized to the plastid and not the nucleus.	Whirly	Whirly	-	-	-0.348928	0.0243347	0.0849296	-0.914125	4.28257e-05	0.00273705	-1.53097	1.37299e-06	0.000295411	-1.21445	7.5275e-06	0.000622383
AT1G62300	WRKY6	WRKY family transcription factor	Encodes a transcription factor WRKY6. Regulates Phosphate1 (Pho1) expression in response to low phosphate (Pi) stress.	WRKY	WRKY	-	-	0.219001	0.636389	0.753428	-0.333402	0.48161	0.671935	-1.60302	0.00798064	0.051281	-1.89942	0.00291975	0.0223093
AT4G01270	AT4G01270	RING/U-box superfamily protein	-	-	C3H	-	-	-1.29303	0.00631422	0.0362173	-2.88881	5.46827e-05	0.00313274	-1.95063	0.00468725	0.035916	-0.850254	0.0981745	0.234365
AT1G65620	AS2	Lateral organ boundaries (LOB) domain family protein	required for formation of a symmetric flat leaf lamina, encodes a member of a family of proteins characterized by cysteine repeats and a leucine zipper; involved in KNOX gene regulation. Acts together with ASL1 in proximal-distal symmetry determination. Forms a complex with AS1 that binds to the BP promoter and leads to silencing of BP.	LBD	-	-	leafdata	-0.907211	0.036246	0.111013	-0.712017	0.0996814	0.267788	-2.04528	0.00734488	0.0487845	0.177515	0.716478	0.832764
AT1G75250	RL6	RAD-like 6	-	MYB_related	MYB-related	-	-	-0.122664	0.905876	0.942245	-1.90854	0.0416909	0.157309	-2.12956	0.0107584	0.0616702	-0.906229	0.187629	0.358628
AT2G21650	MEE3	Homeodomain-like superfamily protein	RSM1 is a member of a small sub-family of single MYB transcription factors. Analysis of overexpressin lines indicate its involvement during early morphogenesis.	-	MYB-related	-	-	-5.34976	0.000282262	0.00679943	-2.9639	0.00398148	0.0381892	-2.21891	0.00779248	0.050702	-3.82943	0.000334397	0.00572465
AT1G68640	PAN	bZIP transcription factor family protein	Encodes bZIP-transcription factor. Mutant plants have extra floral organs. PAN is essential for AG activation in early flowers of short-day-grown plants.	bZIP	bZIP	-	leafdata	-1.45539	0.00523998	0.0323844	-0.245551	0.661137	0.802123	-2.76033	0.00186722	0.020495	-2.59468	0.0014465	0.0143619
AT5G11190	SHN2	Integrase-type DNA-binding superfamily protein	Encodes a member of the ERF (ethylene response factor) subfamily B-6 of ERF/AP2 transcription factor family. The protein contains one AP2 domain. There are 12 members in this subfamily including RAP2.11.	ERF	AP2-EREBP	-	leafdata	0.700125	0.0704776	0.17268	0.555367	0.150273	0.341135	-3.53657	0.0906203	0.240309	2.44169	0.0142052	0.0635992
AT2G37430	ZAT11	C2H2 and C2HC zinc fingers superfamily protein	Encodes a member of the zinc finger family of transcriptional regulators. It is expressed in many root tips, primary roots, cotyledons and hypocotyl. The protein is localized to the nucleus. Overexpression of ZAT11 causes increased root growth and increased sensitivity to nickel ions. The mRNA is cell-to-cell mobile.	C2H2	C2H2	-	-	-1.52578	0.182433	0.327754	-0.615231	0.564327	0.734289	-4.79969	0.000188583	0.00499389	-6.12421	4.70691e-05	0.00177734
AT2G06200	GRF6	growth-regulating factor 6	Growth regulating factor encoding transcription activator. One of the nine members of a GRF gene family, containing nuclear targeting domain. Involved in leaf development and expressed in root, shoot and flower	GRF	GRF	-	GO + leafdata	0.325518	0.450596	0.59913	-2.16552	0.00375638	0.0367373	-5.2596	0.00574453	0.0412788	-1.88657	0.0518859	0.152548
AT3G12910	AT3G12910	NAC (No Apical Meristem) domain transcriptional regulator superfamily protein	-	NAC	-	-	-	-2.23369	0.12847	0.259767	-2.38635	0.161797	0.357053	-8.17275	0.0190124	0.0899808	-5.31136	0.0211689	0.0835374

## Sheet: data sources
Data	Source
Curator summary	Public Data Release TAIR Data 20181231
Short description	Public Data Release TAIR Data 20181231
PlantTFDB	http://planttfdb.gao-lab.org/
AGRIS_AtTFDB	https://agris-knowledgebase.org/AtTFDB/
Cell Cycle	van Leene et al., 2010 (doi: 10.1038/msb.2010.53)
Leaf Development	http://leafdata.org/
Leaf Development	GO:0048366 (leaf development) - Ensembl v46
