# Supplementary material for: Phytochrome regulates cellular response plasticity and the basic molecular machinery of leaf development
Source: Plant Physiol. 2021 Mar 9;186(2):1220–39. doi: 10.1093/plphys/kiab112 (PMC8195529; doi:10.1093/plphys/kiab112)
Supplement: kiab112_Supplementary_Data [file kiab112_supplementary_data.zip › pp.01533.2020-s07.xlsx]

## Sheet: KEGG DOWN
Legend	Rows are shaded in alternating white or light grey colors, indicating differen timepoints (starts with d13 in white).
Timepoint	Pathway	Name	GeneRatio	BgRatio	pvalue	p.adjust	qvalue
d13	ath00941	Flavonoid biosynthesis	10/399	14/4062	5.24457e-08	5.40191e-06	4.85813e-06
d13	ath03030	DNA replication	15/399	44/4062	9.34538e-06	0.000481287	0.000432839
d13	ath00260	Glycine, serine and threonine metabolism	17/399	65/4062	0.000115428	0.00396303	0.0035641
d13	ath01230	Biosynthesis of amino acids	38/399	226/4062	0.000520688	0.0134077	0.012058
d13	ath00860	Porphyrin and chlorophyll metabolism	12/399	47/4062	0.0014684	0.030249	0.027204
d13	ath00630	Glyoxylate and dicarboxylate metabolism	14/399	70/4062	0.00702808	0.100828	0.0906783
d13	ath00940	Phenylpropanoid biosynthesis	16/399	85/4062	0.00753104	0.100828	0.0906783
d13	ath00970	Aminoacyl-tRNA biosynthesis	11/399	50/4062	0.00783131	0.100828	0.0906783
d13	ath00920	Sulfur metabolism	9/399	38/4062	0.00956201	0.109432	0.098416
d13	ath03018	RNA degradation	18/399	105/4062	0.0126272	0.13006	0.116967
d13	ath00380	Tryptophan metabolism	10/399	48/4062	0.0161305	0.141663	0.127402
d13	ath00906	Carotenoid biosynthesis	6/399	22/4062	0.0165044	0.141663	0.127402
d13	ath00450	Selenocompound metabolism	5/399	17/4062	0.0203827	0.161494	0.145237
d13	ath03008	Ribosome biogenesis in eukaryotes	14/399	86/4062	0.0389042	0.28437	0.255744
d13	ath00300	Lysine biosynthesis	4/399	14/4062	0.0414131	0.28437	0.255744
d16	ath03030	DNA replication	20/257	44/4062	2.29539e-13	2.15766e-11	1.98128e-11
d16	ath03440	Homologous recombination	16/257	53/4062	7.40093e-08	3.47844e-06	3.19408e-06
d16	ath00941	Flavonoid biosynthesis	6/257	14/4062	0.000118059	0.00333281	0.00306036
d16	ath03430	Mismatch repair	9/257	33/4062	0.000141822	0.00333281	0.00306036
d16	ath00062	Fatty acid elongation	8/257	29/4062	0.000307819	0.00578699	0.00531392
d16	ath03410	Base excision repair	7/257	38/4062	0.00867687	0.114523	0.105161
d16	ath00073	Cutin, suberine and wax biosynthesis	4/257	14/4062	0.00945302	0.114523	0.105161
d16	ath03420	Nucleotide excision repair	9/257	58/4062	0.00974661	0.114523	0.105161
d16	ath00240	Pyrimidine metabolism	8/257	51/4062	0.0136202	0.142255	0.130626
d16	ath01230	Biosynthesis of amino acids	22/257	226/4062	0.0265289	0.249372	0.228986
d16	ath04626	Plant-pathogen interaction	15/257	142/4062	0.0331926	0.283646	0.260459
d16	ath00910	Nitrogen metabolism	5/257	31/4062	0.0428256	0.335467	0.308044
d2006	ath03010	Ribosome	148/448	304/4062	1.52488e-68	1.38764e-66	1.28411e-66
d2006	ath03008	Ribosome biogenesis in eukaryotes	33/448	86/4062	2.07531e-11	9.44267e-10	8.73816e-10
d2006	ath03030	DNA replication	19/448	44/4062	4.51545e-08	1.36969e-06	1.26749e-06
d2006	ath03430	Mismatch repair	12/448	33/4062	0.000113087	0.00257273	0.00238078
d2006	ath00290	Valine, leucine and isoleucine biosynthesis	8/448	20/4062	0.000778428	0.0141674	0.0131104
d2006	ath00966	Glucosinolate biosynthesis	7/448	21/4062	0.00554181	0.0840508	0.0777798
d2006	ath01210	2-Oxocarboxylic acid metabolism	14/448	63/4062	0.00737008	0.0958111	0.0886627
d2006	ath00062	Fatty acid elongation	8/448	29/4062	0.0108612	0.123546	0.114329
d2006	ath00300	Lysine biosynthesis	5/448	14/4062	0.0137076	0.138599	0.128259
d2006	ath03020	RNA polymerase	9/448	38/4062	0.0195942	0.178307	0.165004
d2006	ath03440	Homologous recombination	11/448	53/4062	0.0270916	0.224122	0.2074
d2018	ath03010	Ribosome	168/485	304/4062	3.16492e-84	3.03832e-82	2.66519e-82
d2018	ath03008	Ribosome biogenesis in eukaryotes	25/485	86/4062	1.24867e-05	0.000599364	0.000525758
d2018	ath00290	Valine, leucine and isoleucine biosynthesis	9/485	20/4062	0.00022851	0.00725611	0.00636501
d2018	ath00966	Glucosinolate biosynthesis	9/485	21/4062	0.00035813	0.00725611	0.00636501
d2018	ath03030	DNA replication	14/485	44/4062	0.000377922	0.00725611	0.00636501
d2018	ath00300	Lysine biosynthesis	7/485	14/4062	0.000535464	0.00856742	0.00751528
d2018	ath01210	2-Oxocarboxylic acid metabolism	17/485	63/4062	0.0008074	0.0110729	0.00971308
d2018	ath00261	Monobactam biosynthesis	6/485	14/4062	0.00363042	0.043565	0.0382149
d2018	ath01230	Biosynthesis of amino acids	40/485	226/4062	0.00578528	0.0617097	0.0541313
d2018	ath00230	Purine metabolism	19/485	91/4062	0.00964363	0.0925788	0.0812095
d2018	ath00920	Sulfur metabolism	10/485	38/4062	0.0114031	0.0995179	0.0872964
d2018	ath00240	Pyrimidine metabolism	12/485	51/4062	0.0146483	0.117186	0.102795
d2018	ath00062	Fatty acid elongation	8/485	29/4062	0.0171503	0.126648	0.111095
d2018	ath00220	Arginine biosynthesis	8/485	32/4062	0.0305425	0.209434	0.183714
d2018	ath03430	Mismatch repair	8/485	33/4062	0.0362636	0.232087	0.203585
d2018	ath00250	Alanine, aspartate and glutamate metabolism	9/485	40/4062	0.0422999	0.253799	0.222631

## Sheet: KEGG UP
Legend	Rows are shaded in alternating white or light grey colors, indicating differen timepoints (starts with d13 in white).
Timepoint	Pathway	Name	GeneRatio	BgRatio	pvalue	p.adjust	qvalue
d13	ath04075	Plant hormone signal transduction	41/208	215/4062	3.02251e-14	2.75048e-12	2.70435e-12
d13	ath04016	MAPK signaling pathway - plant	15/208	100/4062	0.000138277	0.0062916	0.00618607
d13	ath04136	Autophagy - other	7/208	39/4062	0.00315875	0.0958154	0.0942083
d13	ath00940	Phenylpropanoid biosynthesis	9/208	85/4062	0.0284772	0.624675	0.614197
d13	ath04130	SNARE interactions in vesicular transport	5/208	37/4062	0.0384588	0.624675	0.614197
d13	ath00360	Phenylalanine metabolism	4/208	26/4062	0.0411873	0.624675	0.614197
d16	ath04075	Plant hormone signal transduction	28/182	215/4062	1.77031e-07	1.52247e-05	1.39761e-05
d16	ath00940	Phenylpropanoid biosynthesis	11/182	85/4062	0.00126581	0.0544297	0.049966
d16	ath00270	Cysteine and methionine metabolism	11/182	100/4062	0.00468084	0.133544	0.122593
d16	ath00410	beta-Alanine metabolism	6/182	38/4062	0.00621136	0.133544	0.122593
d16	ath00910	Nitrogen metabolism	5/182	31/4062	0.0112393	0.184166	0.169063
d16	ath00350	Tyrosine metabolism	5/182	32/4062	0.0128488	0.184166	0.169063
d16	ath00280	Valine, leucine and isoleucine degradation	6/182	47/4062	0.0173308	0.205241	0.18841
d16	ath00380	Tryptophan metabolism	6/182	48/4062	0.0190922	0.205241	0.18841
d16	ath00260	Glycine, serine and threonine metabolism	7/182	65/4062	0.0250146	0.231477	0.212494
d16	ath00360	Phenylalanine metabolism	4/182	26/4062	0.0269159	0.231477	0.212494
d16	ath00460	Cyanoamino acid metabolism	5/182	44/4062	0.0451054	0.352642	0.323723
d2006	ath04075	Plant hormone signal transduction	29/216	215/4062	2.01002e-06	0.000186931	0.000158685
d2006	ath00460	Cyanoamino acid metabolism	11/216	44/4062	1.20758e-05	0.000561523	0.000476675
d2006	ath04136	Autophagy - other	8/216	39/4062	0.000825062	0.0255769	0.0217122
d2006	ath00940	Phenylpropanoid biosynthesis	12/216	85/4062	0.00157304	0.0365733	0.0310469
d2006	ath00500	Starch and sucrose metabolism	14/216	115/4062	0.00279737	0.0444857	0.0377637
d2006	ath00960	Tropane, piperidine and pyridine alkaloid biosynthesis	6/216	28/4062	0.00296216	0.0444857	0.0377637
d2006	ath00380	Tryptophan metabolism	8/216	48/4062	0.00334838	0.0444857	0.0377637
d2006	ath04016	MAPK signaling pathway - plant	12/216	100/4062	0.00620767	0.0721642	0.0612599
d2006	ath00360	Phenylalanine metabolism	5/216	26/4062	0.0106714	0.110271	0.0936087
d2006	ath00600	Sphingolipid metabolism	5/216	27/4062	0.0125437	0.116656	0.0990288
d2006	ath00910	Nitrogen metabolism	5/216	31/4062	0.0222296	0.187941	0.159542
d2006	ath00350	Tyrosine metabolism	5/216	32/4062	0.0252416	0.195623	0.166063
d2006	ath04712	Circadian rhythm - plant	5/216	33/4062	0.0285038	0.203912	0.1731
d2006	ath00130	Ubiquinone and other terpenoid-quinone biosynthesis	5/216	34/4062	0.0320214	0.212364	0.180275
d2006	ath00073	Cutin, suberine and wax biosynthesis	3/216	14/4062	0.0349343	0.212364	0.180275
d2006	ath00280	Valine, leucine and isoleucine degradation	6/216	47/4062	0.0365357	0.212364	0.180275
d2006	ath00410	beta-Alanine metabolism	5/216	38/4062	0.0487276	0.256902	0.218084
d2006	ath00950	Isoquinoline alkaloid biosynthesis	3/216	16/4062	0.0497231	0.256902	0.218084
d2018	ath04075	Plant hormone signal transduction	37/256	215/4062	8.20913e-09	7.30613e-07	6.74013e-07
d2018	ath00500	Starch and sucrose metabolism	17/256	115/4062	0.000735524	0.0305171	0.028153
d2018	ath03040	Spliceosome	22/256	176/4062	0.00134328	0.0305171	0.028153
d2018	ath00460	Cyanoamino acid metabolism	9/256	44/4062	0.00137155	0.0305171	0.028153
d2018	ath00910	Nitrogen metabolism	7/256	31/4062	0.00258362	0.0459884	0.0424257
d2018	ath04016	MAPK signaling pathway - plant	14/256	100/4062	0.00359682	0.0533528	0.0492196
d2018	ath00280	Valine, leucine and isoleucine degradation	8/256	47/4062	0.00817811	0.103979	0.0959236
d2018	ath04712	Circadian rhythm - plant	6/256	33/4062	0.0154855	0.164739	0.151977
d2018	ath00940	Phenylpropanoid biosynthesis	11/256	85/4062	0.016659	0.164739	0.151977
d2018	ath00380	Tryptophan metabolism	7/256	48/4062	0.0290487	0.258533	0.238505
d2018	ath00640	Propanoate metabolism	6/256	39/4062	0.0333145	0.269544	0.248663
