# Supplementary material for: Phytochrome regulates cellular response plasticity and the basic molecular machinery of leaf development
Source: Plant Physiol. 2021 Mar 9;186(2):1220–39. doi: 10.1093/plphys/kiab112 (PMC8195529; doi:10.1093/plphys/kiab112)
Supplement: kiab112_Supplementary_Data [file kiab112_supplementary_data.zip › pp.01533.2020-s08.xlsx]

## Sheet: Primer list
	Primer name	Sequence (5'-3')	Length	Type
	ATHB2_Fw	CTCAATCCGAAGCAGAAGCA	20	qPCR
	ATHB2_Rv	GCTTTGTTCTTGCTCGTCTG	20	qPCR
	PIL1_Fw	AAACGAAGCACAGAAGTCCA	20	qPCR
	PIL1_Rv	CCAACAATGAAGCCTTATCATCCT	24	qPCR
	IAA19_Fw	TGGCCTTGAAAGATGGTGAC	20	qPCR
	IAA19_Rv	TTGCATGACTCTAGAAACATCCC	23	qPCR
	CKX5_Fw	AAAGACAAATGGGACGAGAGG	21	qPCR
	CKX5_Rv	CTTCTGTGTCTCTTCACCGT	20	qPCR
	TAA1_Fw	AAGCTACGTGAAGTTGTGAAAGAG	24	qPCR
	TAA1_Rv	AAACGCAGGGTAAGATTCGAG	21	qPCR
	YUC8_Fw	AAGGACAGGATTGTATGCGG	20	qPCR
	YUC8_Rv	CTATGTCTTGTGCGATCTTAACC	23	qPCR
	ACS8_Fw	CGCAGCCAATTTCCAAAGAG	20	qPCR
	ACS8_Rv	CCATAGCATTCTTGAAGGAAGGA	23	qPCR
	PP2AA3_Fw	TAACGTGGCCAAAATGATGC	20	qPCR reference
	PP2AA3_Rv	GTTCTCCACAACCGCTTGGT	20	qPCR reference
