# Supplementary material for: Phytochrome regulates cellular response plasticity and the basic molecular machinery of leaf development
Source: Plant Physiol. 2021 Mar 9;186(2):1220–39. doi: 10.1093/plphys/kiab112 (PMC8195529; doi:10.1093/plphys/kiab112)
Supplement: kiab112_Supplementary_Data [file kiab112_supplementary_data.zip › pp.01533.2020-s09.xlsx]

## Sheet: Mapping statistics
Legend	Rows are shaded in alternating white or light grey colors, indicating differen timepoints (starts with 13 D.A.S. - WL in white).
	Sample name	Time point	Treatment	Replicate	Input Reads	Mapped reads							Percentage of concordant pairs
						Left	Right	Aligned	Multiple	Unique	Discordant	Concordant		Coverage
	Pr_D13_WL_01	13 D.A.S.	WL	1	35904316	34431895	33987921	33192462	10349859	22842603	50320	33142142	0.923068	71.0189
	Pr_D13_WL_02			2	23276124	21147753	20721644	20133105	1330708	18802397	30498	20102607	0.863658	43.077
	Pr_D13_FR06_01	13 D.A.S.	EoD FR 06	1	15901813	15123050	14813290	14403220	1817815	12585405	40137	14363083	0.903236	30.778
	Pr_D13_FR06_02			2	20976278	19729587	19439641	18864298	1636417	17227881	16824	18847474	0.898514	40.3874
	B_D16_WL_01	16 D.A.S.	WL	1	17428852	16632738	16378227	15938557	1771512	14167045	16259	15922298	0.91356	34.1192
	B_D16_WL_02			2	22052693	21168834	20832035	20366165	5100021	15266144	38640	20327525	0.921771	43.559
	B_D16_FR06_01	16 D.A.S.	EoD FR 06	1	22402790	21238483	20903696	20279564	1711574	18567990	51961	20227603	0.902906	43.3449
	B_D16_FR06_02			2	24095624	22924211	22364714	21745456	2927814	18817642	123312	21622144	0.897347	46.3332
	B_D20_WL_01	20 D.A.S.	WL	1	18011398	17163326	16917285	16446107	1603873	14842234	17399	16428708	0.912128	35.2044
	B_D20_WL_02			2	23764716	22796772	22413700	21858468	4408651	17449817	39407	21819061	0.918128	46.7551
	B_D20_FR06_01	20 D.A.S.	EoD FR 06	1	21989531	20861809	20629347	20013898	2230428	17783470	18963	19994935	0.909293	42.8463
	B_D20_FR06_02			2	22285866	21028479	20730681	20173128	2476874	17696254	6227	20166901	0.904919	43.2148
	B_D20_FR18_01	20 D.A.S.	EoD FR 18	1	41054966	39063375	38402795	37331972	2440895	34891077	68461	37263511	0.907649	79.8504
	B_D20_FR18_02			2	25813867	24556799	23810553	23153194	4433168	18720026	222881	22930313	0.888294	49.1364
